# Supplementary material for: Global determinants of insect mitochondrial genetic diversity
Source: Nat Commun. 2023 Aug 29;14:5276. doi: 10.1038/s41467-023-40936-0 (PMC10465557; doi:10.1038/s41467-023-40936-0)
Supplement: Supplementary file 4 — Source Data [file 41467_2023_40936_MOESM4_ESM.zip]

Archive with 28 entries (27 files):
- Source Data/
- __MACOSX/._Source Data
- Source Data/Fig_2_map_data_2d.csv
- __MACOSX/Source Data/._Fig_2_map_data_2d.csv
- Source Data/Fig_4_r2_gdm.csv
- __MACOSX/Source Data/._Fig_4_r2_gdm.csv
- Source Data/Fig_4_beta_posteriors_gde.csv
- __MACOSX/Source Data/._Fig_4_beta_posteriors_gde.csv
- Source Data/Fig_4_response_posteriors_gde.csv
- __MACOSX/Source Data/._Fig_4_response_posteriors_gde.csv
- Source Data/Fig_2_map_data_gdm.csv
- __MACOSX/Source Data/._Fig_2_map_data_gdm.csv
- Source Data/readme.md
- __MACOSX/Source Data/._readme.md
- Source Data/Fig_2_map_data_gde.csv
- __MACOSX/Source Data/._Fig_2_map_data_gde.csv
- Source Data/Fig_4_response_posteriors_gdm.csv
- __MACOSX/Source Data/._Fig_4_response_posteriors_gdm.csv
- Source Data/Fig_234_model_data.csv
- __MACOSX/Source Data/._Fig_234_model_data.csv
- Source Data/Fig_2_observed_map_data.csv
- __MACOSX/Source Data/._Fig_2_observed_map_data.csv
- Source Data/Fig_3_per_order_gd_map_data.csv
- __MACOSX/Source Data/._Fig_3_per_order_gd_map_data.csv
- Source Data/Fig_4_r2_gde.csv
- __MACOSX/Source Data/._Fig_4_r2_gde.csv
- Source Data/Fig_4_beta_posteriors_gdm.csv
- __MACOSX/Source Data/._Fig_4_beta_posteriors_gdm.csv
