# Supplementary material for: Global determinants of insect mitochondrial genetic diversity
Source: Nat Commun. 2023 Aug 29;14:5276. doi: 10.1038/s41467-023-40936-0 (PMC10465557; doi:10.1038/s41467-023-40936-0)
Supplement: Supplementary file 4 — Source Data [file 41467_2023_40936_MOESM4_ESM.zip › Source Data/Fig_2_map_data_2d.csv]

mask_.pred.x	mask_.pred.y
0.444571362492168	0.0441894896139055
0.448496892189503	0.0450879982857765
0.447995128653339	0.0452870335041517
0.483850138936994	0.0491486254062879
0.484536496067787	0.0494191898646169
0.485884625650926	0.049635135900938
0.488236576170341	0.0495508467749498
0.489599350826493	0.0492724742854157
0.48949081822613	0.0489515357421933
0.498863882284408	0.0488171124883792
0.504176827826149	0.0470154251357281
0.50126252586981	0.0470154251357281
0.499720977055783	0.0461279525790182
0.498768840069899	0.0475995378547695
0.497921296992028	0.0477032349707222
0.501847351407493	0.0480507736673012
0.50493653680877	0.049099416118278
0.493914980178044	0.0503177993889839
0.490947529713911	0.0503177993889839
0.485216934971024	0.0447602101601881
0.47790719317978	0.0441894896139055
0.47663622033839	0.0444332484612883
0.466429187392791	0.0450879982857765
0.461385594684624	0.0452870335041517
0.456991987523154	0.0452279191105265
0.471984883821141	0.04928195789587
0.499784946562345	0.0515118867619672
0.49993193390674	0.0512838479940384
0.503875474522329	0.0510862404657062
0.507568691805373	0.0518539918838564
0.507349908237067	0.0523782644074107
0.509056518867075	0.0521880416551679
0.510928009366351	0.0521933524578312
0.512908484482194	0.0491486254062879
0.511970603193121	0.0494191898646169
0.51091234524537	0.049635135900938
0.510394972272973	0.0495508467749498
0.510172165342514	0.0492724742854157
0.511166577554368	0.0489515357421933
0.513554797997949	0.0488171124883792
0.514669368949292	0.0503971691375238
0.514836285117782	0.0515538658819528
0.515208461187103	0.0519672958601978
0.513157798426497	0.0523675268600638
0.511989456399402	0.0518635577219286
0.510152135171552	0.0517423003098139
0.506600577801982	0.0515798829973761
0.512510017762799	0.0508799090840161
0.512357833126583	0.050720704691917
0.500458095609428	0.0492435934722767
0.500106629865268	0.049684228023785
0.500946224312974	0.0495667678187709
0.499734752087386	0.0494973875839396
0.4986315801051	0.0495394324634697
0.496227574618115	0.049628490048572
0.515451066184893	0.0515152669362686
0.513078381741219	0.0515152669362686
0.511774548797605	0.0487373322903712
0.515330104547909	0.0487373322903712
0.519504725073479	0.0470154251357281
0.521601580962769	0.0470154251357281
0.523075929333101	0.0470154251357281
0.523223919897279	0.0461279525790182
0.521968280298237	0.0475995378547695
0.521219535998294	0.0477032349707222
0.519803115535177	0.0480507736673012
0.518230004309818	0.049099416118278
0.518109340453032	0.0493714047110783
0.516688223930637	0.0507437437282575
0.514520304890189	0.0509914736427419
0.511842711040421	0.0508325280686648
0.508906119322235	0.0508831730402508
0.505478849816337	0.0513002495357267
0.505972896132157	0.0516626640752924
0.504904270219648	0.0526196807225215
0.503154010643681	0.0503177993889839
0.506305402180009	0.0503177993889839
0.507781341347527	0.0503177993889839
0.510198389725807	0.0502547557134218
0.511256894259801	0.0481477031195875
0.510685932197702	0.0484447299506825
0.512470382204875	0.0483723132998269
0.515060177632385	0.0483510364062777
0.515873719151787	0.048196072756183
0.516540246669343	0.0480296607328592
0.517842931420604	0.047789466182431
0.518885598181398	0.0477037117692344
0.518049687874529	0.0477012287834326
0.515757943412356	0.0475722935724684
0.512262520637107	0.0473317214073842
0.509963843357418	0.0471040881050472
0.509222404286543	0.0469385180046198
0.509738595882558	0.0473137062824095
0.509195900698104	0.0478813596034227
0.507244040494806	0.0481821629832836
0.504556636835697	0.0480232379220609
0.499735285890911	0.0478850806317224
0.495877504539211	0.048216332608044
0.490459693329056	0.0484500362890578
0.480932868262649	0.0483904580242508
0.469686831614726	0.0482830499569932
0.462974308758696	0.0480543762966906
0.49542463492943	0.0458289492126584
0.482808694999205	0.0497761922204421
0.48148758321202	0.0497761922204421
0.481717512961078	0.0501944563303432
0.478090447121961	0.0506193659860232
0.470663976914554	0.0493560316435177
0.462589585396835	0.0493560316435177
0.458003028371463	0.0493560316435177
0.460399920174514	0.0491288187406223
0.464210100848567	0.0492814675339329
0.469259112731537	0.04928195789587
0.473883449231874	0.0509364209146437
0.475453356637441	0.0501293775603129
0.476475981855378	0.0498195484428451
0.479479698862036	0.0498098655746363
0.481699116565567	0.049630222013779
0.482388180855144	0.0491419416265799
0.487650950842415	0.0492439441581548
0.488686030909236	0.0499829534832874
0.491927190742154	0.0500718785068851
0.496472727286464	0.0500718785068851
0.498503226613611	0.0500718785068851
0.49881591564468	0.0489413741551718
0.499845859664092	0.048081405063737
0.499973448114071	0.0478543077838741
0.500932849534413	0.051247109481678
0.503645267685926	0.051247109481678
0.503637811397477	0.0513193097295363
0.501838652117931	0.0515118867619672
0.505971915198135	0.0512838479940384
0.510104615039736	0.0510862404657062
0.512869763533518	0.0518539918838564
0.515457517941122	0.0523782644074107
0.517126557658818	0.0521880416551679
0.518307985874392	0.0521933524578312
0.519109893603712	0.0525278836260563
0.51871441913511	0.0526196398965917
0.518115464176741	0.0528324090965837
0.517406677358935	0.0527417556478936
0.517839995564422	0.0524892361311722
0.518524847834199	0.0522483274196636
0.519844561892092	0.0519730974424553
0.522348548142498	0.0518864335979944
0.524061877769505	0.0519129172444531
0.523817757610735	0.0518292367290786
0.523108073708395	0.0515905970571278
0.522824775510903	0.0512815432168514
0.522950843439195	0.0511162247287097
0.523526042610002	0.0508557607843932
0.524650189503064	0.0510147953870776
0.52556626047929	0.0515217271672887
0.525336077781362	0.0515538658819528
0.523986259637808	0.0519672958601978
0.524542935784587	0.0523675268600638
0.523328848091685	0.0518635577219286
0.518333184224706	0.0517423003098139
0.515109942767415	0.0515798829973761
0.518935506048662	0.0508799090840161
0.52026236556562	0.050720704691917
0.519709453752838	0.0503301932763693
0.517418283715064	0.0506733582441087
0.513811700334776	0.0501046813389226
0.516164245285999	0.0491476285347607
0.519045439867504	0.049026052971692
0.519648165232699	0.049263053597408
0.519552116693662	0.0498203752553866
0.518112411931935	0.0500074379500048
0.518499681818361	0.049684228023785
0.518138029677962	0.0495667678187709
0.515891690632789	0.0494973875839396
0.51316583039818	0.0495394324634697
0.511380375195659	0.049628490048572
0.510576746438951	0.0493639951614701
0.509634733415303	0.0512466957558226
0.508353685910726	0.0509653997516617
0.507805872453435	0.0509119637315187
0.508655700080987	0.0507006921089317
0.510619751039871	0.05074687285424
0.512592070733533	0.0509206738644028
0.512013930432489	0.0508298337620507
0.518479149177239	0.0515152669362686
0.518190254727145	0.0515152669362686
0.51786721158015	0.050736711716267
0.521466594751441	0.0487373322903712
0.524611183352947	0.0487373322903712
0.526448133643352	0.0493311099333674
0.527636462595713	0.0498358274059019
0.528100110264533	0.0492831398171045
0.52918052828674	0.0497238046622065
0.528806707894989	0.050784503957955
0.527503576543855	0.0511266729765055
0.525511478436827	0.0513021653174347
0.522427474034135	0.0509685770348667
0.520679328352744	0.0504981620444841
0.519716283275583	0.0507437437282575
0.517919517646484	0.0509914736427419
0.515319152935221	0.0508325280686648
0.513172486648251	0.0508831730402508
0.510934561800896	0.0513002495357267
0.50793049833082	0.0516626640752924
0.502424076075261	0.0526196807225215
0.498200912819993	0.0525367877612866
0.497743554428676	0.0515875430224009
0.500896361277206	0.0514467053306094
0.505555347120898	0.0518913188595242
0.506606406340095	0.0526997131741946
0.505522337299336	0.0523077105194847
0.506252021765738	0.0508859052812725
0.507566485417995	0.0509837643440543
0.507672224638567	0.0514376673887304
0.509323806716506	0.0512423861222738
0.512202033791508	0.0506047826750831
0.515161273236309	0.0504087438203137
0.516082647969697	0.0507648448390277
0.517755654806377	0.051431610538761
0.51979736063149	0.0515537748206075
0.520937392530542	0.0507275436522549
0.519895737569538	0.0501350763413715
0.518648581501262	0.0502870296744158
0.516814845654749	0.0514689492384154
0.515171362861084	0.0522869328884221
0.513582639130007	0.0518703986273269
0.512148577890807	0.0518018820099013
0.510589116567737	0.0518538297429642
0.504055926729315	0.0517480875248273
0.491966840338591	0.050851044834888
0.479222669157912	0.0503447521247041
0.467520619479596	0.0490800689241406
0.462423222819513	0.0477478795018426
0.459074055738827	0.0481087648800621
0.454331245029811	0.0479129266219683
0.449015436619777	0.0471165193496579
0.451692805608174	0.0426831120652042
0.454621691195052	0.0435521074229048
0.459126736463267	0.0458289492126584
0.470238435367654	0.0458289492126584
0.467862367351934	0.0481444735259413
0.471917410778309	0.0481444735259413
0.472114909347757	0.0497761922204421
0.467796013608234	0.0497761922204421
0.467923292894888	0.0497761922204421
0.467754709807158	0.0501944563303432
0.464876036723704	0.0506193659860232
0.46084716221841	0.0506190303723349
0.453498894871202	0.0505229959594458
0.443527175060584	0.0504848859498606
0.455983557064628	0.050541285356724
0.464876448353211	0.0505037882544937
0.472625188866246	0.0503790612167905
0.477285633364936	0.0503175488653037
0.479655470641806	0.0501293775603129
0.482071861486306	0.0498195484428451
0.486887372803013	0.0498098655746363
0.492041094303901	0.049630222013779
0.496321831003553	0.0491419416265799
0.499195027468053	0.0492439441581548
0.501522322673457	0.0499829534832874
0.503444818947522	0.0499690724719781
0.504255515559476	0.0506009225582871
0.505691424656183	0.0511811088289743
0.506125884980982	0.0514295044544976
0.505799486952948	0.0513326483094517
0.504740974623039	0.0512553679315126
0.50501286352024	0.0509550186275847
0.50513306035666	0.0512655762621673
0.504806787467315	0.0517211599820306
0.504961262021297	0.0516806918286326
0.505566650640812	0.0513439724507524
0.506537840974277	0.0516623206292914
0.508471203273378	0.0516989892814497
0.510605908186202	0.0510870131330707
0.513078492313518	0.0514594790101267
0.515258283902282	0.0523574057268954
0.517053654362967	0.0530261020648761
0.518102456941257	0.0531911839044747
0.519386397490708	0.0533602219692318
0.520870704390951	0.0535089565127271
0.519587769836133	0.05355202491952
0.518854386339253	0.0533983112007338
0.519382777429357	0.0530018030691027
0.519486290345656	0.0524373206900308
0.520168942035564	0.0520067241111054
0.522160068948943	0.051672110530411
0.522970451309775	0.0516132325526639
0.522706199342055	0.0519042254899902
0.522782792327279	0.0520206625391608
0.523000662849531	0.0518324561348088
0.523221811829964	0.0516776551781464
0.523780230765438	0.0517636212179159
0.524329776579795	0.052097068014065
0.525879964206357	0.0522946957035787
0.527775230303555	0.0522725894940028
0.528970533016868	0.0524793921607759
0.529295949468888	0.0527704805889717
0.530772192128083	0.0527203891910816
0.531010452680105	0.0527729728130057
0.527477559132912	0.0526154011735064
0.524256303147337	0.0517662076473666
0.524150973176505	0.0505911513113988
0.523913587301309	0.0508007150888311
0.523438311429834	0.0513363096389474
0.520488426171938	0.0512571364864632
0.514888505205893	0.0507314457860348
0.5156873133918	0.0500571241466922
0.519927508292862	0.050285779620109
0.518238416904328	0.0509791778202949
0.518507899278285	0.0512170653987245
0.52166844573645	0.0512943918523591
0.524380033218621	0.0514711053444922
0.524375352804089	0.0518090769272084
0.522267942977783	0.0518271883600059
0.51995401838228	0.0516184375206402
0.518486596618709	0.0515195638045983
0.518275094206848	0.0514045263479673
0.516199935575575	0.0512466957558226
0.515215083540949	0.0509653997516617
0.51560966512483	0.0509119637315187
0.516396592787449	0.0507006921089317
0.515998623227853	0.05074687285424
0.516403355104763	0.0509206738644028
0.516763639181312	0.0508298337620507
0.517012074216488	0.0505596863276291
0.514837524460217	0.050385417706486
0.514331477165277	0.0494230637664255
0.516118562887347	0.0499144935088125
0.519531231919744	0.0511945087622437
0.519861850022806	0.0520208727114288
0.520516779125684	0.0517585050394796
0.52184489213188	0.0520791764429566
0.518778058723874	0.0524839998378633
0.5130013620076	0.0526249106002234
0.510927681312621	0.0525158683990015
0.499827056387687	0.0524131117970358
0.495520625448945	0.052105087944475
0.498783085357713	0.0521174031944872
0.494681841549544	0.0520446186549114
0.490531848548919	0.051386813029794
0.499587504272953	0.0518324067473808
0.503851653063737	0.0519529405705018
0.500755210005694	0.0526876479349801
0.491574096610023	0.0530897685283362
0.482926856420033	0.0527854080252352
0.478373212410425	0.052422561246328
0.478011838965026	0.0524978005643423
0.481572263530126	0.0525382376772729
0.48751049674516	0.0528826097432488
0.48934544050492	0.0528907523749866
0.491050523650975	0.0522148010061059
0.492661147344048	0.0522371955665906
0.493283779022126	0.0525064526318476
0.496951295096394	0.0522945343295311
0.501680646220042	0.052184298705771
0.50473120506428	0.0523737914596035
0.506735553419641	0.0525763521555891
0.508969791148649	0.0527158706933677
0.511769599977833	0.0528313311186857
0.515056735626912	0.0528319541199769
0.516602217805457	0.0527219684853222
0.518892871076927	0.0528912384514562
0.518299633880979	0.0533853188722783
0.515263235377882	0.0535976079225119
0.511310195628885	0.0533990868347876
0.471713678545342	0.0495689602820748
0.464417466656606	0.0497547266674821
0.456495176652432	0.0495182249494434
0.447156814748722	0.0492402170841286
0.453433893397546	0.0481444735259413
0.456518482616638	0.0481444735259413
0.464199199323099	0.0481444735259413
0.468003704160429	0.0489035125668729
0.468123360057907	0.0492222651269158
0.469459476542373	0.0492909926448586
0.469163712500214	0.0495881588171077
0.464548131505344	0.0499058872015837
0.461470266531626	0.0497703539117609
0.459981503200069	0.0497987092954881
0.45845274646985	0.0501073663042645
0.462939741158917	0.0505178494472312
0.467565776220726	0.0506719079776621
0.471163539578797	0.0506083825589963
0.477722829679979	0.0505606846629829
0.483622239109871	0.0505617167542137
0.489158084295623	0.0502226779479292
0.493884393636115	0.0500290940764092
0.49913508344923	0.0505766751633748
0.502650899093557	0.0510869897458641
0.505531925644802	0.0515112255739516
0.508309006804738	0.0517189946824877
0.510313102022395	0.0519123748288729
0.51093737089009	0.052220905555903
0.511510927748573	0.0522867241509788
0.512661327397064	0.0524040756150217
0.512549840404162	0.0524980309289297
0.511959546424408	0.052469540401119
0.512906027367217	0.0523725830466447
0.512375983074093	0.0521887605314767
0.51121703601924	0.0522799493549622
0.51087649146662	0.0523159204734978
0.51079008143697	0.0522300369983466
0.510324906184257	0.0521939076359358
0.511478029925917	0.0522847685170276
0.513245869294096	0.0523541398903504
0.515095097032566	0.0525505837499358
0.516338471359362	0.0528447357164417
0.517430645933414	0.0531719581935441
0.518783474335703	0.0533901474509013
0.520120331750519	0.0535726465492849
0.52158898548109	0.053760903109673
0.522249011007589	0.0539486998670098
0.522402884629083	0.0538298221275882
0.522259160182327	0.0536705072523053
0.522956808145611	0.0535958687848313
0.524606576338101	0.0533887886530925
0.527041282871557	0.0530379976528829
0.528019489184824	0.0528967210381304
0.526648253555648	0.0530714242893481
0.52538870991614	0.0528614655804527
0.524624848567449	0.05264764525031
0.523234121396118	0.0527995228674477
0.521854634464888	0.0529547237582541
0.521632360149842	0.0530476708046615
0.521710402563969	0.0530495491174017
0.52287207821886	0.0528668404869338
0.524375537007071	0.053057229848768
0.52540788815642	0.053449145890922
0.526431169931321	0.0534808511818578
0.526722691127103	0.0535886956708981
0.527615516235838	0.0535565788742819
0.52957637311649	0.0528821319811957
0.530219827928983	0.0520144352848668
0.529400064790088	0.0517986050702255
0.527769927902619	0.0516617351422828
0.52055263607962	0.0515223746769707
0.513650068767121	0.0510452773322348
0.511535457354013	0.0497160415010672
0.51208619067195	0.0495939809078928
0.509690647593211	0.0504299572569243
0.509559471074861	0.0503586042596254
0.51026174493275	0.0505028039317354
0.512018451295334	0.0514312744413237
0.513171875874747	0.0524822712013121
0.512245639797763	0.0527015378172659
0.511498069343768	0.0521773951000696
0.512851122527205	0.0516931259574205
0.515678690539399	0.0514607358011568
0.51671543185943	0.0515583019291559
0.517811909676825	0.0515333677397463
0.518100413543741	0.0517035691524616
0.515851744993924	0.0517808714879267
0.514499211337551	0.0517488948094018
0.514891241595785	0.0517922108268004
0.514023615622912	0.0517675663150734
0.514370864021783	0.0518031412588874
0.512257116387776	0.0519506160547841
0.512015987255604	0.0509803895314289
0.510662156724048	0.0517009570022115
0.509031284282229	0.0517367795279988
0.509732607330637	0.0520154291250965
0.504273765952794	0.0520167002397001
0.498233959117794	0.0516636047061356
0.496921535742365	0.0511772742104321
0.479298475773038	0.0511306765851728
0.460384730871275	0.0496803033712966
0.468165627103348	0.050199637766788
0.469958389850021	0.0508172133921755
0.472959750958794	0.0520257751963231
0.472161554078819	0.052329543671787
0.461310263917915	0.0523345099326645
0.468465246628644	0.0524206986861915
0.473270630392978	0.0521011866687909
0.475844785376196	0.0513884655346452
0.482080674444986	0.0512946894281391
0.484823669354871	0.0519222507516202
0.485514938398026	0.0523605609921607
0.485135404245695	0.0524504678621711
0.485099934967046	0.0524710958023807
0.48880367172592	0.0522426669779166
0.492089977486644	0.0526964173613172
0.494555112388207	0.0531956454337755
0.497131872800985	0.0533630813841436
0.499778163730536	0.0534993263483261
0.502816004604925	0.0536343183140754
0.506331699051981	0.0539170316681311
0.509913467377118	0.0542445808692974
0.513660400484323	0.0544404119892415
0.516293855184697	0.0546989724054797
0.516568000878602	0.0545545238820788
0.519989460963861	0.0542366170975114
0.519039295513051	0.0529134793050623
0.480912479925692	0.0516421365786999
0.476650423476209	0.0516008513175152
0.471157835584293	0.0509702471031151
0.463742600677965	0.0500005518484317
0.45354654752945	0.0492866810218856
0.452191504382143	0.0431864984500503
0.458185938935404	0.0446886693450997
0.451046759867251	0.046962932060883
0.453258506093887	0.046962932060883
0.46109363985621	0.0478774568467923
0.4660263341816	0.0490032481124338
0.468887665370315	0.0494424479615901
0.470825772062072	0.0496929361015399
0.470426503916792	0.0498936373823273
0.465957348466716	0.0495441448093329
0.462269647653139	0.0483190045033201
0.462347948050425	0.0485424666572466
0.465210562693772	0.049793253980487
0.469441836995289	0.0505656299887868
0.472991090859716	0.0507127840961037
0.478599795333604	0.0505640597767031
0.485406327014653	0.050164194682894
0.492336143183664	0.0506635563731215
0.498859043692033	0.0508221417133581
0.503390842264455	0.0510602068412779
0.506724317214862	0.0516038677289351
0.509563290428933	0.0519395617232194
0.511574740953321	0.0521232100583835
0.512832733757672	0.0523211200363372
0.512627608789903	0.052536733652014
0.512726431037085	0.0528174286506411
0.514218064609957	0.0528962238788922
0.515659053278361	0.052946224064004
0.515193100520829	0.0530640049132366
0.514529536599504	0.0532019176979592
0.517163857031477	0.0530478339202213
0.518472038463905	0.0527037377859769
0.518261034713348	0.052673853961486
0.517975496825236	0.0527191645249027
0.517929132841369	0.0526441219164891
0.517572482496813	0.0526387671572869
0.517118527328454	0.0526813391692406
0.517229842253347	0.0528863196218981
0.517956474918687	0.0531416620278138
0.518929461093001	0.0532478506735707
0.520138937553104	0.0533438712692133
0.520949263824813	0.0535449356751841
0.522322523469835	0.0538496107148916
0.523929557537432	0.0540135421192598
0.526250286477728	0.054134511089423
0.52793875661622	0.0542296971553417
0.527531894894685	0.0542511241052135
0.527611746856742	0.0541976355906773
0.52830128626006	0.054225394802733
0.528947293055287	0.0541831330917639
0.529120152360589	0.0541621117301589
0.528322346597119	0.0542160205215696
0.526042444513145	0.054033462751654
0.524436253750419	0.0534719328556252
0.522663919509954	0.0533882540874809
0.520844714080821	0.0536707139975787
0.517524677868284	0.0537642177679962
0.514642872607653	0.0537188522615694
0.514248647430177	0.0529224217174336
0.515780859705258	0.0525969657971238
0.518567697634171	0.0530841884651925
0.518363015499152	0.0532201079349342
0.517918360193163	0.053255043245315
0.518745915572777	0.0531704670030322
0.519693243887462	0.0531685453834444
0.520910529721193	0.0532332371759544
0.521081476420769	0.0531083180626932
0.52097887339945	0.0529061583160436
0.516061127830692	0.0528779652834143
0.511654768950593	0.0517729352387654
0.513130382311303	0.0502464807126482
0.513311101433728	0.0499874987546441
0.511143762213137	0.0501426043033948
0.510537649335253	0.0501753757009008
0.510062315591632	0.0505905001759482
0.511620895918072	0.0507554370064522
0.511900966958431	0.0508317315538441
0.508996241916392	0.0514987194447167
0.508262938638564	0.0511134680030254
0.510393324897471	0.0502427844461113
0.510606668297984	0.0504501762273504
0.510869594001441	0.0510589056246229
0.504291643693554	0.0501595066503489
0.505525053643248	0.0501595066503489
0.504783625429318	0.0501595066503489
0.503437523268114	0.0510662519350207
0.502432526528857	0.0510511468522899
0.497920125940954	0.0511875612847131
0.492592855950491	0.0508529779489965
0.458793650870961	0.0508472506368987
0.454282161730298	0.0508720660807691
0.461267911362215	0.0508425735021951
0.473296167020283	0.0513246044336595
0.480635715811096	0.0516137723686067
0.482445245180445	0.0516166413455367
0.481439479917474	0.0520538991408528
0.481080055996582	0.0525366986815396
0.480828224976157	0.0525174510466923
0.482041365770251	0.0525890934968159
0.486172042123187	0.0524730319252293
0.48997100691792	0.0527256686293918
0.494893749333155	0.0528325481925831
0.497854717003853	0.0529424621174352
0.49993479991447	0.0533589875403604
0.502439269764412	0.0539128834392278
0.504805543339877	0.0544359836730151
0.50769017809404	0.0548893155460069
0.511352187524967	0.05525782367729
0.515864353013694	0.0555064376279999
0.520799010932498	0.0554708225738282
0.52346282697939	0.0552173484336454
0.521342112362496	0.0559347914926248
0.519609955889639	0.0559052581925083
0.515883670213687	0.0562117155559474
0.509673732893734	0.0558730057018186
0.490386646658821	0.0519210788934545
0.489078850356603	0.0519210788934545
0.487016568707319	0.0527031481317844
0.483570671796297	0.0528656438878382
0.479025745955938	0.0524128807405215
0.473496562666167	0.0517577775028975
0.467471735233056	0.0510967180998401
0.457199684168278	0.0499233020818809
0.450324753917185	0.0431864984500503
0.463048486734937	0.0446886693450997
0.467695887250529	0.0476195076464522
0.469831680488973	0.0487770173752527
0.471429154076937	0.0494728973909389
0.472533217336727	0.049813097881979
0.472158750902375	0.0500435910962882
0.471677959491156	0.0494089896190717
0.473896178458075	0.0479766745743828
0.475862034286194	0.0479411954421628
0.477421714009927	0.0487286448787757
0.480067651219806	0.0500262808501355
0.482525231188314	0.0504891400536917
0.487619915050724	0.0504658452313199
0.494037904409352	0.0507610789213552
0.50113386915457	0.0511214305696761
0.506574448814607	0.0514429836729402
0.510316578928425	0.0518836254915417
0.513561481341542	0.0521350130555939
0.51691460751612	0.0524680552982394
0.518853838237043	0.052690437016044
0.520210374563192	0.0529285695877888
0.520979185623274	0.0530093482598658
0.520247975728136	0.0530096399902422
0.520566936964705	0.0531734191963291
0.521026320000747	0.0533954391715574
0.519691313510239	0.0534960063679426
0.518482705200819	0.0534252132904617
0.521777146015634	0.0531097994290078
0.524614831149226	0.0528458814276248
0.52567893438933	0.0530247179384932
0.525352015069584	0.0532630635728231
0.524590118507536	0.0532536372268969
0.523881379072297	0.0532099057657359
0.524685303861389	0.0531385778256305
0.524695695145442	0.053259095111966
0.52521178507638	0.0534486503207272
0.526310766589625	0.0536241526487161
0.527061802831942	0.0536381421980431
0.528076648661538	0.0536352394859004
0.528634324766433	0.0539979727979899
0.528645722888843	0.0542330536034259
0.527781323781568	0.0541722030520725
0.531110398343918	0.0544422972697259
0.530996149278966	0.0547473964488408
0.529481401301836	0.0545397005756063
0.528372901894888	0.0543891176276828
0.528477968837575	0.0546944187879499
0.529932563365448	0.0542034656635308
0.529974946330594	0.0539675589403751
0.526865716668426	0.0542909018067371
0.523386329937127	0.0538331926408987
0.519613813368587	0.053436623325917
0.516106862750109	0.0535111062076573
0.513345431348327	0.053382223911493
0.513362010449024	0.052770578992288
0.512668471620925	0.051656263950645
0.512621673278387	0.0510690909668692
0.513639178170052	0.0515068241174976
0.513653757639169	0.0519526082492295
0.513963740635905	0.0522561017074795
0.513557874524748	0.052368177404908
0.513593097216776	0.0520306502861883
0.514397006529834	0.0520163268248399
0.514784686225099	0.0522006540947781
0.514354304187305	0.0523586047245245
0.511204450059165	0.0524485658853644
0.5103046102627	0.0515993503950034
0.513375032480581	0.050983748069308
0.513131498071681	0.0511400699146288
0.512355839863455	0.0502618527466287
0.512124719866455	0.0499481366250164
0.510518428989981	0.0507353266985121
0.508478937762685	0.0513255608851188
0.465606861588223	0.0504307082676752
0.460427467603482	0.0504307082676752
0.455611689663532	0.0502770161494277
0.46983433121307	0.0505659730946064
0.483948466293242	0.0510990178673635
0.485007476167284	0.052222291415962
0.478983995070347	0.0529524327786665
0.472209729584145	0.0527812175783302
0.470158276832129	0.0524329577274807
0.479534580679483	0.0523542491557043
0.490786436351891	0.0522109888912433
0.497932856203427	0.0523467393431339
0.503296766632905	0.0526463766840094
0.506239666774826	0.0531833440564571
0.507522088155655	0.0537834165129696
0.507787539928523	0.0543392479688518
0.507541379916308	0.0549450992331592
0.508619347870184	0.0553197969026366
0.51274893549435	0.0556253141118759
0.516664581224754	0.0561296075976079
0.521103350764444	0.0564323024804751
0.52575144652088	0.0565806372593556
0.528239421727733	0.0565115702235652
0.528115220452825	0.0561892575605068
0.52629059882036	0.0562117155559474
0.521816509002888	0.0558730057018186
0.510585148478529	0.055049435582314
0.504542452514481	0.0526424032508756
0.501018061050283	0.0526424032508756
0.496741998808493	0.0538986611754323
0.492469743563328	0.053936698455083
0.486808954108163	0.0535483070332278
0.480600703507566	0.05286425128926
0.474331395244692	0.052097420003287
0.467586791345533	0.051227346812155
0.459016631273	0.049902040768008
0.465432646004177	0.0459376975939249
0.471159697331193	0.0472981661144457
0.473454026515938	0.0475504425870703
0.476113806664058	0.0474407439458562
0.477646430716088	0.0482737164813571
0.477812539797309	0.0482737164813571
0.478329430635007	0.0482737164813571
0.480785385652642	0.0488064160371905
0.482015033950606	0.0493892154833191
0.48276210220162	0.0495221089149496
0.484717781883839	0.0485397419516707
0.486635862781794	0.0481838737820989
0.488428739173433	0.0496898655163232
0.490067009953603	0.0504408990530136
0.492556886935394	0.0507679620142421
0.496125570968711	0.0507600186265326
0.499962995942492	0.0506920187775578
0.50521007571809	0.0509338758734644
0.510965273451323	0.0513298345302783
0.515999326476472	0.0517573889532619
0.519831447317552	0.0522311656965669
0.519742400904281	0.0525775504228558
0.522053337937901	0.0529735052487663
0.523494923795512	0.053126624221051
0.525061504568365	0.0533417570831711
0.52667154337758	0.0532997325757058
0.526254424483257	0.0535650570802266
0.525207468238818	0.0538223943428314
0.52478054800215	0.0538359256003118
0.522829484628358	0.0540387130293823
0.522954859608168	0.0538461861176405
0.527791187349852	0.0533695625795665
0.531555381110267	0.0533310828069194
0.533472313815443	0.0537560733496558
0.533406343058234	0.0540170355250254
0.532755722217501	0.0538544662386937
0.532467048595392	0.0537741622699669
0.534003391183431	0.0537550382806585
0.53497225985207	0.0540875075148872
0.536505898825985	0.0540061063557946
0.537404423172399	0.0539518229369435
0.536103151569038	0.0540460516385013
0.533394225740238	0.0542046825468678
0.530783109778149	0.0545068167997795
0.528442225122584	0.0546798225938338
0.524175621271893	0.0548668672622358
0.529442369598279	0.0545052748484553
0.529450833511858	0.0540381641241685
0.525910739352291	0.0544298618939781
0.522732877025674	0.0538737826472634
0.522398919043375	0.053554640402854
0.526466488280126	0.0529864068268997
0.529532240496566	0.0533258769028293
0.529004485474399	0.0536897172718359
0.526913574947859	0.0531001502727775
0.523222951713468	0.0523759876481457
0.519494892982313	0.0523212475748562
0.517322240813939	0.0514492019137647
0.517209963156117	0.0507231620718399
0.516791610176315	0.0507693799595336
0.517388554783605	0.0507326535091559
0.516883953257191	0.0510134119766846
0.515816401597558	0.0513712454124774
0.516320680707012	0.0514672268981984
0.517490970119871	0.0516948397129823
0.518232681364365	0.0516963063653521
0.515858653938285	0.0516687358029472
0.514821805875678	0.051664600602301
0.513920989661603	0.0517564480873455
0.521347738655008	0.0519806733788932
0.52219672203186	0.0519215541083957
0.520375617993753	0.0519326133799523
0.516751097158092	0.0502701905472351
0.508665545856681	0.0513050996745634
0.513372891768335	0.0513050996745634
0.512683411602005	0.0511909456174942
0.508547437278877	0.0516032181445279
0.463637795894638	0.0494969594468308
0.464493918492157	0.0509789980739917
0.47611115296609	0.0509964136591619
0.480877795181067	0.0518149269005491
0.48225678238161	0.0524786886049278
0.476466695785547	0.0528581183709659
0.462905492349061	0.0526925158438566
0.481141668479037	0.0523539369611719
0.497516104129444	0.0523557955721956
0.508825902104954	0.0527928284284301
0.515265133782846	0.0530415115332449
0.518701381678679	0.0535563764738466
0.51914402132053	0.0541699214494311
0.517078399963332	0.0546850784899675
0.514426129671421	0.0553276841160052
0.513615623017872	0.0556381088471414
0.519987698279364	0.0557745517434617
0.522471483673729	0.0563632744321283
0.523716088532517	0.0567311792734845
0.525270943949374	0.0569219281805279
0.526328635996837	0.0572719405604221
0.526313882206561	0.057464721574966
0.528401008654169	0.0574782241216702
0.528110056999021	0.0575206702902344
0.523979181883828	0.0571890433768436
0.517227059031872	0.0555655133905714
0.51195769796646	0.0556417045600921
0.507876232822373	0.0561651539292296
0.502983599220271	0.055650560676492
0.49580043786463	0.054868723328083
0.489698778665967	0.0539446021218914
0.481575141248996	0.0530546951706181
0.474692875793752	0.0522018021355461
0.469261423813396	0.0511771785209584
0.463892244470488	0.0503590747550782
0.455837916185631	0.0493259515900712
0.463161892343864	0.0441494932342363
0.473097965586704	0.0460017097437245
0.480429539812988	0.0474872944427284
0.484939127490249	0.0475504425870703
0.487408520877152	0.0474407439458562
0.487608508429597	0.0482269211382766
0.48578494321601	0.0489350184123045
0.484477744494893	0.0493812394895914
0.489033081842547	0.0497181985941559
0.492506093835116	0.0498884437291589
0.495254205118659	0.0501244154890203
0.49591825576134	0.0500905510118463
0.498093075999104	0.0500477661550486
0.499425804098564	0.0503757704499891
0.501202440936887	0.0506738223863961
0.503770783482671	0.0509166477166233
0.507462783026117	0.0510232005571298
0.509800474446141	0.0512351068887312
0.514528493827549	0.0515320324820186
0.519545815366897	0.0519171805454805
0.52400416665931	0.0524263872486317
0.527009554564154	0.0528655202827395
0.526916626417116	0.053364273142945
0.526815490966706	0.0536227784275859
0.527646937454261	0.0538390768309449
0.5291883143535	0.0540632547257716
0.529697682944616	0.0543309694435303
0.530338424247593	0.0545570945862352
0.530406772444196	0.0547441571852394
0.530107380243524	0.0548063766310597
0.529445731377675	0.0549000059246951
0.530492996338191	0.0546199000341479
0.534033158128471	0.054139403343757
0.537234707976054	0.0545221151221696
0.539179417392423	0.055153726029597
0.539246481447305	0.0553082672722662
0.539985881168612	0.055247299824076
0.539460745094655	0.0549492730039066
0.538293991102231	0.0547979492632896
0.538051421755256	0.055095700713068
0.540107723151424	0.0550640081405629
0.541592559653803	0.0553761536895168
0.539127766278775	0.0555421182547943
0.533866463382262	0.0554955356938535
0.52771517683679	0.055645554533512
0.522909466014353	0.0554124620478745
0.520740618452413	0.0551612733065606
0.525544117227756	0.053994023851985
0.531812921852556	0.0535804695167843
0.531358413826565	0.0542604629879659
0.527118745478443	0.0533452900650901
0.52498826522487	0.052319439696408
0.525921777413965	0.0514075010990911
0.527422770412011	0.0519517467147238
0.530685936974442	0.0531078369091903
0.532219042187193	0.0526440896762338
0.529240481996497	0.0518074720444626
0.526715843461161	0.0516116309849529
0.525064940006966	0.0509786712455107
0.52428389909302	0.0508893968406612
0.522032432292871	0.0509284161185931
0.52016716769988	0.0510975439895703
0.517015766481366	0.0513760004387713
0.514807994955435	0.0513803169638821
0.515491485912148	0.0513472745872991
0.516205666824796	0.0514622057656432
0.516850284310565	0.0517892893600465
0.514496077927106	0.0521363434876746
0.51340024742981	0.0522859548565488
0.515499002009424	0.0520180161227558
0.521799162099525	0.0520958878900805
0.518910852090156	0.0522671250418481
0.518914599260667	0.0525911947822087
0.515217611684785	0.0526280424604051
0.515173906229749	0.051812965931625
0.511038087328836	0.0486565729237039
0.464694325150486	0.0496436532204288
0.472062252183457	0.0514316791888556
0.482815358217053	0.0512748475231643
0.486608274626443	0.0515825028588159
0.496245409238604	0.0528166685660858
0.491777604917431	0.0531043865564382
0.496366049946096	0.0527699505760709
0.507146523807098	0.0534372942875028
0.518052857146721	0.0537464980395531
0.525362250340414	0.0543068241910149
0.530391605331909	0.0548279763342401
0.530513011015691	0.0551836961153028
0.527929480535665	0.0553639754558569
0.525671991065003	0.0558743858433721
0.527005757104735	0.0563621672664687
0.529367528397538	0.0571869581304747
0.529926212401413	0.0571031951751808
0.52908730768902	0.0571507744802099
0.527158792429214	0.0572679014198011
0.525058172376626	0.0575725379386497
0.52464827879476	0.0574371105630699
0.528159296135303	0.0574330799312565
0.531649361185456	0.0584500109094451
0.532738638265507	0.0589012871256896
0.530495576159701	0.0583540102607442
0.525977318123367	0.0580166617776071
0.520066799608933	0.0578564836212156
0.513726415214908	0.0572397619305024
0.505186092147329	0.0564124824297862
0.498614099679315	0.0551776241512729
0.490551032045826	0.0543030931702424
0.484798937302942	0.0530495437908551
0.479511062771125	0.0516607248070658
0.475954083716173	0.0506994557324841
0.473791409564619	0.0500880521190046
0.470746298350995	0.0494356325124779
0.465519864616411	0.0487189255821628
0.460630299040974	0.0435278768664151
0.470957159316762	0.0435278768664151
0.481615836438126	0.0455444698421768
0.48998764283938	0.0468446693178553
0.494169115272245	0.0477344530937558
0.493624344648283	0.0487146269834369
0.490260419447143	0.0493390583139422
0.485404771798525	0.049552075442662
0.479454574660371	0.0496238726888093
0.488449102314308	0.0497546576839714
0.498347555462928	0.0499341738502743
0.507461408357539	0.0500670283963995
0.508601194349096	0.0503442933081664
0.510392355596924	0.0502556491615118
0.506243890961453	0.0504794134442164
0.504763744689333	0.0506247081578137
0.509428661074862	0.0509969142745862
0.513112577376623	0.0511694724773374
0.516082788033764	0.0516182573586606
0.518736982176988	0.0522014511285989
0.522144589618818	0.0528226492909777
0.524876653269059	0.0534208752707708
0.528832735854185	0.053872660496166
0.532777994031022	0.0542234724363912
0.533310555550505	0.0545005481558849
0.533775014881934	0.0547737165210831
0.533941101188315	0.0550564733903282
0.532836855649952	0.0553141304048149
0.533029426121252	0.0554572042389966
0.535091287266024	0.0558895214462711
0.535773163493577	0.0561010133939986
0.535251314041053	0.0561328982280945
0.536123047331269	0.0563033475995146
0.543336923375057	0.056868427319769
0.542691728295321	0.0570714936206413
0.544379282637447	0.0570960347330606
0.543399985414593	0.0569390663323449
0.541649731098755	0.0567595619246778
0.540626254126309	0.0561028773564371
0.540831735997956	0.0554235956326955
0.541157618209571	0.0556812080238053
0.538271132307933	0.0563704221220309
0.536100587103615	0.0567467787356218
0.532656833270976	0.0564797987376271
0.529829639161371	0.055038579812615
0.527355921923158	0.05340955918875
0.527847626638348	0.051688578211932
0.534374722804893	0.0517379501968502
0.534560411875028	0.0532837122602076
0.530500777295931	0.052805660229109
0.529538189622509	0.0515191145956871
0.53068540884889	0.050422247197415
0.533671458366387	0.0506912256348404
0.537212972137815	0.0518717567108069
0.536144365549323	0.0523579227953333
0.532943504321873	0.0519777149790612
0.532612801436682	0.0519798261989064
0.532856728790318	0.0514859226767358
0.532493501837975	0.0509439737715559
0.529333467975924	0.0508980173357761
0.523046925445741	0.0505500600877558
0.517827030237665	0.0508673090034261
0.517748834290756	0.0507673927464706
0.517049059047487	0.0506541673109439
0.514294030713469	0.0507953926442442
0.513938374237319	0.0513013303249171
0.515186394536746	0.0517825013518743
0.517027044327473	0.0519642049048474
0.517402423930041	0.0519033696125804
0.515193332092713	0.0520112277336974
0.513973156100282	0.0527471942993388
0.51668267995158	0.0525564655095207
0.514266327872297	0.0522674613021449
0.515019493256184	0.0517245293571909
0.478820770654633	0.0524461821559972
0.4939898056591	0.0521236250308223
0.504195082016546	0.0524867362184813
0.515946199567107	0.052487750498716
0.511906773731731	0.0536417355982124
0.511325452230269	0.0540599158058236
0.518469074642138	0.0547072717103821
0.52573822304528	0.0545282643072177
0.532689238806196	0.0545931491262765
0.541006715299355	0.0549783317154545
0.54176982413922	0.0551984068834963
0.539713621585467	0.0552875996106121
0.537942991805378	0.0557527017900241
0.538019435447889	0.0561797206607479
0.538414430336136	0.0566219275867418
0.53790258833821	0.056906624651479
0.53678494498437	0.0569658044346232
0.533902111343114	0.0571960829622349
0.531390927244353	0.0571623805904634
0.53010927281023	0.0568049314488015
0.532654968964615	0.0568065950446962
0.536745717834112	0.0579939705964909
0.541328446572807	0.0590311292846792
0.545716957283689	0.0595553555682923
0.54348253849995	0.0598431696668935
0.536452921236165	0.0595011392523094
0.528144384844166	0.0585129358881071
0.517082971356573	0.057488202113943
0.508923932227508	0.0563107231750843
0.500861613288097	0.0552404674079957
0.496074849007825	0.0538449663913481
0.490430704834494	0.0525352189727436
0.487928847842926	0.0509732541349918
0.488216863820053	0.0502998949022447
0.485367192282355	0.0503306768218986
0.480714590604366	0.0497161214199238
0.478602545552285	0.042903236489043
0.488962545614302	0.0452185059834986
0.495109822807278	0.047192772767228
0.497664535726471	0.0486990429862686
0.497119390708455	0.0493896904595116
0.493077657966576	0.0494485313927539
0.489951072042325	0.049327085943748
0.490165593343673	0.049020800001495
0.493108839773397	0.0485554875318079
0.500847168689665	0.0493425493693107
0.511753187622563	0.0501566161860708
0.517738610083831	0.050962549024407
0.519622667939399	0.0512522139394733
0.514856885424174	0.0512613101246552
0.510580776574484	0.0510305609838303
0.51408925039329	0.050304486174209
0.515740472078982	0.0510448468554659
0.516280572538613	0.0520256465319845
0.518629519225285	0.0528131456995367
0.520486281463251	0.053475941234175
0.522641437890734	0.0540711044687797
0.528270487615748	0.0542431887847825
0.53264616731871	0.0546557414833623
0.534910432908682	0.0553212229984099
0.537572132513164	0.0556539011823646
0.536960889609329	0.0558528193142374
0.533641834075904	0.0562553272312403
0.548381169539752	0.0578041945021758
0.54912708925124	0.057732728042311
0.548305447807696	0.0579799459139323
0.548040141620385	0.0580189998945346
0.548952021396134	0.0574070018110358
0.548283091932548	0.056797746944193
0.542793814314136	0.0567065924791669
0.53646133861968	0.0569768378038118
0.537006653237433	0.0574217661984317
0.539314610662959	0.057260181145813
0.544716283555407	0.0568359142141195
0.541776097905087	0.0558377875973401
0.535467717055951	0.0534128699946423
0.538219061569146	0.0514297612702502
0.540749693339091	0.0516602760949229
0.537878556286917	0.0517620423661213
0.536807986643057	0.0515534859307746
0.537671799757116	0.0509599475955178
0.540853362367751	0.0512751122972327
0.543891872422136	0.0516947261023759
0.544229919069783	0.0522846259650635
0.54398578948948	0.0519632359787773
0.542053081839005	0.0516829540058306
0.539717403798038	0.0516675554886253
0.537154740755336	0.0512529656201458
0.53182075092798	0.0510498281983149
0.52211630621491	0.0509065524339371
0.522549251740789	0.0508181005107733
0.519205374755859	0.0505492332341226
0.514117577885731	0.0507682830939901
0.51327552674974	0.0509458138788004
0.518101993023249	0.0511587793779797
0.520966351797063	0.0515811118473724
0.518255442136123	0.0520699242483896
0.513828864320654	0.0523716914431712
0.517027571202061	0.0524524999673218
0.520756593916252	0.0520812727789769
0.52083846395368	0.0511374329857353
0.496353654420017	0.0526704342902817
0.508876931067213	0.0526704342902817
0.52088373431715	0.0537783286107415
0.528774882294251	0.0533379335495258
0.528685128078878	0.0543202933649909
0.527302889941738	0.0550128417225591
0.529721948191002	0.0552301967286982
0.532262975506559	0.0550763593752285
0.537745453988886	0.0554730739775515
0.545392637340325	0.0555849821731049
0.547358184965149	0.0563015407419151
0.547829470780639	0.0561008752683295
0.547268158084895	0.0559433233207767
0.546347676967091	0.0563893216729556
0.545504987576622	0.0567065879718135
0.544760045312345	0.0571065688386381
0.544599593697454	0.05726952944732
0.544767130192856	0.0574438148469811
0.543369344472912	0.0571728320364834
0.541620106068726	0.056763703427162
0.546008761834743	0.056228230729938
0.548493933481788	0.0575307843969916
0.552739985438435	0.0582967591077522
0.560334905780239	0.0595513213187358
0.562271044341164	0.0610137541418983
0.554463665479277	0.0610281120231054
0.543886574660633	0.0600164218394683
0.531965381204353	0.0586022485933766
0.518278276354284	0.0567906679853366
0.509565212277557	0.0554962399770082
0.503369833316098	0.0545847324258911
0.501868317896637	0.0536153271089222
0.470366970740805	0.0452799952444026
0.480975721705988	0.0452799952444026
0.488419913689006	0.045354915331589
0.493070510269588	0.045354915331589
0.500107162878345	0.045354915331589
0.502957568283816	0.0475053791653705
0.504672158464875	0.0489344709603673
0.504206281653777	0.0492760919923857
0.502512341723958	0.0494208419183473
0.503875919360044	0.0493243900473197
0.509767510419615	0.0490967586319333
0.509656625420332	0.0493929957908345
0.510515335993107	0.0493715288496564
0.513065164165856	0.0500435403770002
0.517475194651837	0.0510372157576854
0.523839209173638	0.0515343945066031
0.523626388676375	0.0515231479478463
0.524321650138794	0.0506866360169696
0.523225130886747	0.050340874046007
0.516770563212595	0.0511749950765638
0.514525897373077	0.0526699275212613
0.51783949340341	0.0534078205471045
0.52116724527478	0.0538340570261015
0.519489846060855	0.0537932484221549
0.52071427977103	0.0550025494799985
0.524995222522583	0.0552153760912466
0.530548648948757	0.0553048289432924
0.531905037937572	0.0555950694855492
0.532726160318042	0.0552532349933429
0.552177650864422	0.0576169743564465
0.549414830004092	0.0578149534443659
0.546397442898647	0.0579544495805412
0.54413568106959	0.0579806673328566
0.541107237970891	0.0582221453112445
0.533365549321829	0.0583990724261004
0.528475430778131	0.0580588910100711
0.534339175321238	0.0572239010789505
0.534587423306228	0.056885031057642
0.539747883973098	0.056092381766654
0.546565731317945	0.0575286336378205
0.548479464153804	0.0522268911717712
0.549693964897133	0.0519319987812454
0.549575454753719	0.0526751058954556
0.550199092262073	0.0525762274840935
0.551313519666182	0.0521842369354876
0.550992289980182	0.0517959750912959
0.546932470760227	0.0518471489868499
0.543310487766999	0.0519124406952243
0.537577279906042	0.0514906202007
0.530440725327402	0.051394628505232
0.52649782348702	0.0511755644100345
0.526824658316132	0.0507200081194312
0.518549264152562	0.0505975992050836
0.519533306371837	0.0510266356043791
0.522531728653603	0.051053107861589
0.523055107391132	0.0512521701987702
0.521373668927465	0.0520776126749354
0.519172840850582	0.0524314998750643
0.52234638629009	0.052000293908434
0.522038061001819	0.0518129116154494
0.522729301214228	0.0514714358250998
0.520893116065884	0.0520423910492561
0.502293531618253	0.0534909882295045
0.519383436701391	0.0534909882295045
0.532464862919802	0.0541455497145549
0.539511508886327	0.0546608405817279
0.541770212232998	0.0552541539724162
0.541619988436563	0.0554335836856626
0.542118365235384	0.0555300863738494
0.538660296035143	0.0559907909046268
0.543027413406358	0.0565701969965208
0.546536939698461	0.0558117589464748
0.55027092346351	0.0565951826190336
0.554178658556867	0.0564200818946568
0.553575600773975	0.0562117270679213
0.552018352912357	0.0562095693128833
0.551469262801314	0.0567567572217985
0.550333779576741	0.0572042600643499
0.55014964368535	0.057539479998124
0.55101878580903	0.0578624529125327
0.552030821412937	0.0581709503145046
0.551860075778618	0.0580990449776715
0.557892725259896	0.0573507394577981
0.563511266839044	0.0587309811991391
0.569808813544818	0.0585509972762285
0.577256979856408	0.059612411307413
0.582877411635942	0.0618378451363937
0.572616954045851	0.0633572416117659
0.558795209444037	0.0613382443551931
0.544085260738011	0.0596944793387047
0.529831090887269	0.057852449532756
0.488839219946172	0.0452799952444026
0.499672303516173	0.0452799952444026
0.507534611447076	0.0466484385469339
0.510716047813274	0.0478780170108086
0.512916465357069	0.0479656780355731
0.513751553314732	0.0486373343061338
0.512171556246438	0.0494624854588871
0.509737009781371	0.0493260606156285
0.515057816536787	0.0495247276298582
0.51542511062585	0.0506507537457065
0.518020316328718	0.0502808408135249
0.518332241397209	0.0499972883179789
0.517719213983016	0.051127540833836
0.523886620395485	0.0518441969466652
0.528608916388182	0.0517249745093798
0.529007576600782	0.0515724047991356
0.529035843434126	0.0518165281226742
0.522403226889126	0.052429833957451
0.519861238229689	0.0518067524639868
0.518583726730293	0.0524460313983953
0.52335215530585	0.0524460313983953
0.522440265646303	0.0528800035486196
0.516091047121619	0.0523272257098108
0.515885869975632	0.0535787912354766
0.51884679064579	0.0532472401776086
0.523650719232919	0.0536071117895002
0.527917139169797	0.0544531032776913
0.52997365594575	0.0543906382913157
0.539304417927251	0.0540973478330937
0.546785814215083	0.0564193679575368
0.554185871000385	0.0571328329281111
0.550085696157334	0.0570961024782844
0.544640442070952	0.0571516182693661
0.537151487240135	0.0570096297266043
0.531257980313767	0.0570452707482458
0.529193782039416	0.0571125940432609
0.532385950468221	0.056811850503982
0.53683886202884	0.056026755584691
0.542201707332032	0.0550924570274837
0.540239178520629	0.0549787841401541
0.543435595806443	0.0546343624270668
0.552467921550973	0.0538223273745909
0.550993946204328	0.0539263741344177
0.55018305526653	0.0532970225136178
0.547094979050434	0.0528347923262911
0.541479022049126	0.0524585191733607
0.538271880697358	0.0521716722853483
0.534234413322008	0.0518746235314793
0.529838044267195	0.0513757464212368
0.529238877896863	0.0510471125546098
0.518479695800148	0.050889429381343
0.517391085681233	0.0513981492242435
0.520806934383891	0.0519402867807533
0.525473716551212	0.051616625651979
0.52392090701114	0.0520538803486068
0.526977598276687	0.0521159259566639
0.525957226331355	0.0517685336255847
0.526433232012565	0.0522783016713696
0.506329112428424	0.0531808836610931
0.525451818412286	0.0531808836610931
0.538583153886203	0.0545273276067046
0.543321032687284	0.0553805512402983
0.546440527370132	0.0559702095358757
0.54548034658626	0.0564465095309819
0.546121801662826	0.0567281755999466
0.543850518400286	0.0573077805735567
0.546117948626583	0.0570674068623439
0.543390913229437	0.0565511860668289
0.550038243565439	0.057008899104909
0.560220608459144	0.0562713787728206
0.561982351612107	0.0561625805771641
0.560825103286518	0.0561702494037187
0.558221712664788	0.0566362218389755
0.55615367006567	0.0571859182500829
0.55583095532198	0.0575673912047143
0.556893140591403	0.0580121314163519
0.558959589964212	0.0585178683193179
0.560882813332567	0.0587613890563688
0.566188247732943	0.0585059407202005
0.573271257994672	0.0597760733964438
0.580773022215664	0.0601414317825517
0.593087254622775	0.0607275776767266
0.61332805273244	0.0616000484205077
0.588811685300679	0.0623205691796632
0.568531424745402	0.0614872135497011
0.508242805660435	0.0466558663744971
0.520673185538366	0.0466558663744971
0.528927750687058	0.0485725425418634
0.530596522096388	0.04932040673703
0.527315960942796	0.0495593013349911
0.521717932513495	0.0496478559418905
0.516244655378268	0.0486363409582055
0.519752459213365	0.0500699610936675
0.52069883102448	0.0506394032098764
0.52248043308803	0.0506580510265577
0.520791103837568	0.0503646594175248
0.523488213853077	0.0515137214117143
0.529905070740549	0.0517976667841275
0.527185331736517	0.0514727344672576
0.530572534152764	0.0518001966631993
0.529108487570248	0.0525935805190857
0.530120579442413	0.0517975868682278
0.5329544408254	0.053083921111426
0.534448003894461	0.0531156476157969
0.532153072139437	0.053731997243093
0.529871456377907	0.0538497426693898
0.528901717543177	0.0527775708863416
0.526464136511288	0.0529465639092916
0.526990661105722	0.0537120893251491
0.52942368516576	0.0538525682449801
0.530554796351039	0.0539680791729374
0.531490340575281	0.053125007474018
0.540228387257405	0.0550995484288141
0.549039211110214	0.0550995484288141
0.552131959005923	0.0572716226522682
0.553928779998479	0.0573737154017879
0.554901383456762	0.0565959495445984
0.547644431418057	0.0564289604699456
0.540210352573923	0.0563977584540224
0.534363682523517	0.0564385459337437
0.52807618629699	0.0558875830806733
0.529978677947961	0.0556593811559969
0.541964790373195	0.0544957718747911
0.548754649377199	0.0533595817943708
0.545049179433411	0.0528485240595826
0.539929189579394	0.0527630201445897
0.533546876137206	0.0523071792116907
0.530759605850495	0.0519617504776285
0.531908484520347	0.0517088780837592
0.531412234031765	0.0513686189131787
0.528789984669198	0.0508589164370422
0.528609980309495	0.0509559496519909
0.524468488525889	0.051032714889131
0.519088773858612	0.0516477954362686
0.51763965310192	0.0523343179101652
0.520977641769423	0.0523011684764783
0.53025316940598	0.0522093301907493
0.531263618387473	0.0522093301907493
0.528386865488571	0.0528345300590633
0.542408499353834	0.054307344578633
0.545377404950749	0.0554718060662864
0.552072757668214	0.056174926650896
0.55200098440374	0.0570007215111909
0.549784548185873	0.057227485529862
0.548954616719083	0.0575130719319238
0.547815066562888	0.0573559952602273
0.543298846494836	0.0573010167865952
0.550918463510394	0.0572270383633184
0.563896148068806	0.0559556835247396
0.569371523322886	0.0559347727318048
0.569417571157416	0.0561097782213378
0.564839786957553	0.0565922412725824
0.560833767690426	0.0571528051328242
0.558969122169777	0.0575899172695222
0.559714883595503	0.0580313533531442
0.561995407417249	0.0585498425529509
0.565275567259711	0.0589404577835924
0.569981773895298	0.0591627767968716
0.576705832380289	0.0598058460948262
0.584385841538475	0.0604351160248887
0.597591240691393	0.0607940170021805
0.602338917133877	0.0612551295312595
0.588693245241705	0.0618259723718155
0.516896754530148	0.0478931624457873
0.530018331193241	0.0478931624457873
0.537794650684891	0.050120789024672
0.539389053192559	0.0509884777968381
0.535153614346789	0.0511462335675677
0.527597082438664	0.0499956777996561
0.522612924921869	0.050900191858489
0.524599683289149	0.0488174574073402
0.525625693543384	0.0488174574073402
0.525017653233636	0.0488174574073402
0.524954875755803	0.0495130647197496
0.52439342463267	0.0495130647197496
0.523015551589193	0.0504117761944039
0.523463871203039	0.0509491272736201
0.527732519962863	0.0517386136480089
0.526154660419741	0.0512240709619285
0.528712312165577	0.0496881231797635
0.532636988023332	0.0518873298684538
0.534762553327791	0.0531893161889922
0.538224604381952	0.0541161137899313
0.539369520501977	0.0544767395617616
0.542198653656143	0.0547213194535006
0.547020582463696	0.0544082861417383
0.544731942534384	0.0540797069223168
0.53799629992913	0.0544210341211832
0.531869583751546	0.0543337152278989
0.529694012524708	0.0541945420914291
0.526961577182108	0.0546405894816279
0.527180614374452	0.0537529835960439
0.536938588388325	0.0518702154944803
0.545372194645461	0.0539398707089035
0.546509462992864	0.0568502042496129
0.549670708289345	0.0572474505724691
0.556300561020504	0.056788450475637
0.558379653707554	0.0567395719969329
0.557642301498489	0.0564031996948388
0.552042948710733	0.0560576306020362
0.544095709945799	0.0556308909000401
0.528929173817941	0.0552954164738838
0.525232657898152	0.054358075753443
0.528130312186212	0.0538574236529717
0.530201976969054	0.0529913619018299
0.526114304944202	0.0530984841675005
0.528015888187186	0.0530287404587295
0.536131815745947	0.0534477386525224
0.54049225459383	0.0531507372349408
0.537543566982766	0.0527379173057235
0.534138447384197	0.0523525293084354
0.529023700187863	0.0518664548958934
0.52771837247038	0.0515754556882903
0.532265234460679	0.0515849633635683
0.532932532097961	0.0510661682254267
0.530531260844801	0.0502815026251214
0.528212692787459	0.0504407763026827
0.524670585903414	0.050965941565935
0.523043490348927	0.0524516443186794
0.526109883643449	0.0529918881604479
0.526705256192888	0.0527716708662331
0.532098090045714	0.0527716708662331
0.535187686741113	0.0527716708662331
0.544377496153531	0.0527312103161933
0.552604221628326	0.0543240804722969
0.560638285367791	0.0557063562858454
0.56216612028028	0.057224111820727
0.555707747893711	0.0575226281836744
0.55151533265956	0.0574382018679625
0.549032889590863	0.0572875528769685
0.5483866163092	0.057269704739841
0.554635819882231	0.0564950269162719
0.574163296904063	0.0556562361814801
0.574506050100337	0.0559584684946279
0.569498057180774	0.0566740271407502
0.563719744642627	0.0571985421035131
0.560814825413385	0.0574879896650456
0.560765655493838	0.0577407596272068
0.561258856928371	0.0580833925124192
0.564197498438698	0.0584526109789253
0.568796557682076	0.0588745390897296
0.574934650715592	0.0594542111635699
0.58541159887073	0.0601813527577671
0.592221331902016	0.0603648864135313
0.589704980330969	0.0609571535257901
0.581382838510396	0.0608540792169074
0.518935689649289	0.0479711336344982
0.529091087605763	0.0479711336344982
0.535019006926749	0.0504055722254519
0.540201449986631	0.051652051145178
0.540213017768678	0.0519410647866817
0.537479265739343	0.0507727247749529
0.538212248384494	0.0493431044554581
0.539064237148725	0.050900191858489
0.538741698544992	0.050900191858489
0.538129354983017	0.0514851704464321
0.534023897268905	0.0510234984443218
0.527634175004353	0.0494234223616515
0.523539314241552	0.0511372208354103
0.523218292072019	0.0504551142172734
0.526059312414899	0.0476410798723554
0.530535789582352	0.0507016594340002
0.531566108545315	0.0535338023524492
0.533483882055495	0.0545544671904554
0.536245175122488	0.0545417376117123
0.544075028790423	0.0550231997157445
0.553373929481187	0.0553262060373822
0.552950131286419	0.0555277815092472
0.549987289850453	0.0556386282081106
0.541097753202656	0.0554924137828566
0.531965708714094	0.0546878644342416
0.530652752963003	0.0546746422399964
0.533109696241452	0.0541724319964248
0.539769689734014	0.0527716835852551
0.547538776841186	0.0540680558057918
0.548425806071725	0.0566611072195823
0.548060409654817	0.056675447905122
0.551770279487797	0.0563574923148368
0.551397103304728	0.056390177592
0.547029973564026	0.0562325325354203
0.546043639942216	0.0557022399056533
0.544798091541121	0.0549861711083416
0.535879835351291	0.0548266955431466
0.533404066704699	0.0530741835443777
0.5286874471742	0.052472487715011
0.527928062110582	0.0524872117085274
0.526176275638208	0.0520009195915442
0.519742212477066	0.0522737124231481
0.515869858333898	0.0519514932195493
0.520666473572921	0.0524576603254773
0.527412914752972	0.0527820643649497
0.529185922711553	0.0526489039629823
0.530029655920252	0.0523330768731535
0.527119912866126	0.0518583911144616
0.52806674093602	0.0515306102794707
0.531869257322535	0.0515108207008399
0.531236808832447	0.051094813769489
0.530747070054749	0.0507748227316154
0.530852551634042	0.0505256959106348
0.530840870998029	0.0500497608977562
0.530482569401122	0.0519570336051697
0.53423497566427	0.054009409184833
0.534630846521707	0.0526515682210692
0.539376995307751	0.0526942705122169
0.532450967544994	0.0526942705122169
0.535125466194154	0.0526942705122169
0.539544011980859	0.0536401271892144
0.538289764306097	0.0534025505377897
0.548673342194514	0.0534025505377897
0.559507805545012	0.0550525125864705
0.569792102343415	0.0566521123609523
0.564963852636996	0.0578190243755933
0.555600116213436	0.0574896886883475
0.549813730379397	0.0568895175983967
0.554605746113984	0.0562075742594076
0.562633045887259	0.0555447299739066
0.571052142265668	0.0551307565849792
0.581254893767374	0.0552059166176996
0.576749085683755	0.0557739068412393
0.570670482538284	0.056478556637524
0.565270704138264	0.0569761176419474
0.56279192200148	0.0572100216335003
0.56121744636103	0.0572326799486007
0.560138504312383	0.0573741571007366
0.56202547538062	0.0577046993447614
0.56607114389023	0.0582285062805012
0.572886575339466	0.0588801704931509
0.580523207491008	0.0593993490758848
0.581596609910209	0.060221024164836
0.578999859067617	0.0602821104913693
0.531839120725328	0.0485283359675286
0.537623231137146	0.0505754212702468
0.545181964188295	0.0513156081568497
0.547980534165797	0.0518039372556402
0.548352730014935	0.0518874281816902
0.551974457220505	0.0525370904326125
0.556632388048224	0.0538307272397648
0.556640977644387	0.0545194144604245
0.551570794578652	0.0552338459683035
0.545527375491318	0.0547226864312095
0.523059406867266	0.049072975083203
0.526992885491072	0.0476169478965647
0.531733116783406	0.0525052651013819
0.531055803380063	0.0516437698828912
0.542307748971555	0.0524248657853829
0.551497415265369	0.05531475767829
0.552300152912984	0.0556133821703394
0.539601538631742	0.0557513240074739
0.536080332904157	0.0553480402275882
0.540644733668058	0.0548512758522204
0.549107527032058	0.0545174000006071
0.555212826894728	0.0551393031788603
0.554889642413457	0.0558771434136001
0.551189788310942	0.0554474187133859
0.552839562966124	0.0555368378312653
0.549019218075878	0.0554246751949724
0.54532869706942	0.0553685783153068
0.545347102633474	0.0547366389934397
0.549514322310549	0.0540661607339803
0.558594887087594	0.0543886505346914
0.553263655016546	0.0537803298798351
0.538857070453957	0.0536467941050341
0.529655623058837	0.0529765532966574
0.528685056931057	0.0524862679558348
0.527236393306234	0.051835932747652
0.526211956219115	0.0515839759538201
0.524893162508498	0.050687769169178
0.520751637137328	0.0507932034763175
0.518915269149758	0.0517095564257843
0.515403457217195	0.0523021519001153
0.511119588186291	0.0526919704273339
0.507479040986072	0.0523289673439193
0.508764662060097	0.0520972288661805
0.515132615671801	0.0521237355637099
0.52041667505504	0.0520617428827169
0.52353313207146	0.0521487199484508
0.523750446405005	0.052287835501235
0.527074261740407	0.0523389154176595
0.530114315273289	0.0520580395311553
0.529961363688069	0.0519696319171978
0.530426222985735	0.0519708319065575
0.533289822207146	0.0518043544727755
0.533256605965791	0.0542300591520047
0.532738257098544	0.0542300591520047
0.531546835853536	0.0540495642567164
0.53532776664704	0.0526515682210692
0.534440846043839	0.0526515682210692
0.526631124146301	0.0544481567392703
0.526955225884289	0.0537535658633361
0.524111543137606	0.0544827457286643
0.556219679055339	0.053246765340898
0.568089405496829	0.0558907234273359
0.568206962654985	0.0580867692127906
0.559911715818801	0.0578872253696328
0.555562198105326	0.0568028852978459
0.564091321276748	0.0552601382212468
0.570239169892505	0.0545695151729134
0.573035235139928	0.0548679896443516
0.574060217532292	0.0548819250069949
0.574934314188602	0.0554128426564411
0.571163205368513	0.0561127056190963
0.566550969420509	0.0564318959182896
0.562697842699935	0.056804063358124
0.560167065110471	0.0568691914347958
0.559750114868864	0.0568724380049058
0.561316745594086	0.0569390932799021
0.56397081995832	0.0577040610930719
0.568403375361268	0.0583767685712142
0.570516239288364	0.0589556055339382
0.570831427870204	0.059635107546045
0.534378551964918	0.0510804306318462
0.540430103698249	0.0510804306318462
0.547872579540205	0.0510804306318462
0.557526585543088	0.0529898295651686
0.554144225619959	0.0557115916883979
0.548180034615532	0.0530348760659085
0.547138196175241	0.0536502599003245
0.542645710795235	0.0502103293123788
0.541350749957075	0.0502103293123788
0.542997883742117	0.048528670109831
0.547392659555974	0.048528670109831
0.544750169734375	0.048528670109831
0.544494727902403	0.0504469860228219
0.536746380618075	0.0504469860228219
0.545616072587456	0.0520210605249719
0.545416859127344	0.0561042145085856
0.539698527413585	0.0556749741953317
0.548565210685251	0.0552990626649338
0.555140882478416	0.0552577527452211
0.559228140804506	0.0554374541447245
0.557159593862214	0.0551810076020463
0.561518298931137	0.054846505656216
0.563333290436649	0.0547932577141701
0.562359193717227	0.0549356038337368
0.559517494931307	0.0548941876805709
0.561970074006035	0.054414097044297
0.577547813366673	0.0551933941841528
0.578405217244616	0.0565620245549378
0.558560055632087	0.0571012942803996
0.532279325321838	0.0556898298432605
0.532074852482473	0.0534041906588445
0.532557852477681	0.0508319867497347
0.531535722399287	0.0491617758693872
0.530138019646284	0.0492401751879412
0.522004745272824	0.0499634850926853
0.51704648760966	0.0503063760545463
0.513334949280772	0.051059548709561
0.51145445470865	0.0518245218779862
0.50596463360413	0.0525684456386969
0.499700462936475	0.0526932153669916
0.499604113071198	0.0525842451193121
0.508122638492526	0.0520906091059602
0.514362772228776	0.0520276594950914
0.517134090810856	0.0527003840401708
0.52203158769018	0.0529918153479093
0.526034433673896	0.0531800526268988
0.528511507816618	0.0533588755164812
0.532282581700613	0.053411669529261
0.535601784125286	0.0534567956272678
0.538824975924691	0.0532936085140312
0.529131326148458	0.053657797638121
0.525175219945202	0.0542257922383197
0.533744296397149	0.0544263992173388
0.532122544423551	0.0542106331239136
0.555566816572216	0.0547543424956783
0.562974003208277	0.0547543424956783
0.564969629852857	0.0570521750108825
0.561470194922046	0.0570644969535684
0.556378923754985	0.0563685781741533
0.564744729657938	0.0552059537486293
0.571253374628173	0.0546803579573309
0.571300093779774	0.0547324825032556
0.568503126676646	0.0548973397263304
0.571209573999087	0.0547801053387239
0.569377370804668	0.0555974242222317
0.564540142308993	0.0561200433272442
0.559631890919971	0.0563717880329959
0.556893494638341	0.0563863765343228
0.556694433133732	0.0562834178743996
0.557297522467977	0.0566656263812378
0.55754312040598	0.0573440095237311
0.560062113149912	0.0579005999996244
0.561799478576137	0.0582631897929851
0.544929798008256	0.0521191275648476
0.555287126985887	0.0521191275648476
0.563512762788549	0.0541644467950771
0.550138169673011	0.0525466109506501
0.550323324492871	0.0502103293123788
0.554848352637352	0.0502103293123788
0.5520135479787	0.0505917708428384
0.547064308833812	0.0524915048202367
0.544210921099622	0.0554622270098692
0.55031830724524	0.0552669034819198
0.557048843978251	0.0553626649973736
0.572728462179144	0.0551453968714281
0.585152813932669	0.0560068861539482
0.58774144778307	0.0563013977104636
0.579109088960311	0.0561612322881291
0.554166626444745	0.0561357929584958
0.531158638467418	0.0554344163336793
0.52631864616421	0.0523058265805096
0.527626902133813	0.0483176433797187
0.514133993548242	0.0500866252725383
0.512085146603303	0.0509028918693234
0.509185468406533	0.0515494410192972
0.503396943299147	0.0519757702748782
0.493786367989469	0.0523089676073505
0.495208534542674	0.0522556252696191
0.508280226133002	0.0521970911146288
0.515108237838448	0.0523945761801595
0.5146911519984	0.0531962815483498
0.520866666227597	0.0533202603744555
0.526178298832643	0.0540148640812284
0.527283544858796	0.0545544600900106
0.529001848811357	0.0548915211352757
0.534741748168932	0.0550607334641555
0.540077872375094	0.0548927400637597
0.542388923368838	0.0544550660568632
0.556602243315667	0.053303262649304
0.564207811692547	0.0548075773226143
0.561199312943736	0.0549562360256439
0.555568245730169	0.0553346411615746
0.557983427922543	0.0548428503892013
0.567376830418866	0.0540080688725256
0.567380617841822	0.054307195594454
0.56666325577425	0.0545332141717939
0.570213948454974	0.0540551662589864
0.565877945600499	0.0548999848403465
0.561002610620026	0.0553939729168094
0.558204400281241	0.0554671233942574
0.553579159643396	0.0554402015980245
0.552402830831585	0.0553870941206904
0.552873307207372	0.0558971377683683
0.554061585091024	0.0563359929954593
0.557060357561646	0.0568735276489254
0.545602126309124	0.0543835588849016
0.556713483551607	0.0543835588849016
0.549829309910559	0.054836271485985
0.587926820950831	0.0547831563632128
0.574955867058304	0.0548990953877214
0.555686344330677	0.0557329515641149
0.54188514577322	0.0552122650397501
0.52566395411948	0.0519483214160442
0.520097956000323	0.0484960907340759
0.511828492654274	0.049232401308088
0.499313962557429	0.0504932714872634
0.501631659938823	0.0515962822321701
0.502937235396828	0.0512274884729784
0.493413108571046	0.0509322056866696
0.48875951720998	0.0519189677127113
0.507140630689215	0.0533292293745076
0.513946060982846	0.053884292274156
0.515967802051188	0.0542035105455722
0.522514313989074	0.0540198929421653
0.527012365032434	0.0547523901334396
0.528072100708229	0.0555876184074199
0.527659210837846	0.0557547153814727
0.531596795251155	0.0561350397477453
0.535939342427325	0.0561403907484118
0.541667171219705	0.0553948654661807
0.566116243734914	0.051811473034642
0.562380168691514	0.0538793595643079
0.555021088205865	0.0536452904895422
0.552904388084479	0.0547822614847254
0.563363731124647	0.0533267877233337
0.566666991841965	0.0535176792557047
0.562771650822345	0.0536019692574722
0.565179088575288	0.052898390856869
0.561616577503131	0.0544139861212496
0.551411404121455	0.0543538392183517
0.554305713118464	0.0548852784884022
0.554638320576788	0.0551668662703458
0.556350219759487	0.0521999709285533
0.56230548617512	0.0540127920279695
0.547667267604823	0.0544181999843548
0.538182898571036	0.0528420255415429
0.52573473483752	0.0512527124772626
0.517902905203399	0.0485376766602402
0.50229675766526	0.0549556317704101
0.504389082527847	0.0517044001578086
0.502964307522469	0.0519940449856056
0.507768053165991	0.0544336226504415
0.513598892036449	0.0548348526558017
0.518245488209157	0.0545964932748766
0.525224695486461	0.0544905938740155
0.530401693050305	0.0557389345587964
0.532164533934788	0.0564201835014922
0.532048424234586	0.0567751364527216
0.533737055174688	0.0571534911949679
0.53880664061547	0.0566198000895285
0.564696785337548	0.053005993516451
0.557399003862066	0.0518871046482659
0.549255561702173	0.053067408149534
0.555340180506046	0.0532012886302859
0.563315062993487	0.0524267097363424
0.557992288352272	0.0533112401441045
0.558992666340299	0.0526760958266923
0.559402469514717	0.0532581095524689
0.552156987804149	0.0533765021737677
0.551505899849278	0.0533765021737677
0.552953271908643	0.0540285992223187
0.55310221155245	0.0521999709285533
0.568408090759373	0.0522467372344891
0.571322681585244	0.0526189290651019
0.546780201602516	0.0559397807787577
0.530419612247995	0.0556935660945461
0.517999258364095	0.0578239076442324
0.514549984457683	0.0535679498533454
0.513338505200061	0.0546805446107693
0.515987480506556	0.054723766393989
0.516801574325554	0.0546944049378594
0.522946484208143	0.0549015736212456
0.529740337532734	0.0561448036258591
0.534258363325549	0.0568735489697174
0.536114616697817	0.0571016258339702
0.539944182804011	0.0574653573436399
0.566575626378037	0.0520892292612611
0.558139992523313	0.0502093008649753
0.547268776614085	0.0503125390993816
0.545583791966851	0.052186317465907
0.555685748110536	0.0517482725657019
0.559443336873156	0.0526716137377283
0.555968459709024	0.0525861335935279
0.558114678120254	0.0520033502248037
0.54895169350001	0.0508000015383564
0.550395467338376	0.0508000015383564
0.552789490568367	0.0522631883925004
0.552526819973046	0.0511264083059996
0.574209003733537	0.0514426476359406
0.565042853440414	0.0548183010284621
0.550331875775796	0.0559979698422019
0.545526270707378	0.0565192963163899
0.527168933882734	0.0589066535193177
0.523547234676484	0.0576117165095477
0.520914720334402	0.0547675628828472
0.519990696684209	0.0549329174927278
0.522675462835149	0.0551479513130157
0.524190484169576	0.0554538615294722
0.528824035473618	0.0559413266720481
0.530026558766938	0.0566805012283741
0.532563211656893	0.0567984804691378
0.537774473057837	0.0572187322620709
0.535800341971352	0.0572122050990852
0.558394428690215	0.0483930307377367
0.546737812054497	0.0473074499542589
0.542812618296905	0.0492707249696783
0.5528395715556	0.0504996298511896
0.559637769874298	0.0509434992128896
0.554108530539808	0.0520652004680926
0.547736829868095	0.0509031075564871
0.554062447564929	0.0488067782666029
0.550156308096837	0.0488067782666029
0.546478991131071	0.0506663084633972
0.546669721611654	0.0506663084633972
0.548196713880788	0.0506663084633972
0.548476237966388	0.0514020681961405
0.550086822510068	0.0502807084263216
0.549684865789168	0.056078589243998
0.539392030332312	0.0566038510696687
0.546837378022659	0.0591361537220119
0.543205679394427	0.0576632438144448
0.530527041861345	0.0577455529596343
0.52130597789624	0.0573519686325616
0.516379927371646	0.0557606226440884
0.521962017798306	0.0553518589398655
0.525821431787675	0.0555693179821127
0.527166369380055	0.0558681155671302
0.529580609410612	0.0560384707115301
0.529733199477942	0.0564341831575496
0.529818760526669	0.0569560694113286
0.536697805350399	0.0572092734714894
0.525083809263511	0.0566524647835626
0.540019897090868	0.0523192458148472
0.542244563302827	0.0497133122944884
0.550335083929333	0.051615740890255
0.555636335329248	0.0515625000279553
0.548834436806851	0.0518639820289112
0.544188354462481	0.0515304762694208
0.554941885809304	0.0488067782666029
0.55332035415504	0.0488067782666029
0.548166675392992	0.0488067782666029
0.546853284883027	0.0514625041848678
0.549134409263571	0.0516850940589472
0.546203601818289	0.0514816353888752
0.550097884075197	0.0513813926487838
0.547503675582784	0.0513883864453541
0.570379290505298	0.0511472622915688
0.573613003530799	0.0536054389225956
0.548530269910943	0.0575962946390034
0.544395068751756	0.0564571696684742
0.534926915697781	0.0572184607844045
0.524993441132901	0.0576457464570611
0.524620508539516	0.0569430317681711
0.52808752557729	0.0574342154445885
0.526298970163325	0.0571790709195416
0.527790652858239	0.0567084051543129
0.53171361046199	0.0564228825398105
0.537556979207136	0.0523192458148472
0.546464871892158	0.0517596714123165
0.549327220059712	0.0517596714123165
0.552768396695767	0.052342705007695
0.550428117187892	0.0515804512077573
0.544088612908209	0.0514958706433872
0.534108664457978	0.0507562962676728
0.540436704543974	0.0490758890785747
0.548059194323644	0.0490758890785747
0.548795423822624	0.0490758890785747
0.545411519432878	0.0495804927582228
0.543720082091335	0.0511964214167535
0.537508948358327	0.0511964214167535
0.541451783269461	0.0520988737442427
0.54378515772793	0.0513813926487838
0.54289567975785	0.0513883864453541
0.541392618145905	0.0526309110801282
0.53992973570877	0.0529785944152804
0.542237613338625	0.0515823271245427
0.573590321201733	0.0501285871551114
0.570359085276796	0.0534682476184149
0.566296387884551	0.0507207572568145
0.557443575768058	0.0563703174376659
0.538530420513156	0.0572427481416768
0.540550431656657	0.0570888475414872
0.529213889578684	0.0576038500228404
0.519408872654621	0.0568639961620264
0.519784285563671	0.0565436616357518
0.529252342527086	0.0571015259566012
0.533352721256166	0.0568404156749252
0.531293455127891	0.0557845558069128
0.542609751133936	0.0513884456413919
0.545567793747132	0.0523410671953175
0.545881701583321	0.0525322248128755
0.540260296732386	0.0517554036847347
0.535556776884288	0.0519480180330534
0.534764137517939	0.0528479883350731
0.5398206565577	0.0525486480267679
0.542862213761011	0.0513699358975748
0.53473498873801	0.0494744710940645
0.535731517594513	0.0505916209571053
0.537195785263027	0.0506793201769209
0.543962493626203	0.0527089121357564
0.540165014411307	0.0529785944152804
0.541200683557999	0.0515823271245427
0.571593720833759	0.0534604565887223
0.573810831676332	0.052847740256164
0.559453751736661	0.0514748592099284
0.535185601934524	0.057760493389355
[truncated: 1,354 more rows]
