# Supplementary material for: Global determinants of insect mitochondrial genetic diversity
Source: Nat Commun. 2023 Aug 29;14:5276. doi: 10.1038/s41467-023-40936-0 (PMC10465557; doi:10.1038/s41467-023-40936-0)
Supplement: Supplementary file 4 — Source Data [file 41467_2023_40936_MOESM4_ESM.zip › Source Data/Fig_4_r2_gdm.csv]

model	post
r2_curr_clim	0.23423877020038347
r2_curr_clim	0.30733842590564436
r2_curr_clim	0.25671612146985207
r2_curr_clim	0.272355405966463
r2_curr_clim	0.29657708931026133
r2_curr_clim	0.24279154145248938
r2_curr_clim	0.3454789885866645
r2_curr_clim	0.31448017795535044
r2_curr_clim	0.13941512986105978
r2_curr_clim	0.33664883555160957
r2_curr_clim	0.3550109071991704
r2_curr_clim	0.24990376059047492
r2_curr_clim	0.224576428131658
r2_curr_clim	0.22632215262605218
r2_curr_clim	0.23818166561263795
r2_curr_clim	0.3387796893280437
r2_curr_clim	0.1874012147886974
r2_curr_clim	0.27727575938085025
r2_curr_clim	0.3615826330480601
r2_curr_clim	0.3254806411472705
r2_curr_clim	0.24449882237618636
r2_curr_clim	0.2984947842834827
r2_curr_clim	0.2873395025135149
r2_curr_clim	0.1957520929349785
r2_curr_clim	0.17816486264785544
r2_curr_clim	0.2865843278697885
r2_curr_clim	0.1881793152993957
r2_curr_clim	0.23341397755391521
r2_curr_clim	0.23966466804009817
r2_curr_clim	0.29416131692347525
r2_curr_clim	0.2854710594045486
r2_curr_clim	0.309123178486508
r2_curr_clim	0.336042826782459
r2_curr_clim	0.27809926903510174
r2_curr_clim	0.25365897934990356
r2_curr_clim	0.368567849270588
r2_curr_clim	0.37647745340670663
r2_curr_clim	0.1298441607423688
r2_curr_clim	0.2877566799186589
r2_curr_clim	0.3478650155658408
r2_curr_clim	0.31676594092024185
r2_curr_clim	0.23566141146594305
r2_curr_clim	0.25431819998766875
r2_curr_clim	0.2503948244461534
r2_curr_clim	0.21825822596049452
r2_curr_clim	0.3323481238198706
r2_curr_clim	0.21908424129801235
r2_curr_clim	0.34626610888005027
r2_curr_clim	0.28059077642799596
r2_curr_clim	0.32304015978649075
r2_curr_clim	0.18316233477420882
r2_curr_clim	0.21727754791649273
r2_curr_clim	0.24191881571850843
r2_curr_clim	0.3218343703356011
r2_curr_clim	0.23542390690231904
r2_curr_clim	0.20920048030097382
r2_curr_clim	0.22761673839876218
r2_curr_clim	0.15666656817717917
r2_curr_clim	0.2224319611847103
r2_curr_clim	0.20680981783672303
r2_curr_clim	0.24876833948867144
r2_curr_clim	0.20585404369474744
r2_curr_clim	0.23313063248119187
r2_curr_clim	0.2760765580340487
r2_curr_clim	0.23607771001064157
r2_curr_clim	0.2881592374152
r2_curr_clim	0.23648701083813675
r2_curr_clim	0.3090740525872516
r2_curr_clim	0.35992489442982634
r2_curr_clim	0.3380508965302281
r2_curr_clim	0.2131619353117145
r2_curr_clim	0.32856504429650424
r2_curr_clim	0.34480352853811036
r2_curr_clim	0.28440211507123236
r2_curr_clim	0.27615029427423143
r2_curr_clim	0.21965375794774783
r2_curr_clim	0.32183852923399286
r2_curr_clim	0.33335484626974
r2_curr_clim	0.3358399976819312
r2_curr_clim	0.28901875975051056
r2_curr_clim	0.3334421914301314
r2_curr_clim	0.3246106955327852
r2_curr_clim	0.23872033703804377
r2_curr_clim	0.2651898724325033
r2_curr_clim	0.34625864098728304
r2_curr_clim	0.29525334342941484
r2_curr_clim	0.2660518369472469
r2_curr_clim	0.3065183274842599
r2_curr_clim	0.2694156547839834
r2_curr_clim	0.3111590752411839
r2_curr_clim	0.2262065706537895
r2_curr_clim	0.25743532769583327
r2_curr_clim	0.27428415580051807
r2_curr_clim	0.30381579158645855
r2_curr_clim	0.28414099015643957
r2_curr_clim	0.208457300806038
r2_curr_clim	0.22818626211907278
r2_curr_clim	0.20825612207879698
r2_curr_clim	0.25633602444607834
r2_curr_clim	0.2718713604589809
r2_curr_clim	0.29463430126350343
r2_curr_clim	0.21929590455053943
r2_curr_clim	0.267562392799726
r2_curr_clim	0.286008094412416
r2_curr_clim	0.15855354163753813
r2_curr_clim	0.22856285751926178
r2_curr_clim	0.22684954797371004
r2_curr_clim	0.2927976879829088
r2_curr_clim	0.2639409952147903
r2_curr_clim	0.27860368605839947
r2_curr_clim	0.2734039973239973
r2_curr_clim	0.2912369311772357
r2_curr_clim	0.28890851388266336
r2_curr_clim	0.30042751292769504
r2_curr_clim	0.3476534879422054
r2_curr_clim	0.2552740665347288
r2_curr_clim	0.24743289830202647
r2_curr_clim	0.1824364658705736
r2_curr_clim	0.22126950124561742
r2_curr_clim	0.3164534131600142
r2_curr_clim	0.23904230369992008
r2_curr_clim	0.24829874631774
r2_curr_clim	0.2593722814096268
r2_curr_clim	0.2917241569400628
r2_curr_clim	0.3287264005622218
r2_curr_clim	0.4502209625101202
r2_curr_clim	0.3327998508420305
r2_curr_clim	0.4028802239211288
r2_curr_clim	0.29155496134619296
r2_curr_clim	0.3849498299201751
r2_curr_clim	0.2800145616598252
r2_curr_clim	0.17138877015249476
r2_curr_clim	0.10455437318483646
r2_curr_clim	0.18708878511609933
r2_curr_clim	0.1986197036489126
r2_curr_clim	0.35105209133407417
r2_curr_clim	0.1716281833342758
r2_curr_clim	0.1443189225646283
r2_curr_clim	0.32232843217071866
r2_curr_clim	0.3218758473407484
r2_curr_clim	0.32052455977111804
r2_curr_clim	0.3387539339455863
r2_curr_clim	0.18650728747133072
r2_curr_clim	0.18381087017110528
r2_curr_clim	0.21037134065700597
r2_curr_clim	0.09770537359122357
r2_curr_clim	0.16557521963385208
r2_curr_clim	0.22587613758506347
r2_curr_clim	0.22018063480518787
r2_curr_clim	0.30774946868602177
r2_curr_clim	0.3866413328009177
r2_curr_clim	0.25455845216258666
r2_curr_clim	0.282861817344039
r2_curr_clim	0.23351009207816276
r2_curr_clim	0.24464866576894534
r2_curr_clim	0.27551329639385413
r2_curr_clim	0.32018619736634196
r2_curr_clim	0.29401897747451317
r2_curr_clim	0.34619532105840256
r2_curr_clim	0.4132679760136215
r2_curr_clim	0.33244976168482665
r2_curr_clim	0.3363098570562123
r2_curr_clim	0.33488842172843253
r2_curr_clim	0.36826155154345985
r2_curr_clim	0.3724757285561775
r2_curr_clim	0.4278498665378601
r2_curr_clim	0.3790287474774024
r2_curr_clim	0.4198758516733737
r2_curr_clim	0.30281927255738106
r2_curr_clim	0.36614658489798707
r2_curr_clim	0.34730346945487417
r2_curr_clim	0.22995664873129912
r2_curr_clim	0.32719139603550196
r2_curr_clim	0.29680603664699906
r2_curr_clim	0.29316323939061145
r2_curr_clim	0.39938582493241365
r2_curr_clim	0.2217225482442559
r2_curr_clim	0.3098760413036237
r2_curr_clim	0.331093685560056
r2_curr_clim	0.2890034785962178
r2_curr_clim	0.3528211598881951
r2_curr_clim	0.25848809854489546
r2_curr_clim	0.39025787630844155
r2_curr_clim	0.40131662323497985
r2_curr_clim	0.3886782426793131
r2_curr_clim	0.19850953932432475
r2_curr_clim	0.24739211860730637
r2_curr_clim	0.28261035596827283
r2_curr_clim	0.3399955139433147
r2_curr_clim	0.3571697622534996
r2_curr_clim	0.24123232072269704
r2_curr_clim	0.351156639668845
r2_curr_clim	0.3833011302053758
r2_curr_clim	0.25360815285764665
r2_curr_clim	0.3585777811930469
r2_curr_clim	0.42440373393864056
r2_curr_clim	0.26845533707831265
r2_curr_clim	0.31591472820450356
r2_curr_clim	0.2454044247671262
r2_curr_clim	0.33625891492108473
r2_curr_clim	0.32366681325242236
r2_curr_clim	0.3177969181225246
r2_curr_clim	0.3823735778835814
r2_curr_clim	0.4261122631642556
r2_curr_clim	0.21328418942258168
r2_curr_clim	0.27712359828287764
r2_curr_clim	0.3894513528802119
r2_curr_clim	0.27019230256490356
r2_curr_clim	0.2299877986174972
r2_curr_clim	0.18864934687681956
r2_curr_clim	0.33915366031530514
r2_curr_clim	0.30215219071555827
r2_curr_clim	0.18701446255109858
r2_curr_clim	0.28478553068288626
r2_curr_clim	0.21319866276090213
r2_curr_clim	0.16367169110370144
r2_curr_clim	0.3116071986137721
r2_curr_clim	0.3001002232184071
r2_curr_clim	0.36954394940447477
r2_curr_clim	0.4089756398467407
r2_curr_clim	0.22584213258975802
r2_curr_clim	0.3435421659630597
r2_curr_clim	0.32623182733733824
r2_curr_clim	0.3512672451795691
r2_curr_clim	0.20715592999521032
r2_curr_clim	0.23637944797215457
r2_curr_clim	0.3025977185192853
r2_curr_clim	0.32221911777588125
r2_curr_clim	0.13117222244552035
r2_curr_clim	0.21197714893202046
r2_curr_clim	0.211143885708915
r2_curr_clim	0.34837487950763263
r2_curr_clim	0.3009126499244885
r2_curr_clim	0.3357484279579186
r2_curr_clim	0.35552819591121043
r2_curr_clim	0.43298562876718927
r2_curr_clim	0.31431478766135634
r2_curr_clim	0.2990337357452751
r2_curr_clim	0.31226700503481286
r2_curr_clim	0.35200684112685277
r2_curr_clim	0.2548716896066797
r2_curr_clim	0.20350891427687406
r2_curr_clim	0.1626236664436252
r2_curr_clim	0.26833411474380575
r2_curr_clim	0.253642474613794
r2_curr_clim	0.2694042797963485
r2_curr_clim	0.23707328407355455
r2_curr_clim	0.2944506551932777
r2_curr_clim	0.17710903598322278
r2_curr_clim	0.26122574894296385
r2_curr_clim	0.3308576624380579
r2_curr_clim	0.2612032531821836
r2_curr_clim	0.24401783541037572
r2_curr_clim	0.2692406915414809
r2_curr_clim	0.2518959945006445
r2_curr_clim	0.25666552154729844
r2_curr_clim	0.21559032011371657
r2_curr_clim	0.3076295917098433
r2_curr_clim	0.2982438177531676
r2_curr_clim	0.3433309820642218
r2_curr_clim	0.38454057938682407
r2_curr_clim	0.2544196649684386
r2_curr_clim	0.2500738664314135
r2_curr_clim	0.14401639474873373
r2_curr_clim	0.23910031330230078
r2_curr_clim	0.2615604825311679
r2_curr_clim	0.21625340904440807
r2_curr_clim	0.3382163647586022
r2_curr_clim	0.18147305002134115
r2_curr_clim	0.30787934164852504
r2_curr_clim	0.2817803690891448
r2_curr_clim	0.1746929889393662
r2_curr_clim	0.3652536744691222
r2_curr_clim	0.3442903881690509
r2_curr_clim	0.3691450773333843
r2_curr_clim	0.4138394555137349
r2_curr_clim	0.33494303153034954
r2_curr_clim	0.2940341629808548
r2_curr_clim	0.377521521463831
r2_curr_clim	0.42594983017532556
r2_curr_clim	0.29366492980654435
r2_curr_clim	0.2469113750644205
r2_curr_clim	0.23346218197021557
r2_curr_clim	0.27353312149410147
r2_curr_clim	0.2596408944765682
r2_curr_clim	0.2352792215771012
r2_curr_clim	0.2459660814088048
r2_curr_clim	0.2015899366601376
r2_curr_clim	0.2586385518860751
r2_curr_clim	0.20970862653297395
r2_curr_clim	0.20292059450622232
r2_curr_clim	0.30025473355071897
r2_curr_clim	0.24908981006090403
r2_curr_clim	0.29641549858506167
r2_curr_clim	0.27848980376206794
r2_curr_clim	0.3038031505456659
r2_curr_clim	0.2312600228677859
r2_curr_clim	0.3291163744476606
r2_curr_clim	0.25500585943562953
r2_curr_clim	0.27480826947714493
r2_curr_clim	0.15562250378259468
r2_curr_clim	0.30276907869684855
r2_curr_clim	0.26611686653928407
r2_curr_clim	0.23869350857936236
r2_curr_clim	0.3247348932977436
r2_curr_clim	0.31957912696672125
r2_curr_clim	0.30470908145131215
r2_curr_clim	0.36876605711620214
r2_curr_clim	0.4418260452577824
r2_curr_clim	0.3634189499136332
r2_curr_clim	0.1677673268295243
r2_curr_clim	0.25334473148077075
r2_curr_clim	0.23393317285727616
r2_curr_clim	0.31680950159857446
r2_curr_clim	0.30282570361275174
r2_curr_clim	0.4093926358022579
r2_curr_clim	0.30025020078764986
r2_curr_clim	0.2052025162768499
r2_curr_clim	0.33909662979082744
r2_curr_clim	0.32171801332370203
r2_curr_clim	0.318099525364115
r2_curr_clim	0.35593272484823607
r2_curr_clim	0.2346686416177904
r2_curr_clim	0.26151697370473964
r2_curr_clim	0.36689159499994073
r2_curr_clim	0.3341433506839496
r2_curr_clim	0.321473363925258
r2_curr_clim	0.2771229905146339
r2_curr_clim	0.3663800780735945
r2_curr_clim	0.32769127897204775
r2_curr_clim	0.32160041062112377
r2_curr_clim	0.4092023446107569
r2_curr_clim	0.22608841471502591
r2_curr_clim	0.19789592138454354
r2_curr_clim	0.2263748158339386
r2_curr_clim	0.2333411087321423
r2_curr_clim	0.17298686587651987
r2_curr_clim	0.20787833191997182
r2_curr_clim	0.31047479191622
r2_curr_clim	0.2228015449129483
r2_curr_clim	0.195804290579135
r2_curr_clim	0.2553749783123979
r2_curr_clim	0.29997706552588016
r2_curr_clim	0.2849483437868689
r2_curr_clim	0.31833397247459994
r2_curr_clim	0.3387812134721926
r2_curr_clim	0.28271678488072827
r2_curr_clim	0.27799554980892754
r2_curr_clim	0.2984770431412218
r2_curr_clim	0.20248283618994226
r2_curr_clim	0.30702477064610145
r2_curr_clim	0.34165349934211536
r2_curr_clim	0.24385458411474628
r2_curr_clim	0.22701280099582807
r2_curr_clim	0.20342808594351042
r2_curr_clim	0.1607961863394643
r2_curr_clim	0.3876354419891772
r2_curr_clim	0.41243830035207485
r2_curr_clim	0.3523968947491993
r2_curr_clim	0.42582370125466074
r2_curr_clim	0.30821154633117304
r2_curr_clim	0.20363252005233365
r2_curr_clim	0.2850828304638015
r2_curr_clim	0.23603489158537502
r2_curr_clim	0.3037565464195369
r2_curr_clim	0.264248950731344
r2_curr_clim	0.30069015965288665
r2_curr_clim	0.24019235004805936
r2_curr_clim	0.3460679042612943
r2_curr_clim	0.3602609539121322
r2_curr_clim	0.3399145102921323
r2_curr_clim	0.4048853069446866
r2_curr_clim	0.29963127320669636
r2_curr_clim	0.3600780010585887
r2_curr_clim	0.3703392463698387
r2_curr_clim	0.3201949160188732
r2_curr_clim	0.25550878566966223
r2_curr_clim	0.32636849792523676
r2_curr_clim	0.21662593485307674
r2_curr_clim	0.16956018114526314
r2_curr_clim	0.3323313389031457
r2_curr_clim	0.24846088322034812
r2_curr_clim	0.22564453572778997
r2_curr_clim	0.32549725555330983
r2_curr_clim	0.3217304289958894
r2_curr_clim	0.27608798666763457
r2_curr_clim	0.3487440904152014
r2_curr_clim	0.27900773108165916
r2_curr_clim	0.32480295613351373
r2_curr_clim	0.2961654691571404
r2_curr_clim	0.24934235887171713
r2_curr_clim	0.23872840258252695
r2_curr_clim	0.3195312232340473
r2_curr_clim	0.2985241749316786
r2_curr_clim	0.31001840681005166
r2_curr_clim	0.26227858156097333
r2_curr_clim	0.3493572279379607
r2_curr_clim	0.30630578579820017
r2_curr_clim	0.25224591537507846
r2_curr_clim	0.34280846062980835
r2_curr_clim	0.24329025275249763
r2_curr_clim	0.24687577621346476
r2_curr_clim	0.2958614296435078
r2_curr_clim	0.21790559545298988
r2_curr_clim	0.25480987314845926
r2_curr_clim	0.20619821738245367
r2_curr_clim	0.2848177346048985
r2_curr_clim	0.36904998907836595
r2_curr_clim	0.36270257674275636
r2_curr_clim	0.1940322596327527
r2_curr_clim	0.2960818731501353
r2_curr_clim	0.3686111700163231
r2_curr_clim	0.2808796369786148
r2_curr_clim	0.33414045893871575
r2_curr_clim	0.2907291683514097
r2_curr_clim	0.28284414278577413
r2_curr_clim	0.239226163223358
r2_curr_clim	0.21190048135508502
r2_curr_clim	0.3032722168654085
r2_curr_clim	0.3412113860900961
r2_curr_clim	0.3207501708078545
r2_curr_clim	0.35056469518414696
r2_curr_clim	0.35731108034145076
r2_curr_clim	0.28555885124932434
r2_curr_clim	0.29375223788569266
r2_curr_clim	0.38775767733973837
r2_curr_clim	0.4561883895247636
r2_curr_clim	0.3429718884219957
r2_curr_clim	0.4244610402877231
r2_curr_clim	0.45163213881020764
r2_curr_clim	0.36272291474091434
r2_curr_clim	0.3097632500847275
r2_curr_clim	0.24205982291882688
r2_curr_clim	0.2453845077941257
r2_curr_clim	0.19334229166039874
r2_curr_clim	0.22053768877621294
r2_curr_clim	0.18912425245132952
r2_curr_clim	0.20309568158105656
r2_curr_clim	0.15107647195024504
r2_curr_clim	0.3564624301397061
r2_curr_clim	0.240147238397694
r2_curr_clim	0.15343844120690409
r2_curr_clim	0.2533035188497882
r2_curr_clim	0.3743035593156267
r2_curr_clim	0.3108915968440411
r2_curr_clim	0.3094170174780254
r2_curr_clim	0.14874575114651806
r2_curr_clim	0.19770578922748952
r2_curr_clim	0.16505567245055158
r2_curr_clim	0.11231789388426337
r2_curr_clim	0.2361113480647885
r2_curr_clim	0.1298850337873909
r2_curr_clim	0.09098742293353582
r2_curr_clim	0.22582278743179163
r2_curr_clim	0.2584851037629745
r2_curr_clim	0.3042462541656866
r2_curr_clim	0.3350799419690437
r2_curr_clim	0.3268479256703361
r2_curr_clim	0.26890503638898705
r2_curr_clim	0.35646553686159643
r2_curr_clim	0.3318240227312838
r2_curr_clim	0.368136354912449
r2_curr_clim	0.27941915776155346
r2_curr_clim	0.3177104967512098
r2_curr_clim	0.3534600583485365
r2_curr_clim	0.2397089541281611
r2_curr_clim	0.37391491432807095
r2_curr_clim	0.26722833044809136
r2_curr_clim	0.29561409208415107
r2_curr_clim	0.20736100044646344
r2_curr_clim	0.3240048060749358
r2_curr_clim	0.39352253015751615
r2_curr_clim	0.47161035138116725
r2_curr_clim	0.2888821170559754
r2_curr_clim	0.29246375426596793
r2_curr_clim	0.20504095514950293
r2_curr_clim	0.1868192721401792
r2_curr_clim	0.2718330087162532
r2_curr_clim	0.39017419769610395
r2_curr_clim	0.3221739571771568
r2_curr_clim	0.20008887167366857
r2_curr_clim	0.1507155327867819
r2_curr_clim	0.16673021809082023
r2_curr_clim	0.18513686480340513
r2_curr_clim	0.18761610017462876
r2_curr_clim	0.34283037118063264
r2_curr_clim	0.26665315394102446
r2_curr_clim	0.2464269894227441
r2_curr_clim	0.17660566666259084
r2_curr_clim	0.2701043416527865
r2_curr_clim	0.1317858653570045
r2_curr_clim	0.2820956816487781
r2_curr_clim	0.19355345245307948
r2_curr_clim	0.35474969520860494
r2_curr_clim	0.2810790638863735
r2_curr_clim	0.3396843223811825
r2_curr_clim	0.29413806798045145
r2_curr_clim	0.30532536446153175
r2_curr_clim	0.33115378870157103
r2_curr_clim	0.2965160214244569
r2_curr_clim	0.2834827094042527
r2_curr_clim	0.22518633725222684
r2_curr_clim	0.3071684894105063
r2_curr_clim	0.2741352425080699
r2_curr_clim	0.20584571864368756
r2_curr_clim	0.24867780471042056
r2_curr_clim	0.23878968132715278
r2_curr_clim	0.3131763449860981
r2_curr_clim	0.3057391976702392
r2_curr_clim	0.17568102109291153
r2_curr_clim	0.285053070253877
r2_curr_clim	0.286709621063938
r2_curr_clim	0.24226515697618645
r2_curr_clim	0.16125715406735638
r2_curr_clim	0.23983060753950683
r2_curr_clim	0.22362243973261567
r2_curr_clim	0.2227360460207107
r2_curr_clim	0.32978363804676025
r2_curr_clim	0.26349926552337805
r2_curr_clim	0.2730824840782558
r2_curr_clim	0.36002289627756895
r2_curr_clim	0.1883062305685826
r2_curr_clim	0.2778286060951148
r2_curr_clim	0.20588371558762053
r2_curr_clim	0.1819486117565608
r2_curr_clim	0.27775100908683514
r2_curr_clim	0.27023329851814293
r2_curr_clim	0.15686700063768566
r2_curr_clim	0.3085479800838596
r2_curr_clim	0.16556551221315094
r2_curr_clim	0.25050075490205204
r2_curr_clim	0.3380219663044339
r2_curr_clim	0.21438767914704193
r2_curr_clim	0.2778695278720827
r2_curr_clim	0.41025233407086686
r2_curr_clim	0.4149145485062139
r2_curr_clim	0.3651199807167479
r2_curr_clim	0.3732116255979029
r2_curr_clim	0.2786867303642852
r2_curr_clim	0.41538971145907183
r2_curr_clim	0.3346020486681996
r2_curr_clim	0.34467631441252333
r2_curr_clim	0.3419686728907733
r2_curr_clim	0.32183996284689925
r2_curr_clim	0.2735726712073782
r2_curr_clim	0.267947432767308
r2_curr_clim	0.20212275843816163
r2_curr_clim	0.31065012061000347
r2_curr_clim	0.2274340836128991
r2_curr_clim	0.31794452964418596
r2_curr_clim	0.3393985594601262
r2_curr_clim	0.2081455782473701
r2_curr_clim	0.29777223488821547
r2_curr_clim	0.34311643583567636
r2_curr_clim	0.19706866949539903
r2_curr_clim	0.2508872864512833
r2_curr_clim	0.353231702117352
r2_curr_clim	0.2924833915893463
r2_curr_clim	0.3127943386817037
r2_curr_clim	0.3566261676608202
r2_curr_clim	0.23598585743190065
r2_curr_clim	0.35006375915958765
r2_curr_clim	0.3313986501537945
r2_curr_clim	0.3415846651437845
r2_curr_clim	0.2654539221929719
r2_curr_clim	0.4546954053213282
r2_curr_clim	0.406531303812037
r2_curr_clim	0.43641670725191894
r2_curr_clim	0.3492798922861456
r2_curr_clim	0.43614986725619515
r2_curr_clim	0.30098796895315316
r2_curr_clim	0.25517424733924693
r2_curr_clim	0.2538001431272738
r2_curr_clim	0.4500919313580582
r2_curr_clim	0.25008350157598924
r2_curr_clim	0.3905531927398695
r2_curr_clim	0.2744490894402965
r2_curr_clim	0.2886373480102694
r2_curr_clim	0.2879884567223442
r2_curr_clim	0.3300599150180268
r2_curr_clim	0.14003299666796326
r2_curr_clim	0.25248429739544387
r2_curr_clim	0.24414635360056638
r2_curr_clim	0.3732660423920261
r2_curr_clim	0.3347706144506906
r2_curr_clim	0.18608915895697503
r2_curr_clim	0.22682696215805892
r2_curr_clim	0.22045930894550217
r2_curr_clim	0.2886930330666894
r2_curr_clim	0.3097422272369174
r2_curr_clim	0.2168247340623909
r2_curr_clim	0.24680831279046592
r2_curr_clim	0.2802595496008294
r2_curr_clim	0.14560002533755342
r2_curr_clim	0.32680681611658013
r2_curr_clim	0.3047681684420207
r2_curr_clim	0.31224702905687773
r2_curr_clim	0.2785130339660338
r2_curr_clim	0.16185351302728065
r2_curr_clim	0.24846558138758684
r2_curr_clim	0.2479631794360453
r2_curr_clim	0.23733379703803342
r2_curr_clim	0.17440784438186427
r2_curr_clim	0.2242781998822504
r2_curr_clim	0.2180530694892532
r2_curr_clim	0.23475969533852842
r2_curr_clim	0.2238818311436331
r2_curr_clim	0.243556865537704
r2_curr_clim	0.17910225544668734
r2_curr_clim	0.27041697744057064
r2_curr_clim	0.3353233207001425
r2_curr_clim	0.2678607787792504
r2_curr_clim	0.13536384488173403
r2_curr_clim	0.2531611446227765
r2_curr_clim	0.22873497234672907
r2_curr_clim	0.26895337381092616
r2_curr_clim	0.19983064829800343
r2_curr_clim	0.2555516646878705
r2_curr_clim	0.26476029100998794
r2_curr_clim	0.2735595484586937
r2_curr_clim	0.2643231326182754
r2_curr_clim	0.32770476558437245
r2_curr_clim	0.3865833939869965
r2_curr_clim	0.27680021775560076
r2_curr_clim	0.2977949850452865
r2_curr_clim	0.2944988806588218
r2_curr_clim	0.36706549183525317
r2_curr_clim	0.2300670466186036
r2_curr_clim	0.3426690008682171
r2_curr_clim	0.2920651531767708
r2_curr_clim	0.19959332425036508
r2_curr_clim	0.17850455536571397
r2_curr_clim	0.1874496022477306
r2_curr_clim	0.24521891834493117
r2_curr_clim	0.40920007728580826
r2_curr_clim	0.3250664820090159
r2_curr_clim	0.2719029835173715
r2_curr_clim	0.2090826065124411
r2_curr_clim	0.2051702884616347
r2_curr_clim	0.22758044718796494
r2_curr_clim	0.29220144904391154
r2_curr_clim	0.2221692121528475
r2_curr_clim	0.4207216917726093
r2_curr_clim	0.3498398087430809
r2_curr_clim	0.33152524895486474
r2_curr_clim	0.21916910411600662
r2_curr_clim	0.2661167990829599
r2_curr_clim	0.3041894174488266
r2_curr_clim	0.3410179680971865
r2_curr_clim	0.4384282804704674
r2_curr_clim	0.3381135981059998
r2_curr_clim	0.3285213725160653
r2_curr_clim	0.22575480573446904
r2_curr_clim	0.26623728850599643
r2_curr_clim	0.27735018418487906
r2_curr_clim	0.3542763641941106
r2_curr_clim	0.21412444294856092
r2_curr_clim	0.2860162362861824
r2_curr_clim	0.320217960272385
r2_curr_clim	0.2573070146432831
r2_curr_clim	0.34250764532716804
r2_curr_clim	0.21317438340495987
r2_curr_clim	0.22313584339176443
r2_curr_clim	0.25696056276737317
r2_curr_clim	0.38219137402200937
r2_curr_clim	0.3777164349512337
r2_curr_clim	0.351961583926411
r2_curr_clim	0.3979919141998349
r2_curr_clim	0.1933683447639309
r2_curr_clim	0.20134826179371326
r2_curr_clim	0.15139354587059958
r2_curr_clim	0.2619935060179554
r2_curr_clim	0.2386707451116511
r2_curr_clim	0.31270420370245394
r2_curr_clim	0.2248680168844124
r2_curr_clim	0.29267354113992955
r2_curr_clim	0.32610037185537866
r2_curr_clim	0.3417212030972334
r2_curr_clim	0.19298132976152438
r2_curr_clim	0.27290053185904856
r2_curr_clim	0.2125457572692245
r2_curr_clim	0.24302290550293457
r2_curr_clim	0.21783726958834773
r2_curr_clim	0.15252508922538432
r2_curr_clim	0.35218021069958116
r2_curr_clim	0.2912731612162146
r2_curr_clim	0.26191575177113074
r2_curr_clim	0.261244068856046
r2_curr_clim	0.2466337662488394
r2_curr_clim	0.2988022499585312
r2_curr_clim	0.30792586803563327
r2_curr_clim	0.28559458372678165
r2_curr_clim	0.28147026308879486
r2_curr_clim	0.2728881319005909
r2_curr_clim	0.30124853399036283
r2_curr_clim	0.31457518613943647
r2_curr_clim	0.37161582953597555
r2_curr_clim	0.37286037107139847
r2_curr_clim	0.37440050568442435
r2_curr_clim	0.3070410562186897
r2_curr_clim	0.19597681336497125
r2_curr_clim	0.25309849032757725
r2_curr_clim	0.2605723127199203
r2_curr_clim	0.39771138278195334
r2_curr_clim	0.23671046982618382
r2_curr_clim	0.23507106193259084
r2_curr_clim	0.4517212430653724
r2_curr_clim	0.4430348315089807
r2_curr_clim	0.34917689426944626
r2_curr_clim	0.2837309600234035
r2_curr_clim	0.1609437709168938
r2_curr_clim	0.3502768215096716
r2_curr_clim	0.1402090464426787
r2_curr_clim	0.33385762098054367
r2_curr_clim	0.2804672177989261
r2_curr_clim	0.3478717963813617
r2_curr_clim	0.3109441958376201
r2_curr_clim	0.3440293859951472
r2_curr_clim	0.3173709030501164
r2_curr_clim	0.2968339104500914
r2_curr_clim	0.3362586739925157
r2_curr_clim	0.18214626362712738
r2_curr_clim	0.29740431780718635
r2_curr_clim	0.2824717522818701
r2_curr_clim	0.1885211537413327
r2_curr_clim	0.21410741034202377
r2_curr_clim	0.12346446194213824
r2_curr_clim	0.21934898803965827
r2_curr_clim	0.3467675436420372
r2_curr_clim	0.34790338791410846
r2_curr_clim	0.3662602476522684
r2_curr_clim	0.39471490485230226
r2_curr_clim	0.32132502362146387
r2_curr_clim	0.14310938048415084
r2_curr_clim	0.23886311492274082
r2_curr_clim	0.13799707206417455
r2_curr_clim	0.20510048641247142
r2_curr_clim	0.2421702785978681
r2_curr_clim	0.22701331693217847
r2_curr_clim	0.130669124825521
r2_curr_clim	0.1361919136063342
r2_curr_clim	0.22440026977316638
r2_curr_clim	0.18261877163942775
r2_curr_clim	0.2436870084716846
r2_curr_clim	0.30019456502759573
r2_curr_clim	0.3714031654392365
r2_curr_clim	0.327360338220963
r2_curr_clim	0.45348323617635594
r2_curr_clim	0.11158326140144788
r2_curr_clim	0.3016479743979668
r2_curr_clim	0.23617412921887573
r2_curr_clim	0.18969063736164052
r2_curr_clim	0.11373656201111547
r2_curr_clim	0.11095442082337269
r2_curr_clim	0.22948901430267585
r2_curr_clim	0.2519719411213609
r2_curr_clim	0.3449454968835431
r2_curr_clim	0.3430895522713896
r2_curr_clim	0.3722377375805483
r2_curr_clim	0.36988363364615146
r2_curr_clim	0.3183641580103296
r2_curr_clim	0.20200936418980214
r2_curr_clim	0.1846039528293381
r2_curr_clim	0.2785591225493277
r2_curr_clim	0.3083990614557583
r2_curr_clim	0.271048771698771
r2_curr_clim	0.2120313511780626
r2_curr_clim	0.25377231145140944
r2_curr_clim	0.2166974177954345
r2_curr_clim	0.24499535291432986
r2_curr_clim	0.31123392953841844
r2_curr_clim	0.33982205737135823
r2_curr_clim	0.23746231448207672
r2_curr_clim	0.26356073638789385
r2_curr_clim	0.24473528968467495
r2_curr_clim	0.28580899287582895
r2_curr_clim	0.24098604883246144
r2_curr_clim	0.20823649325096838
r2_curr_clim	0.39752707255702896
r2_curr_clim	0.33370778360000874
r2_curr_clim	0.4238388649630705
r2_curr_clim	0.34892561559434426
r2_curr_clim	0.22185045617585236
r2_curr_clim	0.2251331661847767
r2_curr_clim	0.2964632391799874
r2_curr_clim	0.36960907612357574
r2_curr_clim	0.15515734360038108
r2_curr_clim	0.1739577287923445
r2_curr_clim	0.18644668248261007
r2_curr_clim	0.24616234156373523
r2_curr_clim	0.23709767398243078
r2_curr_clim	0.23485907145722978
r2_curr_clim	0.16102278989465418
r2_curr_clim	0.12748721620396977
r2_curr_clim	0.1745405802092696
r2_curr_clim	0.1950840409840836
r2_curr_clim	0.17600762499346068
r2_curr_clim	0.17346494299591297
r2_curr_clim	0.1760792880248252
r2_curr_clim	0.24218188192021173
r2_curr_clim	0.3298712469037935
r2_curr_clim	0.3434096697899607
r2_curr_clim	0.2673146463823119
r2_curr_clim	0.3388271269428542
r2_curr_clim	0.2901224853299805
r2_curr_clim	0.25918920768792
r2_curr_clim	0.24838241078975618
r2_curr_clim	0.25981891312045596
r2_curr_clim	0.2798662442852073
r2_curr_clim	0.29936703136335313
r2_curr_clim	0.3054956104313308
r2_curr_clim	0.23850515119513516
r2_curr_clim	0.27013618069928724
r2_curr_clim	0.2036239398307685
r2_curr_clim	0.12340223405379801
r2_curr_clim	0.14486377829630395
r2_curr_clim	0.2618279807980914
r2_curr_clim	0.30579816495391654
r2_curr_clim	0.2739377206922064
r2_curr_clim	0.24448753580580052
r2_curr_clim	0.20550498002819104
r2_curr_clim	0.3847112395977457
r2_curr_clim	0.2429818102112763
r2_curr_clim	0.30988985424501064
r2_curr_clim	0.1968110567780588
r2_curr_clim	0.19283217636188488
r2_curr_clim	0.27858338933078997
r2_curr_clim	0.23805830484850152
r2_curr_clim	0.25646349538735724
r2_curr_clim	0.23148366275669535
r2_curr_clim	0.22864194673873806
r2_curr_clim	0.23280206157135203
r2_curr_clim	0.24013122796982858
r2_curr_clim	0.25807628210164546
r2_curr_clim	0.17747820062970338
r2_curr_clim	0.41776998840040036
r2_curr_clim	0.2831681176832141
r2_curr_clim	0.25660640730809875
r2_curr_clim	0.1818662576517184
r2_curr_clim	0.21787467832224197
r2_curr_clim	0.28875924186248403
r2_curr_clim	0.1196031869339595
r2_curr_clim	0.1803009513116043
r2_curr_clim	0.24056552528898004
r2_curr_clim	0.21432720586829226
r2_curr_clim	0.2888752681648013
r2_curr_clim	0.2986514341535343
r2_curr_clim	0.3316344823207887
r2_curr_clim	0.2285524100552597
r2_curr_clim	0.257201884804334
r2_curr_clim	0.25466861029041565
r2_curr_clim	0.2389983124138135
r2_curr_clim	0.2552340114149456
r2_curr_clim	0.21659560132881822
r2_curr_clim	0.21344093016094387
r2_curr_clim	0.2800070495605006
r2_curr_clim	0.2762873143118404
r2_curr_clim	0.2780905878541702
r2_curr_clim	0.28226231900227833
r2_curr_clim	0.25193151633713246
r2_curr_clim	0.3029941740495602
r2_curr_clim	0.2459201371599915
r2_curr_clim	0.27410939781027055
r2_curr_clim	0.3052785000561453
r2_curr_clim	0.3581090146905022
r2_curr_clim	0.24323035770578466
r2_curr_clim	0.30708968765540734
r2_curr_clim	0.26344695909187715
r2_curr_clim	0.32501440322268915
r2_curr_clim	0.2670252453467716
r2_curr_clim	0.2518235830156799
r2_curr_clim	0.18598771761219282
r2_curr_clim	0.39947737763287944
r2_curr_clim	0.32628966553858507
r2_curr_clim	0.2862054576796559
r2_curr_clim	0.2848868631386032
r2_curr_clim	0.2649296543370969
r2_curr_clim	0.2623234684569446
r2_curr_clim	0.26141059114126036
r2_curr_clim	0.2680434726996404
r2_curr_clim	0.2554084876334662
r2_curr_clim	0.27806860189081006
r2_curr_clim	0.2633412128344358
r2_curr_clim	0.3087352807696584
r2_curr_clim	0.23512712951214534
r2_curr_clim	0.25394800967194237
r2_curr_clim	0.2530565935795281
r2_curr_clim	0.18128046653418964
r2_curr_clim	0.354146162060597
r2_curr_clim	0.3358866586324777
r2_curr_clim	0.39554696154224095
r2_curr_clim	0.3574704956886568
r2_curr_clim	0.33893164291659283
r2_curr_clim	0.36583811201012173
r2_curr_clim	0.3386871722333617
r2_curr_clim	0.39491458840778654
r2_curr_clim	0.4287568051034433
r2_curr_clim	0.33151963817556174
r2_curr_clim	0.29520912269791405
r2_curr_clim	0.2653306924892271
r2_curr_clim	0.31594266279269084
r2_curr_clim	0.30092995182241006
r2_curr_clim	0.34877035495885855
r2_curr_clim	0.22141596992138307
r2_curr_clim	0.2545041152193463
r2_curr_clim	0.2478329275594559
r2_curr_clim	0.24483013011255944
r2_curr_clim	0.3593474997703631
r2_curr_clim	0.24513152312874217
r2_curr_clim	0.30041982286020885
r2_curr_clim	0.3499580039688681
r2_curr_clim	0.26463001886369164
r2_curr_clim	0.27421962401996586
r2_curr_clim	0.36480745599358677
r2_curr_clim	0.3594020140092884
r2_curr_clim	0.33514681587640227
r2_curr_clim	0.3260727914882221
r2_curr_clim	0.29997245765822583
r2_curr_clim	0.26432626851497704
r2_curr_clim	0.39289115793804114
r2_curr_clim	0.29912027149238574
r2_curr_clim	0.15494349992780349
r2_curr_clim	0.3057654558025168
r2_curr_clim	0.37865164124905504
r2_curr_clim	0.3473109233457025
r2_curr_clim	0.20505551302241945
r2_curr_clim	0.3410440059677814
r2_curr_clim	0.29160780596756836
r2_curr_clim	0.31422320480061555
r2_curr_clim	0.34144994962592745
r2_curr_clim	0.23708129847060894
r2_curr_clim	0.2662394970640115
r2_curr_clim	0.2283045243317798
r2_curr_clim	0.2633010421830047
r2_curr_clim	0.18570261530063784
r2_curr_clim	0.14425662395601557
r2_curr_clim	0.3045163376562179
r2_curr_clim	0.3449038868687112
r2_curr_clim	0.19457908832989135
r2_curr_clim	0.3672312184868622
r2_curr_clim	0.25914886454674113
r2_curr_clim	0.2613438878565278
r2_curr_clim	0.21662688887424797
r2_curr_clim	0.3011682011519968
r2_curr_clim	0.40123437617223096
r2_curr_clim	0.27602553078436365
r2_curr_clim	0.3436035165367173
r2_curr_clim	0.29492706723550577
r2_curr_clim	0.24358553301435468
r2_curr_clim	0.31848631157994367
r2_curr_clim	0.21385192503796363
r2_curr_clim	0.24983463930329095
r2_curr_clim	0.31278925077590697
r2_curr_clim	0.3352007381215134
r2_curr_clim	0.3480275353784919
r2_curr_clim	0.1401674869420199
r2_curr_clim	0.1684220010254172
r2_curr_clim	0.2901901136207232
r2_curr_clim	0.3352026790840272
r2_curr_clim	0.24397437821863882
r2_curr_clim	0.13059745702115272
r2_curr_clim	0.13115170615136804
r2_curr_clim	0.361628128033209
r2_curr_clim	0.4074667730004553
r2_curr_clim	0.34429312853378874
r2_curr_clim	0.4356330386793943
r2_curr_clim	0.4185460217790902
r2_curr_clim	0.22101182236049147
r2_curr_clim	0.3498810004383092
r2_curr_clim	0.22644656407591948
r2_curr_clim	0.21803438576231735
r2_curr_clim	0.2736652188746859
r2_curr_clim	0.18871554805210922
r2_curr_clim	0.15605185997945512
r2_curr_clim	0.22896640221691986
r2_curr_clim	0.28103913918162693
r2_curr_clim	0.13947609181503987
r2_curr_clim	0.26028454977598203
r2_curr_clim	0.3266801389717045
r2_curr_clim	0.23870784525750166
r2_curr_clim	0.23422963782374492
r2_curr_clim	0.2883138412412445
r2_curr_clim	0.3024716071639596
r2_curr_clim	0.2509480925440507
r2_curr_clim	0.3407078913238009
r2_curr_clim	0.44006876518869176
r2_curr_clim	0.3456484050579355
r2_curr_clim	0.395615667415846
r2_curr_clim	0.31040205008090305
r2_curr_clim	0.17008989058624455
r2_curr_clim	0.22913973735002352
r2_curr_clim	0.18888072468313796
r2_curr_clim	0.2539943045411864
r2_curr_clim	0.17761966071788732
r2_curr_clim	0.12670061416229622
r2_curr_clim	0.13859035967686048
r2_curr_clim	0.3333882460818684
r2_curr_clim	0.30877780276378336
r2_curr_clim	0.3556796602246648
r2_curr_clim	0.4107287232601122
r2_curr_clim	0.2587436923347776
r2_curr_clim	0.2103090087540558
r2_curr_clim	0.21214599153226305
r2_curr_clim	0.12634627680521057
r2_curr_clim	0.11501330550905749
r2_curr_clim	0.23763988173272813
r2_curr_clim	0.23664151333728026
r2_curr_clim	0.21750869753304003
r2_curr_clim	0.2795502922161136
r2_curr_clim	0.28717833467794907
r2_curr_clim	0.15403980402275816
r2_curr_clim	0.2905825867673092
r2_curr_clim	0.21043620284378958
r2_curr_clim	0.2907580444237359
r2_curr_clim	0.3733425838202596
r2_curr_clim	0.3110807769584827
r2_curr_clim	0.29148300923131304
r2_curr_clim	0.27973551951939124
r2_curr_clim	0.1737199610568427
r2_curr_clim	0.3040899301552785
r2_curr_clim	0.38458719280790593
r2_curr_clim	0.3384176187759379
r2_curr_clim	0.3117996488225217
r2_curr_clim	0.2494702679113532
r2_curr_clim	0.26237087785805646
r2_curr_clim	0.3523201518008143
r2_curr_clim	0.264422252864935
r2_curr_clim	0.2518875842688981
r2_curr_clim	0.3010029158478161
r2_curr_clim	0.27834883261663684
r2_curr_clim	0.3657701739609262
r2_curr_clim	0.22564632098025766
r2_curr_clim	0.2921407667560415
r2_curr_clim	0.30966360566428197
r2_curr_clim	0.2983229027041269
r2_curr_clim	0.2683664628693518
r2_curr_clim	0.2792435434283631
r2_curr_clim	0.39498579098516484
r2_curr_clim	0.17567049195740295
r2_curr_clim	0.2370692521849583
r2_curr_clim	0.3210988327115687
r2_curr_clim	0.23530861251329993
r2_curr_clim	0.19594726206609855
r2_curr_clim	0.313539049355906
r2_curr_clim	0.3087348455407974
r2_curr_clim	0.34608476639352215
r2_curr_clim	0.25821791744114636
r2_curr_clim	0.26103318114278795
r2_curr_clim	0.2910836853830446
r2_curr_clim	0.18703424323323542
r2_curr_clim	0.275629977290873
r2_curr_clim	0.32210702403657226
r2_curr_clim	0.34011141874769285
r2_curr_clim	0.3103579814108866
r2_curr_clim	0.2966505427454944
r2_curr_clim	0.30221907177138313
r2_curr_clim	0.35706611039738223
r2_curr_clim	0.47299823961078385
r2_curr_clim	0.34352505110361214
r2_curr_clim	0.3323675586700611
r2_curr_clim	0.2584888172490127
r2_curr_clim	0.33640440184150394
r2_curr_clim	0.22704745352073782
r2_curr_clim	0.3386048673796183
r2_curr_clim	0.3091103805145175
r2_curr_clim	0.2723288278519881
r2_curr_clim	0.3291300177417785
r2_curr_clim	0.30540971068065126
r2_curr_clim	0.2643866330099172
r2_curr_clim	0.290200059380474
r2_curr_clim	0.26745156402074954
r2_curr_clim	0.42846513433407585
r2_curr_clim	0.27658869162141775
r2_curr_clim	0.31984713649350843
r2_curr_clim	0.28307951407586107
r2_curr_clim	0.274208877227267
r2_curr_clim	0.2805923031956408
r2_curr_clim	0.27336266094917866
r2_curr_clim	0.24899028786976982
r2_curr_clim	0.2891984705575404
r2_curr_clim	0.3055079199916445
r2_curr_clim	0.21840142594969214
r2_curr_clim	0.2127153258308835
r2_curr_clim	0.20219177766100813
r2_curr_clim	0.17285698685974757
r2_curr_clim	0.25107400986843453
r2_curr_clim	0.2901636632030119
r2_curr_clim	0.3593519296375534
r2_curr_clim	0.3037027257504526
r2_curr_clim	0.2010475662763913
r2_curr_clim	0.2590649402004611
r2_curr_clim	0.3122187819050425
r2_curr_clim	0.2560453784845038
r2_curr_clim	0.2668741055155726
r2_curr_clim	0.3231340526972239
r2_curr_clim	0.293609945026501
r2_curr_clim	0.17052740878263029
r2_curr_clim	0.3341634780090778
r2_curr_clim	0.36512141769992357
r2_curr_clim	0.26428646118452376
r2_curr_clim	0.22687265324118544
r2_curr_clim	0.24515915180946293
r2_curr_clim	0.33673463191509
r2_curr_clim	0.3757274873010903
r2_curr_clim	0.35213627081335364
r2_curr_clim	0.3827856734044061
r2_curr_clim	0.33039264597684587
r2_curr_clim	0.2734597110449463
r2_curr_clim	0.3597368174129896
r2_curr_clim	0.3399358074344409
r2_curr_clim	0.39570876713317077
r2_curr_clim	0.2776675885302718
r2_curr_clim	0.37350391816712625
r2_curr_clim	0.3115604701526953
r2_curr_clim	0.28525847900897455
r2_curr_clim	0.2794761878113009
r2_curr_clim	0.23427587909816586
r2_curr_clim	0.2269508539365054
r2_curr_clim	0.2768266926023353
r2_curr_clim	0.27898239560747773
r2_curr_clim	0.2250047883556116
r2_curr_clim	0.3413865042621821
r2_curr_clim	0.3869004140495883
r2_curr_clim	0.36296407736018127
r2_curr_clim	0.32671487109499425
r2_curr_clim	0.2803927845983933
r2_curr_clim	0.309614710295844
r2_curr_clim	0.34890406116098316
r2_curr_clim	0.36936649675671035
r2_curr_clim	0.48516816959013404
r2_curr_clim	0.19266493395941847
r2_curr_clim	0.24855417565863883
r2_curr_clim	0.31580038449569947
r2_curr_clim	0.3439674832355931
r2_curr_clim	0.31537279282577596
r2_curr_clim	0.1796947609932465
r2_curr_clim	0.25243706437889424
r2_curr_clim	0.2774405422706479
r2_curr_clim	0.24698354163372474
r2_curr_clim	0.2434979112846161
r2_curr_clim	0.28530502458703433
r2_curr_clim	0.23627084665817188
r2_curr_clim	0.1862584626083293
r2_curr_clim	0.24399997248906832
r2_curr_clim	0.3437071720256476
r2_curr_clim	0.20181421465411162
r2_curr_clim	0.3399467030895473
r2_curr_clim	0.4069631225674429
r2_curr_clim	0.3086289142549495
r2_curr_clim	0.3227387348681339
r2_curr_clim	0.3863334953058092
r2_curr_clim	0.3606424058537348
r2_curr_clim	0.4384742226354088
r2_curr_clim	0.4216742301158514
r2_curr_clim	0.36407561251782017
r2_curr_clim	0.21466724444334828
r2_curr_clim	0.2467123448016378
r2_curr_clim	0.3052745788058659
r2_curr_clim	0.3755613685619871
r2_curr_clim	0.34038780210864267
r2_curr_clim	0.30076200502827544
r2_curr_clim	0.3650628384029258
r2_curr_clim	0.2908653752979355
r2_curr_clim	0.2974550721492887
r2_curr_clim	0.290526463814291
r2_curr_clim	0.32947366988277527
r2_curr_clim	0.24506826538572674
r2_curr_clim	0.4305957613220171
r2_curr_clim	0.3293045481542243
r2_curr_clim	0.32673681326026643
r2_curr_clim	0.32710213347350536
r2_curr_clim	0.33958893166513804
r2_curr_clim	0.3924804759293994
r2_curr_clim	0.36906107864469717
r2_curr_clim	0.4000056306195985
r2_curr_clim	0.27379473333517673
r2_curr_clim	0.24817505308228624
r2_curr_clim	0.2677344417508969
r2_curr_clim	0.34468487014250554
r2_curr_clim	0.2646139497241817
r2_curr_clim	0.2988340100203121
r2_curr_clim	0.33600290119639054
r2_curr_clim	0.2868686209990758
r2_curr_clim	0.3123922997087929
r2_curr_clim	0.3306344347728575
r2_curr_clim	0.34798038958660155
r2_curr_clim	0.14399411870985845
r2_curr_clim	0.2331553147313905
r2_curr_clim	0.16290781484406133
r2_curr_clim	0.38492155111244225
r2_curr_clim	0.34750142157545133
r2_curr_clim	0.26474594764773823
r2_curr_clim	0.2579992782011373
r2_curr_clim	0.17283953464775514
r2_curr_clim	0.2300786301435305
r2_curr_clim	0.26921306375832005
r2_curr_clim	0.38191261546723093
r2_curr_clim	0.3515919848831723
r2_curr_clim	0.35002367286360986
r2_curr_clim	0.3385436880347971
r2_curr_clim	0.33172665196056556
r2_curr_clim	0.4002134482917785
r2_curr_clim	0.4209603384649609
r2_curr_clim	0.33544577332169523
r2_curr_clim	0.27341239462655437
r2_curr_clim	0.2928124466070212
r2_curr_clim	0.3526579312877429
r2_curr_clim	0.32679474975679407
r2_curr_clim	0.4034493408279297
r2_curr_clim	0.22411125703411297
r2_curr_clim	0.36124477348232015
r2_curr_clim	0.324020367765619
r2_curr_clim	0.29796820150984776
r2_curr_clim	0.37118328682561047
r2_curr_clim	0.3550754561453243
r2_curr_clim	0.4096298777596018
r2_curr_clim	0.40532463176483735
r2_curr_clim	0.3533864740080936
r2_curr_clim	0.32067901961926076
r2_curr_clim	0.35073426733107144
r2_curr_clim	0.3064512947052143
r2_curr_clim	0.23313827915481405
r2_curr_clim	0.3388670450898263
r2_curr_clim	0.2759353206613933
r2_curr_clim	0.36614043025294507
r2_curr_clim	0.28574833304434577
r2_curr_clim	0.2748049086644476
r2_curr_clim	0.29457278737070236
r2_curr_clim	0.18603251700237364
r2_curr_clim	0.2419899808919741
r2_curr_clim	0.1951297448398718
r2_curr_clim	0.3528754912782568
r2_curr_clim	0.3660848452457308
r2_curr_clim	0.2527190867906371
r2_curr_clim	0.29617459151276393
r2_curr_clim	0.1991478533580864
r2_curr_clim	0.31780479178705445
r2_curr_clim	0.2724314450045769
r2_curr_clim	0.33680848740893066
r2_curr_clim	0.31724780909852013
r2_curr_clim	0.2928175397234253
r2_curr_clim	0.22359960513402388
r2_curr_clim	0.2214682014505895
r2_curr_clim	0.3463667614810197
r2_curr_clim	0.3353826793344175
r2_curr_clim	0.2599933109288049
r2_curr_clim	0.28653400250567307
r2_curr_clim	0.18485107400986933
r2_curr_clim	0.17602212389897828
r2_curr_clim	0.19515376314593672
r2_curr_clim	0.23404172483232333
r2_curr_clim	0.14840952507538877
r2_curr_clim	0.3148717573600146
r2_curr_clim	0.29156648235865595
r2_curr_clim	0.3124604757627168
r2_curr_clim	0.28160088337832023
r2_curr_clim	0.3739907892412046
r2_curr_clim	0.29928577075873475
r2_curr_clim	0.3078676357722903
r2_curr_clim	0.28553910508539093
r2_curr_clim	0.2434737050553782
r2_curr_clim	0.24492718720434484
r2_curr_clim	0.20797446160056451
r2_curr_clim	0.17951204940670212
r2_curr_clim	0.23350515839418884
r2_curr_clim	0.21311718853735767
r2_curr_clim	0.22065239992457447
r2_curr_clim	0.3505282250307487
r2_curr_clim	0.30795624939153554
r2_curr_clim	0.328334370822517
r2_curr_clim	0.2803542393446333
r2_curr_clim	0.15680255794448902
r2_curr_clim	0.19369165830860113
r2_curr_clim	0.29917861212701646
r2_curr_clim	0.26813232566532064
r2_curr_clim	0.2016445216916309
r2_curr_clim	0.24520283133999976
r2_curr_clim	0.28566003664418615
r2_curr_clim	0.3020129038338771
r2_curr_clim	0.3688575469972237
r2_curr_clim	0.23924309375461214
r2_curr_clim	0.2897450139572845
r2_curr_clim	0.35176999853716606
r2_curr_clim	0.40668962583983936
r2_curr_clim	0.41989757485189877
r2_curr_clim	0.22581056143954642
r2_curr_clim	0.2433463055759219
r2_curr_clim	0.3471909675136968
r2_curr_clim	0.30638930966806766
r2_curr_clim	0.30423386532588853
r2_curr_clim	0.20499550153461893
r2_curr_clim	0.1873729190099354
r2_curr_clim	0.3487609298701232
r2_curr_clim	0.2851664034539232
r2_curr_clim	0.17353618065237492
r2_curr_clim	0.19685027999507687
r2_curr_clim	0.2553392732784514
r2_curr_clim	0.34370731458910353
r2_curr_clim	0.17508206428036827
r2_curr_clim	0.35285565132862834
r2_curr_clim	0.30989669927176944
r2_curr_clim	0.37182507364572365
r2_curr_clim	0.35860856062506163
r2_curr_clim	0.3601682699529641
r2_curr_clim	0.38353215584867406
r2_curr_clim	0.2977863857020365
r2_curr_clim	0.30515274149016913
r2_curr_clim	0.31663863063752506
r2_curr_clim	0.24363601661162934
r2_curr_clim	0.2822767749124351
r2_curr_clim	0.21288742093095603
r2_curr_clim	0.3241655311338251
r2_curr_clim	0.22843815124098527
r2_curr_clim	0.23341784537595525
r2_curr_clim	0.33855707585547556
r2_curr_clim	0.47870674333156316
r2_curr_clim	0.4304689927303074
r2_curr_clim	0.43206020161605524
r2_curr_clim	0.4114095427792177
r2_curr_clim	0.450447563365605
r2_curr_clim	0.33090147007373416
r2_curr_clim	0.34243116874494817
r2_curr_clim	0.27736340518567393
r2_curr_clim	0.3234559747749313
r2_curr_clim	0.3363786655413927
r2_curr_clim	0.18113601232290394
r2_curr_clim	0.3919537069140167
r2_curr_clim	0.3085319783346648
r2_curr_clim	0.31448919504794925
r2_curr_clim	0.27623822638879486
r2_curr_clim	0.41933535229187197
r2_curr_clim	0.34420266839712216
r2_curr_clim	0.2808901370215451
r2_curr_clim	0.31177145052722927
r2_curr_clim	0.24388914154921765
r2_curr_clim	0.34627846788638916
r2_curr_clim	0.3049138196545227
r2_curr_clim	0.2130895852334973
r2_curr_clim	0.3732599170553741
r2_curr_clim	0.3144202711827862
r2_curr_clim	0.33487398804158747
r2_curr_clim	0.32136548864224257
r2_curr_clim	0.3000538038498702
r2_curr_clim	0.3483325314066239
r2_curr_clim	0.3757321839752318
r2_curr_clim	0.2541515347405366
r2_curr_clim	0.3422910196098975
r2_curr_clim	0.2931418598403207
r2_curr_clim	0.2112554980962413
r2_curr_clim	0.22105792552459522
r2_curr_clim	0.2864854372369228
r2_curr_clim	0.22341223107793992
r2_curr_clim	0.24860556035057071
r2_curr_clim	0.3247779595677434
r2_curr_clim	0.14834281908528127
r2_curr_clim	0.17000957335758854
r2_curr_clim	0.24585853237492875
r2_curr_clim	0.3629049831446986
r2_curr_clim	0.14207073255615327
r2_curr_clim	0.345450151243375
r2_curr_clim	0.3447027003830027
r2_curr_clim	0.22232651172838655
r2_curr_clim	0.2734472737447336
r2_curr_clim	0.30219285473143287
r2_curr_clim	0.31805920341941346
r2_curr_clim	0.24546838844381386
r2_curr_clim	0.2432607262589389
r2_curr_clim	0.23950556861345196
r2_curr_clim	0.156316485819693
r2_curr_clim	0.2434015677602744
r2_curr_clim	0.14829939104300033
r2_curr_clim	0.2820946177911208
r2_curr_clim	0.1857618035758197
r2_curr_clim	0.2917750625957821
r2_curr_clim	0.33072398139323056
r2_curr_clim	0.2820750276195827
r2_curr_clim	0.19023855580346857
r2_curr_clim	0.2413760228089128
r2_curr_clim	0.19275592597081542
r2_curr_clim	0.3590330095238865
r2_curr_clim	0.3524820708625722
r2_curr_clim	0.3214700360114057
r2_curr_clim	0.32614420927456816
r2_curr_clim	0.3574893571850803
r2_curr_clim	0.20213173406209115
r2_curr_clim	0.2561897219137421
r2_curr_clim	0.2593355777042895
r2_curr_clim	0.2173751266014645
r2_curr_clim	0.18740147110538344
r2_curr_clim	0.3419445797343819
r2_curr_clim	0.341513423507457
r2_curr_clim	0.2698999895262219
r2_curr_clim	0.27168149937374225
r2_curr_clim	0.2659495540352162
r2_curr_clim	0.2151962115575765
r2_curr_clim	0.39504469647564927
r2_curr_clim	0.31379585673010707
r2_curr_clim	0.39462199425528305
r2_curr_clim	0.3361332703874712
r2_curr_clim	0.3538702930019644
r2_curr_clim	0.16788884215995903
r2_curr_clim	0.29721377545839717
r2_curr_clim	0.2630490436920462
r2_curr_clim	0.24920834710228365
r2_curr_clim	0.15356309323670125
r2_curr_clim	0.1865941488626739
r2_curr_clim	0.33298452534759365
r2_curr_clim	0.19250546616534453
r2_curr_clim	0.27367520661134975
r2_curr_clim	0.24910856515461705
r2_curr_clim	0.34429662880545453
r2_curr_clim	0.1956098765329797
r2_curr_clim	0.27740865566926903
r2_curr_clim	0.19657880770229513
r2_curr_clim	0.1549108408543597
r2_curr_clim	0.14432843277194143
r2_curr_clim	0.34162630154598356
r2_curr_clim	0.3684804007484617
r2_curr_clim	0.3036664714721802
r2_curr_clim	0.34540737036401875
r2_curr_clim	0.2270045435442134
r2_curr_clim	0.25424163857096094
r2_curr_clim	0.2845503277691676
r2_curr_clim	0.21169107388890912
r2_curr_clim	0.214860060701569
r2_curr_clim	0.1869969256259453
r2_curr_clim	0.2647473457997389
r2_curr_clim	0.4158682403213412
r2_curr_clim	0.3451769597377417
r2_curr_clim	0.3978747127291008
r2_curr_clim	0.27776815568995566
r2_curr_clim	0.3763715920608679
r2_curr_clim	0.30314117290382464
r2_curr_clim	0.3204576696512631
r2_curr_clim	0.404527424861869
r2_curr_clim	0.30653264199100955
r2_curr_clim	0.24371683565424068
r2_curr_clim	0.35216016469805866
r2_curr_clim	0.2931125611284554
r2_curr_clim	0.273790037204113
r2_curr_clim	0.28127054042558114
r2_curr_clim	0.22427489661218658
r2_curr_clim	0.3599398093652895
r2_curr_clim	0.23569854941741852
r2_curr_clim	0.3847247697367638
r2_curr_clim	0.42631466557470427
r2_curr_clim	0.3018404324336021
r2_curr_clim	0.3028645186272476
r2_curr_clim	0.36527255638575085
r2_curr_clim	0.4252193507369681
r2_curr_clim	0.39118702304904357
r2_curr_clim	0.33548270030606037
r2_curr_clim	0.4045321383629952
r2_curr_clim	0.387217780753346
r2_curr_clim	0.2583217370829246
r2_curr_clim	0.2844303263148246
r2_curr_clim	0.2660770184553526
r2_curr_clim	0.4140130923642566
r2_curr_clim	0.23609233647546637
r2_curr_clim	0.1647456438119304
r2_curr_clim	0.2253230046089813
r2_curr_clim	0.2901044093212971
r2_curr_clim	0.30658646620088964
r2_curr_clim	0.30613908585534566
r2_curr_clim	0.4076000164869076
r2_curr_clim	0.32270566801350287
r2_curr_clim	0.26276645226615
r2_curr_clim	0.16940647999318215
r2_curr_clim	0.2721413173558017
r2_curr_clim	0.28203209988386185
r2_curr_clim	0.3796256484407709
r2_curr_clim	0.23648736613683405
r2_curr_clim	0.22759941267394834
r2_curr_clim	0.2970041089053886
r2_curr_clim	0.24861896379701115
r2_curr_clim	0.19499551236936055
r2_curr_clim	0.2633245860620901
r2_curr_clim	0.4114419220629409
r2_curr_clim	0.2660396117269385
r2_curr_clim	0.29510636355151776
r2_curr_clim	0.2978894845881139
r2_curr_clim	0.2276862195559845
r2_curr_clim	0.162270401946804
r2_curr_clim	0.3039795484794535
r2_curr_clim	0.34753576214485704
r2_curr_clim	0.212940436579293
r2_curr_clim	0.23993509148627634
r2_curr_clim	0.35347478229872575
r2_curr_clim	0.2432360628700212
r2_curr_clim	0.2567128464802407
r2_curr_clim	0.21901802331998765
r2_curr_clim	0.2088772728946514
r2_curr_clim	0.3667926883736551
r2_curr_clim	0.20597093841668737
r2_curr_clim	0.25650577055804763
r2_curr_clim	0.24621661097965802
r2_curr_clim	0.19030933145480625
r2_curr_clim	0.1972913785333063
r2_curr_clim	0.20711144955750646
r2_curr_clim	0.2971941921929359
r2_curr_clim	0.3372239542038138
r2_curr_clim	0.3013074254912041
r2_curr_clim	0.3070778352213996
r2_curr_clim	0.33335186416272605
r2_curr_clim	0.3038121225692476
r2_curr_clim	0.28991434192158244
r2_curr_clim	0.34482853667988045
r2_curr_clim	0.3084564545623381
r2_curr_clim	0.3776399568593706
r2_curr_clim	0.23206888889092028
r2_curr_clim	0.29497482345397824
r2_curr_clim	0.30501708851459103
r2_curr_clim	0.20999612668702775
r2_curr_clim	0.2781590393965034
r2_curr_clim	0.21024898432028558
r2_curr_clim	0.2795948255551307
r2_curr_clim	0.2639473384007916
r2_curr_clim	0.332763142056596
r2_curr_clim	0.3322999887835357
r2_curr_clim	0.254111792876798
r2_curr_clim	0.23199389834296652
r2_curr_clim	0.19491129475450644
r2_curr_clim	0.28760597571550184
r2_curr_clim	0.42408584830420964
r2_curr_clim	0.28583889422762165
r2_curr_clim	0.39538738863478795
r2_curr_clim	0.36707967332805524
r2_curr_clim	0.3578276537617707
r2_curr_clim	0.22032846760886404
r2_curr_clim	0.31276232333261256
r2_curr_clim	0.4022064933389639
r2_curr_clim	0.1798169922808638
r2_curr_clim	0.32224236232582953
r2_curr_clim	0.23094571546551645
r2_curr_clim	0.3351597497564949
r2_curr_clim	0.3292541840665963
r2_curr_clim	0.3103185336107936
r2_curr_clim	0.281907391239508
r2_curr_clim	0.23664952968276526
r2_curr_clim	0.30303894902854656
r2_curr_clim	0.23054020034292733
r2_curr_clim	0.2771480333494611
r2_curr_clim	0.23248575848899494
r2_curr_clim	0.23489676850654692
r2_curr_clim	0.2172835646926471
r2_curr_clim	0.2466872313918291
r2_curr_clim	0.23963769537793034
r2_curr_clim	0.22720549768332363
r2_curr_clim	0.35017468691586284
r2_curr_clim	0.2067855083974522
r2_curr_clim	0.34215643344424324
r2_curr_clim	0.2644578830403959
r2_curr_clim	0.31823417370430196
r2_curr_clim	0.26745831664856873
r2_curr_clim	0.2911309358057382
r2_curr_clim	0.4150399872646376
r2_curr_clim	0.3640999083855656
r2_curr_clim	0.4211759922323154
r2_curr_clim	0.3737215342869959
r2_curr_clim	0.38973357228099426
r2_curr_clim	0.2614038023154696
r2_curr_clim	0.26666224350371365
r2_curr_clim	0.3210214399216359
r2_curr_clim	0.34525787449548423
r2_curr_clim	0.3226594461525067
r2_curr_clim	0.31961563717662606
r2_curr_clim	0.2379076023626232
r2_curr_clim	0.28063912584929374
r2_curr_clim	0.2861053804980565
r2_curr_clim	0.23026096363531062
r2_curr_clim	0.31557602375674937
r2_curr_clim	0.2358090356436646
r2_curr_clim	0.3361102319614891
r2_curr_clim	0.28485041937880035
r2_curr_clim	0.3502347465104518
r2_curr_clim	0.2288075517345588
r2_curr_clim	0.2533471325195246
r2_curr_clim	0.3313390750583294
r2_curr_clim	0.3201670991221453
r2_curr_clim	0.31526791033220997
r2_curr_clim	0.34572123598795185
r2_curr_clim	0.34520825379795883
r2_curr_clim	0.34315173019565204
r2_curr_clim	0.25663286945717956
r2_curr_clim	0.2616326889500374
r2_curr_clim	0.28355590586048657
r2_curr_clim	0.34301513554374274
r2_curr_clim	0.4014042122876971
r2_curr_clim	0.324436003003804
r2_curr_clim	0.36019801865515105
r2_curr_clim	0.30572205418630677
r2_curr_clim	0.2840186536494627
r2_curr_clim	0.30599829342536
r2_curr_clim	0.37353487915124184
r2_curr_clim	0.3536791134433842
r2_curr_clim	0.28926073527305013
r2_curr_clim	0.2947397255436122
r2_curr_clim	0.3265204903073479
r2_curr_clim	0.35918882712574934
r2_curr_clim	0.3383561251128235
r2_curr_clim	0.3391240073384745
r2_curr_clim	0.12656209020512496
r2_curr_clim	0.3235529172246985
r2_curr_clim	0.34850168137704185
r2_curr_clim	0.3506621256621072
r2_curr_clim	0.41103907937083056
r2_curr_clim	0.33874997037730675
r2_curr_clim	0.26443808407186986
r2_curr_clim	0.2913711419053895
r2_curr_clim	0.26326398074067564
r2_curr_clim	0.2625945173212753
r2_curr_clim	0.28325868039764657
r2_curr_clim	0.29647257082804196
r2_curr_clim	0.27663602924484476
r2_curr_clim	0.28032062748441894
r2_curr_clim	0.18382597865831718
r2_curr_clim	0.3667412949773419
r2_curr_clim	0.2812884642364976
r2_curr_clim	0.1747987647706951
r2_curr_clim	0.20912584389762717
r2_curr_clim	0.3547577022869644
r2_curr_clim	0.295341826621539
r2_curr_clim	0.18243285051249541
r2_curr_clim	0.32003778356630996
r2_curr_clim	0.38511957032783717
r2_curr_clim	0.3317059990191126
r2_curr_clim	0.2718034054282113
r2_curr_clim	0.2810802349456825
r2_curr_clim	0.3256700937354856
r2_curr_clim	0.2679217972190397
r2_curr_clim	0.3145271408070644
r2_curr_clim	0.2956211481679775
r2_curr_clim	0.38808152130787427
r2_curr_clim	0.344061961014082
r2_curr_clim	0.3500060990826368
r2_curr_clim	0.4109310278997973
r2_curr_clim	0.4213265205546149
r2_curr_clim	0.2992480943408618
r2_curr_clim	0.3542267852445306
r2_curr_clim	0.32704286334053695
r2_curr_clim	0.21819654745089853
r2_curr_clim	0.28067785090313446
r2_curr_clim	0.22995155928147998
r2_curr_clim	0.2185994358496096
r2_curr_clim	0.21779229214514503
r2_curr_clim	0.3500007783415138
r2_curr_clim	0.2825619395333147
r2_curr_clim	0.2635299655231051
r2_curr_clim	0.3060403769562088
r2_curr_clim	0.361248829048837
r2_curr_clim	0.21980159816824274
r2_curr_clim	0.30634362126339976
r2_curr_clim	0.297428802512886
r2_curr_clim	0.3101681478920859
r2_curr_clim	0.26292771805028947
r2_curr_clim	0.28594401218418586
r2_curr_clim	0.17073613699087184
r2_curr_clim	0.30623985467208137
r2_curr_clim	0.2067707924487135
r2_curr_clim	0.1559809778952335
r2_curr_clim	0.21739028800502053
r2_curr_clim	0.14613968474094313
r2_curr_clim	0.37616806380770834
r2_curr_clim	0.2958272783579021
r2_curr_clim	0.2339605284083855
r2_curr_clim	0.3690889692895735
r2_curr_clim	0.3743496541037578
r2_curr_clim	0.30361059587820277
r2_curr_clim	0.32355547896884457
r2_curr_clim	0.2856369689727915
r2_curr_clim	0.4175349897267255
r2_curr_clim	0.39812146424906303
r2_curr_clim	0.4083631133323465
r2_curr_clim	0.2971603254364251
r2_curr_clim	0.33089692688231853
r2_curr_clim	0.2392028077388741
r2_curr_clim	0.26437345686993347
r2_curr_clim	0.24711375547493436
r2_curr_clim	0.2386825318724129
r2_curr_clim	0.17120539048363917
r2_curr_clim	0.14129228690675813
r2_curr_clim	0.32768077769982196
r2_curr_clim	0.24079621172881505
r2_curr_clim	0.31055150314811214
r2_curr_clim	0.16748775488822418
r2_curr_clim	0.1529738374598038
r2_curr_clim	0.16553305971112667
r2_curr_clim	0.24003755595572596
r2_curr_clim	0.17608071993829721
r2_curr_clim	0.36648924400016547
r2_curr_clim	0.297575793978466
r2_curr_clim	0.27588829947877
r2_curr_clim	0.24347452455343588
r2_curr_clim	0.23805374266180399
r2_curr_clim	0.25868965821040707
r2_curr_clim	0.2465908824673686
r2_curr_clim	0.34482609084957433
r2_curr_clim	0.284216814496744
r2_curr_clim	0.1919212011058088
r2_curr_clim	0.26302688808027663
r2_curr_clim	0.2500692124475662
r2_curr_clim	0.3482791440186964
r2_curr_clim	0.1620042071427513
r2_curr_clim	0.18076348919167068
r2_curr_clim	0.22572146621249473
r2_curr_clim	0.20832817419304106
r2_curr_clim	0.2055337284059077
r2_curr_clim	0.33227437452167286
r2_curr_clim	0.23219257227527368
r2_curr_clim	0.36520359527605106
r2_curr_clim	0.2640972169027191
r2_curr_clim	0.398261095096238
r2_curr_clim	0.39951222764692207
r2_curr_clim	0.25671572750822064
r2_curr_clim	0.3433680184801231
r2_curr_clim	0.38661367917386913
r2_curr_clim	0.1659859548549157
r2_curr_clim	0.2698520410506205
r2_curr_clim	0.21994156238521498
r2_curr_clim	0.25159258898621256
r2_curr_clim	0.21335925204716288
r2_curr_clim	0.30608497772220433
r2_curr_clim	0.2603362153516364
r2_curr_clim	0.2376018072889875
r2_curr_clim	0.30944241906069014
r2_curr_clim	0.285712249823754
r2_curr_clim	0.2452695853677265
r2_curr_clim	0.21306607600775826
r2_curr_clim	0.1998424222786154
r2_curr_clim	0.30947977890782835
r2_curr_clim	0.38289958223423987
r2_curr_clim	0.3565197070175764
r2_curr_clim	0.22138667434005166
r2_curr_clim	0.3178273401332229
r2_curr_clim	0.36592372065012335
r2_curr_clim	0.29172307079625276
r2_curr_clim	0.24477077246891255
r2_curr_clim	0.4155286612620194
r2_curr_clim	0.4031056994317162
r2_curr_clim	0.3363604964749129
r2_curr_clim	0.415332781075061
r2_curr_clim	0.41008204274884574
r2_curr_clim	0.3494409688000995
r2_curr_clim	0.2864807658094503
r2_curr_clim	0.25706957007388614
r2_curr_clim	0.33121327814488016
r2_curr_clim	0.19748362645198902
r2_curr_clim	0.25214961968854593
r2_curr_clim	0.29635180658863275
r2_curr_clim	0.299746636752251
r2_curr_clim	0.22321033119099187
r2_curr_clim	0.2883951036708523
r2_curr_clim	0.3570062084374076
r2_curr_clim	0.24314741812572344
r2_curr_clim	0.22909149483289984
r2_curr_clim	0.24729750741938714
r2_curr_clim	0.26554241058547756
r2_curr_clim	0.29506459077611763
r2_curr_clim	0.2486616327554286
r2_curr_clim	0.3454738260701769
r2_curr_clim	0.19668381622651063
r2_curr_clim	0.18671826488856874
r2_curr_clim	0.3243334305914301
r2_curr_clim	0.36852557540183056
r2_curr_clim	0.2318063230279218
r2_curr_clim	0.26655093145336156
r2_curr_clim	0.3707427811662009
r2_curr_clim	0.4194618500062123
r2_curr_clim	0.30000871189518
r2_curr_clim	0.39258410667267607
r2_curr_clim	0.27851799883427425
r2_curr_clim	0.3383244464466983
r2_curr_clim	0.14301863712118362
r2_curr_clim	0.33157880439543236
r2_curr_clim	0.3436510427007535
r2_curr_clim	0.2563792868701634
r2_curr_clim	0.29239314400807814
r2_curr_clim	0.3207114604909437
r2_curr_clim	0.34564070764262994
r2_curr_clim	0.19166554568252053
r2_curr_clim	0.3132544399715958
r2_curr_clim	0.24037999772470817
r2_curr_clim	0.2882233086860719
r2_curr_clim	0.3202145042659205
r2_curr_clim	0.3136583467745869
r2_curr_clim	0.27005535647871526
r2_curr_clim	0.33168532185219124
r2_curr_clim	0.24499179221363038
r2_curr_clim	0.2602727647768597
r2_curr_clim	0.20589697372417898
r2_curr_clim	0.285282727576353
r2_curr_clim	0.3626138400631746
r2_curr_clim	0.2915209832567241
r2_curr_clim	0.3153259992847609
r2_curr_clim	0.25160991725630527
r2_curr_clim	0.3010747077388356
r2_curr_clim	0.2997270696969927
r2_curr_clim	0.16370704323086616
r2_curr_clim	0.22947748274150429
r2_curr_clim	0.3159244003652693
r2_curr_clim	0.30662361485004713
r2_curr_clim	0.18053858535193537
r2_curr_clim	0.3154705961918658
r2_curr_clim	0.35240412198896376
r2_curr_clim	0.298253935839623
r2_curr_clim	0.16904940774024954
r2_curr_clim	0.23443807697293884
r2_curr_clim	0.18052637608854238
r2_curr_clim	0.2510217303378147
r2_curr_clim	0.3166146847627764
r2_curr_clim	0.21834655031533087
r2_curr_clim	0.3709014342108601
r2_curr_clim	0.2374702710066892
r2_curr_clim	0.30672044546459565
r2_curr_clim	0.31369649548496376
r2_curr_clim	0.20481041165161237
r2_curr_clim	0.18770500863015732
r2_curr_clim	0.33472541168230113
r2_curr_clim	0.31222988333996426
r2_curr_clim	0.2715288455196535
r2_curr_clim	0.28937524723609714
r2_curr_clim	0.2501811665746916
r2_curr_clim	0.2659224377459315
r2_curr_clim	0.19076433483852492
r2_curr_clim	0.2802823857136796
r2_curr_clim	0.3506810131250801
r2_curr_clim	0.35724578316377387
r2_curr_clim	0.27810243587317446
r2_curr_clim	0.1745165015568424
r2_curr_clim	0.3485156722657543
r2_curr_clim	0.3230710718294473
r2_curr_clim	0.38925349957528244
r2_curr_clim	0.3295840383987395
r2_curr_clim	0.3978247339946755
r2_curr_clim	0.26695275710900745
r2_curr_clim	0.25264026973810877
r2_curr_clim	0.3328408891590421
r2_curr_clim	0.3126334082918256
r2_curr_clim	0.18231224785600986
r2_curr_clim	0.3130741420957973
r2_curr_clim	0.26928178122760044
r2_curr_clim	0.2980378094373094
r2_curr_clim	0.25699267856273067
r2_curr_clim	0.2243686449016833
r2_curr_clim	0.2982818828774293
r2_curr_clim	0.2960065004587297
r2_curr_clim	0.3234497812581151
r2_curr_clim	0.2735269709052226
r2_curr_clim	0.3269292441335969
r2_curr_clim	0.21484959296268194
r2_curr_clim	0.18833068478371062
r2_curr_clim	0.17648933430864505
r2_curr_clim	0.3109015608762936
r2_curr_clim	0.2592641443252921
r2_curr_clim	0.2859825493128613
r2_curr_clim	0.34776160723249583
r2_curr_clim	0.17764960059260804
r2_curr_clim	0.279962740120658
r2_curr_clim	0.20921009522660128
r2_curr_clim	0.20629166869288207
r2_curr_clim	0.2988915229123133
r2_curr_clim	0.248962124717914
r2_curr_clim	0.18920677634035538
r2_curr_clim	0.23644513156310726
r2_curr_clim	0.23033758950084496
r2_curr_clim	0.27732454377932336
r2_curr_clim	0.2833983944943199
r2_curr_clim	0.32131923969639764
r2_curr_clim	0.3291098581040232
r2_curr_clim	0.33793989447341616
r2_curr_clim	0.3043088123043101
r2_curr_clim	0.4168139721024638
r2_curr_clim	0.2986815285522144
r2_curr_clim	0.18200962988684125
r2_curr_clim	0.32621702188310203
r2_curr_clim	0.44580148420769816
r2_curr_clim	0.2796047737943822
r2_curr_clim	0.3430771394997116
r2_curr_clim	0.24714980305227235
r2_curr_clim	0.34295448415854013
r2_curr_clim	0.2599520796703051
r2_curr_clim	0.2626800679962225
r2_curr_clim	0.2936497021411755
r2_curr_clim	0.2561554171712622
r2_curr_clim	0.32595654720062744
r2_curr_clim	0.2939449604065601
r2_curr_clim	0.3152188102156473
r2_curr_clim	0.3699119517019283
r2_curr_clim	0.32423975827288964
r2_curr_clim	0.23562130478046203
r2_curr_clim	0.15782747820693627
r2_curr_clim	0.3036491099663973
r2_curr_clim	0.34509441795848333
r2_curr_clim	0.3632467301715652
r2_curr_clim	0.23712606439001596
r2_curr_clim	0.21808171761272654
r2_curr_clim	0.2754917702538447
r2_curr_clim	0.3705301182538014
r2_curr_clim	0.3594510985474177
r2_curr_clim	0.2997051254174009
r2_curr_clim	0.34386115898521
r2_curr_clim	0.3080979026434841
r2_curr_clim	0.2685939401788044
r2_curr_clim	0.35641312669950975
r2_curr_clim	0.34502613932849896
r2_curr_clim	0.27855904754313926
r2_curr_clim	0.30458628241230135
r2_curr_clim	0.3168510869592663
r2_curr_clim	0.34188798057139114
r2_curr_clim	0.3878960330629672
r2_curr_clim	0.26690898664555485
r2_curr_clim	0.30765742773361776
r2_curr_clim	0.26533717286741015
r2_curr_clim	0.2641640863254489
r2_curr_clim	0.3543231077539523
r2_curr_clim	0.3812582760159395
r2_curr_clim	0.4300023590111513
r2_curr_clim	0.37763837660142413
r2_curr_clim	0.37859984803808583
r2_curr_clim	0.3239867337540479
r2_curr_clim	0.3068821084270148
r2_curr_clim	0.30192748740560105
r2_curr_clim	0.27114783347748345
r2_curr_clim	0.3206657183485742
r2_curr_clim	0.2271945879983726
r2_curr_clim	0.22197043845847753
r2_curr_clim	0.2808258686999338
r2_curr_clim	0.3362104614999299
r2_curr_clim	0.3245882587276657
r2_curr_clim	0.37911185819357784
r2_curr_clim	0.37202432690846227
r2_curr_clim	0.33780755696371817
r2_curr_clim	0.21931306392822036
r2_curr_clim	0.2621573349008479
r2_curr_clim	0.21687658456061118
r2_curr_clim	0.3112086199903412
r2_curr_clim	0.31270851530640126
r2_curr_clim	0.270873098272649
r2_curr_clim	0.31273494852733824
r2_curr_clim	0.20104798953062963
r2_curr_clim	0.2161217142028449
r2_curr_clim	0.2548096582847661
r2_curr_clim	0.3588079831291505
r2_curr_clim	0.39885079873285456
r2_curr_clim	0.33998047532586856
r2_curr_clim	0.5722475645761853
r2_curr_clim	0.43776505232976964
r2_curr_clim	0.23408075749091145
r2_curr_clim	0.31223387948231557
r2_curr_clim	0.3000677775732301
r2_curr_clim	0.22727668154966407
r2_curr_clim	0.2803629000006165
r2_curr_clim	0.36766362999536345
r2_curr_clim	0.31243602167968854
r2_curr_clim	0.2618062746206959
r2_curr_clim	0.23600708093644798
r2_curr_clim	0.2897835014423233
r2_curr_clim	0.2907428590911455
r2_curr_clim	0.19765101436461832
r2_curr_clim	0.24741329296035963
r2_curr_clim	0.34440675471902804
r2_curr_clim	0.3264147503046887
r2_curr_clim	0.3551030842303297
r2_curr_clim	0.36907222654988886
r2_curr_clim	0.3099839599548588
r2_curr_clim	0.383455510967776
r2_curr_clim	0.34345954930835043
r2_curr_clim	0.2477984010549436
r2_curr_clim	0.3045355376269271
r2_curr_clim	0.24282148284143967
r2_curr_clim	0.2683630685446835
r2_curr_clim	0.3276040444068552
r2_curr_clim	0.34105411746720143
r2_curr_clim	0.33830114786585735
r2_curr_clim	0.3295044095241901
r2_curr_clim	0.30980990932808034
r2_curr_clim	0.23242138758920897
r2_curr_clim	0.2764195993911943
r2_curr_clim	0.37967460662640434
r2_curr_clim	0.34444865775810823
r2_curr_clim	0.35539579792200077
r2_curr_clim	0.2758640734527119
r2_curr_clim	0.26305452597677326
r2_curr_clim	0.2313663243674198
r2_curr_clim	0.2884755081427667
r2_curr_clim	0.31385869990040266
r2_curr_clim	0.33434683685835126
r2_curr_clim	0.2956388203590515
r2_curr_clim	0.3617719192931064
r2_curr_clim	0.24497901423351165
r2_curr_clim	0.19370021248787184
r2_curr_clim	0.36584607179530065
r2_curr_clim	0.3562504175785892
r2_curr_clim	0.3559867709400359
r2_curr_clim	0.2250102599993932
r2_curr_clim	0.2773031467360484
r2_curr_clim	0.3041494656593684
r2_curr_clim	0.28038844585686973
r2_curr_clim	0.3218817894359378
[truncated: 12,001 more rows]
