# Supplementary material for: Global determinants of insect mitochondrial genetic diversity
Source: Nat Commun. 2023 Aug 29;14:5276. doi: 10.1038/s41467-023-40936-0 (PMC10465557; doi:10.1038/s41467-023-40936-0)
Supplement: Supplementary file 4 — Source Data [file 41467_2023_40936_MOESM4_ESM.zip › Source Data/Fig_4_beta_posteriors_gde.csv]

intercept	bio_5	temp_trend	bio_13
0.5288965771234454	0.0014821440620688073	-0.030570717768987576	-0.01756758706260836
0.531793516471902	0.017081569107663952	-0.01496932523537056	-0.005022913279287987
0.5301607531942781	0.004696379499798946	-0.021785181259434284	-0.01062149077909402
0.5302808664920988	0.010403458945054057	-0.01627541403370662	-0.011085760476722802
0.524860231855162	0.012166332999016765	-0.025871648675601194	-0.01457599229576497
0.5245588597016962	0.005562461892739443	-0.026282584522880577	-0.008039276205060593
0.519987278536653	0.005737720859465006	-0.020890057301594107	-0.01230865516449641
0.5261323070257485	0.016625152089945493	-0.008491396108895795	-0.005166114572921857
0.5227252485298832	0.007233698385676962	-0.015213150478284773	-0.003081344775690168
0.5459976757697057	0.011118299106680541	-0.015405228068933156	-0.008259520615172265
0.518132942325862	0.006151799921581243	-0.02438404339540486	-0.02097678458690989
0.5214454415528336	0.00605421058560655	-0.0245107011204798	-0.0042338672390017495
0.5196099473312656	0.007733137475438548	-0.011775166638044315	-0.010459528930109215
0.5275396652808616	1.4865714121099088e-4	-0.030986682418490757	-0.012259800267339947
0.5286859328543779	0.007773243268776618	-0.01836434177878397	-0.003030957550374923
0.5213234826885342	0.01044385533944762	-0.01945082240161166	-0.008383646461069793
0.5347518023111789	0.007576271870856093	-0.0191151533279001	-0.00972257650657604
0.5299677326865602	0.006425008412753277	-0.022163282696860662	-0.011416392929437521
0.5246492225900679	0.011603646705554103	-0.014623080381191193	-0.008561300537696206
0.5399802449891017	0.004700936369885059	-0.022383511877876128	-0.009267473583605402
0.5383225131691264	0.0051388166583218545	-0.01438815849257561	-0.019752863704481434
0.5257819817320217	0.010990647372458662	-0.021389591346011122	-0.0023214266581879665
0.5261973270813117	0.01658853921793016	-0.01631273973793016	-0.010607993044245586
0.5154162089840488	0.01572199303095825	-0.01292179009488901	-0.007228330759306047
0.5255802248744093	0.013828175186869098	-0.015367332335273716	-0.020102255120829558
0.5231276562070301	0.013491073120025912	-0.02796482469280413	-0.004831951746651373
0.5291871302830454	0.014264552786587184	-0.018974371004547744	-0.01113798025662671
0.5312494753024967	0.0036943755450606513	-0.03065956600064741	-0.00849859326828022
0.5211044207496089	0.008784292426605883	-0.020853322472086246	-0.020362383013857756
0.5162722757206943	0.016509641178885447	-0.021397973478534577	-0.011126298094822894
0.5252471899518423	0.011066738256078651	-0.019776677934429027	-0.01116248140531901
0.5239489609993974	0.018848127054829574	-0.023319306930080157	-0.013881706037629662
0.5291143570142489	0.005397487371237656	-0.025607819691564723	-0.004807658353193289
0.5262397478604972	0.011675540890555818	-0.021927779251999235	-0.011919565962937657
0.5270349955758357	0.00987221445930155	-0.023917326417064344	-0.0013617585728717334
0.527841322972635	0.007749672051743181	-0.019769711706538646	-0.005218244792103921
0.5277510849718783	-0.0027327497000761017	-0.0248340383953219	-0.007364794205470202
0.5187175824997768	0.012835261784667453	-0.017541723458038158	-0.010685438312189169
0.5317057238880719	0.010565011452604257	-0.00972168012676622	-0.005418747260000762
0.5308538166894322	0.007010276208048294	-0.0320274279514908	-0.003660332476710445
0.5281637226505577	0.02111737776867177	-0.017261706924065336	-0.008157497062435575
0.5280638774199964	0.0023358220238344387	-0.027109782913926683	-0.005193743746315212
0.523793954911599	0.012712428220921954	-0.012374106344101878	-3.5904636893530463e-4
0.5265861560340102	6.004521736463456e-4	-0.030908492308139492	-0.018587691132250454
0.5190053897167392	0.007321669805770545	-0.03441424645231317	-0.01165045516637376
0.526308796795231	-0.0027780140901745042	-0.024789555036854052	-0.00022959921694058099
0.5192325917829543	0.022552378574996472	-0.013796154858290041	-0.005210566300821553
0.5230254647331071	0.009971881871677421	-0.01353832822857829	-0.0016304891722316963
0.5216941108812084	0.0052638288412390245	-0.034617516064720376	-0.012516677774165057
0.535250402117276	0.01012918070790296	-0.015537878434703792	-7.470886532966009e-4
0.5292734444250995	0.001674849565638321	-0.020721149870682302	-0.008751253440776523
0.5306802679414078	0.002869418704979426	-0.020921679183446746	-0.0010414777637538096
0.5302233984795754	0.01742229962203844	-0.01588801297902624	-0.01221819298692232
0.5269868329327075	0.007854046971042614	-0.021621167105674702	-0.016782010463846222
0.5206754715149154	0.015438415898806453	-0.017171470248274992	-0.0063965303413098164
0.5267006648206062	0.004957723056307596	-0.027941231533948133	-0.021313751147613098
0.5305571899455046	-1.8348148217648145e-4	-0.03186695604985018	-0.01156099801272649
0.5287125289241891	0.0072932332260770665	-0.022914648152627223	-0.012559854092404598
0.511927750150479	0.009617682835908935	-0.02730483067583415	-0.0020879287878479928
0.5219929564750048	0.015080598855731622	-0.022140993520616034	-0.012377354240774702
0.5324689966982705	0.00935985294727066	-0.010570733191502596	-0.002791149094925069
0.5349906028532889	-0.0056645146453950055	-0.03179399765573622	-0.019928271728282636
0.5227560036269187	0.004973149685959151	-0.03126842136438133	-0.014866770935507567
0.5244072105943283	-1.2575264782373522e-4	-0.031806138420381116	-0.011733210328533753
0.5247552021012809	-1.2993443611008845e-4	-0.021098888814918754	-0.005371828670023094
0.526027253530256	0.007357179796216852	-0.015869999318575658	-0.00507137251593732
0.5198013819999461	0.01577489456055567	-0.01942242325675947	-0.011249404816466505
0.5289394360472536	0.004889299873530586	-0.018061040007379105	-3.605021942899353e-4
0.5258332144215099	0.012533171375721167	-0.021960728773035464	-0.0019363491550728076
0.5266221761418581	0.0018465234356849214	-0.023315651754197832	-0.01102572260560303
0.5235871912850297	0.012970754924024334	-0.012059127884484854	-0.011148193198666136
0.5242350023471464	0.0029269135591331093	-0.0262610435455441	-0.01858923605869222
0.5297063343594541	0.0032692049567052965	-0.02343224352797528	-0.0021868373587955055
0.5287569070416838	6.755955077025098e-4	-0.0265288494934234	-0.011492248337410362
0.5219048244808605	0.012319371472309668	-0.015403818991344657	-0.002137244551007492
0.5278783537312342	-0.0032974153131836072	-0.018745050596009075	-0.003122407804650531
0.5258898221568703	0.009284860696193038	-0.012110906930783183	-0.001958036231155593
0.5434409594923532	0.004425091597238579	-0.02460072804267139	-0.019852141669973695
0.5293048945759504	0.012679770505448721	-0.016704944369208073	-0.007798082353510925
0.5237131673706914	0.013324912953255802	-0.014466686369769647	-0.0021238418586208823
0.5311233089938161	-0.0017672107114776907	-0.03257137858655706	-0.014716957847721446
0.5196573102297931	0.014408309972273966	-0.030079737840099742	-0.0036091843575523285
0.526244022017482	0.009355929618971569	-0.024500518810435273	-0.009099264039078939
0.5378289565371753	-0.0022737865686472867	-0.024617800264299237	-0.0017446373840678962
0.5179684262245698	0.006322014339471836	-0.017271891802116694	-0.0029166906554886638
0.5292456206181839	0.011934774782476298	-0.021727906467567944	-0.015433078669660752
0.5216963650181132	0.014238556173164937	-0.02041975435382402	-0.008593099389931146
0.5221935869536752	0.011839657402101932	-0.022183722987272062	-0.0113707037784984
0.5116014336846366	0.011053430014139014	-0.017703513800492995	-0.006052767789170165
0.5217776411658762	0.010251720571110626	-0.01580974902038587	-0.0025201912412775593
0.5283409322193433	0.01386006386351072	-0.016115910993407177	-0.008684657092643827
0.5235243950130651	0.01741088713753912	-0.014188923420512839	-0.0014618618113116575
0.5335772956717737	0.017486496611342803	-0.011112518617434263	-0.013747477675018502
0.5408842865698894	0.011687135198925428	-0.022599223031372583	-0.009978218260666312
0.5479055244368963	0.015770698642834396	-0.014585447804361305	-0.009864515064210343
0.5212630912711327	0.020089110942535245	-0.014168897958374576	0.0033272395576292406
0.5260133825439576	0.013261059804484563	-0.013859440444567389	0.0012869631865514762
0.5249019823868213	0.0062298273991286245	-0.024260291158847553	-0.009511043292409324
0.5211584744506451	0.004922430590322385	-0.03251802301691032	-0.01672747844435741
0.5373621167810446	0.011200763807065353	-0.014980404346384056	-0.011784341020027544
0.5319833997944879	0.010330230359549367	-0.022080871299483832	-0.012617534450267741
0.5393784758758425	0.001155479002565842	-0.01593707872202467	-0.008358074887477225
0.5225325277289437	0.009695782992119824	-0.029254623928028932	-0.009354872057181142
0.5140924419612539	0.009113201908316899	-0.025494705218176747	-0.010414278365593364
0.527306094818755	0.010958857883260445	-0.022566106986065884	-0.004883361327272899
0.5327204519400253	0.0021465354534821505	-0.032722162633454156	-0.003708304826026499
0.5214257594993947	4.690674231955114e-4	-0.03422307151450771	-0.007630445010825714
0.522021180582807	0.01023470835907414	-0.020099508152703532	-0.012232114440678019
0.5271117964320884	0.015589984553068233	-0.01091717296039455	-0.01000003412557774
0.527970666082829	0.010143200822693195	-0.02125144810922678	-0.011394987180561774
0.5205344569595272	0.009668957118419697	-0.026858193974320568	-0.004230126571980767
0.5257803808191704	0.013338395624502989	-0.015048878287133232	-0.011907733020531927
0.530699824358654	0.010169028045512892	-0.015049551689076702	-0.0037857291495231493
0.5292020039898526	0.005639559755266633	-0.030864602427021662	-0.01357330606043435
0.5236470133919818	0.014909028416165865	-0.013382491863505725	-0.01959596464453873
0.5294393511555973	0.01612325045381583	-0.020161609044837443	-0.005711536378941668
0.528032602008337	0.00813736870655453	-0.02377514293617801	-0.010323534093231413
0.5294119468582148	0.01671093458785368	-0.02177981965306032	-0.008417563699424332
0.5281431040204647	0.009777244623423739	-0.020552647508275696	-0.01196738844802628
0.5339755601430727	0.007174876968084828	-0.008802477585449713	-0.005396475722939895
0.5151034157853618	0.009662104639872793	-0.028227591227418983	-0.015615318293889601
0.5327330173805489	0.012484865780704315	-0.01814954317380479	-0.0143311590230553
0.5356960551117081	0.010327866967001591	-0.013096812977851561	-0.015468440492119767
0.525997370781767	0.005237512415504244	-0.024992188073141682	-0.00965330100019684
0.5257473759055549	0.006119518237154441	-0.026163767329715298	-0.01347688539908733
0.529108929995638	0.003576731025245218	-0.022873312840610595	-0.006948064750472241
0.5249414002965905	0.014445016616929904	-0.013904988835377776	-0.008636377009240954
0.5302659817778701	0.009694235809833593	-0.02744649758476113	-0.005409124923104182
0.5258952873030825	0.002056103638781793	-0.0327983770521694	-0.018363151047281208
0.5336458171021652	0.0015104646415646642	-0.023493165067312038	-0.00781683774515791
0.5198615951100243	0.016303207396637206	-0.018815810647228856	-0.012520899287782779
0.5328348858002108	0.011529384358305503	-0.013808182265431693	-0.00916616580197114
0.5188559368364496	0.008704603387032649	-0.022782909083428466	-0.002515008007149603
0.5344828341486637	0.006246075823873632	-0.018831797329855734	-0.0053969160807673605
0.5299231100311762	0.01044589217368707	-0.013646781678974965	-0.016261405204010943
0.5233950041198183	0.004808480164920682	-0.03371840647777693	-0.009415160170497334
0.5285776162907195	0.015473318239054679	-0.01932242454428751	-0.007130546317192282
0.5298498704188899	0.007238831786055935	-0.023097330130044103	-0.014848556596434748
0.5370207366891575	0.012600307823454266	-0.01165899443846065	-0.008485041604917021
0.5286811496792508	0.010243761369385058	-0.02076890393266711	-0.012564546271423477
0.5260999766825856	0.0014510634683965536	-0.028120241685475028	-0.022228840360451564
0.5243949494043773	0.00982027636970939	-0.018991490275941398	-0.009612063540053794
0.5311753879552947	0.009680549365828338	-0.022931694343691942	-0.009289374121641414
0.5252042901145979	0.00432124001830101	-0.024307704491659456	-0.014345582287285205
0.5306645416391474	0.008914024977094938	-0.013001097981295215	-0.004720129303488151
0.5322310965287268	0.010262673378921984	-0.017509986610287385	-0.0027239865823139456
0.5260732748803167	0.018077127027892898	-0.018134656444990765	-0.01373543605028002
0.5305297449687808	0.010504678074281744	-0.011184878047149354	-0.011461835402894515
0.5327919716426257	0.012023065137103585	-0.023680225469422122	-0.016022883068283915
0.5253601188791164	0.01019414623386239	-0.021891889213596784	-0.0180778675886971
0.5322554845694973	0.015331100360505523	-0.018691919704463975	-0.012926901260725134
0.5280003904872579	0.0072559312971338195	-0.01995817757045527	4.7189823045700645e-4
0.521930713573833	0.01376689963767704	-0.014216548897625556	-0.005488437679305442
0.5322020137341109	0.0052440709607021385	-0.029612825174380984	-0.01673083008996936
0.5266483692365836	0.002322365034349229	-0.03036853997537565	-0.00964533160626331
0.5268099759376633	0.016138009960033093	-0.02220547073407717	-0.013346759570626043
0.5231903472559193	0.02057265984211043	-0.01060775493994347	-6.308410940411547e-4
0.5261231699844592	0.012977063918987486	-0.021565095557693727	-0.006868046784369225
0.5265095399559385	0.013763327290041611	-0.025340760883694153	-0.01888699007254208
0.5291662107328639	0.01247964706339978	-0.02350824257969026	-0.01006772094855692
0.517621870624306	0.004431983206182206	-0.023469238499163814	-0.002719253461946146
0.523482365899542	-0.005458488349668938	-0.03514593671737928	-0.015379953034827285
0.5194891708830202	0.005638992202460988	-0.035627242119597065	-0.0168577077196212
0.5281930292316747	0.009790273573445342	-0.02559318857506528	-0.008025763500037805
0.5211844001173758	0.012639006700872266	-0.01926737309618106	-0.002045086315303853
0.5424428865360513	0.001532910145490199	-0.013778957891334128	-0.0015975832831623146
0.5203182356502433	0.0019217491369970996	-0.026271889354614292	-0.010565731134554845
0.5320322414702771	0.011258218078167133	-0.023087091682969844	-0.0079770324674899
0.5220763534157026	0.011398967169394468	-0.027211317083824658	-0.01793792295766387
0.5234612591542755	0.013203391909303473	-0.020722683627579515	-0.01233547486941629
0.5221544411831749	0.0024784789462346073	-0.04253116995364771	-0.016646516274025074
0.5299033098988623	0.010895161098393752	-0.015423764288238747	-0.014843056273708228
0.5360833387235054	0.005643445692583577	-0.016499407135322046	-0.012106911368894684
0.5157056556820626	0.00448013649784757	-0.03052329603438908	-0.007234926446250653
0.5344895954591515	0.014667096526317345	-0.016358627744918162	-0.006210048932011585
0.5276854289258255	0.015174762256238155	-0.02719306965150551	-0.008346468677307917
0.5120738555246864	0.01609013633654415	-0.009488955715550588	-0.005700658007068085
0.5168650982551973	0.01770919305020369	-0.010513510760879547	-0.0015827935892758322
0.5230423333806136	0.0043414679720294985	-0.01956614959782407	-0.0075317681340564754
0.537336503438008	0.017526075118712573	-0.015385985139198937	-0.009519747242305716
0.5326908847763442	0.0016913599437132988	-0.02788766809553924	-0.007418568751409694
0.5245457832498112	0.014828419825167631	-0.013567881181755313	-0.008993289083333293
0.5186959494973186	0.009712265816951754	-0.021116555314320933	-0.0018444119963816194
0.5196284029560327	0.009979895422133586	-0.016610355646631922	-0.015123313231910485
0.5233454350715023	0.00593992409848533	-0.021125628814931206	-0.01652082836626239
0.5380791345122916	0.01729535952863606	-0.011750166633023721	-0.006356447256807184
0.526543896630426	0.014397976679125086	-0.014648678023808228	-0.004066753258026941
0.5249083219054778	0.012323456759568098	-0.017128795015314592	-0.009092650540224996
0.5438056014573012	-0.01058553218660766	-0.032616840910880116	-0.0115981122618512
0.5258789720100309	0.013603463694253987	-0.020825260144970215	-0.011330316594207048
0.5409294843207216	0.011774131150979474	-0.01809219368095064	0.0033315003055850263
0.5315973730006409	0.0022034898631873934	-0.01963649217514506	-0.0035999645781348176
0.524219146992478	0.0076075614436792085	-0.021546477036005915	-0.012611537847247481
0.5159682353168331	0.0013485112004821631	-0.012450552564338904	-0.01238274911910286
0.5313350068615911	0.011910105912808566	-0.026069792763451113	-0.0011815800082911004
0.5263665358596358	0.0037777725275701135	-0.02325832852523946	-0.01137616400468902
0.5127185692843008	0.007357475586849887	-0.025355929149954715	-0.01070007463254944
0.5269694092099892	0.008359373362882016	-0.029580909313979532	-0.015409260626022684
0.5181042462825092	0.011100333083012559	-0.01790895461768807	-0.007763889516594817
0.5231071364519053	0.006857559648926434	-0.017713088622448366	-0.0044898165183537295
0.5252142986905632	0.013045312258236966	-0.016153455976823702	-0.004966165757114293
0.5375017821523433	0.008565727045513933	-0.020002527845824482	-0.01040864461496358
0.5280671442409268	-0.0014572200093335456	-0.032319033098015953	-0.01626431041118622
0.5242104873683889	0.014334854952609525	-0.015921405854313612	-0.012074134606021606
0.5198904274575008	0.0063860186864785114	-0.03873479115300563	-0.023360338968877705
0.5318621203898048	0.004913640203130206	-0.021127883487698236	-0.005260509781140978
0.5227693748886809	0.017496704000130335	-0.014348402006760028	-0.012338576517054266
0.5153291904648124	0.014558666713105005	-0.01426719738414252	-0.008735574905262488
0.5263826954117893	0.006443451222345885	-0.02360925608682092	-0.01089115744520651
0.527744561140704	-6.069963209883165e-4	-0.031135173523758535	-0.012060845963651774
0.5373361932503885	-0.0029950180465067207	-0.020459296983654916	-0.0013649803643930323
0.5254684576173896	0.005017888460354999	-0.024928542382274606	-0.009348329653914807
0.5146167828847031	0.015583933191521595	-0.01566572617314528	-0.012653504799163452
0.5305415909576365	0.01650672298129246	-0.009833093298154145	-0.0032640242282420853
0.5244676380321333	0.010515944797865303	-0.01890179653561693	-0.013045941538168218
0.5249456824622173	0.0010753910425931447	-0.03175764047400809	-0.00863529544962266
0.5229342352483294	0.01428257594967019	-0.006375333291947147	-0.0028344374823468807
0.5276309884533601	0.012683718737596779	-0.02305105301984264	-0.004609145234174269
0.5202191891383181	0.008713932857589342	-0.022127273834359227	-0.003184363231880021
0.5185484709066742	0.014557865880015355	-0.018615932711019904	-0.014762625879331562
0.5262542865712705	0.016735009120777813	-0.017746928648377996	-0.010404145517191132
0.531315466632493	0.006930124691147789	-0.022291768737788743	-0.0012813311035115495
0.5260260030259378	0.01460717796314882	-0.017378966343445552	-0.014981521077571001
0.5407082920859887	0.005996501760357418	-0.02688686264167916	-0.005991138571271505
0.5298122584730449	0.00764713536880655	-0.02220118767739823	-0.016459954994970175
0.526214434513548	0.013553581912837143	-0.012800140539386334	-0.004065697104987064
0.5279377840565345	0.014769405431138702	-0.014249474417755585	-0.011440604950905417
0.5284806107119125	0.004754431375164895	-0.0227521569168027	-0.011586258871919082
0.5354569237421707	0.007400004566881649	-0.03188184872712523	-0.019022174521450594
0.5301167361584536	0.004002182186552297	-0.020633187125746043	-9.992802328290264e-4
0.5256532778318392	0.017338187212969647	-0.019459757308421054	-0.007659465204760602
0.5243047071434228	0.02114109063109233	-0.014132009327276568	0.001889234484121865
0.5226439650074346	0.008399740679661252	-0.023753564712658302	-0.009938756899397461
0.5371641470610536	7.650284805265508e-4	-0.01997705057923609	-0.013134947031937986
0.5225855420009103	0.014971519093817491	-0.015010336430410701	4.808881835287865e-4
0.523488872222229	0.01923089123568649	-0.001412802821743541	-0.006789417952051724
0.5192860930667726	0.016769521197056866	-0.006598760871896606	6.012882476286019e-4
0.5202957176039169	0.009432025714017668	-0.023174896259350704	-0.011154475420922206
0.5163100673938247	0.011795224403419687	-0.028024741426554527	-0.010232779811160376
0.524307051884607	0.015960201987173267	-0.008054717274589453	0.002051197734366064
0.5335953020895998	0.007541715619179693	-0.02262767523877306	-0.00709698848314977
0.5233795791752908	0.005638174959138913	-0.02523141834222401	8.831993234467827e-4
0.5209135639934406	0.011789998333755707	-0.022640817733514132	-0.010559769419424972
0.5271741271885818	0.012441787106467242	-0.019372141645006072	-0.008740914830529908
0.5282522345170563	-0.0014890700304747977	-0.032917008102978394	-0.01209624691257296
0.5311078740269733	0.013032742341278554	-0.022335138906247286	-0.006555009038183237
0.5383335427950738	0.008521658531170496	-0.01595257874766763	-0.014261664739505103
0.5256066139569905	0.0010368194179050155	-0.02753358828692415	-0.006986031809594769
0.515946224518351	0.01951878708665317	-0.010509131838028948	8.107877754665869e-4
0.5222400723057753	0.004091848085328308	-0.026834987834549028	-0.013263924160111315
0.5206979447371128	0.02308065847330525	-0.011502971813317667	-7.980004826919214e-4
0.5315525988028279	0.009092102679492169	-0.022242078785381078	-0.007864681007300114
0.5248802093481316	0.009286263442040223	-0.0196848287237031	-0.004324493798094446
0.5256463277780253	0.010880366252452998	-0.013662856928754715	-0.00459185375158279
0.5276428516447007	0.0031355659033614654	-0.025534401949158955	-0.014056252887860617
0.5241431598014743	0.003530893108164948	-0.02432552134620934	-0.017906527711079194
0.5105322220309191	0.009372098391743746	-0.024805892088062588	-0.013457001265685003
0.5293122999092293	0.015557112666437441	-0.010549902422211571	-0.002213914921822607
0.5337827254386744	5.679535375169681e-4	-0.022271314323316412	-0.002512770930442278
0.5168120189155672	0.01277649353419191	-0.008288328100606937	-0.013830177220462576
0.5335430820132994	0.0061324639287981455	-0.016118690778605255	-0.010267886432593007
0.5187915146336909	0.015518814263505338	-0.017367446823524164	-0.007296682117773542
0.5248556045003643	0.01306242072455245	-0.027860303439444067	-0.02190521616374104
0.5187435858094754	0.00489804919256823	-0.02011679967078442	-0.005059945009737486
0.5281463769987463	0.00779273413392591	-0.022500723847962197	-0.005305158477394058
0.5221586901742348	9.808139416478765e-4	-0.030017773283632213	-0.008095879305473683
0.5185015904730285	0.01447134139076377	-0.02554260989382238	-0.006597389402709373
0.5233691760557361	0.0073535554745857	-0.02332009152669448	-0.014959745931021548
0.5301350982823879	0.008173412880510338	-0.02017689271945628	-0.0063514927625691435
0.5259968431124463	0.005943680038349248	-0.020022794423324587	-0.002497874469540303
0.5302429942958028	0.007758494053065394	-0.02108676840476758	-0.02049649496226943
0.5255420738664884	0.00852698707590364	-0.021864839901954394	-0.0105462572058561
0.5325825997830024	0.0019405038209739534	-0.02740820530788797	-0.019732170043364486
0.5255336243875443	0.0020576509208087923	-0.02690647695776462	-0.00699758449817291
0.5217628367499424	0.009213295023072735	-0.02427378766515984	-0.00779919584330609
0.5285497677191451	0.012906638746826064	-0.024409055873898525	0.004773843990559408
0.5257687447141168	0.007360798139314856	-0.029909700624231695	-0.014599932509980118
0.5286411973136692	0.016275919559416752	-0.014708719750892047	-0.003947876795575272
0.5237096602127738	0.0052606530361974544	-0.02433786720176746	-0.0026920974012124774
0.5310138244658067	0.00487966386996611	-0.024093371101412797	-0.010050254625728318
0.537863596759427	0.007816365158363326	-0.01738291053417306	-0.011596270655096707
0.5344908440199603	-0.0020176346559259185	-0.028593888121449026	-0.009242136928695232
0.525001659732628	-7.414662793735795e-4	-0.03202601204580668	-0.011283185124269755
0.528632449912904	0.006271759210555739	-0.03227203692732328	-0.012643215504447355
0.5232730718732521	0.012354406505494407	-0.01589556142555505	-0.011671836139972351
0.5298737816384751	0.0050412762819915915	-0.029641905036277724	-0.014150052332865749
0.5389404331897951	0.024040297837388237	-0.005812414210398894	-0.007041064863591324
0.5343485157915925	0.010780965252163575	-0.028140282150724845	-0.012296891299553725
0.5251564580435746	0.01271787316501223	-0.01303724507420076	-0.01376217343040533
0.5233767552693869	0.00970954434247274	-0.022498680917531225	-0.014976234928825431
0.5334275431225356	4.8127144812774636e-4	-0.023801569036132692	-0.0030342605963925478
0.5234769468128444	0.008575264711807942	-0.022227459371956904	-0.0144734794395726
0.5206113061121301	0.01722603829419857	-0.012335568540723995	-0.009952748465108447
0.5385013980030163	0.020918049659404032	-0.006818524886853706	-0.006331851732762097
0.527709565177757	0.007634750722354241	-0.024097035452851297	-0.016136803314679864
0.5206049152559172	0.0024709541483082177	-0.027606684265511175	-0.012504499750391276
0.5281402475809048	0.008110780831888617	-0.018156232662096775	-0.007820298650748908
0.5268984524868784	0.018880604351079487	-0.019690910974964584	-0.010604954415278544
0.5266393745789824	0.013234867153990866	-0.023756309693996246	-0.017425703190903058
0.5266948313202638	0.016581788453508935	-0.018317481836410632	-0.017784763440386986
0.5268787027980205	0.014213157249381568	-0.016012052585640073	-0.012655262517747776
0.5349555136868607	0.01716751519388468	-0.01601024609298915	-6.2800482609276e-4
0.5146509688865695	0.00983816851976894	-0.021189112931832434	-0.009467470760794162
0.5319713602165413	0.01199562456485519	-0.01514593482604748	-0.013133591535175475
0.5359387968359483	0.008106983119030933	-0.024614077656939376	-0.01148392700408381
0.514607953088847	0.011240167024071934	-0.01924505004891118	-0.008970102986619365
0.5365051866806955	0.007005555830677523	-0.02168945449821618	-0.011279518438865576
0.5351380326598503	0.013950582343373341	-0.01010686414739354	-0.006201920089782458
0.5322426669792386	0.012829690474683377	-0.014227118262047578	-0.0048032248969430095
0.5305704530527033	0.009309205870338547	-0.02939967177382176	-0.015244849547227206
0.5141688288118529	0.018630543537235738	-0.014502060731296798	-0.01034712708252584
0.5337579808691827	0.022266255249569756	-0.016299178279788697	-0.011286443042795467
0.5368655729604225	-0.003443465950525789	-0.026607390279991393	-0.019118236884456935
0.5286621714421941	0.006906354452819247	-0.023768965886352682	-0.010051850714472331
0.5300469254252906	0.01647823046358587	-0.017953230549218005	-0.003286490150044475
0.5337520132646425	0.0040251155215814205	-0.023068122571024006	-0.005086399002387382
0.5276025092494668	0.008039206162297937	-0.023578767167828946	-0.012076094388452273
0.5264647105225294	0.012275232198189094	-0.01812693698788026	-0.011852481218500825
0.5328117312300387	0.008488403681653883	-0.023768056308743787	-0.012603113275558296
0.5231579398827065	0.0053748850250324096	-0.022069195151995364	-0.006602010807702366
0.5183234122156112	0.014664434306584873	-0.020838475151910875	-0.011331225082274427
0.5161345257886917	0.010741112977918514	-0.018477205442489472	-0.012098140759053693
0.5245682666454218	0.012513939292743399	-0.020153168365122598	-0.01626231333299099
0.5140198620731092	0.00829228553525928	-0.020345579295548637	-0.007926406170750692
0.5262566986338885	0.014115337562220054	-0.01640474849806983	-0.015600445819215849
0.5280272703034266	0.012096664428972444	-0.01871434790339653	-0.006132333602355106
0.5259197076156557	0.01962551917804037	-0.005427193910183591	-0.01022454008611361
0.5297283695465025	0.015456537413135412	-0.03023397318751155	-0.011171085532929025
0.5242395053607045	-0.00434997012617965	-0.030232460947735955	-0.01042740313924427
0.532198796142244	0.005727020160487159	-0.02200059881805978	-0.011663501055166154
0.5289428318150193	0.007470003345000889	-0.018582676009502738	-0.00898771213409606
0.5309310344861694	0.011785086401004112	-0.01778409949567107	-0.008479930407435915
0.5242054663278704	0.01411694965288021	-0.017467441598929382	-0.0023900505834426027
0.5214002501027278	0.014160322934566429	-0.0126760249539917	-0.0014213067444650636
0.5392413973905577	0.01504864276072084	-0.008534031585142828	-0.007262102751589686
0.526837412076399	0.014490554479055593	-0.016050458678791953	-0.01350142443402939
0.5314954373638461	5.413594178540924e-4	-0.031489755436164606	-0.015404555579184647
0.5259736572001992	0.014221083110267081	-0.02338156079314712	-0.0033954796184688133
0.5276031823245375	0.00795820773362576	-0.020699921841637645	-0.01039864169031605
0.5327835187289974	-0.0029055554077415495	-0.033531421036161295	-0.022495371286608085
0.5306222751572048	0.009580180387574267	-0.01520677898971527	-0.010458068244724747
0.5255001332080057	0.007908245463287365	-0.021161430954243353	-0.009091940229316406
0.5309640702296655	0.005432192047858351	-0.02804478874815539	-0.007764706657641437
0.5249118689089749	0.006218845079872161	-0.021667983117945135	-0.02203716881410592
0.527692003203767	0.008086530961921364	-0.01943144477503053	-0.0038998329171460017
0.5354045775694477	0.007747799487812813	-0.014411102814497081	-0.0013961821336786083
0.5304893776222118	-3.780401472828274e-4	-0.027404180667162378	-0.016089257579907174
0.532252793627159	0.00617657459276242	-0.025855315005259363	-0.013064748062289602
0.5304015151820549	0.014597870572318795	-0.016123312830056084	-0.010618165766564006
0.5340928492851341	0.008259014383902275	-0.025876493553660014	-0.007531336876993335
0.5276922638603091	0.006454685173680819	-0.020269324816709997	-0.011371640128717084
0.5213820916098864	0.009298117842703565	-0.026305566844186012	-0.015471196648004296
0.5245700156894902	0.007780442906129932	-0.01672003035831523	-0.005562009676289186
0.5199818792421986	0.013535538844673432	-0.018065185030285806	-0.01416598310318286
0.5271531028129852	0.012094037365178757	-0.01811161127286167	-0.00581554229096808
0.5202699449411925	0.019679718134718	-0.022973145037703424	-0.014893308826602964
0.5222284677353753	7.564209755307339e-4	-0.02083760304019344	-0.00902287648683566
0.523991931411697	0.005389708330430636	-0.02112732569185395	-7.821368151641227e-4
0.5271190925472954	0.010586076471702736	-0.015288828053481324	0.004277876505927067
0.523533067378909	0.012853424559866971	-0.01321436611358703	-0.010619934622748593
0.5329794181997534	0.013303007207752637	-0.024460328886776076	-0.010914387391736516
0.5238997620951114	0.010320453806617405	-0.026302443315485168	-0.01352885728695002
0.5241124060996594	0.010536559496906078	-0.018230337111962255	-0.004028357913001239
0.5383251259902991	-5.627615007329939e-5	-0.033998915968461406	-0.013595565592682086
0.5184770609189339	0.010379131618269795	-0.02000958784149802	-0.010276170975564464
0.5296684352066633	0.008008105183033598	-0.02756909984533093	-0.023668131492349764
0.5273012589707613	0.01438467056050021	-0.01986923721578963	-0.017315852633943262
0.5496115178527068	0.00751281577762736	-0.021836203885440008	-0.009256042071000854
0.5245571817945602	0.006345255232456387	-0.017196349004142783	0.0010918524495503565
0.521670421898188	0.012831750886856718	-0.02524365521908145	-0.006827097578383012
0.5271536756730661	0.007686783471903685	-0.02243206786635587	0.005079551051447368
0.5325744856378759	0.006815234154293625	-0.03175679138215846	-0.010812531332204183
0.5369733785817566	0.0011485384589257131	-0.027688028301936347	-0.013517681156291097
0.53341327016366	0.009080530105999709	-0.03558765972502306	-0.013234286501275115
0.5233308301758742	0.009113320556907478	-0.018451978513819117	-0.002970764587175307
0.5286607895124945	0.008318401697603747	-0.019905044847715596	-0.013663441482363021
0.5257233833768047	0.014245342544524963	-0.01743023900234177	-0.010007508786136184
0.5240416614096365	0.023208987880221126	-0.011592999495178611	-0.0022769209725856557
0.5205530178496457	0.011903025502925647	-0.020729940975952613	-0.01512169054778879
0.5273943188829574	0.005908738792588808	-0.03336091151637577	-0.008453929686952839
0.5323961400090929	0.004139021426213166	-0.035109184896819245	-0.020867349326174504
0.5269553926816781	0.010889797052910072	-0.02092261484429147	-0.00594066991068035
0.5307982910350817	0.019627160264178906	0.003637178699809387	-8.97136590897789e-4
0.5174695954134024	0.010031706678111409	-0.015839525670193425	-0.007335333800417828
0.5291238693011202	0.009878723840491009	-0.017958366942234415	-0.01897297591115665
0.5274282557735616	0.007427060883506778	-0.03119236401441592	-0.011347185504340718
0.5268081961299389	0.010479042442708331	-0.03191124509290264	-0.012559382369728506
0.5371450202816629	-0.0022583557182067043	-0.028774470558251365	-0.015056440510354197
0.5382857288116022	0.01170743798130524	-0.017644508977668664	-0.007471731769824422
0.526581856955359	0.0035967434813548795	-0.02086343698717931	-0.00230659495699523
0.5305426088213517	0.007408647160214397	-0.01809975429822568	-0.005437267398041501
0.5190929787820634	-2.123808535979668e-4	-0.036440667230963286	-0.0073788894155147
0.5168119636411512	0.022710359400557267	-0.012305733517499777	-0.006646526163395677
0.5247957516128158	0.005641272327698786	-0.032725421918621225	-0.011190183149597849
0.5332513863653013	0.0075601498806231755	-0.0341379429623813	-0.0223115984211112
0.5267690607243795	0.01840512394677167	-0.022190541638944072	-0.014417689307374143
0.5276180659100325	0.0075636902509531295	-0.019523589629360013	-0.013980257393336661
0.5246399542353158	0.013555701369593116	-0.012947965054016915	-0.008654013849797543
0.5261132750751288	0.004163498544034116	-0.025229793886105	-0.015976167103666925
0.5322991541811605	0.0035893015816357613	-0.020355884590397253	-0.01168337931032373
0.5255415397329225	0.006106322269790265	-0.031195980503782327	-0.024820389621267813
0.5273242703821205	0.013359439100353197	-0.02463335844122293	-0.019923705155698475
0.5328724347628657	0.004584360874461865	-0.028158210671576766	-0.006868141619424023
0.5281953365376455	0.0027367014375596884	-0.025624334542783792	-0.011948210891670948
0.523894428697743	0.013530467968839516	-0.009663895680652982	0.002408162436124914
0.5269446413114628	0.012644807364636718	-0.014976193426367985	-0.008581526682785676
0.5237228215268833	0.007770462390432198	-0.025827589830277737	0.0014429830903068402
0.5156189229116064	0.004816540838196898	-0.027162553751809003	-0.007919488471873008
0.5207032905834699	0.00548867553692907	-0.021362265994401355	-0.01386597163371462
0.5251968280453884	0.00976507936526327	-0.025579703855263994	-0.007189719017239225
0.5387757180599598	0.015076109684473161	-0.006495126181022994	0.007337269405321031
0.5290436453146921	0.010650272873744015	-0.025027523583901833	-0.008802127417102956
0.5386746015171132	0.006389585352884892	-0.02193897366246259	-0.0087702720834511
0.5227711908083502	0.004512276980612571	-0.023631472837211575	-0.006450994379645059
0.526706357188692	0.008821596713649703	-0.023952957199849467	-0.014083191089638469
0.5341705716388965	0.005295087568228978	-0.03305152643455054	-0.013136153081302828
0.5222890125575991	-0.0022463535996463317	-0.03871275042321238	-0.019870252442234615
0.5229177850251453	0.011604427332923094	-0.022885574815697644	-0.015078950150491627
0.5255372554505817	0.005778005305970725	-0.027545594242468916	-0.01883392509942335
0.5154115852602857	0.01739695263455459	-0.017811927355652946	-0.008243617653232735
0.5282216479185612	0.021500236256150777	-0.008124892927206731	-0.011324022293936097
0.5359512272394928	0.006657674112913332	-0.016114085328311142	-0.0072003856756840965
0.5232488264085329	0.0025605422770132572	-0.030711968531291805	-0.013112969181091394
0.5318584511022583	0.010233100721199363	-0.020585956388363084	-0.00910065038447073
0.5309516064741822	0.014721073726864493	-0.011476385476794927	-0.008478491984487545
0.5277210009088721	0.00678921814699548	-0.030079428956204645	-0.0058905308612447645
0.5324919046719839	-8.701505749856533e-4	-0.0268892981486819	-0.010270724331254047
0.5339507059831096	0.0030731853063983594	-0.01945741370870447	-0.020133700262856446
0.5262610683362887	0.010432100801730546	-0.021243645213709552	-0.014199141341049718
0.53520575794133	0.012858946579010433	-0.011355396886109244	-0.011589701888792332
0.5192078873341399	0.007681441719993829	-0.025029483399765927	-0.015458448467174578
0.5197236683779537	0.008593686377598506	-0.02131359006862533	0.007090239898849833
0.5255122049058415	0.0012662981280005562	-0.019064116892399216	-0.00552268065238262
0.5413340060530103	0.004533102457787724	-0.01662268040361088	-0.007247830865939449
0.5273933336727669	0.0032440880301147943	-0.02568495721374984	-0.014711270840263935
0.5303652716129509	0.019106019382739647	-0.0033094496212383506	-0.0036227906538268085
0.5246658133634162	0.0071409201963674234	-0.018937409711413097	-0.008988694468278826
0.5278476516072602	0.009427174398674756	-0.01905542968441174	-0.004022932632936714
0.514199469383298	0.014753995956418466	-0.016018030570272544	-0.007311346275367695
0.5285049781879194	0.007867768584551302	-0.023615945739867198	-0.020040945184003935
0.5213289597506827	0.013345932840376724	-0.010034458591263177	-0.0028844004852731264
0.5286803881539535	0.014239554217437849	-0.015007672963970185	-0.005427329144961458
0.5294689975061474	0.01848635598200103	-0.016630107387932698	-0.006925697762405329
0.5225663795269321	0.01922118099677643	-0.027998991364109473	-0.0060095019330357
0.5295434794923074	0.0032060585238169255	-0.02828907869743158	-0.014975663324040819
0.5238575255221022	-3.8040207940272496e-4	-0.024000473860649872	-0.007319847194010544
0.5303301945297817	0.008240844347179579	-0.02712877315259251	-0.009520519798587817
0.5167156449648161	0.015044283792207947	-0.025256411587866363	-0.012881141595583092
0.5299120659527089	0.014881002037035641	-0.02236385786777693	-0.011198893354284402
0.5213415027928469	0.008835433612306879	-0.03133636050612169	-0.007309404945622891
0.5212517073521403	-0.003184417101161003	-0.03818297510990064	-0.013390464316420317
0.5393097751085484	0.010558390824014814	-0.013500089764819494	-0.007571820522814312
0.5261202247815469	0.0032192506253562766	-0.030157370936020094	-0.015345010421043628
0.5250777210141854	0.010675348375822628	-0.009932056910198786	5.067430489902212e-4
0.528956885360964	0.012855608229150287	-0.01733228973072592	-0.0095944704775309
0.5233755160600787	1.864988608108769e-4	-0.027258815162147662	-0.004366150380467503
0.5256762324475377	0.018519271918184685	-0.011613776085855305	-0.010807010690893222
0.5347844860950135	0.01336512738029366	-0.021715327594313986	-0.012095036099788199
0.5264145276628985	0.006156717506517794	-0.01935263569656204	-0.01583748677681513
0.5297546753536668	0.012914250727462892	-0.014446491520811549	0.00505722755753427
0.5225108949651682	0.0036669952621039854	-0.02322417032219829	-0.007355082621861237
0.5266141287225258	0.005416997508111944	-0.029028254918030145	-0.009859555756028511
0.5248335191402504	0.003990850089962823	-0.025925700843946818	-0.008817615690801077
0.536037124548957	-0.0039637909947182	-0.034371577338219515	-0.02659968844493865
0.522166499432821	7.391842019886948e-5	-0.039038785737478196	-0.02641862645439737
0.515338742388236	0.006956094121609874	-0.03195328887905387	-0.01828880509869897
0.5295206371879108	0.016640897824983375	-0.013672266107411634	-0.013582613615805319
0.5383666899976177	0.00960341366274384	-0.01975177488112597	-0.003168354911040832
0.5240316114138925	0.004626162706655965	-0.017694515024974728	-0.007240102258363612
0.5232989170459066	0.012408745265503708	-0.01983152357293926	-0.009946078196238717
0.5259151942309382	0.014109058141483055	-0.026970971490358424	-0.015846744716374855
0.5341682920681978	0.009748975294832221	-0.021917533777307464	-0.013608987546499413
0.5181609496565416	0.010947172775224187	-0.018505340061929637	-0.00803866851527726
0.5347124069287857	0.00393205321746681	-0.022207030038754655	-0.006876699469997855
0.5262529290985588	0.016346465990596082	-0.011248620006499954	-0.004637362707815533
0.5235810046761833	0.009577406373955407	-0.022922399314341473	-0.006635620429012626
0.5220752323446872	0.005181276844032847	-0.014239107600922219	-0.006416834938635355
0.5225820818540688	0.008375511897457088	-0.021524175037283794	-0.002589408447560725
0.5338564213533175	0.009832996609806497	-0.022765546803478167	-0.014212283871526414
0.5189107011984451	0.00222080475622072	-0.029126218908584446	-0.009411729741424745
0.5292391963272155	0.007260862183511232	-0.022115835552098603	-0.008701302891161146
0.5281513607294086	0.009776748689684986	-0.02546001723047777	-0.002522832156788285
0.5232153297617966	0.014951211970662952	-0.016450334536208675	-0.012723829335298847
0.5349621740416575	0.014131869088712792	-0.011992212463159424	-0.003649405753233733
0.5260237004292381	-0.0028723842122558396	-0.02634940908644243	-0.007072228530589754
0.5347496595410072	0.008451322786811063	-0.01973815506178826	-0.0071558259281938085
0.5313665769719194	0.013020971555126904	-0.017342385592680788	-0.006140428042564399
0.5212553457637398	0.0034280002644457176	-0.02322930177778826	-0.011985630347056036
0.530530377006647	0.007140751247866624	-0.019419101473013484	-0.011570798601466745
0.5218271040097635	0.011619978966046093	-0.019942500127301435	-0.010831837058564067
0.5244701382088252	0.009427279833779844	-0.021362427939983327	-0.011751720664257496
0.5205451003368955	0.02087344574539721	-0.025621831489368516	-0.004480523153905056
0.5277172507177886	0.0072329568611408	-0.023729458714955156	-0.010951470359489623
0.5210852618312486	0.012715647160344193	-0.026300439752434852	-0.010982959706172099
0.5251198911282083	0.012600795619281766	-0.027925358309391107	-0.010893923673990476
0.5257371069665873	0.01903779769851389	-0.01718759796624715	-0.008592952258498376
0.5127239093149708	-0.0012090031331129314	-0.02729099694874827	-0.008198897962150588
0.5282203346723736	0.021956932129235277	-0.021681512568247026	-0.01884905255892975
0.5297119955866401	0.01821889264384852	-0.014153809049853238	-0.008560921184749916
0.516988215711884	0.005397057691033526	-0.021117797747558027	-0.012913800247089217
0.5242930790177827	0.009273990723601227	-0.014119313989804204	-0.01140665805854393
0.5293232785601818	3.187483679148855e-4	-0.02967441416632354	-0.009717013384176234
0.5255786790927909	0.004385925079319342	-0.02162135638329588	-0.00686113686369152
0.5273399765375872	0.021524840558372036	-0.007727748489801349	-0.0060322115915638005
0.5299981998776075	0.006493503585793243	-0.018589363744749423	-0.002027262407787382
0.5299625437830803	8.896593067072593e-4	-0.02045730933748545	0.001100860509300727
0.5259150265411263	0.011790150727681071	-0.016952501066873404	-0.013061512771072719
0.5223217880466874	0.013585811841401452	-0.02831630577303416	-0.008485889632514385
0.5361026017132984	0.009382771628288284	-0.016044134882037195	-0.002513902216223996
0.5299952615803306	0.01412024036285399	-0.006988170322808218	8.975523718385097e-5
0.5227344348985564	0.017355822949804256	-0.015458113790394985	-0.007374013253698135
0.5315723595373546	0.011636003368778475	-0.020260538870346772	-0.014076525159535792
0.5274657177940306	0.014032733125454536	-0.014887960050242888	-0.0035255570372202645
0.5285949148279732	0.006850174911893098	-0.021925001537130666	-0.003958652954280539
0.5245089102306568	0.014424508303171052	-0.016628838286190044	-9.470347559995247e-4
0.5251400349656578	0.020613797208314202	-0.007293048349310519	-0.005392642540972387
0.5307662215650903	-0.002456063128638993	-0.03798463480655572	-0.012505539489883723
0.5335751985040368	0.009416136445418102	-0.01937463839743162	-0.004159028307068429
0.535374038576137	0.012157309400218318	-0.018080603819714037	-0.015219167103255663
0.5289900045359093	0.007197785893483895	-0.030753472317624944	-0.018357968301418386
0.5333199764155875	0.0033587611351186203	-0.011997571047516075	-0.008263473636660945
0.5246637582749724	0.010134905258210734	-0.023413225979100654	-0.014234475682754408
0.5325035007792568	0.010068434730166451	-0.016220926471543013	-0.01279609276178273
0.5303668647266252	0.011669099040942457	-0.015943388157936597	-0.011059507579827332
0.5213282328878357	0.001209528460435466	-0.03158172790394152	-0.008431958346367122
0.5318345171430187	0.009169303256043461	-0.02301331864390687	-0.007734651198174632
0.5323422429618517	0.005596995476141316	-0.02922206001073004	-0.008091499437078114
0.5333099555031827	0.015270611851944933	-0.016890682025761935	-0.012306926714630267
0.5341418481946775	0.014945538196339855	-0.0217085975545501	-0.00858339303107832
0.5244776148860159	0.006086441975111584	-0.03380707503246769	-0.011110128581773638
0.5208332532159314	0.005351093657056035	-0.023971695603341663	-0.016563320105425335
0.5240709989300921	0.007226672857681729	-0.022272117667620814	-0.016979436497422215
0.530128080696042	0.011058646287242204	-0.01661468143896761	-0.007920675453519755
0.5296569823280837	0.012660490189856172	-0.0188512114307858	-0.007166807082497934
0.5299949381499285	0.008718236103882848	-0.017706321895918326	-0.009318144323440063
0.5299597312798157	0.017024803358632632	-0.01104060891788459	-0.017396729221785076
0.5186892936411464	0.011275966702685214	-0.02083950073844351	-0.01431777612856802
0.5269253501518941	0.0016967510696328718	-0.01355124421925388	-0.001448441551462592
0.5283637086642542	0.014533351193611845	-0.021441294066425844	-0.01585684760909747
0.5234605012228489	0.013293263775361644	-0.011076605407290063	-0.006944250219395117
0.5325043369307884	0.016392636462468572	-0.012179822833875439	-0.010130483622897483
0.5335801437297141	0.005692951750357072	-0.017743451004788927	-0.014180551347592012
0.5226556534503604	0.016385337205345	-0.007247478538645404	-0.013061867574803952
0.5312836412103501	0.015129135123324679	-0.012096608058564289	-0.006034607647764551
0.5207095076399856	0.014695653144355478	-0.017382024418691234	-0.007107308033790296
0.5327553244443476	3.069801322314867e-4	-0.015682887992407635	-0.015516769659648268
0.5266240465293744	0.012198627577506678	-0.01769526361864205	-0.001824618383803039
0.5302682176084155	0.008690191450384131	-0.02663273584052583	-0.01786538733528426
0.5255133036844949	0.006284800596200728	-0.02761629791545492	-0.010420950305455506
0.5344714538235578	0.010701305669132723	-0.019700007798543365	-0.008345887892825999
0.5245590598078819	0.003628375712309442	-0.02786644648218233	-0.014853695513483789
0.5246212897202898	0.011427159269912316	-0.010326335256874299	-0.003129274296738324
0.5316889806959667	0.01478125354436441	-0.012391656607039694	-0.0029317803908752178
0.5238665514241347	0.017127035606478273	-0.014501680130809123	0.0027252138197544737
0.5333019252126943	0.010695855424475612	-0.018677923832465557	-0.006282669330458456
0.5291476815409805	0.008736076993525218	-0.02158065066537238	-0.00805386249383666
0.5282809960928762	0.014376666776896469	-0.01474625814447994	-8.755407453181407e-4
0.5311782336880672	0.012100047562591311	-0.011125342195215233	-0.007098481037271845
0.5266194542503451	0.016228642939630916	-0.014657087163252038	-0.004251575310631885
0.5304698611708277	0.0019129144317650423	-0.025856969987910358	-0.009481875585238709
0.5253252042411264	0.013804870206506739	-0.014771894952434049	0.004230916916628733
0.5125805715671785	0.017286431592927105	-0.017472487645534576	-0.012431948743035043
0.53608441604783	0.017310507172244992	-0.009369244103742048	-0.014176931746186425
0.5254772324923451	0.011911892953478413	-0.01950665560651594	-0.011386763608308231
0.5207211787541076	0.008205773395033979	-0.023166944767427183	-0.011408132996183214
0.5349629480174863	0.00854693549787378	-0.021620330685008262	-2.0823359066147486e-4
0.530616897483916	-0.001611930880903049	-0.02604790072727628	-0.013313804964373776
0.5156184158769749	0.012554655383358506	-0.018039020447517682	-0.014934235475505377
0.5262723795886269	0.014131029646642437	-0.02607442646078264	-0.013527204272844883
0.5170420124756926	0.006307081605166324	-0.03185514482816815	-0.016923578654568793
0.5147073229577027	0.00557607123150333	-0.024605715139796796	-0.006653865250315594
0.5251672397686037	0.007304534291078689	-0.01837644195028204	-0.012376423399219504
0.5314256296355954	0.013837073206831238	-0.019307821517847025	-0.013161859799725431
0.5356870211383425	0.010293616721547933	-1.996864426264365e-5	-0.004758026390553812
0.5177478308155223	0.011089089819880984	-0.020261192589599002	0.0054161641878281135
0.52544540203467	0.018232350480218044	-0.019009786361918996	-0.008448798155462227
0.539864371314032	1.6361788508013658e-4	-0.018356900880527355	-0.011310287139787233
0.5249631713910407	0.012625766659788108	-0.02088619653793208	-0.010012230073886299
0.5246213013705332	0.0070864289742382834	-0.013113889323921742	-0.010301657033443445
0.5221833527345635	0.009982654042352329	-0.016849602039524465	2.280881967932271e-4
0.5308019126805968	-0.0010849016802852289	-0.023119167501889762	-0.008949837545347224
0.5302924409089818	0.0032409681926697225	-0.02044543359604173	-0.018826737757436488
0.5233633635068762	0.0010866769219467346	-0.01495130593571581	-0.0081246170425656
0.5461347035384241	0.009592305129622457	-0.014505929818067692	-0.01612725756295706
0.5290121127503604	0.014769422467595935	-0.024826251215347844	-0.006660151173524276
0.5317485344644834	0.007462848875236831	-0.03085470236602454	-0.017429067751370254
0.5195401603329565	0.01854264715611319	-0.017162721565935072	-4.3235753538176515e-4
0.5219846421173431	0.010043840197039718	-0.012266749028141137	-0.007258020020983622
0.5233767346935051	0.0094683315770148	-0.012092068386957486	-0.005912511929848127
0.5295591993463787	0.01871433861796257	-0.010608996916800895	-0.006934279403841875
0.5337962380606179	0.014051921375194943	-0.016960608649016884	-0.011664548614400415
0.5293902637256261	0.008279082896922198	-0.01852013036011099	-0.0013784902849573678
0.5261647324866627	0.01862979864081648	-0.009781237560328651	-9.475231530629627e-4
0.5252012048971149	0.010957609511444314	-0.0173710658523917	-0.013686654869769027
0.5241443258223573	0.008288500806504959	-0.02322152825192017	-0.008917775159960166
0.523308236732617	0.01161046334349239	-0.017451256956488668	-0.015477979110998269
0.5225767718090003	0.013199705652036023	-0.03323438301200247	-0.013822865953199306
0.5229793005196193	0.010089188342069698	-0.02258109185280934	-0.011533957472436357
0.5220335714555119	0.0038427960370155927	-0.024639909876785288	-0.011521039298743301
0.5293300059697646	0.01065425556237081	-0.019256169889822358	-0.0063628948185909
0.5266019298479445	0.00717062765719368	-0.02339193181207835	-0.008522286462038073
0.5238809573273883	0.01343694764450807	-0.012529078024496312	-0.0020051850301045465
0.5272748104251777	-0.004728613347799361	-0.033726936846801926	-0.0059772318524470664
0.5203840435580979	0.005628003554553652	-0.01725406842383919	-0.0030541845516494637
0.5286042517322443	0.018857328707268257	-0.015353178893242912	-0.011899784613514612
0.5240722185726668	0.01252554898020914	-0.019476061050571692	-0.004134465523453925
0.5190976832632196	0.010544054996645206	-0.02864171745248814	-0.01330732734597359
0.5429308307972012	0.01142693877728782	-0.009307921475641263	-0.009174378785222216
0.5252191683253172	0.007384831889034702	-0.016166066910519198	-0.00745563958282232
0.5237475824312724	0.005127819508347005	-0.021311322131819847	0.006868013184387226
0.5214633912381716	0.01674702077878017	-0.021718913362046097	-0.009203077377977455
0.5282153751996205	0.00511946174962792	-0.024531947558991848	-0.009975326354693717
0.5257818504133843	0.021172963064618595	-0.011747096824754102	-0.014816501741998677
0.5287335956565316	0.015201928944448951	-0.018589123025975318	-0.005121596138547014
0.5311200093066188	0.005187235442546899	-0.03146097829323432	-0.009393920028605701
0.5481843143030694	0.0040195137718078595	-0.01685489653686936	-0.01361497358230924
0.5245505537042952	0.004613471615029138	-0.026354359080457575	-0.0017121701912297103
0.5211092234608568	0.0031432213818422252	-0.020732608652663673	-0.007344740404419915
0.5225729673786927	0.009161983787545574	-0.026590006738651483	-0.012874159980083169
0.535941943722163	2.922251569727936e-4	-0.03343972653385068	-0.02096136965004024
0.5135559160706445	0.005178536384199916	-0.022917470510340036	-0.007834287195612083
0.522684120796336	0.00789347791728915	-0.02370195774821861	-0.008041555106940695
0.5264566443902224	0.0031363546466493587	-0.03641342454741805	-0.014013866341857337
0.5272878949500334	0.015330884611989332	-0.009160107169297625	-0.009550401826249964
0.5140213815081421	3.846335488295545e-4	-0.02865418849811638	-0.005455276551071039
0.5393404545977014	-2.4003523613523646e-4	-0.02287230821451735	-0.011910900037860701
0.5186394910708576	0.001743078767217201	-0.0310001791253187	-0.010036044820903823
0.5230253023313756	-0.004583788463381438	-0.024346799801671655	-0.010811304329693018
0.525741526078866	0.015242659624057166	-0.012092519545071881	-0.004371342179270905
0.5256929534506001	0.008793155878218547	-0.01750246980598142	-0.009523702575825447
0.5236455181140399	0.01725280634110637	-0.0202194303699168	-0.007386321637150636
0.5273338005649091	0.0028310069904426845	-0.022462248675981265	-0.005423303783554862
0.5333236037011272	0.003396597461759505	-0.032522365027978783	-0.012082471661950318
0.5296475199361084	0.010349452194400276	-0.016724578410374513	-0.003540444348300238
0.5169322121424387	0.009347028524563233	-0.02673662211801995	-0.007082097266683248
0.520633222394375	0.012771751474987969	-0.016027888389858455	-0.0027829625541320475
0.5182318037986127	0.008714868417070745	-0.024005012689814892	-0.013140772326907298
0.5192189709195995	0.011787269278010847	-0.027196942899374885	-0.011810696027752206
0.5306490363816132	0.005664141815926884	-0.023662713797502472	-0.014647308399910595
0.5232437870268359	0.01615814345818306	-0.010903467193948432	-6.145324502980403e-4
0.5267100977895066	0.008682094351850914	-0.028844432462366218	-0.009700635547766111
0.5319651742276327	-0.0095201692852956	-0.037782146313097904	-0.015882709915140476
0.5278908248374827	0.014085240080331162	-0.019151266305125324	-0.006999879413247581
0.5274517939835561	0.0033897685824843997	-0.01866033335985156	-0.00561210926053648
0.5219573434537622	0.005861158492468369	-0.02648055553565524	-0.018710738337226463
0.5340365108462842	0.013736718704327671	-0.01641594903428212	-0.009480995714559732
0.530473148580157	0.007883957199056095	-0.009445846380030721	-0.006333761738706599
0.5235312595787559	-1.0345793229190746e-4	-0.019534467409252673	-0.00990414909084514
0.532944812633753	0.008223491915496246	-0.0202182825720805	-0.008473050100653128
0.5303523924156648	0.01340246942558292	-0.008439080140916334	-0.006443565554427155
0.5191378339793984	0.01165436809889417	-0.017845099640194546	-0.005930943628925662
0.5354526600491494	4.3060176870053575e-4	-0.016334297418537525	-0.006696257482261398
0.5182154120242976	0.014824171129118085	-0.016981431315498476	-0.006455313144698357
0.5229864398762345	-0.002940432419825191	-0.03094372230079321	-0.016706957636832102
0.5261724298413522	0.008717908982103157	-0.03232533803711186	-0.011013783067918014
0.5193233519868803	0.011033743895352558	-0.023944628408401027	-0.008891172924872983
0.5379032671056163	0.0061213292360694236	-0.017569501407427593	-0.011138252288865579
0.5341164909229694	0.007384134050810101	-0.023429392287492547	-0.006295723896632313
0.5325282316014175	0.012903284977905174	-0.01574611109901953	-0.009176782272560692
0.5260844940155	0.009869458494998233	-0.01965810613987344	-0.00747096339836184
0.532269667690604	0.004517244950444742	-0.007961409954159077	0.0011324724502592373
0.5287003599896168	0.00788236360242367	-0.01597898090096063	-0.01367754253881402
0.5161077001030288	0.011937874190377394	-0.017643510347852512	-0.005538433910701973
0.538780969952576	0.015387465738082086	-0.013317488358107138	-0.005093906871869588
0.5286863471604943	0.0056729332294143285	-0.01815370443273036	-0.0036156200942661365
0.5315721322733753	0.013999517781342882	-0.02033558513175526	-0.00804163370828244
0.5345983088897446	0.004921886052808017	-0.027933081116696578	-0.011802882758461511
0.5258930395040499	0.01781105589035772	-0.011621541325389166	-0.0011804590883854726
0.5295088550375998	0.014351455391527044	-0.018455826040844513	-0.012531405994865862
0.5115981179930847	0.019551085469998848	-0.015456300431470636	-0.0065601012448633315
0.5257692989211207	0.010621232923642084	-0.019081076261037635	-0.013281623857005253
0.528177778573649	0.005095446172239909	-0.0272218922127249	-0.01758385051573472
0.5287180735467788	0.010685656590925343	-0.013679443198960799	-0.00979076035144365
0.5276815114335899	0.010484589707388107	-0.0244956558470817	-0.01503334555932113
0.5294359043315301	0.01158061543828589	-0.021716994022094864	-0.01620654168999774
0.5254747632484	0.010688718860241045	-0.014779600080917577	-0.013384582796794536
0.5292892537976849	0.007180588326534252	-0.021899736642994893	-0.007747083524717508
0.5241014556552681	0.009629163114699583	-0.018131731711662807	-0.0069144031632387935
0.527931312141485	0.007965716181771205	-0.021585205913136576	-0.013301902004379732
0.5275418509283428	0.012647061727434523	-0.02362605207197078	-0.008119569701711123
0.5306722899897222	0.007566925831780576	-0.0178825379848809	-0.008084827196344898
0.5494271673069856	0.006409399581582577	-0.022262255551083902	-0.01696627369195984
0.5370835282617827	9.609207556354003e-4	-0.017032849084545134	-4.212748809504036e-4
0.5129238457559474	0.006662154773408345	-0.021694051095811472	-0.008381629839496583
0.514410284230947	0.005374562588194182	-0.028162045532514352	-0.008933775061424497
0.5223080171142785	0.0037040109320227365	-0.0357874392887143	-0.014550670635084568
0.5324038275229822	0.005024197705240354	-0.029235926722395694	-0.012325209679580219
0.5268097659767147	0.010847019855218645	-0.023894803656767844	-0.014403682383591307
0.5196354279495231	0.003540068640431094	-0.026055560578122614	-0.01864998301891457
0.5288010033209509	0.009022623464606047	-0.012816326358399677	0.0027050475698762516
0.5266098611766091	0.015553087826552011	-0.010874046542549441	-0.0019627330692095447
0.529124347522966	0.0118770551057188	-0.02030833563114553	-0.003145643223954975
0.5287511474381762	0.010306501371751691	-0.028016178793625977	-0.013130105445157277
0.5289949172984377	0.007490375270210368	-0.02178801808787739	-0.010319255747264496
0.5225607881869457	0.011885217762710797	-0.022091722194975093	-0.012493882682005183
0.5332968687808889	0.014395800431701807	-0.015929920139508856	-0.0023934148086315484
0.5219721012734709	0.006871844416233838	-0.025458518991043216	-0.013766754596562687
0.5357449457617186	0.0031475450362204566	-0.019229823099071747	-0.013612433337517875
0.5248943642903875	0.005741631967360682	-0.015963321357967828	-5.09254343387258e-4
0.5341109752112746	0.007006660424758905	-0.031105197714639043	-0.019967928256423913
0.5225476517574923	0.010807196881693697	-0.03201450957833429	-0.017465806837032742
0.5312066566985745	0.008392887353027949	-0.01974045900871575	-0.007504342675806722
0.537193737397222	0.0020134653446168107	-0.02515529557762452	-0.010089006791628049
0.527705624522413	0.011674254559398347	-0.014477627220033006	-0.011643646112109576
0.5280533575720188	0.016634887786735192	-0.01562187098773235	-0.0034931459043569726
0.5266095038152687	0.019439008074581664	-0.017757270155449697	-0.0031796546671197506
0.5304979672456476	0.013844580853995913	-0.027892853793321102	-0.006865037508788339
0.5216868489758979	0.005682811307027623	-0.02755036184692513	-0.014424511597360083
0.5273780473423635	0.010389504126594208	-0.0177710686080641	-0.004294285613465684
0.5200501119240684	0.005047807140104373	-0.01832419959705991	-0.007215125985756233
0.5095377192509027	0.008132111486737316	-0.019162732821835927	-0.009433250579971113
0.5281932385341372	0.003950045493322982	-0.031343611524774787	-0.012996728342690219
0.5217900718003977	0.01447090370264774	-0.01643349123681007	-0.004877355466750643
0.528658134263057	0.006073383276678315	-0.020241322901493917	-0.0017795919964059136
0.525044615602307	0.012759232606695634	-0.021282055720422962	-0.009929917776193738
0.5352033147358944	0.011418101579956425	-0.013110518211296386	-0.020411014585566444
0.5301488508297205	0.0076469462556112726	-0.01858813341048074	-0.008223878380023454
0.5351198876660618	0.011069818496819789	-0.012081914148014806	-0.0015780308774213869
0.5328494143294443	0.018564012603580288	-0.013350819214574696	-0.010478862611753025
0.5320701640613763	0.006693080142389294	-0.028176299852737584	-0.012364415587106926
0.5208789738709393	0.0032900248492117707	-0.026794103740671364	-0.0023662994783836067
0.535570916272428	0.004609663817749727	-0.031601202933319375	-0.014753067526800067
0.5282538475183026	0.008277859949381721	-0.018667884798620835	-0.008623213203086464
0.5270379340373159	0.013564026468118983	-0.02365329961954735	-0.0013899887338576738
0.5192213340471762	0.013072007302622228	-0.013453037021079252	-7.379267922994924e-4
0.5224585217081121	0.017377654256540233	-0.017899645043165494	-0.006526148906899506
0.5286451157294378	0.007944286489915194	-0.02288034636857328	-0.002154863611776216
0.5331393826266826	0.007283627562929957	-0.016193813055649514	-0.0035371946385185887
0.5340479728400496	0.005343672018223773	-0.019721081381454703	-0.006455964719530189
0.5201759347133429	0.008917042280851667	-0.01481463514100489	-0.0070035352882119985
0.5225208935158373	0.008199630599206939	-0.027411736077216985	-0.008763077720438842
0.5315250297005352	0.003941837092834589	-0.014982465872289553	-0.008131452710502975
0.5267078814224331	0.015695615757631124	-0.010187575466953917	-1.3484263997357515e-4
0.5324519867678641	0.003650693176497764	-0.03608760939824075	-0.026327292358396107
0.5289685136106631	0.01072983781479515	-0.013836102066400615	-0.002630438382271199
0.5295017389456057	0.011945507517903239	-0.02142325536042969	-0.016114732743083827
0.527816493302532	0.006521580142797478	-0.020853364042745234	-0.007569576577817056
0.524383101483719	0.014047912054633687	-0.01893187156389624	-0.008157241836644194
0.5274715799945346	0.01197292527857781	-0.019056123179288644	-0.015225313791610542
0.533265320854597	0.0024607451536564065	-0.014600847048950302	-0.013686090894658408
0.5244527156055705	0.012466069072547204	-0.011736805097416883	-0.008035337812093186
0.5362397823610591	0.004066775788574245	-0.02818419729644735	-0.008753301668707397
0.5233995540936826	-0.002105056248856145	-0.02636279121588077	-0.020174018002028202
0.5271403200336646	0.0077800813543377366	-0.01950443326835978	-0.012639934147211453
0.5269789399969935	0.012026550480958286	-0.022439256004366914	-0.01118047521299827
0.5278412446373543	0.0034249322932268602	-0.019808287410966418	-0.014958502910025496
0.5207821861473289	0.00934264730440101	-0.0158334665770147	0.006125271223145263
0.5275322950722027	0.0071708612707069705	-0.019621719010568296	-0.01444992514430012
0.527770364448009	0.0076957580824053885	-0.013341394167732182	-0.006734329846964751
0.5268385098138889	0.011269122786068642	-0.012019842340290712	-0.010087261991432069
0.5331396627867642	0.003608380643603703	-0.019534888824670808	-0.01900261690566927
0.5320706714169727	0.013262874518418108	-0.022399418226730118	-0.016582522648579814
0.5268302361398614	0.003180679027001905	-0.03528503758855789	-0.02046477432138175
0.5193270503465452	0.004906744978734924	-0.018823925237340965	-0.012093490983809047
0.536004963607861	0.012240293817039513	-0.018093129122178822	-0.0037954136640856
0.520803668893949	0.015226349484549862	-0.01948564222791702	-0.002965430356784999
0.5269329600871765	0.006552976776645946	-0.01875618914535412	-0.014867329241080198
0.5271914653947607	0.010215979434539061	-0.02506997716158231	-0.012666952954956354
0.5252317601756814	0.014402680434068857	-0.01422000621523491	-0.017661137037168352
0.5182633772238703	0.009622525930700902	-0.010175085344348515	-0.0011874209769448323
0.5189015349086584	0.011710262680502799	-0.02224936235759707	-0.0019279794788059326
0.5283767584524486	0.007911435740067505	-0.006202479055412077	-0.007859031289245635
0.5284511088317274	0.010322881956715223	-0.017753445138396693	-0.008732385029074505
0.5212757011246382	0.013726407389579299	-0.013931832540581186	-0.010154278518617733
0.5227380571760158	-0.002353960190101318	-0.02076655148233153	-0.013810602543826935
0.5299080688494433	0.01410459037234022	-0.02852109249500346	-0.012777264879322212
0.5226983535727915	0.019453867061769794	-0.015887175704765864	-0.004684588562705256
0.5328028154772223	0.0014382521574249222	-0.02399377097595988	-0.009184352568542147
0.5252724918111035	0.012899075337116157	-0.029334946857143204	-0.01548742083003868
0.5194387616217423	0.002749188218123479	-0.03303267687645213	-0.006452984412065112
0.5250703755673971	0.014945268899653278	-0.02697539677851198	-0.017411727530594914
0.5269296746567569	0.011918765569864312	-0.021044784766536772	-0.017210653048443613
0.523814861567266	0.008057015953214617	-0.018327715721436426	-0.009334074057465775
0.5270221222479435	0.010110053409548276	-0.015515042360120978	-0.007586650941418717
0.5391028212080694	0.010719367517217703	-0.017415501945689242	-0.00927800043044315
0.5077565701861189	0.007337356426019428	-0.024008059226236545	-0.013616806121734432
0.5270214904093307	0.0060815104871887	-0.021755288382125433	-0.007894335369101496
0.5346883560607228	0.012771289058371882	-0.015536712655785233	-0.011576708724507003
0.5243821448562566	0.004771669759454635	-0.023520938531766022	-0.006164436623750646
0.5315909406209497	0.010229234874209583	-0.023063709726802283	-0.017876008182239493
0.5204793966547063	0.01115165577958467	-0.024277464577688358	-0.009091489434346582
0.521018112163725	0.019311800661684583	-0.012439076277278034	-0.008207024074966754
0.5318736579717591	0.008309337583689982	-0.034964792372115465	-0.022243144867575566
0.5273724091874223	0.006457494150193408	-0.03147573056218693	-0.012892116100925242
0.5258075478958111	0.01450446827004278	-0.019858894968299765	-0.007374916963997885
0.5189932764663114	0.013897157712204669	-0.005178282461339905	-0.010112438106640448
0.5304007034627781	0.019005265255443913	-0.010901708481236498	-0.005250903213601238
0.5252798402308274	0.014652616429229801	-0.01620723696910932	-0.006076642265308395
0.5339659802632815	0.013908807279238076	-0.012281152151769201	-0.008126445805931208
0.5330786915621242	0.013666264051601026	-0.019241814459586115	0.0019371258773208365
0.5397003517939808	0.0017212776261914847	-0.024469987083568647	-0.0067101641405089675
0.5231065198012353	0.002789013804032515	-0.03033462369775072	-0.02244436944218025
0.5276441851617949	0.013013253852779195	-0.018513035316398974	-0.005534464537192942
0.5166078524040109	0.015068525615185832	-0.010250844943471749	-0.005312480302150508
0.530346894455656	0.011369798287258964	-0.024646556165875903	-0.006022171249089608
0.5264336010569318	0.017716527792307257	-0.019448958590985898	-0.0012998364607188703
0.5203836015832706	0.0036814982745121782	-0.021585661605773597	-0.012991012397510673
0.5313995837370412	0.010380815716109283	-0.02609245108224539	-0.01545188957407879
0.5320783447179661	0.0013700779141021238	-0.02589901381780571	-0.010202072691241217
0.5481627538040131	-4.974886197165506e-4	-0.03375275618924981	-0.01927279342904629
0.5417525859687836	0.020271199983171923	-0.02157165991413279	-0.014100331515732102
0.5175905288696965	0.0064676240095044605	-0.030704472536235036	-0.017410199626916558
0.5268172033869831	0.017736194987670952	-0.014792349688518914	-0.0079929999637266
0.5425902106792461	0.008472767949952659	-0.007947513791729963	-0.008833750658638352
0.522437579659719	0.008584023357641336	-0.024711639880726933	-0.016456534807386267
0.5379804855832933	0.01342398244374507	-0.015812831605741092	-0.020517257199648736
0.5242353390677752	0.009158312042221816	-0.017277831581397972	-0.004207509432248626
0.5284733630238324	0.012285441722689196	-0.02562422735186794	-0.006334679862234031
0.5342007368463279	0.013910797113666575	-0.014756104417481514	-0.010887523893948158
0.5266343486584337	0.00540783281509477	-0.02173033183324028	-0.015940378339071574
0.5307597900027975	0.02120251437689842	-0.015183455349883315	-0.011948326621270683
0.5287507326719143	0.0027694222888023376	-0.02123229893075486	-0.009063060002549153
0.5293270610276974	0.008680711321859462	-0.02242454001738363	-0.014520443399558953
0.534650925572713	0.008347383627598057	-0.02669330412475508	-0.012369606147992795
0.5396155368483314	0.0044267950126478965	-0.02684915630375374	-0.018421474250172314
0.534586263938394	0.014821936819382606	-0.011595061798358921	-0.012297363166195736
0.5203930691918424	0.010827112023360341	-0.013044421024853042	0.0038194904094111023
0.5258400454592291	0.008294607957742726	-0.022552034651142437	-0.012335065716260595
0.532342775645677	0.006927872454366192	-0.02590955239725872	-0.008645390932582486
0.5356665684714998	0.00822209450037733	-0.011090004684333193	-0.012245694875829745
0.536746319841938	0.006573325807965687	-0.006699740476755243	-0.0038764918991444977
0.526319938825713	0.006885945578566279	-0.022044736285071923	-0.011085892817295984
0.5301918746775048	0.0026233783463954145	-0.02112706038762489	-7.909845637761689e-4
0.524064661979952	0.013116768278413862	-0.021260402005119035	-0.0051229223175640135
0.5306235270975277	-1.6027368638885542e-4	-0.03260495473734781	-0.012626968809155509
0.5135865709289041	0.014671344776734862	-0.014765446158144768	-0.005788064101999163
0.5144431448944539	0.002617615575075176	-0.027342340051716343	-0.0053328237502512825
0.5285714356691211	0.0060683944846575385	-0.025075794384984446	-0.010604559985988167
0.5283928077796876	0.0012408889183352703	-0.01772631588437185	-0.004990614205958085
0.5479989229181762	0.010691205169286826	-0.019725279961388488	-0.00654254550936747
0.5296154910045485	0.01173980174777993	-0.022946657038443813	-0.01000347070666787
0.5178361189791066	0.021063818270751607	-0.01606000933272958	-0.0014035544042013545
0.532447000778083	0.006181054866120472	-0.03169788235423234	-0.0088396134907137245
0.5228412146529245	0.020207507233453447	-0.009930117951297614	-0.013785104542016386
0.5159998939675358	0.009118755318340525	-0.01842072797419159	0.0035143361779802406
0.5316926577806099	-0.006165101319831037	-0.034304370789971755	-0.016701571739716006
0.5249916701155853	0.01084776954824011	-0.029118293147067077	-0.01693053174488417
0.5176387134390026	0.0011355840671264516	-0.019257400558764126	-0.011832679790364137
0.5297011864358706	8.835485738699852e-4	-0.031545948153370085	-0.01680151515816319
0.5280043802872625	0.016680654578080628	-0.017437891223894015	-0.0014287370485333633
0.5266745613966245	0.007676491935353286	-0.025403063104217766	-0.01316124154997017
0.528445388451637	0.0200233214731965	-0.009778443711180276	-0.004152206104924534
0.5279223100631655	0.004288429216165701	-0.024389197088916494	-0.0014543071223331947
0.5240428993208831	0.004035189126475897	-0.02047940812011101	-0.012730466799259415
0.5277080851927133	0.013232127586855692	-0.012915051228596377	-0.003531287847327162
0.5245961136032167	0.01089165657507411	-0.010865636007014106	-0.006023491079907961
0.5220017708635003	0.01599326527939215	-0.01791559272853651	-0.012882652579777706
0.5189379839838507	0.014412526329949292	-0.0015970103736924809	-0.0011116876881480744
0.5408427488965304	-0.004528780621906296	-0.032375721273044576	-0.022840047042989586
0.5161934067385301	0.020407821025134585	-0.017031027154692114	-0.014971819668132116
0.5286732885108618	0.007625792990333301	-0.015641335565966558	0.0022872994622314046
0.5309882459598521	2.5874353371850746e-4	-0.030252292709942397	-0.014505108065780722
0.5243480444440822	0.011017201606238463	-0.01620902642139265	-0.008176859890802017
0.526880951966387	0.011561688323901897	-0.020584667928895434	-0.0031933309520848618
0.5265952684235568	-0.0041739741607089344	-0.03240287307535092	-0.009984749615583313
0.5290407042275278	0.007863942110786067	-0.024516249080054564	-0.013379427210641292
0.5278759569544723	0.014144868520292406	-0.01631710093290261	-0.014633854317948926
0.52732362589117	0.01582314581277504	-0.01621684516381133	-0.01258571807327999
0.5143823754319369	0.0165840800287612	-0.023055029818950343	-0.013092391768494341
0.5286936357342444	0.008792280372616083	-0.02272042975824945	-0.011345253486120754
0.5281665946959546	-9.517428508396849e-4	-0.023142998288395004	-0.014438072709998499
0.5267087051174227	0.004899256615570966	-0.03128935981385668	-0.021022701710652566
0.5316585223594893	0.0077639638425353145	-0.02332399527209263	-0.004699951566106007
0.5290823978924464	0.016673859267883336	-0.012583790658574835	-2.2669327968076252e-4
0.5221423979826677	0.010188778946085077	-0.021618566774337385	-0.02129891968900529
0.517321923543204	0.01596054972997712	-0.026029853319138044	-0.013817828096264482
0.5142327735885639	0.01169317632011297	-0.020897069977222234	-0.013014561606065993
0.5350827172629895	0.006838908668317466	-0.02356699743060603	-0.0211423907186498
0.5260508213090287	0.011458621291620164	-0.017859802847139627	-0.017952327736963147
0.5364959357554333	-0.0012052664349632054	-0.03370969258069931	-0.018043672774170905
0.5518912942145507	0.010857286229571179	-0.00980511324082304	-0.007585460202847578
0.5322018518884734	0.005733061823830551	-0.031581371510581935	-0.012809530719819825
0.5233729508414767	0.01226409215721731	-0.0324689091675508	-0.023961625616144698
0.5326618381665593	0.012093751997104309	-0.029111993759209163	-0.03025528298336386
0.5319765813176123	0.018704608052148436	-0.0171408796724953	-0.008180893639381417
0.525949600614982	0.005376252925610439	-0.027546386444929117	-0.00290740233564541
0.5318092883944946	0.006688503253711943	-0.020729873404627123	-0.003519455600339434
0.5326697033751224	0.008792443658091485	-0.0282107030530084	-0.012992510801144816
0.520265211519343	0.017747849138988917	-0.009590159145629228	-0.01336721402908246
0.5243941656101782	0.004394695029129054	-0.02541935201098095	-0.017833801056353727
0.5267845782249851	0.013666728694534674	-0.01850344941946775	-0.01460144294687038
0.5276585275497186	-0.0013221572980328133	-0.020152032501216728	-0.0020968468596908887
0.5308152657111478	0.01663174197304424	-0.019559970461722413	-0.005349686060562766
0.5236999629089572	0.004436790722133323	-0.023171958845943426	-0.0044378992575181235
0.5193041717371787	0.01190171724749789	-0.024558701797777045	-0.005430280720872235
0.5311270995854379	0.011618479503689896	-0.022923438837063468	-0.015742779236688802
0.526327777456807	0.01716083100819415	-0.011219231824375162	-0.0038669457216670942
0.5282676485688704	0.0037984808135398257	-0.020624186889994567	-5.4083053786282926e-5
0.531640728383205	0.016494529849325573	-0.015430504450429181	-0.0030422313551971
0.516566485246521	0.015459704766960295	-0.009648188301647372	-0.004452106795643173
0.5141912452672951	0.01768396529948604	-0.025908487054795058	-0.0031054921885300935
0.527948248212903	0.0069678694383015875	-0.029180848552861648	-0.010260527898693146
0.5255938123475121	0.01118132014191052	-0.017358654260805132	-0.013168498342333197
0.5291878674156834	0.01036516155868941	-0.017466128070289293	-0.0011687037517547408
0.5389084575802341	0.006374508763087618	-0.02478798195592237	-0.021027715394487886
0.5384797914031255	-0.001092165079754215	-0.037089444359178214	-0.021271561959563673
0.5173794947730325	0.005829045927839914	-0.018248931037543683	-0.009582015684745301
0.529207633698529	0.016828878189621158	-0.012122323664198948	-0.008449511217965302
0.5165089904784025	0.011213606492316633	-0.016939315192114602	-0.010020120317360527
0.5235745518527619	0.0072602339510159115	-0.01833200260984779	-0.002270413954278093
0.5265833150156489	0.010253381857636999	-0.03134663503460344	-0.01151260150098698
0.5328862209896702	-9.369198845560673e-4	-0.026544742518636713	-0.01692552229031579
0.5261210498267539	0.015394326763129696	-0.016057585622443686	-0.011199357484276282
0.5356932730098873	0.012426244789871055	-0.023714024980055055	-0.015370238357593682
0.530833466536192	0.02186840168957822	-0.008384208392228861	-0.009606547308880987
0.5296050482956484	0.010682943550079666	-0.014349271962584457	-0.0020657996056112618
0.5396812708784934	0.0032903702076474504	-0.026252990365728274	-0.01043766403807784
0.5230341516141607	0.009515415501640402	-0.027990142495845756	-0.008727605478278631
0.5243115840240877	0.008138818669268421	-0.02875681894516158	-0.004707199377375684
0.5220087309202238	0.007126685383847053	-0.024280823878411305	-4.2334809551636434e-4
0.5309709136440908	0.002147879964688338	-0.024507680160595086	-0.016390060707394804
0.525676784584185	0.002847355542102211	-0.03222863048434065	-0.014876239456400178
0.5191559096048123	0.0073659712567119215	-0.023675846453277735	-0.011344375007405235
0.5254530096176699	0.018653097169240383	-0.010341498297811011	-0.0069099611473173944
0.5359238257124184	0.0061993706474384154	-0.015587001498332477	-0.012197358563562636
0.5323904854551527	0.009160064721140714	-0.01772863777504659	-0.009242067137174015
0.5354745268282045	0.0038967642882992517	-0.02332856961655741	-0.010012605129480635
0.5193401586100349	0.006823472657816227	-0.029015956876815838	-0.01876907573022819
0.5260788440622008	0.017586871054126908	-0.021471565709453667	-0.01606103453463684
0.5332363862447417	0.006962215509584725	-0.018195586308035822	-0.011769148111996005
0.5245379878431168	0.007670311521071362	-0.02274095946826089	-0.0032570924914069052
0.5282304717025916	0.010517543373435275	-0.023107231244714296	-0.014156731116853111
0.5312703836515589	0.0035156576533855043	-0.03137653124765852	-0.019151718422329492
0.5247848715709009	0.016212760161038783	-0.02019736784087315	-0.01255489458634343
0.5244840150627651	0.007253138795231518	-0.024583417177766093	-0.010966756042289196
0.5243390028927122	0.024709094931805946	-0.002514553118559705	0.002508356219919075
0.5201593324740732	0.003783849505834532	-0.023116255792503117	-0.012633639477650425
0.5227137310510122	0.005946927123460453	-0.013570740330320557	-0.008202605449329345
0.5366432525431334	0.009521560247465519	-0.014501277187965416	-0.004186934960188215
0.5321855961559028	0.013404036993620664	-0.0062168449087311355	-0.006252603776087746
0.5203295099232411	0.011971505893534398	-0.016556301606934835	-0.005687075516169345
0.5248635224161515	0.01979997278825438	-0.011552934755997937	-0.009652240659333589
0.5294629196084186	0.01236028128202918	-0.02025762508305869	-0.016000988721873204
0.5274324726027491	0.01719972360121963	-0.017225249980561713	-0.014020089565433536
0.5217829321234162	0.007025004160807371	-0.025823064690964275	-0.0073791770762238204
0.5242998541831039	0.012454714042952763	-0.018480109237783517	-8.233090901440534e-4
0.5219628666705383	0.013162736708018602	-0.02626508122033209	-0.013429298420174365
0.5281689341263701	0.009062688639373664	-0.015315527696296691	-0.004509122929286666
0.526576924011341	0.0073626857225867915	-0.027416620369417416	-0.022661001056427446
0.538075123588186	0.0019517428652741768	-0.027445325777883927	-0.010691027480437399
0.5316146079361428	0.02343590626410393	-0.008896371636657444	-0.003670313566408176
0.5243256402771992	0.014090064185628982	-0.024375445742741815	-0.01675254579355374
0.527994402011292	0.018761871657635366	-0.019566165292835877	-0.007969157474299826
0.5299354798137383	0.010247280843132346	-0.02699056656376344	-0.009639963250026614
0.5395311105963759	0.01760426357146787	-0.0027314786957274764	-0.001522553392796068
0.5254885710377118	0.0027979353228279225	-0.028476606262995897	-0.020267240836575873
0.5204122252690064	0.0027541248562592516	-0.023907700611187105	0.002907407021466178
0.5269975493155052	0.0094922870340744675	-0.03029115769919051	-0.00722543572956687
0.5193526945837682	0.016134843498717535	-0.014025166021295237	-0.01110365217324971
0.5272497133236718	0.015034217923642177	-0.020779573403587607	-0.007315523676495114
0.532147104598375	0.018812163993605555	-0.015671324390131424	-0.010076817908654617
0.5234314236409177	-0.0057501987355297116	-0.03450929187813826	-0.012039785198935338
0.526285264115816	0.013962364497129152	-0.009387202615179975	-0.004928995326529298
0.5376275175517915	0.006482543284068693	-0.014556118999828149	-0.0024761872881598032
0.5201287792077867	0.008889861474841788	-0.035215912430457005	-0.014905091053239738
0.5193832025679306	0.008807264629833632	-0.03205974509364502	-0.017971611527818704
0.5148360204595402	0.011045746983913973	-0.028135820909825384	-1.1110892782021265e-4
0.528155451260144	0.011678302012597208	-0.021258410428028104	-0.010762801802617766
0.5251397919828003	0.009240308276383084	-0.019850781327695216	-0.01088729991749911
0.5250699324665112	0.0095156188207776	-0.01597195222411101	-0.005328890246150843
0.5248564599268584	0.0098943732056968655	-0.012418707256321325	-0.003149322899305217
0.529619514560256	0.013017422499842486	-0.009489267724413148	-0.007689979384096904
0.5295952301061265	0.00634202595928399	-0.025601106125595987	-0.008176202596002661
0.5389401891063751	0.007322619627948237	-0.027664698141624314	-0.009531946358707098
0.5202597368454076	0.0012947124393291177	-0.025868142014408336	-0.002777687842986001
0.5284092091084555	0.008186898174585004	-0.021634879592585463	-0.00985726746761842
0.5339318529674314	0.011293386348635068	-0.012595974215438604	-0.006645783531247738
0.5195198374549052	0.01290714634960812	-0.01522262593903356	-0.001198384485506853
0.5279752121992645	0.004431362507013094	-0.025554293219008425	-0.011478189368051518
0.5181511406885522	0.007386030859351722	-0.02043685661568189	-0.010644820429150917
0.5217969127647826	-0.0032076509355139565	-0.019611143891248	-0.0038213942129022523
0.5418811495305287	0.0098748978976788	-0.02615259290236536	-0.01409366059121695
0.5172619754918084	0.010075932643906974	-0.020519417999574265	-0.0144997481740669
0.5217657791385524	0.015663807265041803	-0.020149348702040888	-0.010527440307616065
0.5235600247497014	0.00816385242434094	-0.019891363506397176	-0.01970751550371823
0.5304414851549999	0.009903378446064476	-0.020877722167555814	-0.010224943288985653
0.5381708949250178	0.013160994691570135	-0.01510086434557258	-0.015469010176929846
0.5254140461338523	-0.002513147657227199	-0.02754309559123897	-0.010584781577997615
0.5308345337328971	0.0024674788403564385	-0.029887205574173323	-0.005921460837972936
0.5368660602846137	0.011034946358875714	-0.013676643231247258	-0.010812562560318241
0.5369996555332918	0.010699145015636291	-0.020278134046687005	-0.011538138958666882
0.5219013491655232	0.004626685352308874	-0.025118296285162385	-0.014148537790841346
0.5211878820872003	0.003589723536558648	-0.035555093840501976	-0.02254067954453329
0.5298204815140903	0.01692874346204608	-0.017833169323539386	-0.011074613004815274
0.5272664093993628	0.0058336787123287335	-0.02775027300604747	-0.010922683161090118
0.5296531507078921	0.00987517062563902	-0.022930861277382593	-0.010477807684055028
0.5199132983877136	0.012092031612415935	-0.022894135264523323	-0.009501864946734247
0.5207777322442724	0.006850710155549675	-0.019731628189404094	-0.008527068271349185
0.5197191760154304	0.008277813090538736	-0.021906208441322263	-0.002877181250092382
0.5186523922294706	0.01024930169605178	-0.023034022488224417	-0.015350805400285618
0.5254472098610564	0.012176398314521863	-0.014288374264469232	-0.018508743474966
0.5199607356388268	0.015172577566911797	-0.012580971792150642	-0.011188529291432202
0.5211499970530795	0.0015267888472915005	-0.03280662291377598	-0.011064634962718641
0.5309915634660803	-0.0018732583274382447	-0.028050974076237405	-0.010052959024803125
0.5211232295712316	-0.0041663704234251985	-0.03961169764882411	-0.020484304540085835
0.5298987348801885	0.01750502964632311	-0.020183504878913728	-0.005353902956444394
0.5324281347682086	0.016572620508300946	-0.02247685931964271	-0.00767574520231821
0.52368242949205	4.210063595327017e-4	-0.03276370649012441	-0.009447597936853926
0.5360006280321327	0.0037279488371128686	-0.031509801404564115	-0.010180887720915254
0.520906827582681	0.004751637208909925	-0.016740745081060167	-0.015654906436517027
0.5245128694684839	-6.802848716104674e-4	-0.01918189789492834	-0.00879036553678575
0.5262560407583745	0.009134368190988089	-0.02406490134395098	-0.008808977575254638
0.525512968787233	0.014671368374328225	-0.012746800641009257	-0.007960917676599745
0.5268216889625043	0.0010588072556489796	-0.029911316861678878	-0.0199773122400047
0.5244002985979033	0.01095525842419709	-0.019780793483115146	-0.0017916638441679124
0.532838516640988	0.0034436359703206207	-0.023857171896698854	-0.017990580780955567
0.5192287266057536	0.012656740539731494	-0.015244735796681938	-0.0026790943484014357
0.5236716327708032	0.012920517704882896	-0.030207168043620936	-0.016793396591491514
0.5277589041806522	0.0027362687377494727	-0.021044184790001075	-0.006371038025062231
0.5255912250779208	0.019821131127770408	-0.0016510319228169041	-0.001393723457458819
0.531837314572963	0.011492896875004172	-0.01622659361384368	-0.0072751112767440295
0.5238053276431213	0.011615381875416393	-0.023098834607833803	-0.019253793113000434
0.5259651083600272	0.012738798395971	-0.02423136024740482	-0.014171558927329955
0.5270159445185957	0.014744422858155828	-0.019410257534208167	-0.0073672807336799045
0.5279377701965539	0.017770948487467058	-0.02119992317502137	-0.01704800232686188
0.5214210786212696	0.015141243671981889	-0.014638349389534547	-0.0025440972492403197
0.5297093977580404	7.610473457692204e-5	-0.03127554477930336	-0.009510335060587374
0.52800967783433	0.012671479854308679	-0.023035372363717815	-0.008208788892246247
0.5161052884762627	0.01530343999327197	-0.012748721656657509	-0.00666532695737871
0.5232055971802471	0.017529590982024702	-0.010775945661853963	-0.008927407468232493
0.5222235130610356	0.00598217132559693	-0.013910407866184443	-0.009856420804078241
0.5291741869579657	0.0047252457959329015	-0.020434355175225797	-0.01262466973907845
0.5243245503851597	0.009270261769202532	-0.01912217241281662	-0.012156067563098397
0.5250847033221466	0.017416767414717104	-0.02406339870761877	-0.0013730898377660714
0.5349245050416466	0.00152633942669772	-0.019240914995116515	-0.010532222203711748
0.5263545884996557	0.014168509048414147	-0.015403262684921397	-0.008460596022229705
0.5216415233922913	0.010532170076623664	-0.021436847831312743	-0.004939779027987738
0.5316826074155265	0.006756144876950869	-0.018429269951853396	-0.00639286771319648
0.5231134087991055	0.011320175877393502	-0.019979437702415864	-0.007931839950697746
0.5246912169106189	0.006481171418473626	-0.018796482067014668	-0.005271869283211867
0.5240013802282981	0.011543300915789879	-0.021796899847243457	-0.009137055406814464
0.5380816797658641	0.008752804437979888	-0.016967346109181033	-0.004322128087720923
0.5214358132481259	0.008306608061668773	-0.030936927084566593	-0.014941720256110545
0.5190901004563911	0.012400829271727327	-0.021702281145571038	-0.010639798851472057
0.5250987488847336	0.007237178521954979	-0.023871502242695835	-0.00973380265085742
0.5269638314374431	0.010799558699993439	-0.014437695126336181	-0.007202673087090472
0.5192564607569495	0.014413424777806418	-0.018254495522716414	-0.007518313841136466
0.5319405908380711	0.004304837534535944	-0.02467992737705087	-0.0083813049303145485
0.5183011974885702	0.0050909833263871615	-0.01935761927250591	-0.0074259335895197325
0.5303010062551627	0.006424161453687499	-0.01998309545554531	-0.00975347724397406
0.5320182062599136	0.011906026200550238	-0.01816657607603034	-0.007708610587301216
0.5407198908407391	0.006465576216381327	-0.031006468326691596	-0.019657645135286818
0.5283174760530477	0.01934759291913744	-0.008067115839591688	-6.572994328654957e-4
0.5299881302085693	0.015878443728988455	-0.012403269839942251	-0.007517254358556647
0.5275142884273777	-7.45475930793898e-5	-0.026465495029301275	-0.00839195095516563
0.5251343322306616	0.006100719564132215	-0.029625036485789714	-0.003199578104832035
0.5264314463190991	0.010798260162517864	-0.026884090838758527	-0.01346142853225086
0.5205467032305306	0.004682275800243906	-0.01673689696237127	-0.00978676895009089
0.5230407594922563	0.023166470983625193	-0.011476808417361387	-0.008538223718102683
0.520368779018935	0.007350959871134343	-0.023440629474083558	-0.007405748914531948
0.5304235920137854	0.0038966224861785833	-0.02834444070673735	-0.01008572024741338
0.5206587615172075	0.016754807626813216	-0.009092593798082558	-0.0060208524719018676
0.5335182426309224	0.00622437293651822	-0.025500223579255292	0.0018910703401575682
0.5290732235029039	0.008577380015890526	-0.024571982607608487	-0.009525328970842456
0.5319813190193584	0.011943036664606685	-0.021631638958919727	-0.02075930329303495
0.5301504033497899	0.007469713016064868	-0.022510170197355593	-0.012313053649303317
0.5149707372673821	0.007108447350490366	-0.024371194650516934	-0.011726819021109962
0.5321681449784237	0.004215814458863763	-0.028003781871303174	-0.007621097866326233
0.5255016660689718	-0.002676199135512801	-0.03239662673530582	-0.013059967584265574
0.5192156306744617	0.009481451318150634	-0.032287943329918814	-0.011676728682627825
0.5248377256635188	0.013413702629815075	-0.02182909994188646	-0.015287415092946496
0.5224082576366796	0.011410721747681958	-0.01913577340658797	-0.010301232534172946
0.5281023487593747	0.007499240982715146	-0.025210197146351716	-0.005420305570630262
0.5437811037942966	0.011416012686639441	-0.017934131031138088	-0.022513218919925037
0.53602965019906	0.0061486544745757415	-0.023457303876463897	-0.009872015136512568
0.5160149594230482	0.012918150523353962	-0.012002154611871561	-0.009380590877848585
0.5235642341660939	0.014020196608602044	-0.019397675076924754	-0.006688953006447673
0.5252569183417303	0.009947367798692963	-0.025257520378233533	-0.010727697231452074
0.5118845210815931	-0.0027479546252184316	-0.03186757362039411	-0.018451442339375256
0.5257354682690716	0.00474985810952478	-0.017099603056085527	-0.013250646650883215
0.5248088246194585	0.01120696887965144	-0.02280046487705651	-0.007688815076565533
0.5202233717042575	0.005917682021009757	-0.009837449127898426	-0.004022481238929197
0.5220068157495994	0.014682051156070672	-0.02676840902703599	-0.012523378483297092
0.5345976766087404	0.0033397609350700134	-0.017940408665878406	-0.018323955514429117
0.5388973169530796	0.0021765286108988823	-0.024137965099566575	-0.016812454481398835
0.5279497406612723	0.009362328920212	-0.028025897948539897	-0.016264782425379053
0.5297564676076071	0.0068793576392301384	-0.021054574621013903	-0.013412627524194145
0.5334173331526554	0.014019212984084576	-0.015175240818954968	-0.005064745052717856
0.5399987864068991	0.013194465020572425	-0.016633840672769813	0.0016484172054524041
0.5311320604808476	0.017822258435970482	-0.021829565813907912	-0.00956060311708086
0.5309242777356374	0.00842975063959751	-0.021736049838326735	-0.003356306097194106
0.5267847007838634	0.013013006726760874	-0.02080460532436001	-0.01005279452781454
0.5396742586733558	0.010312930621426146	-0.020204773902972768	-0.004189652995423123
0.5269612459465352	0.008061589321327283	-0.03362945841420889	-0.006761307693448012
0.5604081391571074	0.006440080765207033	-0.004961896915232685	-0.013123723729611353
0.525243855356736	0.0058958034405530695	-0.025316955281313155	-0.013801479157097993
0.5319737203815719	0.011444451150543381	-0.015648764763785433	-0.009595813096389696
0.5287473378077944	0.003213019514840361	-0.022996640269801603	-0.004888917193495581
0.5281962653555043	0.007967857284964491	-0.03250380777415023	-0.022172780007804635
0.5234935229388527	0.007783826415079741	-0.029947672767567424	-0.0068252886294814874
0.5504598960175479	0.00794960179913273	-0.027878886006534424	-0.003343181750915779
0.5392427279454535	0.008057121523739634	-0.01804791934356956	-0.012880554973395537
0.530130999632902	0.006456151661808131	-0.02555737702625285	-0.009827351744856883
0.5186076589460831	0.009889896333094297	-0.023101324630665148	-0.020577734262620374
0.5138954651529518	0.0064781123845256555	-0.01874893350112585	-0.010102316901973586
0.5285041270643963	0.006238785807146764	-0.01753169263207557	-0.005520193298289371
0.5230477126441492	0.008233108966552723	-0.013382321407596758	-3.925036222766052e-4
0.5337249111239462	0.007078656885492621	-0.019175315699697857	-0.009428848494284617
0.5208803028681374	0.018717546968014316	-0.021650940145841176	-0.016204358166721423
0.5248920605431172	0.010555382984418039	-0.020607337778801922	-0.006257358236514793
0.5260124131208519	0.0015481532623842038	-0.03622761674692811	-0.02395338616730141
0.5200160795634203	0.006988186753047106	-0.025950998690192698	-0.013998495373773354
0.5340260738151105	0.013163192125781573	-0.016256122625360633	-0.008180065226633492
0.5253963043561112	0.00729568981813689	-0.017640367707023645	-0.007367441957373505
0.5291653549371721	0.0018985528236048878	-0.022114851614493024	-0.008414659736569604
0.5293516945382806	-1.4703520264203548e-4	-0.026730798912938857	-0.004171835209603204
0.5293304212116748	0.010825100770458302	-0.023577966534191763	-0.01844617441567404
0.5198660998795197	0.0179812640833626	-0.016208519227394767	-0.020637824884425178
0.524630780706855	0.0047475820260060595	-0.028495800422300033	-0.015326958577870786
0.5277134979337752	0.017489660929459395	-0.02350606037428469	-0.005418021735884906
0.5271913941003217	0.014508488033657901	-0.014283017437495825	-0.0076827529653404544
0.5331811862273721	0.002673889427702833	-0.01706704308678225	-0.01159818742806219
0.5261701791683796	0.007151522555567034	-0.020655224474821737	-0.012489748572123613
0.5237755356896053	0.007245274187047183	-0.024531452489910652	-0.0077095569634949
0.5214205790644182	0.0034568001102090167	-0.03182295911937097	-0.012470887447681803
0.5316993104459846	0.01218971041667523	-0.009704459468629604	-0.005252104255886942
0.5279690718039001	0.010768835330376602	-0.016738526371077166	0.008285539882365118
0.5280953968766925	0.011670775137046565	-0.02057566584776693	-0.011853042851178757
0.5358995736503422	0.010531426113201866	-0.018551569901834715	-0.013949940867015913
0.526740045265518	0.0065094295658535304	-0.01868951776703295	-0.020448130506366485
0.5258895319356028	0.015314499114952595	-0.011720957591386763	-0.004061169310962546
0.5263575283694356	0.009635040326430972	-0.027610851335360127	-0.006285500066709367
0.5309504896381263	0.015244962351759529	-0.016022759547831077	-0.011339441128482636
0.5451138884724495	-0.002284633434271771	-0.02514061183298473	-0.011823726684775559
0.5267397172835048	0.00899849243689039	-0.015929532309437926	-0.006780794145323019
0.5194668053358228	0.015847002042234347	-0.023998105054701	-0.007588791620133907
0.5221210510747105	0.010658114844941726	-0.024599884532291304	-0.012389628879334277
0.5327751287803226	0.006728501896629762	-0.03244909180751397	-0.01982760725299404
0.5259520920689018	0.015195085260632693	-0.019427958454820902	-0.01509641150350969
0.5184823210227025	0.0018831633380391503	-0.024801073997502306	-0.01055922830358362
0.5237335472650477	0.019082531184453858	-0.018248542581799542	-0.009150178647130192
0.5232176016630324	0.023314988519526764	-0.01686897420084002	-0.0024831024573099643
0.5283405344949416	0.01588012863478298	-0.030722409881023528	-0.011107186177040035
0.5324597520890563	0.01345069047331753	-0.002284985182956099	-0.0112507483513137
0.5306921001985316	0.006263017120340251	-0.029522048797186444	-0.02508481157465172
0.5132914770890311	0.012132723560261491	-0.026921751132972217	-0.011053121780157925
0.5320278118366704	0.013399248913876475	-0.018624843838270726	-0.0033046539194522243
0.5119165143594795	0.0075530159244587315	-0.013187513055824785	-0.00345221438529162
0.522974443771707	9.298030988798556e-4	-0.030131949743406935	-0.019975280008944087
0.5292950593211811	0.008905616319063118	-0.027312846856883267	-0.011362300915434694
0.520432239311349	0.009571834740801683	-0.01904666883951683	-0.011195328035593238
0.5452282242356697	0.016485970768040606	-0.01844964202504011	-0.003637165085866405
0.5243118680961586	0.013952513179221235	-0.02567698788005	-0.010853085459140231
0.5272029040007674	0.010823733974170285	-0.01125522679021414	-0.0046301885218809
0.5307146144021658	0.015442407173189709	-0.016529283716419364	-0.012410992863367871
0.5169707994934222	0.013948413312480671	-0.03068429600848883	-0.0176736827013264
0.5173817403642809	0.006967047884981818	-0.017642593239700004	-0.003927201314021565
0.5243568279200249	0.015772186609875012	-0.01495203749657656	-0.015067637507216083
0.5169692309128334	0.018160437793422298	-0.015185772975303744	-0.014772229360216597
0.5319967732132789	0.01834758240120974	-0.007960548062650046	-0.004505634130309011
0.5240340689590856	0.009778465533925237	-0.02100696785853485	-0.001489893244970103
0.5258516359353099	0.011061331171493757	-0.027669177702166564	-0.007262693972979734
0.5191898216432455	0.008375011131611734	-0.016290890642051175	0.005013922041787571
0.5227804657421061	0.008045378538880085	-0.017021843137200784	-0.004980084257604867
0.5290971131605053	0.006752579322445399	-0.026696626088711754	-0.006021791341455583
0.5340539715248995	0.004703531887185432	-0.019552790938338442	-0.011608784265304081
0.519598517196224	0.007499720043207359	-0.030821109850714262	-0.014853553714496424
0.5151232642960123	0.01651899536151493	-0.013280015790360832	-0.00991950120584767
0.5187638620948742	0.015652682249003104	-0.016991584931661505	-0.010996954291009815
0.5292942583611537	0.013358827322937548	-0.026544415255987906	-0.010873246990839094
0.5261258823009561	0.005276768088930819	-0.015758113670322545	-0.0047229071762372125
0.5186191932447258	0.0015267156419531106	-0.03170767188277377	-0.012864514082336406
0.5291378191798256	0.009648597119916015	-0.020403120628590458	-0.019607294487892887
0.5228584651833601	0.011082875557670782	-0.013654725981211664	8.686510166692397e-4
0.5127322262854122	-0.0013791214455661583	-0.02801766401508468	-0.008296040577326818
0.5221616331915557	0.016770813295349078	-0.017360433061638612	-0.010786312435390383
0.5312909879189304	0.0010323867640470038	-0.018342426679259904	-0.012553795188862175
0.5340300774062796	0.005365670912230386	-0.0227092027005258	-0.0016404618363488371
0.5180506117989178	0.00854312535658767	-0.01689561436149809	-0.008956900658528938
0.5231919935453344	0.021863363454944433	-0.01078823753585805	-0.008823370753961078
0.52154794139542	0.020124113652295394	-0.012810714329498036	-0.007059098269488015
0.526582045452435	0.007710595690814769	-0.024116362041291528	-0.008576478977273795
0.5333334393720971	0.007701198596965053	-0.025547242397263793	-0.02138185288573677
0.5290385104580694	0.0161883380311004	-0.017167383705277078	-2.554119876681301e-4
0.5284626890947247	0.007732729140854806	-0.028711185615191932	-0.007664915882198272
0.5341351107568525	0.013349379319737927	-0.011053949066290106	-5.182798072321793e-4
0.5254787084036111	0.011602757662167881	-0.01774979310586173	-0.004469488180969229
0.526903775690682	0.00831719228475588	-0.015046214238095842	-0.0035230357466225597
0.5321613365480903	0.003678221678430771	-0.025487494482185017	-0.0035639994553784624
0.523422097908304	0.021888510299863138	-0.02187102304684722	-0.012836896483422741
0.5338430566039665	0.017330684783645033	-0.014346500947135485	-0.014233825814645992
0.5181912416188872	0.01875751060037361	-0.010182099725285757	-0.007454141864765686
0.5301354067641354	0.010178623848829378	-0.01721721031580614	-0.00811559667771945
0.5197809706662908	0.007162152507308987	-0.019128170541446752	-0.010669145079747387
0.5231484664833914	0.010310871427361989	-0.011691968116646126	-0.0040000810952451876
0.5153367422316526	0.012797183933919336	-0.01635715701204982	-0.009720201442881894
0.5192552501583682	0.004264501962825142	-0.0207132980530553	-0.010494681412111304
0.5274957317354773	0.004891792826533009	-0.02533067262731329	-0.014710795413797656
0.5236927223349767	0.012295759807813451	-0.02004084274649293	-0.007367991604253191
0.5248532322430942	0.00396715258098959	-0.0225360003478646	-2.385697553729723e-4
0.5266742464571584	0.0036024836422732212	-0.02650427156352989	-0.0225051326527642
0.5268421643175298	0.0036127803729827292	-0.03172831903549114	-0.013066570119380465
0.5270451411203719	0.0042594974375887475	-0.022056998978880537	-0.013885438569379937
0.5191824246609908	0.008502475284817911	-0.026767421994639204	-0.016953658975366725
0.5132494252848091	0.0033275592334883917	-0.026576553406130313	-0.014168904295721953
0.5221027632367955	0.008665812139732798	-0.02017338640082521	-0.011057723440170598
0.5432534422228305	0.01860058370868807	-0.007593877239934979	-2.7004921045562153e-4
0.5225057452079293	0.011975195389576842	-0.026214053715020155	-0.017575619277391763
0.5313626972573525	0.005750118812469131	-0.018330835400312665	-0.004990543220841984
0.5244265449142687	0.008883073807900788	-0.021889065231881267	-0.015718243079516015
0.5378561603268852	0.008060351187456228	-0.011844034027899892	-0.008405333899519996
0.5346934309483644	0.009517432784716487	-0.021693722002071925	-0.01206083496143871
0.5316573731432056	0.012510109836528461	-0.014679149164707505	-0.006826006341252571
0.5262768346160269	0.015099592752194786	-0.008369088803926426	-0.0010830421320315018
0.5252791722589208	0.011371047524348334	-0.017501170273191646	-0.0025698879250950772
0.5255979640404341	0.0035705526050213493	-0.025832112613507808	-0.019353596952811383
0.5387370519947975	0.006391867766463301	-0.01719453002877122	-0.012920695177486669
0.5420808168050023	0.0133366165334742	-0.019877308107709577	-0.016515530211731837
0.5197569422042476	0.005404015248106442	-0.026706017898896484	-0.014686299233424053
0.5247679194897167	0.002657026692084255	-0.02038094753850703	-0.005213430382122916
0.5269290782965913	9.834417584708292e-4	-0.021926775753275375	-0.004328660282731507
0.529618228351937	-0.002351919242324009	-0.025168578619235812	-0.013866471617612066
0.5245161204898398	5.609545665615828e-4	-0.026771709260402784	-0.0011973125004349134
0.5231702754045666	0.016546797281508065	-0.015413505458552253	-0.012216080729355313
0.5223029356370733	0.011653897024220953	-0.02750829015573878	-0.010671258323141615
0.5243680910017855	0.012809506191552971	-0.01885893138439594	-0.009521258226264397
0.538121622206156	0.010924175986180335	-0.017853919647797572	-0.009606528330700154
0.5306517460689661	0.006865543792224716	-0.022148180355468533	-0.013715832376540272
0.5253551275430578	0.018720376000505207	-0.006960681399596617	-0.002420241250597838
0.5251322428196248	0.0039852029428364836	-0.021642220584918034	-0.011055741648292063
0.5100740739657668	0.005796824448542114	-0.027925053301154697	-0.023191651922617407
0.5152949485743199	-0.0017325478883885922	-0.0205829746914059	-0.017158000800891925
0.5334935622988112	0.007284365150725964	-0.02361842304857252	-0.0012640274205749512
0.5234423449698808	0.0013585236521103732	-0.014324610200933278	-0.007481606060957066
0.5275023921885741	0.01032835849419693	-0.021396147808908635	-0.006952303346368979
0.529596928549441	0.013910659116685162	-0.013737768467572601	-0.013825342939091585
0.527484608794263	0.011468239219010273	-0.013567017752543412	-0.004435672605265165
0.531173408727829	0.01316636241283727	-0.028409884469476572	-0.00923222845112347
0.5260451172159963	0.012596262881096743	-0.018943535112696586	-0.008652675008185715
0.5301479526511255	0.006749923861777986	-0.025005363810451833	-0.015689901901372413
0.5386354826684363	0.008676803075627675	-0.016319256105642138	-0.005902588366309854
0.521340177957297	0.00310064705158734	-0.02539270688507041	-0.010677221853374134
0.5174167101443928	0.01618418891260435	-0.013342382257902323	-0.009389773058727109
0.5221124271568032	0.008281479848162562	-0.026572709031584218	-0.007434424433854531
0.526747914983377	0.013443624081598647	-0.023137169247779553	-0.009423890584635284
0.5226373244554382	0.02075712562339947	-0.018521090085747743	-0.00848045087262789
0.5282584076181307	0.006819837293944588	-0.02736619608271004	-0.0069805637298606445
0.5232807540085554	0.007079028000727957	-0.012941365640534963	-0.0075563515326353475
0.5253363855161287	0.00350486913046977	-0.022210486093086207	-0.009820851456199452
0.5159463557181363	0.017195827041603228	-0.004808855801458786	-0.0012869836783902617
0.5264154366415439	0.013432548808572491	-0.01310142890801689	-0.00783835712940813
0.5324051743138449	0.010322041691190439	-0.018217809102442202	-0.0022240134899804333
0.5274508647233788	0.014698438682329458	-0.016128567545347	-0.007643762080868542
0.5231633702027281	0.014063622110645853	-0.017139467852206002	-0.01042589511220265
0.5342745113740152	0.01296212886435347	-0.021645377173608323	-0.010106856498008281
0.5148917054358931	0.005588341720975164	-0.01343978368639613	-0.014000959475187102
0.5308977158795248	0.010123255206619731	-0.0212283798643367	-0.005578224589845782
0.5214405795494883	0.009458781416217232	-0.019275151125112466	-0.01497936618422287
0.5429293752017379	0.0055668369593299145	-0.030190027512724815	-0.009754828863989746
0.524554920511165	0.0077059914547210244	-0.021454565718677654	-0.010596314900126599
0.5234311524308065	0.008254818300486572	-0.02364188827174469	-0.007762027072636302
0.5245960261416386	0.009302868908307066	-0.015033399872422104	-0.004920597269802829
0.5203663236712048	0.016671261475002513	-0.017286889405448407	-0.011573628552820164
0.5161164414042985	0.008441425499266908	-0.02280850126640473	-0.007223326475868309
0.5270627023019145	0.0030115793941982876	-0.016165124344837894	-0.010146003190373676
0.5282902183091451	0.011828088795522995	-0.027457993721861567	-0.010558513750110778
0.5243977636107433	0.011706171310984236	-0.026431409193633976	-0.011899043472027556
0.5307538592657209	0.017067713873434608	-0.01756044898844701	-0.00565650324056863
0.5287985324285555	0.012038877888125693	-0.028235947082999247	-0.01084166168644964
0.523266351663328	0.004004392871713955	-0.01765255588907065	-0.011531297221392924
0.5219009594458743	0.004951794922602599	-0.024381514900036674	-0.014349771813707253
0.5249456998144939	0.007339707149220994	-0.026956256822503875	-0.011060902713361463
0.5168657672101654	0.013308911324760392	-0.017289863172139614	-0.01294473125224594
0.5279331864267176	0.0026560379763599985	-0.02151392942835971	-0.013565997281919597
0.5300645815531344	0.015504283535444509	-0.023502972753778727	-0.017535384437726467
0.5306289044563036	0.01934367923276027	-0.010571579082041396	-0.0073606937276340335
0.5261385434628183	0.01112300612028542	-0.027079500412187114	-0.012391601014465995
0.5251299287268709	0.01579281003306984	-0.015712509653131704	-0.014279380190595065
0.5195871262133802	0.012823401452869872	-0.014757424356051051	-0.007445717918884977
0.5181628670408228	0.01094462871307883	-0.01987415089687113	-0.012092426739289328
0.5348167871071748	0.005985574601775269	-0.021590068859900807	-0.009230003055435063
0.5227467777476349	0.003971320614290943	-0.027655138358679415	-0.017147655727188914
0.5250579381765668	0.009505947315773644	-0.0251770171587112	-0.0044420705884907164
0.5322738059071034	0.011878614507276291	-0.007313065760990953	0.005059982345623984
0.5314995160923829	-0.001092130567587279	-0.026416399663302035	-0.007263569673777542
0.5263542478669508	0.008014636813412345	-0.027013191125924665	-0.008775456171032757
0.5296034827068135	0.005982006834014735	-0.03249801089722776	-0.01703323470968378
0.5150120354566116	0.015041879533909744	-0.02834805074397779	-0.008969562668295506
0.5294502011168483	0.017327253540577084	-0.011134049208522843	3.3715659852052825e-4
0.5237286901640311	0.009091637165647853	-0.021688293113220146	-0.012794788387231196
0.5217817870721618	0.006917577389682389	-0.022185704320786186	-0.0027644334622721166
0.5250865738018873	0.006097733999832057	-0.02181473505378447	-0.011528367115443526
0.513656908387524	0.00830835286612148	-0.01598224615197025	0.003186868861314652
0.5263992831818717	0.005005965621545916	-0.022145610708342818	-0.007340176851476644
0.5315149120860885	0.019449833010090657	-0.008176937326089987	-0.007881003423498421
0.5229949680194702	0.005796075813617207	-0.01988166077951561	-0.0073881706215376125
0.5232656076426138	0.008521690792368353	-0.01647156233830198	-0.01492761785052555
0.5243117258673836	0.005779242431810293	-0.02574056324086208	-0.00850421759766581
0.5156203354504086	0.01804502538185444	-0.017946764857029656	-0.00996506150710661
0.5280155669574678	0.014014105610427333	-0.015678754396804717	-0.008907032564500171
0.514400253375192	0.02149418114188662	-0.015130726440256207	-0.008832162080973892
0.5306898012876932	0.01580413252436156	-0.019711172095071672	-0.015541019840742422
0.5262846167191615	0.025111316414773703	-0.015664982637685555	-0.004206338490737682
0.5281448351558182	0.013072622912245388	-0.018955245451673625	-0.010353964400168086
0.5284287289447779	0.0019332259958307497	-0.030264630551143232	-0.007662478891005067
0.5255171432399246	0.009790379684311432	-0.02191659049867021	2.1922131262763094e-4
0.5360813628440319	0.013500726520803388	-0.02153195186787209	-0.00792471192175787
0.5325166472170263	0.012676804756202748	-0.022816913307302976	-0.008997092239481662
0.5223405422023305	0.005134444777369301	-0.02064602077903808	-0.006036148131059675
0.5213433096779111	0.015367664283234354	-0.024012408336403522	-0.01451959913308176
0.5203502098906291	0.0067864488637631795	-0.029451874323493374	-0.011942154118845397
0.5336651983861033	0.005001835220392894	-0.027561506082099597	-0.0191353105119142
0.5277275282655869	0.013509102745077078	-0.028799131380161744	-0.012574748188108427
0.5263407183241398	0.008760003459813981	-0.022824085462725907	-0.0090760318068728
0.5251420719460858	0.00704621585020975	-0.016228701057861405	-0.01433559391934625
0.527877065366958	0.006067830981684439	-0.03465563777881399	-0.02148418338009956
0.5326178626064461	0.013849327401517675	-0.02452190163457881	-0.009141907438827151
0.5266457761088368	0.001565806183499951	-0.02057900386115695	-0.005893648992665963
0.5253464159144663	0.008022732979669362	-0.021465420294726853	-0.016794617121410615
0.51111747659924	0.010209168493415167	-0.02352171624253454	-0.005995688530595457
0.5238467954396704	0.011207080987038185	-0.020493368963490202	-0.013202830139653215
0.5314881015073015	0.008006442231154938	-0.022849334720588515	-0.018906485065602153
0.5345074135412171	0.009040875408028209	-0.014654192978889358	-0.008225351312096752
0.5232213434390687	0.006334947875903063	-0.027175411738881303	-0.008570208683382104
0.5337240641885734	0.01439818300301975	-0.015162495677950576	-0.0068151346427603125
0.5283840431987694	0.008313390205841388	-0.02217845167386547	-0.010555487304542435
0.5360205974852758	0.010067631008958784	-0.014523091544417563	-0.00467631336212043
0.5202884475474534	0.00621140957853756	-0.025964991571889424	-0.011163395190707878
0.521529342623823	0.009818031077299443	-0.01687476478223978	-0.0075459901829059185
0.52620310113739	0.009099782220835254	-0.027570154443262676	-0.0014266910943479527
0.5308542349780283	0.002684699109160387	-0.01809883744898095	-0.007022152264032721
0.5318065786809251	0.013788384464714308	-0.012485210657469648	-0.006443013098321183
0.5317964780556298	0.008492540882378745	-0.025549193264118298	-0.005661790772013796
0.529956253431722	0.017241996110756434	-0.01113787480089073	-0.013426206556783919
0.537507751867957	0.010786780877083147	-0.01481871976682722	-0.006852601902199169
0.5241545465928901	-7.486080069947253e-4	-0.032267719150274994	-0.02061839388273604
0.5223682337294157	0.00396986728851396	-0.03515423337681114	-0.013805008725179282
0.5225089367666546	0.015590992104981206	-0.01861249736059086	-0.008192456331471936
0.5408409775010549	-0.00108243054092799	-0.016936540932980925	-0.008186245366847561
0.5336599245011505	0.007126151775230341	-0.0245698167982742	0.002842427615754664
0.534651300206717	0.010857302069832986	-0.019243408464356973	-0.006289219896749832
0.5363206508645354	-4.2726152844967547e-4	-0.0235911430856818	-0.008710999686200432
0.5210090833553253	0.015079262210314937	-0.02105722946827706	-0.010145206799299984
0.5175214666744988	0.0031764647558596942	-0.012249192023605473	-0.0012291990008352243
0.5235832383730303	-0.0013293139958448544	-0.023280401780825445	-0.006432593421464175
0.5229436804555029	0.005791762652311176	-0.03162801676665892	-0.01900287520989004
0.5190855734754788	0.0051603669062990146	-0.027292402391892442	-0.015022021701421398
0.5150047886590732	0.0020346580733744887	-0.021528096975446304	-0.005611141767045524
0.5345600613477267	0.00757320577647979	-0.015729135315626704	-0.010494781993422854
0.5278286392856468	0.006979576222489943	-0.014457744485011616	-0.005287194907712629
0.5319878125284097	0.005242070808639736	-0.021751564226840298	-0.0033234763545845715
0.5318329060974065	0.011549421686376384	-0.019939201211183012	-0.017969644185030886
0.5251978607408826	0.004215897345729216	-0.014655513026380093	-0.015580927597515682
0.5181655300087685	0.009883227090823045	-0.015071831520640924	-0.013314793214482014
0.5382943994875512	0.0024024652819322097	-0.02654876174265868	-0.016074456421660922
0.5311728935947669	0.009746387494883891	-0.011828430257905857	-0.0030380316973240328
0.5309007538106837	0.01365857131501361	-0.016443030345918028	-0.004466656462140619
0.526328244729305	0.006369687393786517	-0.024235713444261793	-0.012382512867764406
0.5431858576569487	0.005923659922432827	-0.023412093623794157	-0.007042457599168276
0.5123430234738626	0.013306039244004078	-0.013370362290402126	-0.007084769356349308
0.521261868895319	0.011277623260568614	-0.02787976564686095	-0.004889409837761085
0.5256289927685166	0.005438138315989679	-0.02023377731866128	-0.014211991260627837
0.5178789343315072	0.006235940897730837	-0.02240644976549509	-0.015587671185560809
0.5216691308652568	0.003542772527990657	-0.018686129908542275	-0.00767579057534541
0.5345152121960282	0.012717053748288305	-0.011438948745194286	-0.008397451345176693
0.5327324917239734	0.00896235253355341	-0.018114003154949338	-0.014447173640182177
0.5144574572647338	0.01448117581603779	-0.014669414274489883	-0.00525692334972525
0.5242155163272781	-9.176106311793168e-5	-0.02139949094197494	-0.007506723879089611
0.5291118968627943	0.013470782758391853	-0.004310540804524756	-0.007206702891196272
0.5162941114938665	0.013191107842073023	-0.01429555324734783	-0.006462676258049187
0.5354280397136354	0.014752813072370901	-0.015717808623737464	-0.001767614031510051
0.5272833800589825	-0.004670136342270369	-0.028120513536122268	-0.009432180844126016
0.5171902864224336	0.015641370094724726	-0.026236594655843236	-0.014812876003841777
0.5269897294142466	0.006881124409652899	-0.0220767030952045	-0.013237010920930504
0.5333919580031373	0.01169409927969736	-0.02224019354809237	-0.008127463805894304
0.535162041068894	0.0142263456987308	-0.01867164457891919	-0.011246511549490254
0.5315768508983725	0.005342904834538384	-0.019452068680729233	-0.008706239557656908
0.531679770104281	0.005488694099986901	-0.027890339599920856	-0.014161318493416878
0.5179364358835102	-9.630251079081986e-4	-0.02926575388126541	-0.008667068289603085
0.5338446689475429	0.0038886540111023504	-0.018079423551644498	-0.004282869988258039
0.526884707571674	0.0026238428943819603	-0.03678884162057339	-0.018267202627554276
0.5316033913324234	0.0022540417837601154	-0.024993742011253973	-0.01830769999669021
0.52497680362685	0.0157790816103009	-0.010226788185837166	-0.010556374195798609
0.5303070393613991	0.014717781912579386	-0.02304924483411182	-0.010304684093109874
0.5250108070549981	0.0028978009752928784	-0.019838833760024578	-0.005119851791531659
0.5213583112127844	0.012974780643246035	-0.013369090332565253	-0.006295540352532536
0.5332780489159232	0.007298437318478879	-0.02778063549825624	-0.011626597130146223
0.5186845270114582	0.011217522075610945	-0.010478619255469938	-0.0011441748712720968
0.5230648832040137	0.01023160406683516	-0.021879867725333135	-0.0017945109747768933
0.5293809000928954	0.002731740280022872	-0.01802354290606062	-0.018658924342703737
0.5265584426969837	0.016035972771690638	-0.02343042644784769	-0.02681421772290737
0.5372014341161555	0.004928581681478434	-0.018138414721353937	-0.012734579599301552
0.525798689664459	0.013478759988398032	-0.025970921183637044	-0.012799196735414577
0.5231675744590358	0.006088185935661104	-0.02834398044238779	-0.012030626194020011
0.5321094743981433	0.017550498526254444	-0.009745685000042878	-0.0010175372733224372
0.5378109190121427	0.004050751021649903	-0.019108210783578786	-0.017347685938790963
0.5158097807354586	0.0016703145591454734	-0.03277949307730638	-0.018183539546506637
0.5276233602048087	0.011011009256814424	-0.02636076408295505	-0.0130178937322962
0.5213762490249283	0.017337824303569106	-0.01262291357047126	1.1283667469360738e-4
0.5337939744157789	0.008288768693391537	-0.00934621847790337	-0.010366988240926965
0.5331992382578312	0.00785851408148117	-0.01618768246595175	-0.0046683704329428975
0.524503363866792	0.012239243347786186	-0.018616475623043062	-0.0027875998715536435
0.5168042046525354	0.01116757601098163	-0.017998563228494996	-0.01642161206050006
0.5232907623814625	0.013481823274454727	-0.02101442289046629	-0.01644021829560582
0.5264098661008604	0.01511039948462772	-0.02019757209469742	-0.005812537526282536
0.539612867494581	0.008976458812568443	-0.02882900872664659	-0.02125302106391327
0.5304583493998813	0.013499437031528411	-0.015469186886383303	-0.009173276677581279
0.5267381134446222	0.015339597702645568	-0.016232764130614665	-0.011047588359341942
0.5269602081793423	0.007316090761789741	-0.01851498482750403	-0.014731468631627132
0.5290852444044977	0.012562215792335673	-0.018524752424194005	-0.012936254972238928
0.5278284056814351	0.012456536248120336	-0.018338848367350474	-0.00718954607741362
0.5198576300088049	0.003250678198221048	-0.03502800129765149	-0.021826917957888832
0.5284267691635114	0.01340071652781066	-0.014554867058757215	-0.005216087780537773
0.5249200097495647	4.6194064138860145e-4	-0.021382269667557813	-0.014268428243834461
0.5341783303071544	0.019996772743553052	-0.008958720111733293	-0.0030964811610648267
0.5295902877234858	0.009050410412706123	-0.02114958544518147	-0.005095518408567204
0.5279011900344291	0.010077265891061046	-0.016150676137996367	-0.014332627469242944
0.5315219785004928	0.011516695803001247	-0.02618519827417682	-0.01824313711124119
0.5370741479108618	0.011487266265722367	-0.019632411347379683	-0.005407559324981583
0.522792881783974	-0.0035371136877854273	-0.0294108137409726	-0.006297013875762885
0.5366288445066261	0.015336050886034566	-0.008028214536277889	-0.004382330210326307
0.5247727218318878	0.006879706052616471	-0.023844680062392466	-0.008381421862223326
0.5301688627111393	0.00811789048583799	-0.03473833840087285	-0.022421209451662472
0.5305400189969506	0.008529795574928039	-0.018794185634231235	-0.011610988206109712
0.5267004407130814	-0.0014139787631410772	-0.026447146204577218	-0.012595194278880523
0.5231174792405457	0.004953104020136237	-0.02607483666723178	-0.011978861121473606
0.5292057677275231	0.0024389046998558096	-0.018988855300273395	-0.0052906971439620224
0.5278079080627709	0.005487683888204902	-0.020285959984047554	-0.00580801976104518
0.5350801878861686	0.006370872641212642	-0.015001379770960298	-0.017266442471853338
0.523538116451298	0.012400926559301886	-0.013547923365674541	-0.013082873876878447
0.5352276130410861	1.5112510203029329e-4	-0.0255212787213452	-0.013777898562467762
0.5267011833805141	0.00530793196199506	-0.02307819559844691	-0.020155504107254987
0.5297897842896012	0.009086737288637297	-0.02317766833454643	-0.010755647395009062
0.5208086955572511	0.018008205367671594	-0.01446641610485994	-0.008640247053896122
0.534519629560151	-0.004328873523622285	-0.035660879449716174	-0.009289353393282147
0.5164950648274002	0.018498835462353442	-0.018262394940481017	-0.006702671459264079
0.5242190545158377	0.006177486325334488	-0.015777655657511262	-0.005800079293008848
0.5268414625811313	0.010832532667358459	-0.012980728569043936	-0.006582335812699461
0.5241019450236678	0.004235025780317644	-0.03285076706925355	-0.018872554190372797
0.5203434182820691	0.008577961024794155	-0.031161634222321724	-0.006697685906921029
0.5196112097468761	0.006122196564971351	-0.02723310966080877	-0.010722641533709797
0.5328593102724533	-0.0024471803387075028	-0.03042178366653532	-0.01544209671389307
0.5196623299993146	0.0043010407593082525	-0.01943391532685254	0.0014879110145996027
0.5124327095162848	0.012805753093339181	-0.02905624463664445	-0.012059862087081057
0.5232776925822953	3.939745164450461e-5	-0.030107571067888958	-0.018865724928224484
0.521429865347767	0.021028281619187825	-0.015033450307417637	-0.013215698281417367
0.5261329154454587	0.015100791000064433	-0.019148960468480573	-0.004193862593038923
0.5267812024068061	0.018782506636655545	-0.01911725560664328	-0.008888982930910198
0.5322494998178535	0.0052582292197133635	-0.029759306988824286	-0.0181288935643417
0.5365717477705904	0.008653784963686587	-0.014345991034170774	-0.002180036442860667
0.5274320576230316	0.002392764703672196	-0.02470464958631445	-0.005358101773904747
0.5283116030846671	0.008320065179671836	-0.016064748377742355	-0.008835171129219188
0.5219305655757817	0.0037627231457030047	-0.031163187948732476	-0.021768122941716664
0.5283491723110094	0.0160256374975971	-0.021971211505978104	-0.014352930704811627
0.518505170026152	0.011090159090312834	-0.0162632312263628	-0.01173634757958314
0.5136498644195119	0.0018681502265320209	-0.021509534650897052	-0.011167778883124528
0.5353611338185925	0.017696110320383228	-0.012168380151148656	0.002812003397802163
0.5305619215389383	1.600954916246503e-4	-0.023973637989413786	-0.006659869397365845
0.530372184576466	0.006845636454805262	-0.02509139149987377	-0.008878055746457517
0.5255966348018811	0.0075711213567194145	-0.015550328907410987	-0.011979193196010035
0.5469657268975954	6.599539332194807e-4	-0.025973573698842407	-0.011993347274044818
0.5240475601762874	0.0068159747877115946	-0.019566344476671226	-0.00431973960763349
0.5199391716843734	0.013362680203090449	-0.023624360486158125	-4.81919326420239e-4
0.5215924480554083	0.015724875557041794	-0.01812439762106722	-0.007332356413088507
0.5289527594852679	0.007671728416117982	-0.020001908373325345	-0.014661730840526542
0.536416412074864	0.01256249071779041	-0.021149770086327103	-0.009968792314329913
0.5302553366964088	0.014327049414055978	-0.014901309933453444	-0.0010690607856941627
0.5254693044206649	0.006045747624546477	-0.02345728711795214	-0.013523350636376939
0.5327652402146805	0.008861517324987172	-0.015636170863543034	-0.006952895928910026
0.5256368584920084	0.0012746923826332068	-0.020293937407232395	-0.005449459924497964
0.5237178130628221	0.021185341204053017	-0.02181001442407927	-0.012540350696752373
0.5283760052165836	0.0053429586580451376	-0.02581108083207076	-0.009866464991083786
0.5310089981974666	0.00949710479594456	-0.023105973009611078	-0.0131794504604417
0.5277172567940294	0.010973464974190284	-0.025920064435086432	-0.013735130263675123
0.5289801704935417	0.003260870456236459	-0.019514356697030957	-0.011323764319489877
0.5294337509274734	0.009073137990713133	-0.02176313054318411	-0.0030931004103047113
0.5280561788087166	0.009217504475211778	-0.021852013071994917	-0.010226673090341904
0.5279939419647818	0.011726363552859886	-0.017591372525886394	-0.005791440189152134
0.5318230746913968	0.007604609343090885	-0.01024054643576981	-0.006165240396714179
0.5292938069628031	0.0167997278161995	-0.01395765009627637	-0.009258424125745198
0.5189176960074595	0.017982929457779483	-0.02425784377928228	-0.008891340388653302
0.5241047710614479	0.0019488196032167843	-0.02233927755249587	-0.00553461988810767
0.5146674791591116	0.008915459959144664	-0.017322978137337006	-0.011101661413103897
0.5303010700666847	0.013411674562697165	-0.016316648561448738	-0.006366600847269013
0.5347253059020791	-0.0015213251984334151	-0.030310359104108935	-0.006858000481587197
0.5278443132153041	0.00922660339950053	-0.020523758712166575	-0.012282179979999162
0.525434849997544	0.01601400841113771	-0.024276068610187922	-0.016400810812110218
0.5252088828516387	0.012406298181566886	-0.014137335967316084	-0.005185951441018849
0.5196091616433878	0.019644801904772923	-0.015887120893270375	-0.010834418678805089
0.5176856455914237	0.013731395798088821	-0.02041004986980338	-0.006964128556709369
0.5305270857311318	0.007843518834347122	-0.026562566023179926	-0.011507575486906991
0.5297304514052987	0.014315195445619999	-0.018543130990877753	-0.0069385004789702135
0.5414939374780159	0.004214829581468769	-0.017304852239482867	-0.005336869967612343
0.5291888713275407	0.002463171914334328	-0.027656815806966096	-0.01973047717698618
0.5344239227938893	0.01013087413571888	-0.0168558131556688	0.0028193008677649158
0.5265612843965133	0.013133126054299836	-0.003645064001981585	-0.0098478535623536
0.5267161529011201	0.007617129840017399	-0.01890993997983892	-0.010400652361171133
0.5282194367135383	0.014226792314642911	-0.019960736219592306	-0.008620566812347664
0.524697548648162	0.011672934777861377	-0.0249530759562535	-0.0060778000673377824
0.5301814323797427	9.215026935761607e-4	-0.016195840039554	-0.011365979761485227
0.5291809620135902	0.010320188947228687	-0.02247785381986502	-0.007804929475869391
0.5242143648576434	0.012198122298671916	-0.01656926244731334	-0.010373785707888765
0.5220688021625544	0.006201064159531379	-0.030200793913740073	-0.012735519517018307
0.5362075872728149	0.01624212186862619	-0.015060676546778907	-0.005692335160891036
0.5275069146426802	0.008286275323136402	-0.029499823591438514	-0.015386451521597577
0.5237240583078161	0.017838396434868085	-0.01895101710732915	-0.0097883039806798
0.5216686061448287	0.0018541257394746474	-0.034143872487686765	-0.01549501612305847
0.533286368446917	0.013089550838556783	-0.0192350042431944	-0.009921372175395382
0.5173163454912932	0.01652386522231718	-0.017926333412650614	-0.010272960273968141
0.5240893287741535	0.004512576364184441	-0.030899944338095772	-0.022607635345931732
0.5219880056615408	0.0012080308836200497	-0.032575748681381404	-0.01384701307154034
0.5306285615329874	6.800881447577733e-4	-0.022224511114470342	-0.01230251096928617
0.5280759268652498	0.005972234741163471	-0.02851321827147922	-0.0048811366314005615
0.5307863185686494	0.01481561333485212	-0.018449540353181325	-0.01147611214495057
0.5409681484794681	0.013293117391279996	-0.016334333355324138	-0.012877126947248812
0.5227569932439913	0.002566304543192431	-0.020813346097236077	-0.0020724457695249225
0.5313991911295479	0.013229232684141522	-0.014677898132954576	-0.006331885288721655
0.5271873543401001	0.015612922757608831	-0.0173244407096628	-0.011834850234269686
0.5312075267659453	0.005327848541707565	-0.013381977002148831	-0.007169145115926005
0.5218082373907826	0.009038374011154305	-0.022907827274816137	-0.005765273336345584
0.5303063015328635	0.013406784939081045	-0.022233185258156592	-0.008508459361204455
0.5334092790026829	0.010519564040560274	-0.012001340690323114	-0.005531465916776325
0.5290090501035654	0.009659976083427002	-0.02175595618036782	-0.011409203502245962
0.5247354924961602	0.00711069475524347	-0.02847560213649746	-0.006407628550731216
0.5269738824649712	0.006277327467260417	-0.025951015563565993	-0.009326492204853256
0.5207863862283498	0.008591411549344218	-0.01585743179723338	-0.014138284675456593
0.5254508473076092	0.007301588100976574	-0.0227070981482004	-0.0063881926396380465
0.5258385695825508	0.010480205281527499	-0.01666815100793913	-0.011838097317229474
0.5130674884786478	0.006113388172007166	-0.020364798730999816	-0.002345252241735701
0.5266655867859352	0.014095707981460193	-0.018331241028800918	-0.01118103739309907
0.526166861723889	0.004347143249580551	-0.02102464828575495	-0.0031218195785421153
0.5298989071040056	0.010663489989734473	-0.022869173222024645	-0.011749836610282957
0.5206319108559431	0.02034516136363615	-0.013735396850407278	-0.00583848158468359
0.525029948191261	0.010915476326155936	-0.028498356220197543	-0.019853841725692954
0.5171442590299956	0.0017711748233724023	-0.03274413181429895	-0.010768206599839816
0.5282742611382801	0.010968500361869988	-0.015222182460368872	-0.011273529455389916
0.5274718666611017	0.0053255244546804165	-0.015694379550194166	-0.006327138246203026
0.5393484769379071	0.005072010182324495	-0.027582091795820284	-0.013231921261263532
0.532427815960805	0.008546088601228555	-0.017296625766212933	-0.010309685383142732
0.5198027125609148	0.0034634995310281586	-0.02669736808459273	-0.009348730855439425
0.5309378249114726	0.012216283680024101	-0.018860291388678507	-0.0033086850875570064
0.5197735407579049	0.011867431568931372	-0.025325224522082312	-0.007988802694226733
0.525838388855627	0.011419132692968818	-0.014289414810703342	0.004852433699626086
0.5305713736679523	0.0061277368717192375	-0.02102126719192114	-0.022614170016644397
0.5200239370282765	0.017118468312948446	-0.010994517490415384	-0.007890764719947645
0.5197152418724666	0.012435211045987993	-0.02131249156487661	-0.010243424846665485
0.5313457342887623	7.892569407273039e-4	-0.035100456502028914	-0.015698789831630283
0.5319495189952828	0.009408449568213267	-0.02193635491576951	0.0014130697396460292
0.529382324353333	0.014023773534098618	-0.019646722881300288	-0.014670028553635977
0.5292641833813095	0.0017397193726680369	-0.02188263126129388	-0.011628318992427547
0.5270235590271852	0.004848275944637915	-0.014503385360709763	-0.008022716853857362
0.5318472216160374	0.007799185533802016	-0.01454120978769638	-0.013401874611640266
0.5179367146974598	0.011154010945510964	-0.020246938798927493	-0.021113401285161214
0.5210860400309131	0.009586735985957507	-0.015327326502002518	-0.010506771716372
0.5370973648389676	0.009381096338637573	-0.011687213917764163	-0.012731013118062516
0.5235919010563269	0.003050870459160849	-0.021396429460798772	-0.015072852280723472
0.5231720931562813	0.013955645523363248	-0.020578022441934338	-0.009319585094307166
0.5437365673972807	-0.004555540634993781	-0.026874241625058276	-0.020145014881172235
0.523621756570801	0.009296113867998492	-0.016168329641942963	-0.009145245995872135
0.523070962329091	0.015096538738112692	-0.011525872317988933	-0.0067647616410225495
0.5238821250840672	0.01711608229614672	-0.0034084456341062054	-0.006835856214333882
0.5298862883824298	0.00933123110923119	-0.024830312983934316	-0.009072641120456916
0.5222319653370416	-0.0018177378241666705	-0.030893176778928874	-0.012685807064419562
0.5270981879584252	0.00611611300841803	-0.028332529506952246	-0.013851127838725942
0.5224406345098824	0.0013823839879745091	-0.02820648467593859	-0.021961597350320307
0.5222936453029599	0.0034578201958029567	-0.023048552861497457	-0.0029993434071504833
0.5274463317816122	0.012878301153061109	-0.014080775311057305	-0.00494942184781502
0.5299752086737108	0.005048155806173112	-0.023709195274938494	-0.005886496893959249
0.5350201425353749	0.011089333923708557	-0.018677216267764526	-0.012370947008158276
0.5281257748361109	0.017113877284833167	-0.02484393964970237	0.0019126002213913514
0.520868506821188	0.00614482227111294	-0.019235873888003567	-0.011370987486628795
0.5154154394743277	0.006798566010717641	-0.030180076059440862	-0.008461822217015427
0.5217164419068386	0.0022218415718993443	-0.022697919619509	-0.011215531769905057
0.5253608748772532	0.0097533106901743	-0.020495218640737365	-0.013433701782096595
0.5305863728207071	0.020064874119612334	-0.01604779589231232	-0.008462391593568068
0.5323821979760214	0.00872955836461373	-0.014745047767709442	5.028292895537353e-4
0.5324486405138471	0.012497234302111904	-0.021197208240998244	-0.01470432222600202
0.5210243836530317	0.0070362208787463675	-0.019987094087474448	-0.015057410223281057
0.516054464421948	0.011239778689866736	-0.022033863547668245	-0.011400702551164066
0.5285106301083446	0.01267863829051025	-0.01930559649948531	-0.0024777337904917404
0.5328890530046474	0.0120166002450009	-0.018546471873696693	-0.005412683411412949
0.528500164557936	0.002702063994463204	-0.02431159826333449	-0.007795093999304824
0.5129939039848369	0.006923478922724191	-0.018475388521329083	-0.007847000748904627
0.5201211768865163	0.008089175560795784	-0.018519451512927283	-0.01563921074533057
0.5179417918528079	0.008145626393560474	-0.021703183089216486	-0.012307551374986132
0.5303690924926178	0.0064793137254834585	-0.027278140748312894	-0.012350534156123557
0.5287693182637375	8.961039664732911e-4	-0.0174920365917607	-0.01798282293568775
0.5343676179442397	0.006349303268976606	-0.03171286908841835	-0.014473097748684854
0.5189194436324607	0.01006975533140162	-0.018584305993264043	-0.0023173000719633723
0.5206773014350978	0.004879235457729512	-0.00814558489765574	0.009123046014916822
0.5258286941956708	0.005905745780268778	-0.030223407892574605	-0.009706736668483266
0.5228858965402502	0.01529582995536525	-0.015382666491615926	-0.01086982024914665
0.528782613164557	0.0035711923030317056	-0.01823453022337369	-0.013179164091042701
0.531638025050677	0.009461402733816637	-0.023886193886059993	-0.007523638918500785
0.5435174553636516	0.009692065495323848	-0.02376756581657403	-0.017414913082515058
0.5343111177524396	0.014896320591241845	-0.022687517574169914	-0.013568143713661126
0.5340729345117435	0.006659883283572542	-0.028696035254391926	-0.011598645442280384
0.5170650930605375	0.011104239315991294	-0.02612423842987432	-0.013523164168126274
0.5178644604436571	0.007108052115572323	-0.0166487657592894	-0.009321925156562964
0.5315251074131323	0.0127326913740293	-0.01798441631948465	-0.005631203745715522
0.5289791695689143	0.012205472435400953	-0.024023989336251283	-0.014096553247575316
0.5321316795012616	0.009882677073972404	-0.01908501434627595	-0.007125825900325014
0.525025621165589	0.008920747732494426	-0.017811267627631324	-4.455553920266977e-4
0.5383811376344387	0.013797953481375597	-0.01339369602831826	-0.0071468249295470465
0.5212095897677097	0.006769633879743682	-0.026081785065409032	-0.010163403792177058
0.5305929486357799	0.005060798042079366	-0.02595383820412252	-0.006207930716802342
0.5295463203436189	0.011556360864025816	-0.02167034991773624	-0.011201210356438883
0.5221819903293639	0.005738610909819769	-0.028593538070147907	-0.011117196645333524
0.5273475191861088	0.013682057803497787	-0.013793861656840548	-0.00953946950553515
0.5313228503818266	0.011317217444992651	-0.023488564947461335	-0.014479852494252717
0.5421597537254135	0.0020901322851501654	-0.019317679810536857	-0.009284710587837232
0.5235560285327097	0.009526647428184572	-0.008393211959829368	0.006513012611210281
0.5201926909463935	0.01318590833220487	-0.0254844414930616	-0.018583007634271023
0.5279183501609158	0.006276871337542756	-0.01648298093805998	-0.008820634614402375
0.5283158613949177	0.010683766844541455	-0.02843159620301789	-0.016742931542050463
0.5207154010302938	0.0012562444118062038	-0.01507385396602922	-0.014897687275250891
0.5135960123875474	-0.003241019749307898	-0.03578520787980091	-0.01263707417215616
0.5296887864372131	0.005984808023954601	-0.015345308090161925	-0.002946499575254139
0.5313816002421576	0.011168351327467935	-0.020724355353560795	-0.003652676968343526
0.5236314539241815	0.011363056138348423	-0.02608023392120607	-0.0071253745546193785
0.540806406573412	0.013960301352049963	-0.011561101925863772	-0.007641098240267818
0.5246880160503857	0.009575373382563633	-0.02443492357636259	-0.013046877805180372
0.5268462994816092	0.014654856889280645	-0.01608960443626112	-0.006294925722597853
0.5248841841258898	0.0032919364610494084	-0.025266338313937067	-0.012651746635935794
0.5201850724571164	0.005217079722035787	-0.020906581019018905	-0.002176987465439327
0.5246419781895549	0.016863098144137185	-0.021507539060138612	-0.006149057999109845
0.5233109010877538	0.010914683285547197	-0.016605671718069318	-0.006833641402801002
0.5280368335325304	-0.0013969357059731935	-0.013438933386981166	-0.01019240470568271
0.5269150843869536	0.008187315419348468	-0.021301625942305186	-0.013883143393090687
0.5584721546391859	0.01510375825469014	0.001109720664095451	-0.0053066105843088875
0.5195834353803458	0.015935356030369635	-0.00656076286222658	9.322047711414538e-4
0.5206213407569559	0.013665890874894678	-0.023942431024589105	-0.007495909201021617
0.5311724441183945	0.010998816632684984	-0.018850585504820005	-0.0022291283696928023
0.5298312600755287	0.01705072081131545	-0.013885871293022949	-0.007833316604126912
0.5188502740337927	-8.409877848475184e-4	-0.022025855833933926	-0.0038356901289877884
0.5194331939484572	0.016172488060110696	-0.014025506768834463	-0.005934642350741114
0.5288093605041126	1.262028948131685e-4	-0.03146949235553122	-0.0065288441738750765
0.5272737775463731	0.005760167208043867	-0.023012265700639026	-0.01464129033347797
0.5220962032938634	0.008124184397640143	-0.01586267967058105	-0.002616732638177127
0.5248363853712953	0.010786212936675615	-0.029356097400534582	-0.008270781196777642
0.5431743597452339	0.007082769675756986	-0.020092704968973273	-0.01347718862289997
0.5273063041424848	0.0075884766979077405	-0.010276061316888328	-0.004515372807007589
0.5263447862539075	0.010337840942843603	-0.015488578018604383	-0.011763003959289422
0.5176189596373905	0.010487556866124525	-0.01716045426483056	-0.008520030356090046
0.5286584743791966	0.0029728773523998737	-0.024031116143147152	-0.005091075446817751
0.5266896755245263	0.008124441503912946	-0.030537860717961295	-0.006830605006662899
0.5267506427691616	5.516635510674655e-4	-0.030032296246339126	-0.007075444749494381
0.529311637952979	0.01759990193043748	-0.016106808630954622	-0.008549463666738234
0.522388436270895	0.006270557118223767	-0.016957778224340074	-0.00118700771542827
0.5237670146585942	0.014611233367218819	-0.014870628259186874	-0.005919019622807852
0.5168065180423053	0.009440781375338228	-0.015784287212112096	-0.013508686110539165
0.523852628102746	0.012432022078781404	-0.021715983577128273	-0.017049786718368883
0.5272456931782987	0.014770162624182152	-0.01991348242119509	-0.01154882723895646
0.5297070296161827	0.00854878304985233	-0.02600152800065253	-0.00904142137125559
0.5207912135649779	0.0030164149551524756	-0.029235502510555976	-0.013346656602260797
0.5360811405373986	0.010078773415795985	-0.014210282269474128	-0.004105599765004363
0.5248141087597928	0.013718186503841526	-0.02309980925102031	-0.01038165959138141
0.5242635235143288	0.003405081349301999	-0.026762893038928818	-0.0026400599731266875
0.5179621130679894	0.002771825368712478	-0.03232942751208516	-0.017816818505770254
0.5082470140511026	0.01254154433299973	-0.03195956763481554	-0.010347231755805035
0.5352906652742238	0.013882266676391688	-0.013615218313877632	-0.004912317104164179
0.5225060615672303	0.012169626084768532	-0.02094600372546458	-0.003332143638295472
0.5195536459675607	0.00828473006756638	-0.023395686305657745	-0.009592943054342714
0.5343144460511742	0.009110635705965313	-0.024790083690103652	-0.005750230357838936
0.5278363820146749	0.009740134842710113	-0.026350611537096936	-0.010463609257021882
0.5137089999786397	0.005693931747449715	-0.02169207209203199	-0.007134571824456954
0.5280956148856787	0.014936489547698972	-0.016970727721684044	-0.005713165874617806
0.5336832017895689	0.016655707829201605	-0.024687423130380852	-0.01172659251112115
0.527638865796409	-0.00624933681613177	-0.03742646224934492	-0.01084402468415186
0.5293619544915509	0.008048454176406292	-0.02396790090903021	-0.00881465518719665
0.5263527706346867	0.010755901066714521	-0.023194921322592214	-0.01108425344547765
0.5271943863798989	0.01620114586390566	-0.014364698958419865	-0.008479318999948915
0.5270508480558828	0.009902961457598655	-0.017780914482103234	0.0012764263266128683
0.5293034898995415	0.009453010070864656	-0.012487992453033019	0.00263969556615395
0.5149367338233901	0.00830687336183874	-0.018134277856442574	-0.017317998855670053
0.5364720423622755	0.010328377473134405	-0.012362830917493805	-0.013409643615909194
0.5328888950508571	0.007053239213400178	-0.01782713442778209	-0.005150366024546958
0.5250431233091294	0.011589120259456345	-0.02309316027916301	-0.007256049235772647
0.525279287448004	0.013043528154352705	-0.021703625144125806	-0.013768828624908733
0.5277678714539243	0.020597882253227694	-0.012680599019903014	-0.0043260467896745775
0.5176796726030949	0.0032226342054027927	-0.029362803148273737	-0.008965346212715573
0.5373418134983216	0.01662482853235176	-0.01623173056892128	-0.007637133374339304
0.5155596789419549	0.012915895546709945	-0.02243851511250721	-0.013324335984379555
0.5264661789892993	0.015553764436731758	-0.023199523773907015	-0.01290561101009156
0.51980222482637	0.007993570047402837	-0.01796408738208609	-0.009282076530175171
0.5316826557581787	0.010787216810267557	-0.023422538405313928	-0.006788590074786983
0.5215202314783535	0.009259157350304513	-0.020787308096366305	-0.011253552859510317
0.5208265069896312	0.01588326902349021	-0.02092669576928477	-0.007106361252875339
0.5354474582751714	0.011523956841929714	-0.021540020183868122	-0.005096432088342512
0.5241389942650662	0.014658278597146026	-0.0099991199923535	-0.006257318593744636
0.5344426534469005	0.00689764976415907	-0.016147257246680022	-0.011993863159065947
0.5184200249411661	0.006181133143690479	-0.022075546627558115	-0.011872409523772734
0.5218444269705376	0.01617762473024361	-0.014070181495179713	0.004249506159710478
0.5319966035531419	2.761625647677683e-5	-0.027181532857882575	-0.009045463609356904
0.5297825021967413	0.011427563444922396	-0.01626802691272716	-0.0035469507403038465
0.5268566251479573	0.013232189060801392	-0.014472176798465302	-0.009469474574610235
0.5296763564507079	0.009197788336495528	-0.029129832397412663	-0.002936959464499609
0.5291988767701812	0.0035058711751086062	-0.017277809286555076	-0.00937956584528315
0.5294165033532454	0.006593508649081889	-0.021356362350997485	4.018646148452002e-4
0.5285546221821118	0.020512362699237008	-0.01310738460920173	-0.010888362988246829
0.5216080831305278	0.01149184976421937	-0.020654754410913925	-0.006224592500455094
0.5296625919110803	0.015116904298883954	-0.013701242906189785	-0.005667241799556737
0.5276213158211713	0.01569451041122356	-0.01653743190881755	-0.012119767627694688
0.5336882238611632	0.0051600617843554795	-0.031489282719598125	-0.0119455563102429
0.5219342834843231	0.012278566146639448	-0.016620773156284366	-0.013164839399160565
0.5219443839978694	0.002510346060450549	-0.017488414478774097	-0.006392875806724736
0.5204778271056936	0.005687539207050725	-0.028223697830283632	-0.01797304202292362
0.5192944476440139	0.01715978944724117	-0.019021705075890644	-0.011119968981752966
0.5235107520740638	0.017802300975925684	-0.01411492957832853	-0.008741078362094427
0.5387796078587433	0.007283257951848548	-0.01285965517274809	-0.0019570308216014624
0.5214367208715541	0.005407579073176949	-0.004811822132465104	-0.011670289832510984
0.5352358276492506	0.011101049583923578	-0.017210192689365546	-0.010200817720183636
0.5264256073193831	0.014257033816558412	-0.011443065645953663	-0.008536912658846414
0.5279631304140606	0.011572709963931102	-0.01915549784509997	-0.008191586758016968
0.5315301696102886	0.009800232883706348	-0.030422779943419406	-0.011384081393272011
0.532213314116413	0.013761061794890265	-0.023819044344669145	-0.009720280714042677
0.52461143012162	-0.0017771400810467717	-0.03285034905072776	-0.018300956344985447
0.5319777531072136	0.0013789128532267244	-0.02457687812281994	-0.011666822312797795
0.53383741505792	-0.0027836169296314196	-0.02890276096369966	-0.009400542903457942
0.5273633386489718	0.00620032034011355	-0.005932950154580375	0.0035780042338191863
0.5181402020280261	0.00721813077768606	-0.02140036143434379	-0.005238254869733423
0.5298361460809401	-9.645522221929798e-4	-0.02109688076648258	-0.007185814886491375
0.5205559354235977	0.016023878812947548	-0.01626746292496614	-0.0055499668433137035
0.5313837115424562	0.014817349406121713	-0.02235582850535027	-0.005536064652332846
0.5207474488326371	0.010311935400546935	-0.017095390883084965	-0.00878404520128729
0.5239560548843567	0.015879390164329085	-0.015034560598411366	-0.00454686778342069
0.5323570662196596	0.009720392650329281	-0.02163059201015573	-0.012196657258850946
0.517437636528544	0.01006240169423401	-0.02901599369603483	-0.017505292018420004
0.5319645323553082	0.015101552662881606	-0.023840119805043226	-0.010783170648307524
0.5285922906710415	0.014922464681258362	-0.00921984157108814	-0.008631955011061386
0.5269198444008493	0.007788730201306819	-0.023255674969892674	-0.013365236687348644
0.5286436887283698	0.012935381365689804	-0.017719700408112035	-0.006985499015104166
0.5227634877777636	0.00458749507256062	-0.03305339569674635	-0.009801855944602155
0.5323917602740342	0.011989501598063031	-0.021403831738167293	-0.0036905521725210323
0.5251182730743313	0.017527228178533603	-0.018898269714170923	-0.008824138569427603
0.5246761468350202	0.010699327919939038	-0.016870348755264154	-0.007916552591057302
0.5252688113950194	0.010284750296175227	-0.020872572517712545	-0.0078083311089694385
0.528647350766387	0.011836458110060096	-0.02453895179681135	-0.011568319705850712
0.5250662823941784	0.012513284324758938	-0.012695764469281563	-0.01521829053133936
0.5237136657599336	0.008012691512109408	-0.025740780667079265	-0.004175070276513435
0.5272263550957417	0.010579471070841106	-0.014411176176511852	-0.004512453373433428
0.530523936227403	0.010210196479890162	-0.018848486795939583	-0.00733627413997003
0.5323746660136556	0.013844915997717247	-0.015546201351342126	-0.004489142514361605
0.5279210455456611	0.0026651758830015123	-0.02658153584912344	-0.014654485104922845
0.5349092804712071	0.008443828235001262	-0.02103031406204309	-0.018714984015865594
0.5513167567119194	-0.00411001916863578	-0.035456277377856074	-0.016019559986696758
0.5101364433611489	0.014999187039321125	-0.024278108056055552	-0.01106932479307833
0.5243471941190871	0.0032861209427209395	-0.023135058006895	-0.003426633752608857
0.5144106789145869	0.006476564978950508	-0.023599849939284465	-0.00979523522261468
0.5279345126840805	0.015920653049866042	-0.010555488306522294	-6.214480633356542e-4
0.5346380886446599	0.012436375007563833	-0.017260014372270996	-0.010778861072119407
0.5224166987304814	0.008723201431227333	-0.02624576520805213	-0.008223884326613851
0.5329634379387549	0.005627271124226934	-0.02314893981169109	-0.008707506724837638
0.5252254882612803	0.009149682898654813	-0.02514016401976376	-0.00520715237045932
0.5198841896722264	0.00539937110038283	-0.027628073310119104	-0.006359072527851723
0.5304746876138052	0.013510779790927659	-0.014724309633074638	-0.00630356199895917
0.5300257276197835	0.00629707051694821	-0.026786375146865483	-0.0046305470588679926
0.5261284422885278	0.012507218507399966	-0.01842608332281147	-0.009205578399735802
0.5281531507712167	0.0017223784436309962	-0.028714464619596522	-0.00855691463840176
0.5180173579753535	0.012905877995373202	-0.017093133191350803	-0.01660449634098624
0.5245898849455651	0.005086433884286106	-0.026064700512821587	-0.014472564024036357
0.5227487508016941	0.010788828436677632	-0.0169316967551315	-0.007223146752078757
0.519552294763759	0.014339614932375302	-0.0026115337966072013	-0.0020761965124497348
0.5318113561874781	0.006663425246968436	-0.03899171584929677	-0.013251937244658039
0.5408295612994048	0.01663377490449215	-0.003263308037938351	-0.013183728650836037
0.5195716579089695	0.004291215327792199	-0.03209945105064544	-0.009497077751054808
0.5282420247635136	0.006434428327640096	-0.012441452096209322	-0.0017612438103954435
0.5237164778781338	0.01111937451780588	-0.020382557753376752	-0.005849676959840685
0.5313090949243676	0.003928718314626131	-0.018313913650748286	-0.01472010632116974
0.5177308078643849	7.569925927422991e-4	-0.02952484533958976	-0.011158996554532665
0.5131484878792434	0.0121877349099992	-0.005029923492861968	-0.001635791037882403
0.5203974058437073	0.002550364514599036	-0.029465455251641872	-0.012545699770120206
0.5309855494433792	0.004940871395610758	-0.03146456968194627	-0.009414826954703248
0.5263070633250521	0.01495847417835795	-0.00945576258588616	-0.015116358305271723
0.5266194872556932	0.004688645578631478	-0.024811045125927862	-0.00631585969527402
0.5174930742569658	0.00945649902767285	-0.02344100427307625	-0.009087036035948784
0.5306629404830041	0.01903970928263698	-0.00764702323390645	0.003129989037434746
0.5159776790090479	0.010199887067878138	-0.023261618473658974	-0.012360762463084738
0.5323527686908132	0.015142885423328619	-0.00819973310731638	-0.013648003968539667
0.5344457515896409	0.010434812860586114	-0.012856710700115931	-0.004830383807385466
0.521804464103986	1.2547744246191368e-4	-0.03110669054162765	-0.015989455668944753
0.524931771202973	0.006027783697938588	-0.029699846023883522	-0.015680165743988353
0.5200107557293574	0.00824402478895955	-0.028754195732213442	-0.02386339091202076
0.5220427712107735	0.00668973690924426	-0.02756737106203659	-0.007644142663924756
0.5391464005837516	0.005530215091718813	-0.00944058829864974	-0.008373033780428698
0.5293815584921422	0.00786150823634333	-0.02486205907142634	-0.013472296533448478
0.5332984847351511	0.0033517884495314187	-0.02111699866706866	-0.008424080013806703
0.5220683179557037	0.015102298598121592	-0.015536996245959401	-0.0033329350319381778
0.5173460890326453	0.004035497621739576	-0.020232343158123195	-0.006339080492249428
0.5274054134472773	0.017283638540816763	-0.027146923346228383	-0.02124716427763138
0.5298542828487058	0.009558324034622786	-0.024298949797193083	-0.004839736294684035
0.5285165609712132	0.009484812485910873	-0.025875546236940772	-0.012246466917652842
0.5327948059705854	0.003862678325365475	-0.027955844247975904	-0.013601726233791647
0.5239158498844037	-0.004920806663255362	-0.026111837370378012	-0.009891687369968151
0.5168912590855165	0.00643051581297488	-0.022262401463627485	-0.010151307585188337
0.5167991804293645	0.0020414987928626866	-0.03498933706333102	-0.017103742513034047
0.5383900699344843	0.011493043003372156	-0.02328921084490039	-0.006512882884648605
0.5292458298649608	0.012801920958999407	-0.022333987048393796	-0.013838089462600121
0.5303650516606419	0.013338178854044532	-0.020394316928392726	-0.01844515427061962
0.5305434508850485	0.014320972410179142	-0.017990808891416465	-0.006997203853920189
0.5331821129211509	0.01704466564292276	-0.012886576748323211	-0.007872831591443492
0.5278226568236861	0.008048897631970295	-0.020142008562660033	-0.012322695667440917
0.5184779953135208	0.007730171733455181	-0.024246052509102	-0.005502133930283329
0.5293142625143997	0.01045571066397332	-0.015241730603837841	-0.002961560254940397
0.5127616340221127	0.013548426633022326	-0.021715081017477048	-0.005098976580698185
0.5309089771687979	0.010184724582702103	-0.026725285431056362	-0.014222366178996524
0.53058144690223	0.01451000432985329	-0.025469476944208223	-0.014909350397489078
0.5243411622611351	0.0075630885294894696	-0.013310710637601357	1.832691369469998e-4
0.5257904538180679	0.012836409483357215	-0.01651747763707533	-0.001790028453110807
0.5166123131399456	0.018115677576676613	-0.019910594565906038	-0.002384494786153476
0.5193894037271659	0.0030019285854314404	-0.028717945225712457	-0.006667264119328055
0.5267449001617867	0.014150893373113501	-0.015885406243425052	-0.0033682497845494213
0.5287786912394867	0.011221021192383683	-0.016214687790490682	-0.012522417280425134
0.524149961002272	0.015920826774031026	-0.006497443353942182	9.161962646487893e-4
0.5279785043705957	0.0021676742149997026	-0.025197066462939132	-0.008578125447237994
0.5244851454481515	0.0012882799204618541	-0.03056669264920013	-0.004630873257406748
0.5254417609043298	0.023163319912493645	-0.01979395967637168	-0.006453470473681793
0.5326276253212219	0.020090498584920163	-0.012596332125352692	-0.01839153634177673
0.526115776881226	0.009340271999617736	-0.022499835657152474	-0.010069351834938343
0.5317631635066989	0.008510182763032215	-0.016943451817980515	-0.009498407632642075
0.5252831834033549	0.008546096717967093	-0.025773486707272756	-0.0037361243804389342
0.5280735258647145	0.011925330940345428	-0.02305083441540866	-0.016955463857662337
0.5267357323173897	0.010312933176575594	-0.015943203422520442	-0.011625744606539678
0.5287182040536131	0.015535517091095824	-0.01601749017596179	-0.02497987673036936
0.5233949461325524	0.006267583918480141	-0.02080656334145204	-0.008055841531140338
0.5348776968380055	0.012844319898263486	-0.014710924651803091	-0.011152167181907877
0.5231567753570924	0.01206695129576515	-0.022893628373615586	-0.011805099501792215
0.5305138239463368	0.012871565406074613	-0.01714300112129087	-0.013719707857607486
0.5185976536954756	0.01095045528042851	-0.021938955872184057	-0.009132371781337256
0.5190319956812696	0.004716491591395729	-0.029110305418054757	-0.0069981510359114485
0.5299150096901006	0.012967466813757975	-0.02912330309801354	-0.012724491612264736
0.5306629494239103	0.004461796975840281	-0.018984044487684957	-0.00579414017720237
0.5201697082745838	0.012226941070454045	-0.022478104504510044	-0.006891328459137738
0.5285932937932534	8.474997960093093e-4	-0.03223998624098628	-0.014481552307229325
0.5278103124131758	0.01166111531003078	-0.027884818867204994	-0.010054367398755306
0.5268101983522563	0.011441305839517036	-0.018769932147339363	-0.013261458793735189
0.5221100930976552	0.008360425692118015	-0.022210138366301563	-0.008637816674736032
0.5237084390177509	0.012644165600403658	-0.029481799521345716	-0.013864907904380396
0.5211892045426868	1.2590236812082896e-5	-0.025852663074582942	2.605889700280279e-6
0.5280435821357524	0.007144089115048232	-0.028951518984494155	-0.011530307396514823
0.5349812603107493	0.02024376793196768	-0.014123012984556869	-0.010673552586680289
0.5230112043321431	0.010183762962637956	-0.022501885684447387	-0.005628929868595398
0.5226637102712517	0.006242718809970993	-0.03102386859018758	-0.004223652396628202
0.5253635389038932	0.01413757715611798	-0.01961032730760629	-0.00921014226674355
0.5298709815450667	0.011259913705840724	-0.022922655492653436	-0.020252432608237024
0.5228125369732385	0.013887454662113361	-0.00815030917922709	0.010588379472368277
0.526185423972528	0.02103320215591257	-0.010149255154430216	-0.007964391779957376
0.5332359874808155	0.013372309298494566	-0.019438370900762305	-0.011939084628338715
0.5262343489868685	0.010491622924370496	-0.014123798388306748	-0.0018951424653427442
0.5372341341312717	-0.006441392894999093	-0.035215007724575906	-0.013635740399525855
0.5333050119824599	0.005318653198105441	-0.031943313023715586	-0.01877384993713627
0.5397714001078833	0.005351065731767156	-0.021556958970040715	-0.012430181474674534
0.5249476834256775	0.014464017803522054	-0.01104741382029	3.191864255606498e-4
0.5194169738700299	0.010346080374576409	-0.011126085328808903	-0.010824900582397086
0.5297172654526305	0.017554972065377327	-0.009028980083842154	0.0046547022283269434
0.5443383590589423	0.008449353677363807	-0.012076821270585762	-0.006173225062157351
0.5212026525021005	0.01414827133915666	-0.026538212535361348	-0.011957028577324235
0.525891176334475	-5.415148901521689e-5	-0.02077341314356229	-0.015806549888104947
0.5192511844275479	0.010506450827791504	-0.015279232965675467	-0.009760536795766253
0.5261445272946982	0.00989132707267114	-0.02051848186987231	-0.007753803777032274
0.5241895466294001	0.013381619034347142	-0.020359785418926298	-0.008186141029436437
0.5337604027245971	0.010388188418786169	-0.022144695924994778	-0.012549537497651477
0.5283361624318184	0.007886162407282604	-0.024185925065883757	-0.009426306233273762
0.5381243166006726	0.006749428743990577	-0.030408877824680894	-0.00975653101509415
0.5267652895565739	0.010107099024133488	-0.0334070158173281	-0.019834981792872304
0.5268439105354964	0.020084794657481718	-0.0052327481098625415	-0.00695648013325762
0.5165066784543482	0.008673349819577188	-0.022310584250057847	-0.006458746588769263
0.525658287281236	0.002921340584611882	-0.012410993208086016	4.240982229153259e-5
0.5338599280788329	0.015118495802670608	-0.022474825698388403	-0.009286318822956715
0.5240043232912	0.012761579271787895	-0.01998278645368885	-0.008256889165835602
0.5354998256331331	0.014665522549653386	-0.01706754956110308	-0.004944745083351932
0.5296660192928414	0.017728288888993644	-0.007669443015365999	-0.007679853946395341
0.5262654489098181	0.014996616464752812	-0.024288625733631847	-0.0216825133843324
0.5240649931367743	0.009502217063801338	-0.020661428732030848	-0.004338951081930102
0.528042866489792	0.00115904566556855	-0.026531262135081037	-0.008067464613251626
0.5305890676320337	0.006713185965273364	-0.022567622732348056	-0.017059712846462783
0.5244356305871897	0.011146503553453566	-0.028103901083347687	-0.010065471487746457
0.5178576356225595	0.004366129071146209	-0.03537612029603054	-0.015265499379168273
0.5401322274378256	-0.001381946490480925	-0.0206182577095512	-0.0024311397416351323
0.5156483063944943	0.001946824021173847	-0.01807582615878293	-0.005069098105605289
0.5290844239144877	0.007024027579599805	-0.015317248184170811	-0.014799087041128865
0.542195964911905	0.0059776921525264235	-0.022491968542730837	-0.020776736256055122
0.5328208997689816	0.007959945517880795	-0.017233384121033785	1.8454831186689823e-4
0.5238523767925588	0.00954530475065945	-0.012158266441970461	-0.00279921073349012
0.5261091866918518	0.0065481927624381755	-0.014324529176137935	-0.011485279186672684
0.5227873975388967	0.017540033342087754	-0.023494592515130464	-0.00624585175904178
0.5211920341666083	0.025054256780511385	-0.0077374820451888765	-0.004767942230391876
0.5375406627367524	0.011772468385720256	-0.022843298464398552	-0.007639784507765057
0.5278013914964567	0.001820321698662005	-0.021391141262148746	-0.0018807230957216719
0.521974496774164	0.0010394131600902096	-0.0340170173610331	-0.015999652629542605
0.5239177490955361	0.02321462131965479	-0.017400204740767512	-0.014728002011279865
0.5234992267722482	0.014627780410642263	-0.009078510076234189	-0.008315493150442246
0.5231476247088064	0.007835147500469914	-0.018582250972263587	-6.654170448197694e-4
0.5225878664238105	0.0010840789728222807	-0.02407263182409683	-0.0014107344705955437
0.5232804904170578	0.01707150735908144	-0.02393073772022489	-0.0058128973132635185
0.526610750865815	0.008789650693382446	-0.019198155534841253	-0.0064438007982763786
0.5443980774586931	0.010090330135640445	-0.015366578298832747	-0.017421614746633427
0.5244139428363332	0.008469112984711005	-0.025013883809406494	-0.008321016305425637
0.5284005960920864	0.012307496832862632	-0.017989269768854302	-0.01245853107663374
0.5304196719395272	0.014359898396732946	-0.017415345069742193	-0.007450696658553051
0.5259428591545195	0.008929314438112186	-0.01710442849637306	-0.004971588774835043
0.5292960077364913	0.0076056189486037856	-0.019562957134929577	-0.01328428087556657
0.5290646359558832	0.012900538980947346	-0.019904216801365057	-0.013285488990027476
0.5242049423669504	0.005692762133036698	-0.025695858300345088	-0.008991605732634156
0.5247585097990828	0.014403555946894075	-0.017613005224464396	-0.0025216975655902017
0.5308931353577443	0.006869890174284464	-0.010890113208814575	-0.004207589998861644
0.5381927859390989	0.00873985840362678	-0.019410224266603014	-0.012324214127943503
0.5251786144103526	0.004114593577146237	-0.03522417591662009	-0.012736811955463943
0.5287183685959855	0.013873443382789435	-0.014974668019538947	0.003429471197112779
0.5243810410108187	0.009999529688028896	-0.020414906952058835	-0.010209170953271889
0.5131055050916894	0.014245133063648774	-0.01190450664733648	-0.0020194363274755344
0.5307067005259117	-3.5485446768994346e-4	-0.02647593118134845	-0.006848005881802541
0.5211304795830024	0.007250443433757712	-0.023652115224249263	-0.008171996140238322
0.5091455347882203	0.014682321055108596	-0.023990379495537638	-0.013702098404721754
0.5218010053552563	0.005848760371163075	-0.023424494488359766	-0.007895035231100815
0.5262205296699218	0.018333474337760308	-0.02872020239054319	-0.025183592600903595
0.5216145688237283	0.005667154968864315	-0.018149618455713168	-0.009471453529202211
0.5309109403063831	0.02027717797360165	-0.0189818615318424	-0.0012534527315472368
0.5284492707968814	0.005778550728184248	-0.013500099824832142	-0.01180614391155628
0.5328077950292476	0.0047672035777673975	-0.022903457316979747	-0.007821503039160665
0.5468433792126383	0.002501069141552641	-0.01733834749232431	-0.00434334736011848
0.5128657510475204	0.016672362910680666	-0.023492144127619796	-0.009542712504793237
0.5092319869493773	0.006343018021655494	-0.013071057075509653	-0.010177286598871979
0.5249017424756396	0.009373639466895475	-0.02280638480090994	-0.016174540214553036
0.5252546208981965	0.009644143461396736	-0.019884641369605095	-0.005647443188586603
0.5266320850037532	0.006930924716279175	-0.023111974424911343	-0.009539461297246381
0.5321862803557803	0.019003885671301363	-0.01826628500830327	-0.007560477348123355
0.5203823582455668	0.009229985067136133	-0.008924754668478403	-0.0048541093550456835
0.5315598086187234	0.005742762873912447	-0.016599378164927164	-0.00350450556449914
0.5230202759841533	3.3395142789039746e-4	-0.04008035540167539	-0.018253841391477375
0.5318948420082393	0.004780628151025168	-0.02253757395505727	-0.012033126252365607
0.5380929429018444	0.007599757789094801	-0.023547530660502494	-0.007469615292406509
0.527332597154928	-1.1089947690979369e-4	-0.03697622152291782	-0.02062190050339314
0.5323628434982496	0.008345903547990493	-0.01744384524542614	-0.008356477540934795
0.5296402012246221	0.023814591966763686	-0.014438111608445025	-0.00936268440880835
0.5268105404337621	0.006152734092476143	-0.01921558080770485	-0.003517667790713876
0.515351765088492	0.0020811223102283585	-0.03817232250891464	-0.007578860427368514
0.5369992529151526	0.010010155803974312	-0.026533713145910888	-0.012959808928750038
0.5299093866026118	0.0059219530544487005	-0.015610158966161778	0.005364728010519095
0.5205837810759737	0.005653067837991155	-0.0280536513208829	-0.013679940511615515
0.5233627877101926	4.227075807324021e-4	-0.02921592998380521	-0.0015368858461439652
0.532942512507899	0.012956013790805456	-0.020155087491830613	-0.014514714926062518
0.5239036650244355	0.002733407547593496	-0.021065833407130346	-0.008583493552819888
0.5256468613520765	0.010569464065780215	-0.023875018074669383	-0.0025096850389004447
0.5217053737761119	0.018191501264768158	-0.01612684543621427	-0.002514499101448894
0.5216303372363594	0.011308743104891206	-0.01824045489590454	-0.013464472690703813
0.5166567882081577	0.012535854580999192	-0.021671709763859806	-0.007842629645858159
0.5202097484971012	0.009123480306949571	-0.018510976774268693	-0.009443277298882374
0.5202722231525729	0.005608775682990763	-0.025401164757953884	-0.009174353834899453
0.5298729284629621	0.016620057722714257	-0.020552339609282957	-0.004833525709513571
0.5426492354963665	0.007563067787603224	-0.029277366866634326	-0.01768028172011889
0.5280288186835566	0.008378741497020038	-0.026459725982017325	-0.01074628589342464
0.526311650747715	0.009937500246407464	-0.011925039754720403	-0.007953869364684797
0.5299683147830304	0.012017516397979424	-0.025367839793426245	-0.008238008724670103
0.5284998354894308	0.015174204976491742	-0.01292482491680042	-0.01234115765082576
0.52887711676554	0.006631444188328039	-0.017974618991827295	-0.00409090043800836
0.5313383819293668	0.011182228330778705	-0.017682042254781722	-0.005419292778640785
0.5128069080849749	0.00429097934948868	-0.013550665570751064	-0.008581934747195964
0.5200300039834568	0.003980929736321098	-0.02930867997052987	-0.0033272932803276862
0.5201229021106698	0.008730531497671242	-0.025863436662084387	-0.017391392224282307
0.5299791071168544	0.007765415059501405	-0.018732090262378008	-0.0023315869050687713
0.5259974889697109	0.00995916887214861	-0.020087422899808763	-0.01179040607424787
0.5295257967657969	0.00969557238008534	-0.02528575773209229	-0.0069890013735253945
0.5205572674476997	0.016381461381754225	-0.015363640628999658	-0.003074863056388299
0.5357999396626418	0.0044029809415109455	-0.03138247004492276	-0.010696255607113627
0.525469208961837	0.005716317347556431	-0.02635004452107378	0.0034393045620686588
0.5284820381342938	0.017518771012520827	-0.009734832321523543	-0.006861624032031549
0.5256472906932252	0.005444032771337249	-0.027443107705226028	-0.018991432094321477
0.527764816921157	-0.009626169959477845	-0.033508525932847436	-0.014991164847614842
0.5388340021684249	0.009864779530592909	-0.02079879580655714	-0.01445879102320875
0.5157972956445394	0.011517801626623313	-0.01756025585253848	-0.01037115925563206
0.5242704711861633	0.013287031240551602	-0.022381040943576624	-0.013443889408001439
0.5254623528199649	0.005343232967632774	-0.01880981790076798	-0.005521480044493937
0.5269738332731182	0.0038577823412907827	-0.02024765296397171	-0.0038371764472915925
0.5244695725157562	0.012012471649512814	-0.01539696112320826	-0.012408091449776004
0.5272724987963137	-0.0025009353578913083	-0.02171685938633876	-0.011437107138473308
0.52808620693657	0.008661543044210991	-0.02685529128619137	-0.010958920628789441
0.5157332124189917	0.010560597565228699	-0.02688826763812091	-0.020008005763909965
0.5182997154147796	0.004069221351089887	-0.02665379353042551	-0.008359902454350811
0.5284147013003617	0.011512650904779905	-0.02728099669390629	-0.020500017677428522
0.5231293155408574	0.004700884864257414	-0.02347235108250043	-0.002058352600841206
0.5323971800482225	0.005314983288692371	-0.018960242610779714	-0.011776894789037881
0.5294216397429699	0.008588989526684167	-0.021865661017731557	-0.0022643408827233884
0.5283301310801953	0.010173776397376183	-0.01773965760742982	-0.016341471743238453
0.5206163129451754	0.01571797089693154	-0.014096539796144369	-0.0037099619481474793
0.5240735285722168	0.00636015330141122	-0.019200362767428376	-0.006967390442636306
0.534623460312231	0.0021229018008088606	-0.019934212780244105	-0.008854250191094076
0.5235259005345576	0.008067627071967813	-0.022012446619238797	-0.010269165776925545
0.5269422415322847	0.004941898394738995	-0.019517598556047486	-0.013015392437584076
0.5363033762058446	0.009383105092118494	-0.008517249401944114	-0.006193226204132116
0.5163053470784863	-0.0072814353672793625	-0.026032179524903092	-0.010270547986169528
0.5228232508146554	0.014879119822293596	-0.016400218523113606	-0.013973981762700502
0.5214465289232785	-6.145367656558285e-5	-0.024030799855265596	-0.014161100897383386
0.5347711258341229	0.018668946499618796	-0.02416220734839529	-0.014529463602972512
0.5276969899519173	0.010979057888746107	-0.005723450512728195	-0.004340244769693
0.5324689033790094	0.003200466324567942	-0.02769041374957258	-0.010302912397511204
0.5227823904416119	-0.0010192277122870567	-0.03524851066998493	-0.014235144145545636
0.5214550869475332	0.00884218893570776	-0.0224620832275454	-0.012671599012768766
0.5238764333655571	0.005260764721648645	-0.02344988865644769	-0.007733520156897773
0.5227286449607271	0.008249063126850274	-0.019752952162133634	-0.0066919296094250175
0.527171613565909	0.001811618398660556	-0.028127366424843623	-0.01777187297530376
0.5113284076015214	0.007362148275438633	-0.01777205427600323	-0.010330505787823678
0.5345959667018744	0.012028432478237932	-0.008526594656040633	0.006490485143802571
0.5195871826080523	0.007860860272929628	-0.018951197215685826	-0.015000119755970633
0.5240723139927709	0.010510743576976227	-0.02337993902231917	-0.011701162820353779
0.5324224121995852	0.014725751492640911	-0.02290883357015846	-0.014861867418872507
0.5271825896207375	0.008959435009291123	-0.01566746213356714	-0.005420954725918916
0.5274003690695022	0.016884469750287828	-0.02609657745574735	-0.015346900998424404
0.5260622114596066	0.005148311359144721	-0.023074429509548786	-0.007678556106235801
[truncated: 12,001 more rows]
