# Supplementary material for: Global determinants of insect mitochondrial genetic diversity
Source: Nat Commun. 2023 Aug 29;14:5276. doi: 10.1038/s41467-023-40936-0 (PMC10465557; doi:10.1038/s41467-023-40936-0)
Supplement: Supplementary file 4 — Source Data [file 41467_2023_40936_MOESM4_ESM.zip › Source Data/Fig_4_response_posteriors_gde.csv]

longitude	latitude	id	draw	response_post	post_samples
20289695.54838628	68142131.47766241	1	draw_1	0.48759752867249623	posterior
20289695.54838628	68142131.47766241	1	draw_2	0.49665991707131296	posterior
20289695.54838628	68142131.47766241	1	draw_3	0.4799312002362844	posterior
20289695.54838628	68142131.47766241	1	draw_4	0.4369549064876933	posterior
20289695.54838628	68142131.47766241	1	draw_5	0.4733888950055211	posterior
20289695.54838628	68142131.47766241	1	draw_6	0.48247993777096804	posterior
20289695.54838628	68142131.47766241	1	draw_7	0.4620168182372417	posterior
20289695.54838628	68142131.47766241	1	draw_8	0.4858764953896716	posterior
20289695.54838628	68142131.47766241	1	draw_9	0.4975014207284039	posterior
20289695.54838628	68142131.47766241	1	draw_10	0.4759947342681163	posterior
20289695.54838628	68142131.47766241	1	draw_11	0.46760368452119133	posterior
20289695.54838628	68142131.47766241	1	draw_12	0.47468818167532983	posterior
20289695.54838628	68142131.47766241	1	draw_13	0.45872586230241946	posterior
20289695.54838628	68142131.47766241	1	draw_14	0.4815742904739837	posterior
20289695.54838628	68142131.47766241	1	draw_15	0.47553097971937774	posterior
20289695.54838628	68142131.47766241	1	draw_16	0.4706371968553204	posterior
20289695.54838628	68142131.47766241	1	draw_17	0.46847379499071373	posterior
20289695.54838628	68142131.47766241	1	draw_18	0.4603600725230187	posterior
20289695.54838628	68142131.47766241	1	draw_19	0.4627783228365287	posterior
20289695.54838628	68142131.47766241	1	draw_20	0.47970510145364076	posterior
20289695.54838628	68142131.47766241	1	draw_21	0.4376324733092757	posterior
20289695.54838628	68142131.47766241	1	draw_22	0.47939147106370505	posterior
20289695.54838628	68142131.47766241	1	draw_23	0.4655243840453825	posterior
20289695.54838628	68142131.47766241	1	draw_24	0.48390261936391876	posterior
20289695.54838628	68142131.47766241	1	draw_25	0.484082671953775	posterior
20289695.54838628	68142131.47766241	1	draw_26	0.47506033310000684	posterior
20289695.54838628	68142131.47766241	1	draw_27	0.48777373616557385	posterior
20289695.54838628	68142131.47766241	1	draw_28	0.47087138502363896	posterior
20289695.54838628	68142131.47766241	1	draw_29	0.46100010933739793	posterior
20289695.54838628	68142131.47766241	1	draw_30	0.47388126334928937	posterior
20289695.54838628	68142131.47766241	1	draw_31	0.46086851971965703	posterior
20289695.54838628	68142131.47766241	1	draw_32	0.4815549836291568	posterior
20289695.54838628	68142131.47766241	1	draw_33	0.47152493046707766	posterior
20289695.54838628	68142131.47766241	1	draw_34	0.4723521673618334	posterior
20289695.54838628	68142131.47766241	1	draw_35	0.4544140305285147	posterior
20289695.54838628	68142131.47766241	1	draw_36	0.48141632787673694	posterior
20289695.54838628	68142131.47766241	1	draw_37	0.46740760935183645	posterior
20289695.54838628	68142131.47766241	1	draw_38	0.48632297220173565	posterior
20289695.54838628	68142131.47766241	1	draw_39	0.4719955879385578	posterior
20289695.54838628	68142131.47766241	1	draw_40	0.45825340719149876	posterior
20289695.54838628	68142131.47766241	1	draw_41	0.472068953759082	posterior
20289695.54838628	68142131.47766241	1	draw_42	0.4520516945137191	posterior
20289695.54838628	68142131.47766241	1	draw_43	0.46258301284433256	posterior
20289695.54838628	68142131.47766241	1	draw_44	0.4805543748037325	posterior
20289695.54838628	68142131.47766241	1	draw_45	0.46920557481530484	posterior
20289695.54838628	68142131.47766241	1	draw_46	0.49017316031847996	posterior
20289695.54838628	68142131.47766241	1	draw_47	0.4546682803315111	posterior
20289695.54838628	68142131.47766241	1	draw_48	0.48487651399776965	posterior
20289695.54838628	68142131.47766241	1	draw_49	0.46209298804520665	posterior
20289695.54838628	68142131.47766241	1	draw_50	0.48065448795839877	posterior
20289695.54838628	68142131.47766241	1	draw_51	0.48586740088624714	posterior
20289695.54838628	68142131.47766241	1	draw_52	0.4643255837870898	posterior
20289695.54838628	68142131.47766241	1	draw_53	0.4672851622070838	posterior
20289695.54838628	68142131.47766241	1	draw_54	0.46810796701457497	posterior
20289695.54838628	68142131.47766241	1	draw_55	0.4673601173455594	posterior
20289695.54838628	68142131.47766241	1	draw_56	0.4672260592730151	posterior
20289695.54838628	68142131.47766241	1	draw_57	0.47341329472632376	posterior
20289695.54838628	68142131.47766241	1	draw_58	0.441414938609574	posterior
20289695.54838628	68142131.47766241	1	draw_59	0.473723990565507	posterior
20289695.54838628	68142131.47766241	1	draw_60	0.471271937864604	posterior
20289695.54838628	68142131.47766241	1	draw_61	0.4790553000671716	posterior
20289695.54838628	68142131.47766241	1	draw_62	0.47487815762087465	posterior
20289695.54838628	68142131.47766241	1	draw_63	0.47424181910543495	posterior
20289695.54838628	68142131.47766241	1	draw_64	0.4700286336389285	posterior
20289695.54838628	68142131.47766241	1	draw_65	0.45597238537922147	posterior
20289695.54838628	68142131.47766241	1	draw_66	0.4613809536763703	posterior
20289695.54838628	68142131.47766241	1	draw_67	0.45952090703344667	posterior
20289695.54838628	68142131.47766241	1	draw_68	0.4670004901999037	posterior
20289695.54838628	68142131.47766241	1	draw_69	0.4855834604634026	posterior
20289695.54838628	68142131.47766241	1	draw_70	0.4700439723554511	posterior
20289695.54838628	68142131.47766241	1	draw_71	0.48373319495640055	posterior
20289695.54838628	68142131.47766241	1	draw_72	0.45386465029301576	posterior
20289695.54838628	68142131.47766241	1	draw_73	0.47119392651381686	posterior
20289695.54838628	68142131.47766241	1	draw_74	0.4925055044335118	posterior
20289695.54838628	68142131.47766241	1	draw_75	0.47719541689229217	posterior
20289695.54838628	68142131.47766241	1	draw_76	0.45334130984892745	posterior
20289695.54838628	68142131.47766241	1	draw_77	0.45714763574990075	posterior
20289695.54838628	68142131.47766241	1	draw_78	0.4545807299511081	posterior
20289695.54838628	68142131.47766241	1	draw_79	0.4874820180375861	posterior
20289695.54838628	68142131.47766241	1	draw_80	0.4587472569567896	posterior
20289695.54838628	68142131.47766241	1	draw_81	0.4830348591783881	posterior
20289695.54838628	68142131.47766241	1	draw_82	0.46358570452105163	posterior
20289695.54838628	68142131.47766241	1	draw_83	0.44858256246889605	posterior
20289695.54838628	68142131.47766241	1	draw_84	0.4562309332759954	posterior
20289695.54838628	68142131.47766241	1	draw_85	0.45262768661234404	posterior
20289695.54838628	68142131.47766241	1	draw_86	0.4767314123193178	posterior
20289695.54838628	68142131.47766241	1	draw_87	0.46664914300937294	posterior
20289695.54838628	68142131.47766241	1	draw_88	0.4804040111803884	posterior
20289695.54838628	68142131.47766241	1	draw_89	0.4821916983789471	posterior
20289695.54838628	68142131.47766241	1	draw_90	0.46583662937670556	posterior
20289695.54838628	68142131.47766241	1	draw_91	0.4659379329016452	posterior
20289695.54838628	68142131.47766241	1	draw_92	0.4797805628066257	posterior
20289695.54838628	68142131.47766241	1	draw_93	0.4700548213138594	posterior
20289695.54838628	68142131.47766241	1	draw_94	0.47664362603335003	posterior
20289695.54838628	68142131.47766241	1	draw_95	0.4361406528278232	posterior
20289695.54838628	68142131.47766241	1	draw_96	0.5107310321363687	posterior
20289695.54838628	68142131.47766241	1	draw_97	0.4844242809070782	posterior
20289695.54838628	68142131.47766241	1	draw_98	0.4598235666768459	posterior
20289695.54838628	68142131.47766241	1	draw_99	0.47221409862724284	posterior
20289695.54838628	68142131.47766241	1	draw_100	0.4852799333855819	posterior
20289695.54838628	68142131.47766241	1	draw_101	0.47825950180257126	posterior
20289695.54838628	68142131.47766241	1	draw_102	0.450088915046974	posterior
20289695.54838628	68142131.47766241	1	draw_103	0.49144925945533013	posterior
20289695.54838628	68142131.47766241	1	draw_104	0.45365191206875094	posterior
20289695.54838628	68142131.47766241	1	draw_105	0.46376633570607934	posterior
20289695.54838628	68142131.47766241	1	draw_106	0.48674044601949323	posterior
20289695.54838628	68142131.47766241	1	draw_107	0.4576159835764836	posterior
20289695.54838628	68142131.47766241	1	draw_108	0.4849150644019786	posterior
20289695.54838628	68142131.47766241	1	draw_109	0.4593375432021555	posterior
20289695.54838628	68142131.47766241	1	draw_110	0.47107932888795756	posterior
20289695.54838628	68142131.47766241	1	draw_111	0.4767917192642495	posterior
20289695.54838628	68142131.47766241	1	draw_112	0.4694318204254484	posterior
20289695.54838628	68142131.47766241	1	draw_113	0.45840185997873073	posterior
20289695.54838628	68142131.47766241	1	draw_114	0.46968526970977176	posterior
20289695.54838628	68142131.47766241	1	draw_115	0.46583899417223784	posterior
20289695.54838628	68142131.47766241	1	draw_116	0.4514596693071212	posterior
20289695.54838628	68142131.47766241	1	draw_117	0.4735685015357737	posterior
20289695.54838628	68142131.47766241	1	draw_118	0.47327101101556956	posterior
20289695.54838628	68142131.47766241	1	draw_119	0.4437814465333272	posterior
20289695.54838628	68142131.47766241	1	draw_120	0.4670120433968904	posterior
20289695.54838628	68142131.47766241	1	draw_121	0.46397510380635393	posterior
20289695.54838628	68142131.47766241	1	draw_122	0.46193642412214914	posterior
20289695.54838628	68142131.47766241	1	draw_123	0.47056351456890266	posterior
20289695.54838628	68142131.47766241	1	draw_124	0.4804398387570921	posterior
20289695.54838628	68142131.47766241	1	draw_125	0.47328244793021385	posterior
20289695.54838628	68142131.47766241	1	draw_126	0.4704411615226449	posterior
20289695.54838628	68142131.47766241	1	draw_127	0.4853850896335208	posterior
20289695.54838628	68142131.47766241	1	draw_128	0.4752015146139053	posterior
20289695.54838628	68142131.47766241	1	draw_129	0.46991617575373806	posterior
20289695.54838628	68142131.47766241	1	draw_130	0.4898973411816592	posterior
20289695.54838628	68142131.47766241	1	draw_131	0.46789128878905334	posterior
20289695.54838628	68142131.47766241	1	draw_132	0.4743514150678029	posterior
20289695.54838628	68142131.47766241	1	draw_133	0.47780225509958735	posterior
20289695.54838628	68142131.47766241	1	draw_134	0.47300385150995194	posterior
20289695.54838628	68142131.47766241	1	draw_135	0.4770446391175031	posterior
20289695.54838628	68142131.47766241	1	draw_136	0.4604211005221004	posterior
20289695.54838628	68142131.47766241	1	draw_137	0.4676032513347197	posterior
20289695.54838628	68142131.47766241	1	draw_138	0.4706596836315461	posterior
20289695.54838628	68142131.47766241	1	draw_139	0.46085445070550163	posterior
20289695.54838628	68142131.47766241	1	draw_140	0.46912863576263225	posterior
20289695.54838628	68142131.47766241	1	draw_141	0.472680652922055	posterior
20289695.54838628	68142131.47766241	1	draw_142	0.46899050652602003	posterior
20289695.54838628	68142131.47766241	1	draw_143	0.4645266440979049	posterior
20289695.54838628	68142131.47766241	1	draw_144	0.4467187245128713	posterior
20289695.54838628	68142131.47766241	1	draw_145	0.46855361472597135	posterior
20289695.54838628	68142131.47766241	1	draw_146	0.46283247512713577	posterior
20289695.54838628	68142131.47766241	1	draw_147	0.49420058105192693	posterior
20289695.54838628	68142131.47766241	1	draw_148	0.4817060236117319	posterior
20289695.54838628	68142131.47766241	1	draw_149	0.4883986866501674	posterior
20289695.54838628	68142131.47766241	1	draw_150	0.4680550713513497	posterior
20289695.54838628	68142131.47766241	1	draw_151	0.431003917967754	posterior
20289695.54838628	68142131.47766241	1	draw_152	0.4692359759709626	posterior
20289695.54838628	68142131.47766241	1	draw_153	0.4578544378241187	posterior
20289695.54838628	68142131.47766241	1	draw_154	0.4485980958050362	posterior
20289695.54838628	68142131.47766241	1	draw_155	0.4849024991766391	posterior
20289695.54838628	68142131.47766241	1	draw_156	0.4558788130533229	posterior
20289695.54838628	68142131.47766241	1	draw_157	0.4760402172068721	posterior
20289695.54838628	68142131.47766241	1	draw_158	0.47039238393047234	posterior
20289695.54838628	68142131.47766241	1	draw_159	0.4806866820969472	posterior
20289695.54838628	68142131.47766241	1	draw_160	0.4648784595162795	posterior
20289695.54838628	68142131.47766241	1	draw_161	0.4799115939671456	posterior
20289695.54838628	68142131.47766241	1	draw_162	0.4988713595532664	posterior
20289695.54838628	68142131.47766241	1	draw_163	0.4661362283654866	posterior
20289695.54838628	68142131.47766241	1	draw_164	0.4921070861170765	posterior
20289695.54838628	68142131.47766241	1	draw_165	0.46917088268400264	posterior
20289695.54838628	68142131.47766241	1	draw_166	0.46181283927439937	posterior
20289695.54838628	68142131.47766241	1	draw_167	0.47460423214556036	posterior
20289695.54838628	68142131.47766241	1	draw_168	0.4679052951664133	posterior
20289695.54838628	68142131.47766241	1	draw_169	0.46965099998489634	posterior
20289695.54838628	68142131.47766241	1	draw_170	0.4768374271461561	posterior
20289695.54838628	68142131.47766241	1	draw_171	0.4764309633176082	posterior
20289695.54838628	68142131.47766241	1	draw_172	0.4814227675764177	posterior
20289695.54838628	68142131.47766241	1	draw_173	0.4637150378015816	posterior
20289695.54838628	68142131.47766241	1	draw_174	0.4619738475718094	posterior
20289695.54838628	68142131.47766241	1	draw_175	0.4492653128798141	posterior
20289695.54838628	68142131.47766241	1	draw_176	0.4771324223944784	posterior
20289695.54838628	68142131.47766241	1	draw_177	0.4647635891201792	posterior
20289695.54838628	68142131.47766241	1	draw_178	0.504594632734173	posterior
20289695.54838628	68142131.47766241	1	draw_179	0.4736271040098677	posterior
20289695.54838628	68142131.47766241	1	draw_180	0.4631678786307207	posterior
20289695.54838628	68142131.47766241	1	draw_181	0.46084777977887026	posterior
20289695.54838628	68142131.47766241	1	draw_182	0.4842627173763904	posterior
20289695.54838628	68142131.47766241	1	draw_183	0.47382491738367943	posterior
20289695.54838628	68142131.47766241	1	draw_184	0.4607582194672118	posterior
20289695.54838628	68142131.47766241	1	draw_185	0.4476886246191461	posterior
20289695.54838628	68142131.47766241	1	draw_186	0.4571847184499381	posterior
20289695.54838628	68142131.47766241	1	draw_187	0.48139680274542657	posterior
20289695.54838628	68142131.47766241	1	draw_188	0.46389031011581255	posterior
20289695.54838628	68142131.47766241	1	draw_189	0.47497032090060287	posterior
20289695.54838628	68142131.47766241	1	draw_190	0.47619278722302927	posterior
20289695.54838628	68142131.47766241	1	draw_191	0.47205805780079707	posterior
20289695.54838628	68142131.47766241	1	draw_192	0.4683316019421175	posterior
20289695.54838628	68142131.47766241	1	draw_193	0.47545224649033013	posterior
20289695.54838628	68142131.47766241	1	draw_194	0.4559621450182111	posterior
20289695.54838628	68142131.47766241	1	draw_195	0.46983993559801235	posterior
20289695.54838628	68142131.47766241	1	draw_196	0.47545382283846616	posterior
20289695.54838628	68142131.47766241	1	draw_197	0.48580644845396503	posterior
20289695.54838628	68142131.47766241	1	draw_198	0.4654946702062488	posterior
20289695.54838628	68142131.47766241	1	draw_199	0.4698911503423993	posterior
20289695.54838628	68142131.47766241	1	draw_200	0.4877657303252871	posterior
20289695.54838628	68142131.47766241	1	draw_201	0.47463195501058253	posterior
20289695.54838628	68142131.47766241	1	draw_202	0.48016715383353964	posterior
20289695.54838628	68142131.47766241	1	draw_203	0.4695854187048593	posterior
20289695.54838628	68142131.47766241	1	draw_204	0.4474026381366555	posterior
20289695.54838628	68142131.47766241	1	draw_205	0.4629504224040971	posterior
20289695.54838628	68142131.47766241	1	draw_206	0.49193318503449274	posterior
20289695.54838628	68142131.47766241	1	draw_207	0.46104097845106584	posterior
20289695.54838628	68142131.47766241	1	draw_208	0.4860556130257968	posterior
20289695.54838628	68142131.47766241	1	draw_209	0.460412562608905	posterior
20289695.54838628	68142131.47766241	1	draw_210	0.486460178349085	posterior
20289695.54838628	68142131.47766241	1	draw_211	0.4634647523420446	posterior
20289695.54838628	68142131.47766241	1	draw_212	0.47875483752402925	posterior
20289695.54838628	68142131.47766241	1	draw_213	0.4682282199744723	posterior
20289695.54838628	68142131.47766241	1	draw_214	0.4865887983718962	posterior
20289695.54838628	68142131.47766241	1	draw_215	0.4660439611628763	posterior
20289695.54838628	68142131.47766241	1	draw_216	0.45994242932709334	posterior
20289695.54838628	68142131.47766241	1	draw_217	0.47255983272893276	posterior
20289695.54838628	68142131.47766241	1	draw_218	0.45535053857101065	posterior
20289695.54838628	68142131.47766241	1	draw_219	0.4574080848522914	posterior
20289695.54838628	68142131.47766241	1	draw_220	0.48310208600636884	posterior
20289695.54838628	68142131.47766241	1	draw_221	0.4827207068257308	posterior
20289695.54838628	68142131.47766241	1	draw_222	0.48615957264563275	posterior
20289695.54838628	68142131.47766241	1	draw_223	0.4837762536292616	posterior
20289695.54838628	68142131.47766241	1	draw_224	0.45813207157122193	posterior
20289695.54838628	68142131.47766241	1	draw_225	0.5039316249029749	posterior
20289695.54838628	68142131.47766241	1	draw_226	0.48361789920075143	posterior
20289695.54838628	68142131.47766241	1	draw_227	0.46432894164342253	posterior
20289695.54838628	68142131.47766241	1	draw_228	0.46719205636781785	posterior
20289695.54838628	68142131.47766241	1	draw_229	0.45797350856622404	posterior
20289695.54838628	68142131.47766241	1	draw_230	0.47590049030886117	posterior
20289695.54838628	68142131.47766241	1	draw_231	0.4716027917618759	posterior
20289695.54838628	68142131.47766241	1	draw_232	0.4779195296975521	posterior
20289695.54838628	68142131.47766241	1	draw_233	0.46182777360557364	posterior
20289695.54838628	68142131.47766241	1	draw_234	0.4664682540745042	posterior
20289695.54838628	68142131.47766241	1	draw_235	0.5001399858278053	posterior
20289695.54838628	68142131.47766241	1	draw_236	0.46332085251144794	posterior
20289695.54838628	68142131.47766241	1	draw_237	0.46634468772680915	posterior
20289695.54838628	68142131.47766241	1	draw_238	0.47765048408691907	posterior
20289695.54838628	68142131.47766241	1	draw_239	0.45748128037672675	posterior
20289695.54838628	68142131.47766241	1	draw_240	0.4544043850059185	posterior
20289695.54838628	68142131.47766241	1	draw_241	0.4629198638963378	posterior
20289695.54838628	68142131.47766241	1	draw_242	0.44884951635511167	posterior
20289695.54838628	68142131.47766241	1	draw_243	0.47933162089776976	posterior
20289695.54838628	68142131.47766241	1	draw_244	0.47949767729794845	posterior
20289695.54838628	68142131.47766241	1	draw_245	0.46727429119709496	posterior
20289695.54838628	68142131.47766241	1	draw_246	0.46903391828298824	posterior
20289695.54838628	68142131.47766241	1	draw_247	0.47186396922722507	posterior
20289695.54838628	68142131.47766241	1	draw_248	0.4716354729756083	posterior
20289695.54838628	68142131.47766241	1	draw_249	0.48382093442310864	posterior
20289695.54838628	68142131.47766241	1	draw_250	0.4635883762646699	posterior
20289695.54838628	68142131.47766241	1	draw_251	0.4829248896638271	posterior
20289695.54838628	68142131.47766241	1	draw_252	0.474019668922437	posterior
20289695.54838628	68142131.47766241	1	draw_253	0.49179257918554875	posterior
20289695.54838628	68142131.47766241	1	draw_254	0.4667168471414136	posterior
20289695.54838628	68142131.47766241	1	draw_255	0.44335778695970174	posterior
20289695.54838628	68142131.47766241	1	draw_256	0.45647131310153705	posterior
20289695.54838628	68142131.47766241	1	draw_257	0.4871958619533315	posterior
20289695.54838628	68142131.47766241	1	draw_258	0.4776322352362926	posterior
20289695.54838628	68142131.47766241	1	draw_259	0.4853950491313474	posterior
20289695.54838628	68142131.47766241	1	draw_260	0.47897164289389554	posterior
20289695.54838628	68142131.47766241	1	draw_261	0.44353616666830037	posterior
20289695.54838628	68142131.47766241	1	draw_262	0.4708765301486954	posterior
20289695.54838628	68142131.47766241	1	draw_263	0.4714418537485973	posterior
20289695.54838628	68142131.47766241	1	draw_264	0.4757272948579228	posterior
20289695.54838628	68142131.47766241	1	draw_265	0.47698866517730587	posterior
20289695.54838628	68142131.47766241	1	draw_266	0.45156712000184884	posterior
20289695.54838628	68142131.47766241	1	draw_267	0.47514523624399724	posterior
20289695.54838628	68142131.47766241	1	draw_268	0.4713419876292795	posterior
20289695.54838628	68142131.47766241	1	draw_269	0.46280730309929397	posterior
20289695.54838628	68142131.47766241	1	draw_270	0.4799933597888909	posterior
20289695.54838628	68142131.47766241	1	draw_271	0.4579447768833237	posterior
20289695.54838628	68142131.47766241	1	draw_272	0.4722350439525965	posterior
20289695.54838628	68142131.47766241	1	draw_273	0.46119729043020485	posterior
20289695.54838628	68142131.47766241	1	draw_274	0.4528536993839267	posterior
20289695.54838628	68142131.47766241	1	draw_275	0.4786969985649686	posterior
20289695.54838628	68142131.47766241	1	draw_276	0.4778326299249017	posterior
20289695.54838628	68142131.47766241	1	draw_277	0.47363693189994793	posterior
20289695.54838628	68142131.47766241	1	draw_278	0.46366110169595276	posterior
20289695.54838628	68142131.47766241	1	draw_279	0.47257019143751683	posterior
20289695.54838628	68142131.47766241	1	draw_280	0.462989661255253	posterior
20289695.54838628	68142131.47766241	1	draw_281	0.444278455466354	posterior
20289695.54838628	68142131.47766241	1	draw_282	0.46476760836277115	posterior
20289695.54838628	68142131.47766241	1	draw_283	0.4736889006405195	posterior
20289695.54838628	68142131.47766241	1	draw_284	0.4995574884548858	posterior
20289695.54838628	68142131.47766241	1	draw_285	0.44165229222758257	posterior
20289695.54838628	68142131.47766241	1	draw_286	0.4676918487554863	posterior
20289695.54838628	68142131.47766241	1	draw_287	0.4432615300963331	posterior
20289695.54838628	68142131.47766241	1	draw_288	0.47807473497889197	posterior
20289695.54838628	68142131.47766241	1	draw_289	0.43653274423221256	posterior
20289695.54838628	68142131.47766241	1	draw_290	0.4921872591213391	posterior
20289695.54838628	68142131.47766241	1	draw_291	0.4517478767580382	posterior
20289695.54838628	68142131.47766241	1	draw_292	0.48262389856388005	posterior
20289695.54838628	68142131.47766241	1	draw_293	0.47947287245004105	posterior
20289695.54838628	68142131.47766241	1	draw_294	0.4647461432932521	posterior
20289695.54838628	68142131.47766241	1	draw_295	0.45534278715297677	posterior
20289695.54838628	68142131.47766241	1	draw_296	0.4637250437028314	posterior
20289695.54838628	68142131.47766241	1	draw_297	0.46146358290253203	posterior
20289695.54838628	68142131.47766241	1	draw_298	0.4922334597687558	posterior
20289695.54838628	68142131.47766241	1	draw_299	0.48176798910424135	posterior
20289695.54838628	68142131.47766241	1	draw_300	0.48649206830522007	posterior
20289695.54838628	68142131.47766241	1	draw_301	0.4697537090214322	posterior
20289695.54838628	68142131.47766241	1	draw_302	0.4731083431303592	posterior
20289695.54838628	68142131.47766241	1	draw_303	0.47271335356820915	posterior
20289695.54838628	68142131.47766241	1	draw_304	0.4655843735432699	posterior
20289695.54838628	68142131.47766241	1	draw_305	0.5031607392041416	posterior
20289695.54838628	68142131.47766241	1	draw_306	0.4758294631186705	posterior
20289695.54838628	68142131.47766241	1	draw_307	0.47153093841357313	posterior
20289695.54838628	68142131.47766241	1	draw_308	0.45885072772276414	posterior
20289695.54838628	68142131.47766241	1	draw_309	0.48554705651482366	posterior
20289695.54838628	68142131.47766241	1	draw_310	0.47347506884365115	posterior
20289695.54838628	68142131.47766241	1	draw_311	0.4641603449676799	posterior
20289695.54838628	68142131.47766241	1	draw_312	0.4693154995492565	posterior
20289695.54838628	68142131.47766241	1	draw_313	0.48312918359956203	posterior
20289695.54838628	68142131.47766241	1	draw_314	0.47464897544339574	posterior
20289695.54838628	68142131.47766241	1	draw_315	0.4710411551046888	posterior
20289695.54838628	68142131.47766241	1	draw_316	0.4577358010207629	posterior
20289695.54838628	68142131.47766241	1	draw_317	0.47748922493606505	posterior
20289695.54838628	68142131.47766241	1	draw_318	0.4553943808475242	posterior
20289695.54838628	68142131.47766241	1	draw_319	0.4868918374539798	posterior
20289695.54838628	68142131.47766241	1	draw_320	0.4839228634758997	posterior
20289695.54838628	68142131.47766241	1	draw_321	0.4872908670263922	posterior
20289695.54838628	68142131.47766241	1	draw_322	0.4794482316253622	posterior
20289695.54838628	68142131.47766241	1	draw_323	0.4755966979185099	posterior
20289695.54838628	68142131.47766241	1	draw_324	0.483532476936377	posterior
20289695.54838628	68142131.47766241	1	draw_325	0.46605259649748637	posterior
20289695.54838628	68142131.47766241	1	draw_326	0.4935682854097929	posterior
20289695.54838628	68142131.47766241	1	draw_327	0.4890131294914897	posterior
20289695.54838628	68142131.47766241	1	draw_328	0.4622897397670457	posterior
20289695.54838628	68142131.47766241	1	draw_329	0.4860937377317327	posterior
20289695.54838628	68142131.47766241	1	draw_330	0.4653325313794203	posterior
20289695.54838628	68142131.47766241	1	draw_331	0.48303402409634394	posterior
20289695.54838628	68142131.47766241	1	draw_332	0.4815511811652679	posterior
20289695.54838628	68142131.47766241	1	draw_333	0.4844532137811711	posterior
20289695.54838628	68142131.47766241	1	draw_334	0.4566117805506955	posterior
20289695.54838628	68142131.47766241	1	draw_335	0.4721574092235884	posterior
20289695.54838628	68142131.47766241	1	draw_336	0.4600394682637785	posterior
20289695.54838628	68142131.47766241	1	draw_337	0.45064429190976857	posterior
20289695.54838628	68142131.47766241	1	draw_338	0.4687945291579645	posterior
20289695.54838628	68142131.47766241	1	draw_339	0.49280936280807563	posterior
20289695.54838628	68142131.47766241	1	draw_340	0.46492099987356184	posterior
20289695.54838628	68142131.47766241	1	draw_341	0.48087218637022994	posterior
20289695.54838628	68142131.47766241	1	draw_342	0.48545152660180824	posterior
20289695.54838628	68142131.47766241	1	draw_343	0.4462651934486668	posterior
20289695.54838628	68142131.47766241	1	draw_344	0.4477155635056384	posterior
20289695.54838628	68142131.47766241	1	draw_345	0.4860131132030948	posterior
20289695.54838628	68142131.47766241	1	draw_346	0.48116707989325924	posterior
20289695.54838628	68142131.47766241	1	draw_347	0.4712455348220119	posterior
20289695.54838628	68142131.47766241	1	draw_348	0.4741527044765233	posterior
20289695.54838628	68142131.47766241	1	draw_349	0.46660438044744446	posterior
20289695.54838628	68142131.47766241	1	draw_350	0.4529699432055556	posterior
20289695.54838628	68142131.47766241	1	draw_351	0.49850107621691536	posterior
20289695.54838628	68142131.47766241	1	draw_352	0.4681625902752165	posterior
20289695.54838628	68142131.47766241	1	draw_353	0.4761565032907175	posterior
20289695.54838628	68142131.47766241	1	draw_354	0.4586500297449984	posterior
20289695.54838628	68142131.47766241	1	draw_355	0.4572233070452115	posterior
20289695.54838628	68142131.47766241	1	draw_356	0.4733268162733514	posterior
20289695.54838628	68142131.47766241	1	draw_357	0.4680706399857937	posterior
20289695.54838628	68142131.47766241	1	draw_358	0.4918477614449746	posterior
20289695.54838628	68142131.47766241	1	draw_359	0.4759599135545393	posterior
20289695.54838628	68142131.47766241	1	draw_360	0.4783112677079156	posterior
20289695.54838628	68142131.47766241	1	draw_361	0.4535533245074987	posterior
20289695.54838628	68142131.47766241	1	draw_362	0.4653393228315134	posterior
20289695.54838628	68142131.47766241	1	draw_363	0.4735217358539998	posterior
20289695.54838628	68142131.47766241	1	draw_364	0.4902138786424339	posterior
20289695.54838628	68142131.47766241	1	draw_365	0.4726836194427909	posterior
20289695.54838628	68142131.47766241	1	draw_366	0.47237050397326924	posterior
20289695.54838628	68142131.47766241	1	draw_367	0.48259162137648465	posterior
20289695.54838628	68142131.47766241	1	draw_368	0.46976732771692803	posterior
20289695.54838628	68142131.47766241	1	draw_369	0.4579869712318071	posterior
20289695.54838628	68142131.47766241	1	draw_370	0.4735415254255328	posterior
20289695.54838628	68142131.47766241	1	draw_371	0.4825550792549829	posterior
20289695.54838628	68142131.47766241	1	draw_372	0.4605908380766644	posterior
20289695.54838628	68142131.47766241	1	draw_373	0.4775160424890446	posterior
20289695.54838628	68142131.47766241	1	draw_374	0.45658458786799183	posterior
20289695.54838628	68142131.47766241	1	draw_375	0.45899845444334475	posterior
20289695.54838628	68142131.47766241	1	draw_376	0.45177559541553497	posterior
20289695.54838628	68142131.47766241	1	draw_377	0.48663494081099007	posterior
20289695.54838628	68142131.47766241	1	draw_378	0.4484616572419761	posterior
20289695.54838628	68142131.47766241	1	draw_379	0.46563678165423367	posterior
20289695.54838628	68142131.47766241	1	draw_380	0.45080600153742995	posterior
20289695.54838628	68142131.47766241	1	draw_381	0.46034687043975897	posterior
20289695.54838628	68142131.47766241	1	draw_382	0.4744256494055688	posterior
20289695.54838628	68142131.47766241	1	draw_383	0.4494780256621815	posterior
20289695.54838628	68142131.47766241	1	draw_384	0.49813522871832006	posterior
20289695.54838628	68142131.47766241	1	draw_385	0.463328165608888	posterior
20289695.54838628	68142131.47766241	1	draw_386	0.46396796773135746	posterior
20289695.54838628	68142131.47766241	1	draw_387	0.46641381601208903	posterior
20289695.54838628	68142131.47766241	1	draw_388	0.4922353787508337	posterior
20289695.54838628	68142131.47766241	1	draw_389	0.455618135745302	posterior
20289695.54838628	68142131.47766241	1	draw_390	0.47027192812502155	posterior
20289695.54838628	68142131.47766241	1	draw_391	0.46437116913727317	posterior
20289695.54838628	68142131.47766241	1	draw_392	0.45775199434811953	posterior
20289695.54838628	68142131.47766241	1	draw_393	0.4551735851784678	posterior
20289695.54838628	68142131.47766241	1	draw_394	0.4768171548907054	posterior
20289695.54838628	68142131.47766241	1	draw_395	0.4845240501946557	posterior
20289695.54838628	68142131.47766241	1	draw_396	0.4912334543558279	posterior
20289695.54838628	68142131.47766241	1	draw_397	0.4835104055213132	posterior
20289695.54838628	68142131.47766241	1	draw_398	0.4512866220161285	posterior
20289695.54838628	68142131.47766241	1	draw_399	0.4664081185886794	posterior
20289695.54838628	68142131.47766241	1	draw_400	0.46620514152371384	posterior
20289695.54838628	68142131.47766241	1	draw_401	0.47078686876549675	posterior
20289695.54838628	68142131.47766241	1	draw_402	0.45678320663884203	posterior
20289695.54838628	68142131.47766241	1	draw_403	0.4641121002991795	posterior
20289695.54838628	68142131.47766241	1	draw_404	0.46487899124693205	posterior
20289695.54838628	68142131.47766241	1	draw_405	0.47263213282260774	posterior
20289695.54838628	68142131.47766241	1	draw_406	0.4707815839907755	posterior
20289695.54838628	68142131.47766241	1	draw_407	0.45283023544133094	posterior
20289695.54838628	68142131.47766241	1	draw_408	0.4729140978421206	posterior
20289695.54838628	68142131.47766241	1	draw_409	0.4621182118093659	posterior
20289695.54838628	68142131.47766241	1	draw_410	0.453443121000456	posterior
20289695.54838628	68142131.47766241	1	draw_411	0.48892044600050466	posterior
20289695.54838628	68142131.47766241	1	draw_412	0.4554690723522968	posterior
20289695.54838628	68142131.47766241	1	draw_413	0.43805165720112543	posterior
20289695.54838628	68142131.47766241	1	draw_414	0.46009323270087793	posterior
20289695.54838628	68142131.47766241	1	draw_415	0.4788188381899283	posterior
20289695.54838628	68142131.47766241	1	draw_416	0.4823139807388932	posterior
20289695.54838628	68142131.47766241	1	draw_417	0.44364193138812785	posterior
20289695.54838628	68142131.47766241	1	draw_418	0.4702286494137653	posterior
20289695.54838628	68142131.47766241	1	draw_419	0.4673978048173707	posterior
20289695.54838628	68142131.47766241	1	draw_420	0.4610877953532516	posterior
20289695.54838628	68142131.47766241	1	draw_421	0.46639833724070534	posterior
20289695.54838628	68142131.47766241	1	draw_422	0.4841660971120982	posterior
20289695.54838628	68142131.47766241	1	draw_423	0.4568072274649344	posterior
20289695.54838628	68142131.47766241	1	draw_424	0.4750710403524089	posterior
20289695.54838628	68142131.47766241	1	draw_425	0.4486543164476112	posterior
20289695.54838628	68142131.47766241	1	draw_426	0.4590307726048176	posterior
20289695.54838628	68142131.47766241	1	draw_427	0.4366975522436853	posterior
20289695.54838628	68142131.47766241	1	draw_428	0.4549599061115601	posterior
20289695.54838628	68142131.47766241	1	draw_429	0.4756556304208861	posterior
20289695.54838628	68142131.47766241	1	draw_430	0.47154257006101535	posterior
20289695.54838628	68142131.47766241	1	draw_431	0.4732003690892012	posterior
20289695.54838628	68142131.47766241	1	draw_432	0.46846891798809415	posterior
20289695.54838628	68142131.47766241	1	draw_433	0.46861492142864675	posterior
20289695.54838628	68142131.47766241	1	draw_434	0.47578405804774504	posterior
20289695.54838628	68142131.47766241	1	draw_435	0.4567268562374278	posterior
20289695.54838628	68142131.47766241	1	draw_436	0.47267243956317057	posterior
20289695.54838628	68142131.47766241	1	draw_437	0.47659717887688524	posterior
20289695.54838628	68142131.47766241	1	draw_438	0.4727181334537163	posterior
20289695.54838628	68142131.47766241	1	draw_439	0.4610759353806273	posterior
20289695.54838628	68142131.47766241	1	draw_440	0.47424356242261656	posterior
20289695.54838628	68142131.47766241	1	draw_441	0.46410429260839176	posterior
20289695.54838628	68142131.47766241	1	draw_442	0.461815789517394	posterior
20289695.54838628	68142131.47766241	1	draw_443	0.46276789889415243	posterior
20289695.54838628	68142131.47766241	1	draw_444	0.4602783111188973	posterior
20289695.54838628	68142131.47766241	1	draw_445	0.4596332108490957	posterior
20289695.54838628	68142131.47766241	1	draw_446	0.49242062162639305	posterior
20289695.54838628	68142131.47766241	1	draw_447	0.5011619626296842	posterior
20289695.54838628	68142131.47766241	1	draw_448	0.4766909584091118	posterior
20289695.54838628	68142131.47766241	1	draw_449	0.46087793246960757	posterior
20289695.54838628	68142131.47766241	1	draw_450	0.4716052906108954	posterior
20289695.54838628	68142131.47766241	1	draw_451	0.44187372310958273	posterior
20289695.54838628	68142131.47766241	1	draw_452	0.45298180649143743	posterior
20289695.54838628	68142131.47766241	1	draw_453	0.46832990684049497	posterior
20289695.54838628	68142131.47766241	1	draw_454	0.47971841418960237	posterior
20289695.54838628	68142131.47766241	1	draw_455	0.4736843146866012	posterior
20289695.54838628	68142131.47766241	1	draw_456	0.5004380755399158	posterior
20289695.54838628	68142131.47766241	1	draw_457	0.4764315480953506	posterior
20289695.54838628	68142131.47766241	1	draw_458	0.4867762137713707	posterior
20289695.54838628	68142131.47766241	1	draw_459	0.48287573026961694	posterior
20289695.54838628	68142131.47766241	1	draw_460	0.47882738808889735	posterior
20289695.54838628	68142131.47766241	1	draw_461	0.46034688390556755	posterior
20289695.54838628	68142131.47766241	1	draw_462	0.48781837277101947	posterior
20289695.54838628	68142131.47766241	1	draw_463	0.4574772175232198	posterior
20289695.54838628	68142131.47766241	1	draw_464	0.48018631455137356	posterior
20289695.54838628	68142131.47766241	1	draw_465	0.4828584354627315	posterior
20289695.54838628	68142131.47766241	1	draw_466	0.47217542244612043	posterior
20289695.54838628	68142131.47766241	1	draw_467	0.4861068274818142	posterior
20289695.54838628	68142131.47766241	1	draw_468	0.4874501888273506	posterior
20289695.54838628	68142131.47766241	1	draw_469	0.47315186961798716	posterior
20289695.54838628	68142131.47766241	1	draw_470	0.45189301268722654	posterior
20289695.54838628	68142131.47766241	1	draw_471	0.4529230619950634	posterior
20289695.54838628	68142131.47766241	1	draw_472	0.4575988744209661	posterior
20289695.54838628	68142131.47766241	1	draw_473	0.4714016680946329	posterior
20289695.54838628	68142131.47766241	1	draw_474	0.4652164900699385	posterior
20289695.54838628	68142131.47766241	1	draw_475	0.47757176504934856	posterior
20289695.54838628	68142131.47766241	1	draw_476	0.45928169358918913	posterior
20289695.54838628	68142131.47766241	1	draw_477	0.47027712338894256	posterior
20289695.54838628	68142131.47766241	1	draw_478	0.46364397986162376	posterior
20289695.54838628	68142131.47766241	1	draw_479	0.4809225024609107	posterior
20289695.54838628	68142131.47766241	1	draw_480	0.5019179125344264	posterior
20289695.54838628	68142131.47766241	1	draw_481	0.4651934308147493	posterior
20289695.54838628	68142131.47766241	1	draw_482	0.5049322691558816	posterior
20289695.54838628	68142131.47766241	1	draw_483	0.48649020230573853	posterior
20289695.54838628	68142131.47766241	1	draw_484	0.4726719155482425	posterior
20289695.54838628	68142131.47766241	1	draw_485	0.4656637521372896	posterior
20289695.54838628	68142131.47766241	1	draw_486	0.45636603511116863	posterior
20289695.54838628	68142131.47766241	1	draw_487	0.4872673230649074	posterior
20289695.54838628	68142131.47766241	1	draw_488	0.4536279817980286	posterior
20289695.54838628	68142131.47766241	1	draw_489	0.46395621592855313	posterior
20289695.54838628	68142131.47766241	1	draw_490	0.4708556376291223	posterior
20289695.54838628	68142131.47766241	1	draw_491	0.45765702792943674	posterior
20289695.54838628	68142131.47766241	1	draw_492	0.46443266285808604	posterior
20289695.54838628	68142131.47766241	1	draw_493	0.44855979836490706	posterior
20289695.54838628	68142131.47766241	1	draw_494	0.45562156784601104	posterior
20289695.54838628	68142131.47766241	1	draw_495	0.48104417782173514	posterior
20289695.54838628	68142131.47766241	1	draw_496	0.4892842475261988	posterior
20289695.54838628	68142131.47766241	1	draw_497	0.47291432681507584	posterior
20289695.54838628	68142131.47766241	1	draw_498	0.4547722421412685	posterior
20289695.54838628	68142131.47766241	1	draw_499	0.4789130430205873	posterior
20289695.54838628	68142131.47766241	1	draw_500	0.46933575780213116	posterior
20289695.54838628	68142131.47766241	1	draw_501	0.46114442053305865	posterior
20289695.54838628	68142131.47766241	1	draw_502	0.4533923171769808	posterior
20289695.54838628	68142131.47766241	1	draw_503	0.48769698135298456	posterior
20289695.54838628	68142131.47766241	1	draw_504	0.4625355594495806	posterior
20289695.54838628	68142131.47766241	1	draw_505	0.46748897444034077	posterior
20289695.54838628	68142131.47766241	1	draw_506	0.4743914686015287	posterior
20289695.54838628	68142131.47766241	1	draw_507	0.4713215890728167	posterior
20289695.54838628	68142131.47766241	1	draw_508	0.45107462860155384	posterior
20289695.54838628	68142131.47766241	1	draw_509	0.488025608382604	posterior
20289695.54838628	68142131.47766241	1	draw_510	0.47057130917584006	posterior
20289695.54838628	68142131.47766241	1	draw_511	0.4455256662120711	posterior
20289695.54838628	68142131.47766241	1	draw_512	0.4912184417850012	posterior
20289695.54838628	68142131.47766241	1	draw_513	0.48432672346687033	posterior
20289695.54838628	68142131.47766241	1	draw_514	0.4638547065848363	posterior
20289695.54838628	68142131.47766241	1	draw_515	0.47571991937534097	posterior
20289695.54838628	68142131.47766241	1	draw_516	0.4527127956925687	posterior
20289695.54838628	68142131.47766241	1	draw_517	0.4689262153318792	posterior
20289695.54838628	68142131.47766241	1	draw_518	0.47617702152996233	posterior
20289695.54838628	68142131.47766241	1	draw_519	0.47787464357161774	posterior
20289695.54838628	68142131.47766241	1	draw_520	0.44733251094245646	posterior
20289695.54838628	68142131.47766241	1	draw_521	0.4407516432035648	posterior
20289695.54838628	68142131.47766241	1	draw_522	0.48805942217136133	posterior
20289695.54838628	68142131.47766241	1	draw_523	0.4846914980581028	posterior
20289695.54838628	68142131.47766241	1	draw_524	0.46832878635836145	posterior
20289695.54838628	68142131.47766241	1	draw_525	0.46411387335587634	posterior
20289695.54838628	68142131.47766241	1	draw_526	0.4705331342312903	posterior
20289695.54838628	68142131.47766241	1	draw_527	0.4896512536623297	posterior
20289695.54838628	68142131.47766241	1	draw_528	0.4816349256474049	posterior
20289695.54838628	68142131.47766241	1	draw_529	0.4723523199016462	posterior
20289695.54838628	68142131.47766241	1	draw_530	0.48373936694291336	posterior
20289695.54838628	68142131.47766241	1	draw_531	0.4571724803319191	posterior
20289695.54838628	68142131.47766241	1	draw_532	0.4491601942944111	posterior
20289695.54838628	68142131.47766241	1	draw_533	0.4649979612460424	posterior
20289695.54838628	68142131.47766241	1	draw_534	0.47082501580830216	posterior
20289695.54838628	68142131.47766241	1	draw_535	0.4815563949600792	posterior
20289695.54838628	68142131.47766241	1	draw_536	0.4652113308972248	posterior
20289695.54838628	68142131.47766241	1	draw_537	0.4543339176907278	posterior
20289695.54838628	68142131.47766241	1	draw_538	0.4690637015464874	posterior
20289695.54838628	68142131.47766241	1	draw_539	0.46314632563815794	posterior
20289695.54838628	68142131.47766241	1	draw_540	0.5033822032094915	posterior
20289695.54838628	68142131.47766241	1	draw_541	0.47689846492626276	posterior
20289695.54838628	68142131.47766241	1	draw_542	0.47472549991579954	posterior
20289695.54838628	68142131.47766241	1	draw_543	0.4518806131471025	posterior
20289695.54838628	68142131.47766241	1	draw_544	0.454481445751682	posterior
20289695.54838628	68142131.47766241	1	draw_545	0.4841808677016562	posterior
20289695.54838628	68142131.47766241	1	draw_546	0.4681366461952953	posterior
20289695.54838628	68142131.47766241	1	draw_547	0.469428017206653	posterior
20289695.54838628	68142131.47766241	1	draw_548	0.4628707941983771	posterior
20289695.54838628	68142131.47766241	1	draw_549	0.4701729454019242	posterior
20289695.54838628	68142131.47766241	1	draw_550	0.4438588970540319	posterior
20289695.54838628	68142131.47766241	1	draw_551	0.46366875644342914	posterior
20289695.54838628	68142131.47766241	1	draw_552	0.4771548049395781	posterior
20289695.54838628	68142131.47766241	1	draw_553	0.48273358303834946	posterior
20289695.54838628	68142131.47766241	1	draw_554	0.4474008333352802	posterior
20289695.54838628	68142131.47766241	1	draw_555	0.48208153475409865	posterior
20289695.54838628	68142131.47766241	1	draw_556	0.46824623377646923	posterior
20289695.54838628	68142131.47766241	1	draw_557	0.4540204058299055	posterior
20289695.54838628	68142131.47766241	1	draw_558	0.4730354836129768	posterior
20289695.54838628	68142131.47766241	1	draw_559	0.47864729186429766	posterior
20289695.54838628	68142131.47766241	1	draw_560	0.4910383168624938	posterior
20289695.54838628	68142131.47766241	1	draw_561	0.45320410777540115	posterior
20289695.54838628	68142131.47766241	1	draw_562	0.4391280779737132	posterior
20289695.54838628	68142131.47766241	1	draw_563	0.4655030617750532	posterior
20289695.54838628	68142131.47766241	1	draw_564	0.45318197375611835	posterior
20289695.54838628	68142131.47766241	1	draw_565	0.47743276926697126	posterior
20289695.54838628	68142131.47766241	1	draw_566	0.4711713105670069	posterior
20289695.54838628	68142131.47766241	1	draw_567	0.4964399118651889	posterior
20289695.54838628	68142131.47766241	1	draw_568	0.4858611392239654	posterior
20289695.54838628	68142131.47766241	1	draw_569	0.4554666911558591	posterior
20289695.54838628	68142131.47766241	1	draw_570	0.47471690018383733	posterior
20289695.54838628	68142131.47766241	1	draw_571	0.49466356526426397	posterior
20289695.54838628	68142131.47766241	1	draw_572	0.46845972344848424	posterior
20289695.54838628	68142131.47766241	1	draw_573	0.4962357792346481	posterior
20289695.54838628	68142131.47766241	1	draw_574	0.4483736735499833	posterior
20289695.54838628	68142131.47766241	1	draw_575	0.4507161449560998	posterior
20289695.54838628	68142131.47766241	1	draw_576	0.4883177901509393	posterior
20289695.54838628	68142131.47766241	1	draw_577	0.4712913025895867	posterior
20289695.54838628	68142131.47766241	1	draw_578	0.4800733737275682	posterior
20289695.54838628	68142131.47766241	1	draw_579	0.4634824965003979	posterior
20289695.54838628	68142131.47766241	1	draw_580	0.44957601187326623	posterior
20289695.54838628	68142131.47766241	1	draw_581	0.4614504017425486	posterior
20289695.54838628	68142131.47766241	1	draw_582	0.4636854387248584	posterior
20289695.54838628	68142131.47766241	1	draw_583	0.44981835472044207	posterior
20289695.54838628	68142131.47766241	1	draw_584	0.4725972084352196	posterior
20289695.54838628	68142131.47766241	1	draw_585	0.47969077404433363	posterior
20289695.54838628	68142131.47766241	1	draw_586	0.44458023226404325	posterior
20289695.54838628	68142131.47766241	1	draw_587	0.4611868005932743	posterior
20289695.54838628	68142131.47766241	1	draw_588	0.4787301627563598	posterior
20289695.54838628	68142131.47766241	1	draw_589	0.48166416221108993	posterior
20289695.54838628	68142131.47766241	1	draw_590	0.47037912527111564	posterior
20289695.54838628	68142131.47766241	1	draw_591	0.49123979300363374	posterior
20289695.54838628	68142131.47766241	1	draw_592	0.47020841470307745	posterior
20289695.54838628	68142131.47766241	1	draw_593	0.4778316502401932	posterior
20289695.54838628	68142131.47766241	1	draw_594	0.4810881852623434	posterior
20289695.54838628	68142131.47766241	1	draw_595	0.4555742988363076	posterior
20289695.54838628	68142131.47766241	1	draw_596	0.4655127311879893	posterior
20289695.54838628	68142131.47766241	1	draw_597	0.4612677135408112	posterior
20289695.54838628	68142131.47766241	1	draw_598	0.4537739344228056	posterior
20289695.54838628	68142131.47766241	1	draw_599	0.46385281859978783	posterior
20289695.54838628	68142131.47766241	1	draw_600	0.4880939721860474	posterior
20289695.54838628	68142131.47766241	1	draw_601	0.48128817658482165	posterior
20289695.54838628	68142131.47766241	1	draw_602	0.4470646959149372	posterior
20289695.54838628	68142131.47766241	1	draw_603	0.45306957199119047	posterior
20289695.54838628	68142131.47766241	1	draw_604	0.47509928370655236	posterior
20289695.54838628	68142131.47766241	1	draw_605	0.4683242003901919	posterior
20289695.54838628	68142131.47766241	1	draw_606	0.4941099996617184	posterior
20289695.54838628	68142131.47766241	1	draw_607	0.4417780178627518	posterior
20289695.54838628	68142131.47766241	1	draw_608	0.45695516145062215	posterior
20289695.54838628	68142131.47766241	1	draw_609	0.48925718532638995	posterior
20289695.54838628	68142131.47766241	1	draw_610	0.469120565378702	posterior
20289695.54838628	68142131.47766241	1	draw_611	0.4895055186699887	posterior
20289695.54838628	68142131.47766241	1	draw_612	0.4744630552342455	posterior
20289695.54838628	68142131.47766241	1	draw_613	0.4847617359843939	posterior
20289695.54838628	68142131.47766241	1	draw_614	0.4658738584206589	posterior
20289695.54838628	68142131.47766241	1	draw_615	0.4495103387412015	posterior
20289695.54838628	68142131.47766241	1	draw_616	0.45836554759068004	posterior
20289695.54838628	68142131.47766241	1	draw_617	0.4571980999510171	posterior
20289695.54838628	68142131.47766241	1	draw_618	0.4622180134534432	posterior
20289695.54838628	68142131.47766241	1	draw_619	0.4649789174457181	posterior
20289695.54838628	68142131.47766241	1	draw_620	0.46343456584620163	posterior
20289695.54838628	68142131.47766241	1	draw_621	0.4791084953151164	posterior
20289695.54838628	68142131.47766241	1	draw_622	0.47196590444474107	posterior
20289695.54838628	68142131.47766241	1	draw_623	0.46263798325461425	posterior
20289695.54838628	68142131.47766241	1	draw_624	0.48970042475887504	posterior
20289695.54838628	68142131.47766241	1	draw_625	0.4585175402700862	posterior
20289695.54838628	68142131.47766241	1	draw_626	0.4592335047624387	posterior
20289695.54838628	68142131.47766241	1	draw_627	0.47314484494198844	posterior
20289695.54838628	68142131.47766241	1	draw_628	0.4685090621709301	posterior
20289695.54838628	68142131.47766241	1	draw_629	0.47493336239635153	posterior
20289695.54838628	68142131.47766241	1	draw_630	0.4677136077197526	posterior
20289695.54838628	68142131.47766241	1	draw_631	0.48195326906826247	posterior
20289695.54838628	68142131.47766241	1	draw_632	0.4797062157188662	posterior
20289695.54838628	68142131.47766241	1	draw_633	0.4917610595307506	posterior
20289695.54838628	68142131.47766241	1	draw_634	0.47259332464783793	posterior
20289695.54838628	68142131.47766241	1	draw_635	0.4821326271097989	posterior
20289695.54838628	68142131.47766241	1	draw_636	0.4968882326375755	posterior
20289695.54838628	68142131.47766241	1	draw_637	0.4819285176661342	posterior
20289695.54838628	68142131.47766241	1	draw_638	0.48378475721187625	posterior
20289695.54838628	68142131.47766241	1	draw_639	0.46047007934743567	posterior
20289695.54838628	68142131.47766241	1	draw_640	0.4887309870391343	posterior
20289695.54838628	68142131.47766241	1	draw_641	0.4534125780116975	posterior
20289695.54838628	68142131.47766241	1	draw_642	0.45670718938460053	posterior
20289695.54838628	68142131.47766241	1	draw_643	0.4779779955496212	posterior
20289695.54838628	68142131.47766241	1	draw_644	0.4806856616763724	posterior
20289695.54838628	68142131.47766241	1	draw_645	0.4749676262629483	posterior
20289695.54838628	68142131.47766241	1	draw_646	0.46105163626299106	posterior
20289695.54838628	68142131.47766241	1	draw_647	0.46463564301824356	posterior
20289695.54838628	68142131.47766241	1	draw_648	0.4806314024185256	posterior
20289695.54838628	68142131.47766241	1	draw_649	0.4655544177603399	posterior
20289695.54838628	68142131.47766241	1	draw_650	0.46247599774499437	posterior
20289695.54838628	68142131.47766241	1	draw_651	0.4507739168851857	posterior
20289695.54838628	68142131.47766241	1	draw_652	0.4775713916842162	posterior
20289695.54838628	68142131.47766241	1	draw_653	0.45486505917435355	posterior
20289695.54838628	68142131.47766241	1	draw_654	0.45932156458919543	posterior
20289695.54838628	68142131.47766241	1	draw_655	0.45724411602943654	posterior
20289695.54838628	68142131.47766241	1	draw_656	0.45953441467166456	posterior
20289695.54838628	68142131.47766241	1	draw_657	0.4635058599426868	posterior
20289695.54838628	68142131.47766241	1	draw_658	0.4731042963054455	posterior
20289695.54838628	68142131.47766241	1	draw_659	0.4570684470678787	posterior
20289695.54838628	68142131.47766241	1	draw_660	0.478469663312174	posterior
20289695.54838628	68142131.47766241	1	draw_661	0.45366951844844994	posterior
20289695.54838628	68142131.47766241	1	draw_662	0.4737407762558341	posterior
20289695.54838628	68142131.47766241	1	draw_663	0.44488471555669384	posterior
20289695.54838628	68142131.47766241	1	draw_664	0.46532202325740774	posterior
20289695.54838628	68142131.47766241	1	draw_665	0.458410475190424	posterior
20289695.54838628	68142131.47766241	1	draw_666	0.45505757420561394	posterior
20289695.54838628	68142131.47766241	1	draw_667	0.48205219491772155	posterior
20289695.54838628	68142131.47766241	1	draw_668	0.4656915872800543	posterior
20289695.54838628	68142131.47766241	1	draw_669	0.4577686557104593	posterior
20289695.54838628	68142131.47766241	1	draw_670	0.448240702374002	posterior
20289695.54838628	68142131.47766241	1	draw_671	0.4874805987859814	posterior
20289695.54838628	68142131.47766241	1	draw_672	0.4817983792652937	posterior
20289695.54838628	68142131.47766241	1	draw_673	0.4705538530784658	posterior
20289695.54838628	68142131.47766241	1	draw_674	0.47667416253920214	posterior
20289695.54838628	68142131.47766241	1	draw_675	0.4624502210542608	posterior
20289695.54838628	68142131.47766241	1	draw_676	0.471697694478876	posterior
20289695.54838628	68142131.47766241	1	draw_677	0.4618282198411402	posterior
20289695.54838628	68142131.47766241	1	draw_678	0.4674705303257683	posterior
20289695.54838628	68142131.47766241	1	draw_679	0.4561854224522587	posterior
20289695.54838628	68142131.47766241	1	draw_680	0.4776062642821199	posterior
20289695.54838628	68142131.47766241	1	draw_681	0.48083791869257586	posterior
20289695.54838628	68142131.47766241	1	draw_682	0.49016509361790456	posterior
20289695.54838628	68142131.47766241	1	draw_683	0.4707320379336498	posterior
20289695.54838628	68142131.47766241	1	draw_684	0.47064857476900823	posterior
20289695.54838628	68142131.47766241	1	draw_685	0.479333023773156	posterior
20289695.54838628	68142131.47766241	1	draw_686	0.4643689900007328	posterior
20289695.54838628	68142131.47766241	1	draw_687	0.47996413713709085	posterior
20289695.54838628	68142131.47766241	1	draw_688	0.4558233014478416	posterior
20289695.54838628	68142131.47766241	1	draw_689	0.4542025760860996	posterior
20289695.54838628	68142131.47766241	1	draw_690	0.4842941484243035	posterior
20289695.54838628	68142131.47766241	1	draw_691	0.47039404965618264	posterior
20289695.54838628	68142131.47766241	1	draw_692	0.4693043495283503	posterior
20289695.54838628	68142131.47766241	1	draw_693	0.4715714293049986	posterior
20289695.54838628	68142131.47766241	1	draw_694	0.46419646647639223	posterior
20289695.54838628	68142131.47766241	1	draw_695	0.4944562405988303	posterior
20289695.54838628	68142131.47766241	1	draw_696	0.4764632057089217	posterior
20289695.54838628	68142131.47766241	1	draw_697	0.4860781000884511	posterior
20289695.54838628	68142131.47766241	1	draw_698	0.4617835960173694	posterior
20289695.54838628	68142131.47766241	1	draw_699	0.47711249875576617	posterior
20289695.54838628	68142131.47766241	1	draw_700	0.4838357222084867	posterior
20289695.54838628	68142131.47766241	1	draw_701	0.46110750371558895	posterior
20289695.54838628	68142131.47766241	1	draw_702	0.4694515003595451	posterior
20289695.54838628	68142131.47766241	1	draw_703	0.4941856666022816	posterior
20289695.54838628	68142131.47766241	1	draw_704	0.48270273440763994	posterior
20289695.54838628	68142131.47766241	1	draw_705	0.48555432156909634	posterior
20289695.54838628	68142131.47766241	1	draw_706	0.48894085668816456	posterior
20289695.54838628	68142131.47766241	1	draw_707	0.4757729490724594	posterior
20289695.54838628	68142131.47766241	1	draw_708	0.4573068562219071	posterior
20289695.54838628	68142131.47766241	1	draw_709	0.4667369239082697	posterior
20289695.54838628	68142131.47766241	1	draw_710	0.4587976141555985	posterior
20289695.54838628	68142131.47766241	1	draw_711	0.48648492899756995	posterior
20289695.54838628	68142131.47766241	1	draw_712	0.46287737352321795	posterior
20289695.54838628	68142131.47766241	1	draw_713	0.4788201067356357	posterior
20289695.54838628	68142131.47766241	1	draw_714	0.46796457991795126	posterior
20289695.54838628	68142131.47766241	1	draw_715	0.461034181700305	posterior
20289695.54838628	68142131.47766241	1	draw_716	0.4619022067138576	posterior
20289695.54838628	68142131.47766241	1	draw_717	0.476758977412577	posterior
20289695.54838628	68142131.47766241	1	draw_718	0.4702285425830673	posterior
20289695.54838628	68142131.47766241	1	draw_719	0.47741850418141524	posterior
20289695.54838628	68142131.47766241	1	draw_720	0.46575701594574426	posterior
20289695.54838628	68142131.47766241	1	draw_721	0.46978137319195723	posterior
20289695.54838628	68142131.47766241	1	draw_722	0.4778491021366204	posterior
20289695.54838628	68142131.47766241	1	draw_723	0.45892149836150903	posterior
20289695.54838628	68142131.47766241	1	draw_724	0.4765064744412395	posterior
20289695.54838628	68142131.47766241	1	draw_725	0.447423120826522	posterior
20289695.54838628	68142131.47766241	1	draw_726	0.4521838340075467	posterior
20289695.54838628	68142131.47766241	1	draw_727	0.4751268099445758	posterior
20289695.54838628	68142131.47766241	1	draw_728	0.46704950289577196	posterior
20289695.54838628	68142131.47766241	1	draw_729	0.4749924647448424	posterior
20289695.54838628	68142131.47766241	1	draw_730	0.486145326984157	posterior
20289695.54838628	68142131.47766241	1	draw_731	0.47034369515265045	posterior
20289695.54838628	68142131.47766241	1	draw_732	0.4525856975424983	posterior
20289695.54838628	68142131.47766241	1	draw_733	0.4727419266727037	posterior
20289695.54838628	68142131.47766241	1	draw_734	0.48401200598816485	posterior
20289695.54838628	68142131.47766241	1	draw_735	0.45863588412500905	posterior
20289695.54838628	68142131.47766241	1	draw_736	0.4680749516233191	posterior
20289695.54838628	68142131.47766241	1	draw_737	0.4836746299573601	posterior
20289695.54838628	68142131.47766241	1	draw_738	0.47627816839373543	posterior
20289695.54838628	68142131.47766241	1	draw_739	0.46264158694018814	posterior
20289695.54838628	68142131.47766241	1	draw_740	0.4541480635686063	posterior
20289695.54838628	68142131.47766241	1	draw_741	0.47468705861131666	posterior
20289695.54838628	68142131.47766241	1	draw_742	0.47978705027840174	posterior
20289695.54838628	68142131.47766241	1	draw_743	0.48230415327208503	posterior
20289695.54838628	68142131.47766241	1	draw_744	0.478840545795855	posterior
20289695.54838628	68142131.47766241	1	draw_745	0.4671370941768147	posterior
20289695.54838628	68142131.47766241	1	draw_746	0.45657954157736885	posterior
20289695.54838628	68142131.47766241	1	draw_747	0.48133835141710796	posterior
20289695.54838628	68142131.47766241	1	draw_748	0.4675058741001623	posterior
20289695.54838628	68142131.47766241	1	draw_749	0.47544712121005683	posterior
20289695.54838628	68142131.47766241	1	draw_750	0.49848479791521505	posterior
20289695.54838628	68142131.47766241	1	draw_751	0.4565677987801193	posterior
20289695.54838628	68142131.47766241	1	draw_752	0.46270529752694034	posterior
20289695.54838628	68142131.47766241	1	draw_753	0.4642944037561253	posterior
20289695.54838628	68142131.47766241	1	draw_754	0.46159521066822257	posterior
20289695.54838628	68142131.47766241	1	draw_755	0.460376071325536	posterior
20289695.54838628	68142131.47766241	1	draw_756	0.4664501101971335	posterior
20289695.54838628	68142131.47766241	1	draw_757	0.45427339117838295	posterior
20289695.54838628	68142131.47766241	1	draw_758	0.447828494760526	posterior
20289695.54838628	68142131.47766241	1	draw_759	0.4728328684679227	posterior
20289695.54838628	68142131.47766241	1	draw_760	0.479141666712547	posterior
20289695.54838628	68142131.47766241	1	draw_761	0.469193429428352	posterior
20289695.54838628	68142131.47766241	1	draw_762	0.47076994156206703	posterior
20289695.54838628	68142131.47766241	1	draw_763	0.4703683950794263	posterior
20289695.54838628	68142131.47766241	1	draw_764	0.4730630378769719	posterior
20289695.54838628	68142131.47766241	1	draw_765	0.46501591845699713	posterior
20289695.54838628	68142131.47766241	1	draw_766	0.47228762001877045	posterior
20289695.54838628	68142131.47766241	1	draw_767	0.4637817860992195	posterior
20289695.54838628	68142131.47766241	1	draw_768	0.46599100553894723	posterior
20289695.54838628	68142131.47766241	1	draw_769	0.4776672874655161	posterior
20289695.54838628	68142131.47766241	1	draw_770	0.4940189713082436	posterior
20289695.54838628	68142131.47766241	1	draw_771	0.49329121829992834	posterior
20289695.54838628	68142131.47766241	1	draw_772	0.46470560220668017	posterior
20289695.54838628	68142131.47766241	1	draw_773	0.4423497061516821	posterior
20289695.54838628	68142131.47766241	1	draw_774	0.43539483135235063	posterior
20289695.54838628	68142131.47766241	1	draw_775	0.473968962455557	posterior
20289695.54838628	68142131.47766241	1	draw_776	0.45697203638449696	posterior
20289695.54838628	68142131.47766241	1	draw_777	0.4680382578155974	posterior
20289695.54838628	68142131.47766241	1	draw_778	0.4535186217835319	posterior
20289695.54838628	68142131.47766241	1	draw_779	0.47663599564046133	posterior
20289695.54838628	68142131.47766241	1	draw_780	0.4637626364058797	posterior
20289695.54838628	68142131.47766241	1	draw_781	0.4810822309156604	posterior
20289695.54838628	68142131.47766241	1	draw_782	0.4690741673824299	posterior
20289695.54838628	68142131.47766241	1	draw_783	0.46443548936439627	posterior
20289695.54838628	68142131.47766241	1	draw_784	0.4536334595312944	posterior
20289695.54838628	68142131.47766241	1	draw_785	0.4817746282472609	posterior
20289695.54838628	68142131.47766241	1	draw_786	0.4839656897083486	posterior
20289695.54838628	68142131.47766241	1	draw_787	0.4779612832175867	posterior
20289695.54838628	68142131.47766241	1	draw_788	0.4511572344328292	posterior
20289695.54838628	68142131.47766241	1	draw_789	0.44495701201355703	posterior
20289695.54838628	68142131.47766241	1	draw_790	0.47635759176009485	posterior
20289695.54838628	68142131.47766241	1	draw_791	0.46187480715309337	posterior
20289695.54838628	68142131.47766241	1	draw_792	0.5009742701345596	posterior
20289695.54838628	68142131.47766241	1	draw_793	0.4793770996862443	posterior
20289695.54838628	68142131.47766241	1	draw_794	0.4749539727268734	posterior
20289695.54838628	68142131.47766241	1	draw_795	0.46285763133690494	posterior
20289695.54838628	68142131.47766241	1	draw_796	0.456391711075555	posterior
20289695.54838628	68142131.47766241	1	draw_797	0.4750525450261616	posterior
20289695.54838628	68142131.47766241	1	draw_798	0.46739684344644655	posterior
20289695.54838628	68142131.47766241	1	draw_799	0.4645059543446922	posterior
20289695.54838628	68142131.47766241	1	draw_800	0.4695974966053346	posterior
20289695.54838628	68142131.47766241	1	draw_801	0.4701987104439602	posterior
20289695.54838628	68142131.47766241	1	draw_802	0.46186166471100215	posterior
20289695.54838628	68142131.47766241	1	draw_803	0.4698786384718518	posterior
20289695.54838628	68142131.47766241	1	draw_804	0.47510613907356	posterior
20289695.54838628	68142131.47766241	1	draw_805	0.4721725954105718	posterior
20289695.54838628	68142131.47766241	1	draw_806	0.4667639981689884	posterior
20289695.54838628	68142131.47766241	1	draw_807	0.4722419703622141	posterior
20289695.54838628	68142131.47766241	1	draw_808	0.473837429627309	posterior
20289695.54838628	68142131.47766241	1	draw_809	0.46040415988907035	posterior
20289695.54838628	68142131.47766241	1	draw_810	0.4667672696923899	posterior
20289695.54838628	68142131.47766241	1	draw_811	0.4536655240219002	posterior
20289695.54838628	68142131.47766241	1	draw_812	0.4591483605567681	posterior
20289695.54838628	68142131.47766241	1	draw_813	0.4603834387125894	posterior
20289695.54838628	68142131.47766241	1	draw_814	0.4756943475336811	posterior
20289695.54838628	68142131.47766241	1	draw_815	0.4513034065488913	posterior
20289695.54838628	68142131.47766241	1	draw_816	0.479310969419564	posterior
20289695.54838628	68142131.47766241	1	draw_817	0.48201135352797414	posterior
20289695.54838628	68142131.47766241	1	draw_818	0.48604377042904373	posterior
20289695.54838628	68142131.47766241	1	draw_819	0.4435134487312483	posterior
20289695.54838628	68142131.47766241	1	draw_820	0.45429557966277884	posterior
20289695.54838628	68142131.47766241	1	draw_821	0.4368558768201153	posterior
20289695.54838628	68142131.47766241	1	draw_822	0.4593671956116968	posterior
20289695.54838628	68142131.47766241	1	draw_823	0.47933801155775213	posterior
20289695.54838628	68142131.47766241	1	draw_824	0.46017741681564095	posterior
20289695.54838628	68142131.47766241	1	draw_825	0.4762923605010911	posterior
20289695.54838628	68142131.47766241	1	draw_826	0.4768106679037786	posterior
20289695.54838628	68142131.47766241	1	draw_827	0.46850668242901855	posterior
20289695.54838628	68142131.47766241	1	draw_828	0.48106093886970797	posterior
20289695.54838628	68142131.47766241	1	draw_829	0.49915793807603304	posterior
20289695.54838628	68142131.47766241	1	draw_830	0.47405721226142916	posterior
20289695.54838628	68142131.47766241	1	draw_831	0.47053933988524005	posterior
20289695.54838628	68142131.47766241	1	draw_832	0.47721618369484103	posterior
20289695.54838628	68142131.47766241	1	draw_833	0.4784432967672126	posterior
20289695.54838628	68142131.47766241	1	draw_834	0.4818246676853669	posterior
20289695.54838628	68142131.47766241	1	draw_835	0.47817582567028966	posterior
20289695.54838628	68142131.47766241	1	draw_836	0.4436721987304808	posterior
20289695.54838628	68142131.47766241	1	draw_837	0.4734868654633439	posterior
20289695.54838628	68142131.47766241	1	draw_838	0.48089277145087406	posterior
20289695.54838628	68142131.47766241	1	draw_839	0.481451960667812	posterior
20289695.54838628	68142131.47766241	1	draw_840	0.470893588028084	posterior
20289695.54838628	68142131.47766241	1	draw_841	0.48072071692684554	posterior
20289695.54838628	68142131.47766241	1	draw_842	0.46528100887512724	posterior
20289695.54838628	68142131.47766241	1	draw_843	0.46392508062569005	posterior
20289695.54838628	68142131.47766241	1	draw_844	0.46646324474769474	posterior
20289695.54838628	68142131.47766241	1	draw_845	0.4918286868199403	posterior
20289695.54838628	68142131.47766241	1	draw_846	0.4633258699310242	posterior
20289695.54838628	68142131.47766241	1	draw_847	0.4660628901026337	posterior
20289695.54838628	68142131.47766241	1	draw_848	0.49463967103936435	posterior
20289695.54838628	68142131.47766241	1	draw_849	0.4637636552497817	posterior
20289695.54838628	68142131.47766241	1	draw_850	0.47846817365860134	posterior
20289695.54838628	68142131.47766241	1	draw_851	0.45612285196323754	posterior
20289695.54838628	68142131.47766241	1	draw_852	0.46371892486977223	posterior
20289695.54838628	68142131.47766241	1	draw_853	0.4595293352500666	posterior
20289695.54838628	68142131.47766241	1	draw_854	0.47409255705377334	posterior
20289695.54838628	68142131.47766241	1	draw_855	0.4680958435395744	posterior
20289695.54838628	68142131.47766241	1	draw_856	0.45763330672680663	posterior
20289695.54838628	68142131.47766241	1	draw_857	0.47077793346100966	posterior
20289695.54838628	68142131.47766241	1	draw_858	0.44164195778163334	posterior
20289695.54838628	68142131.47766241	1	draw_859	0.47755224686434206	posterior
20289695.54838628	68142131.47766241	1	draw_860	0.47737993281501606	posterior
20289695.54838628	68142131.47766241	1	draw_861	0.48384610936716216	posterior
20289695.54838628	68142131.47766241	1	draw_862	0.47636340531663934	posterior
20289695.54838628	68142131.47766241	1	draw_863	0.45927732299853996	posterior
20289695.54838628	68142131.47766241	1	draw_864	0.49171664143670457	posterior
20289695.54838628	68142131.47766241	1	draw_865	0.4855435979955128	posterior
20289695.54838628	68142131.47766241	1	draw_866	0.46815836502363894	posterior
20289695.54838628	68142131.47766241	1	draw_867	0.4672927711318295	posterior
20289695.54838628	68142131.47766241	1	draw_868	0.47105062365170525	posterior
20289695.54838628	68142131.47766241	1	draw_869	0.472141684559292	posterior
20289695.54838628	68142131.47766241	1	draw_870	0.4887651527475457	posterior
20289695.54838628	68142131.47766241	1	draw_871	0.47729651224149244	posterior
20289695.54838628	68142131.47766241	1	draw_872	0.48434384313613166	posterior
20289695.54838628	68142131.47766241	1	draw_873	0.47691202053738274	posterior
20289695.54838628	68142131.47766241	1	draw_874	0.4549124972605385	posterior
20289695.54838628	68142131.47766241	1	draw_875	0.4811839537400616	posterior
20289695.54838628	68142131.47766241	1	draw_876	0.47954881607614147	posterior
20289695.54838628	68142131.47766241	1	draw_877	0.4624064859305532	posterior
20289695.54838628	68142131.47766241	1	draw_878	0.48486043254243916	posterior
20289695.54838628	68142131.47766241	1	draw_879	0.46479212482226523	posterior
20289695.54838628	68142131.47766241	1	draw_880	0.4621585923332813	posterior
20289695.54838628	68142131.47766241	1	draw_881	0.4812019246729545	posterior
20289695.54838628	68142131.47766241	1	draw_882	0.4668883289452036	posterior
20289695.54838628	68142131.47766241	1	draw_883	0.4563013284689329	posterior
20289695.54838628	68142131.47766241	1	draw_884	0.45173302614081623	posterior
20289695.54838628	68142131.47766241	1	draw_885	0.47432213901611503	posterior
20289695.54838628	68142131.47766241	1	draw_886	0.48818953866344483	posterior
20289695.54838628	68142131.47766241	1	draw_887	0.47663369392395033	posterior
20289695.54838628	68142131.47766241	1	draw_888	0.4405470775943614	posterior
20289695.54838628	68142131.47766241	1	draw_889	0.4583770884226316	posterior
20289695.54838628	68142131.47766241	1	draw_890	0.47251919757019806	posterior
20289695.54838628	68142131.47766241	1	draw_891	0.4647283038330257	posterior
20289695.54838628	68142131.47766241	1	draw_892	0.48691557032582916	posterior
20289695.54838628	68142131.47766241	1	draw_893	0.4667688476139257	posterior
20289695.54838628	68142131.47766241	1	draw_894	0.4603919604439465	posterior
20289695.54838628	68142131.47766241	1	draw_895	0.4781079102356848	posterior
20289695.54838628	68142131.47766241	1	draw_896	0.46493037130390497	posterior
20289695.54838628	68142131.47766241	1	draw_897	0.49550364181306705	posterior
20289695.54838628	68142131.47766241	1	draw_898	0.4690586901263022	posterior
20289695.54838628	68142131.47766241	1	draw_899	0.4445091372617659	posterior
20289695.54838628	68142131.47766241	1	draw_900	0.481111857598858	posterior
20289695.54838628	68142131.47766241	1	draw_901	0.46174496332809467	posterior
20289695.54838628	68142131.47766241	1	draw_902	0.49218850009313736	posterior
20289695.54838628	68142131.47766241	1	draw_903	0.46158978635401776	posterior
20289695.54838628	68142131.47766241	1	draw_904	0.4723311387214123	posterior
20289695.54838628	68142131.47766241	1	draw_905	0.4933315479906858	posterior
20289695.54838628	68142131.47766241	1	draw_906	0.48174543188219643	posterior
20289695.54838628	68142131.47766241	1	draw_907	0.48685721731013193	posterior
20289695.54838628	68142131.47766241	1	draw_908	0.4806752867170723	posterior
20289695.54838628	68142131.47766241	1	draw_909	0.4508280001716279	posterior
20289695.54838628	68142131.47766241	1	draw_910	0.46601376390090393	posterior
20289695.54838628	68142131.47766241	1	draw_911	0.42808934209485694	posterior
20289695.54838628	68142131.47766241	1	draw_912	0.45557798584531733	posterior
20289695.54838628	68142131.47766241	1	draw_913	0.4826947393836363	posterior
20289695.54838628	68142131.47766241	1	draw_914	0.489114233418849	posterior
20289695.54838628	68142131.47766241	1	draw_915	0.4618904930902616	posterior
20289695.54838628	68142131.47766241	1	draw_916	0.47069438915039014	posterior
20289695.54838628	68142131.47766241	1	draw_917	0.4432385331080097	posterior
20289695.54838628	68142131.47766241	1	draw_918	0.46256301090863894	posterior
20289695.54838628	68142131.47766241	1	draw_919	0.4517849421634024	posterior
20289695.54838628	68142131.47766241	1	draw_920	0.48297207228257316	posterior
20289695.54838628	68142131.47766241	1	draw_921	0.4703672118003546	posterior
20289695.54838628	68142131.47766241	1	draw_922	0.4675518971074179	posterior
20289695.54838628	68142131.47766241	1	draw_923	0.46260742996787624	posterior
20289695.54838628	68142131.47766241	1	draw_924	0.4593956776569519	posterior
20289695.54838628	68142131.47766241	1	draw_925	0.47701748529488053	posterior
20289695.54838628	68142131.47766241	1	draw_926	0.47070935368566647	posterior
20289695.54838628	68142131.47766241	1	draw_927	0.46499422559409875	posterior
20289695.54838628	68142131.47766241	1	draw_928	0.4858879343714399	posterior
20289695.54838628	68142131.47766241	1	draw_929	0.4571596185700928	posterior
20289695.54838628	68142131.47766241	1	draw_930	0.48662936799723905	posterior
20289695.54838628	68142131.47766241	1	draw_931	0.4852171897735822	posterior
20289695.54838628	68142131.47766241	1	draw_932	0.46422136020182375	posterior
20289695.54838628	68142131.47766241	1	draw_933	0.46365396415741766	posterior
20289695.54838628	68142131.47766241	1	draw_934	0.4745224619366179	posterior
20289695.54838628	68142131.47766241	1	draw_935	0.4834363167591423	posterior
20289695.54838628	68142131.47766241	1	draw_936	0.4719867435050301	posterior
20289695.54838628	68142131.47766241	1	draw_937	0.48245226886633774	posterior
20289695.54838628	68142131.47766241	1	draw_938	0.4884121289155229	posterior
20289695.54838628	68142131.47766241	1	draw_939	0.4812693792785123	posterior
20289695.54838628	68142131.47766241	1	draw_940	0.4562439197749602	posterior
20289695.54838628	68142131.47766241	1	draw_941	0.45912082136571797	posterior
20289695.54838628	68142131.47766241	1	draw_942	0.4719083297028861	posterior
20289695.54838628	68142131.47766241	1	draw_943	0.4615122268564069	posterior
20289695.54838628	68142131.47766241	1	draw_944	0.4936177802578082	posterior
20289695.54838628	68142131.47766241	1	draw_945	0.47656240086059765	posterior
20289695.54838628	68142131.47766241	1	draw_946	0.45309445325849834	posterior
20289695.54838628	68142131.47766241	1	draw_947	0.4565944015685406	posterior
20289695.54838628	68142131.47766241	1	draw_948	0.4655645560998378	posterior
20289695.54838628	68142131.47766241	1	draw_949	0.465288463606625	posterior
20289695.54838628	68142131.47766241	1	draw_950	0.46073335597206716	posterior
20289695.54838628	68142131.47766241	1	draw_951	0.4815909730815074	posterior
20289695.54838628	68142131.47766241	1	draw_952	0.46995585107036886	posterior
20289695.54838628	68142131.47766241	1	draw_953	0.45850190882473263	posterior
20289695.54838628	68142131.47766241	1	draw_954	0.466997369234511	posterior
20289695.54838628	68142131.47766241	1	draw_955	0.45912550648280803	posterior
20289695.54838628	68142131.47766241	1	draw_956	0.45685760382934676	posterior
20289695.54838628	68142131.47766241	1	draw_957	0.49011240180105786	posterior
20289695.54838628	68142131.47766241	1	draw_958	0.4764255326035618	posterior
20289695.54838628	68142131.47766241	1	draw_959	0.5044412872034998	posterior
20289695.54838628	68142131.47766241	1	draw_960	0.4518214848323675	posterior
20289695.54838628	68142131.47766241	1	draw_961	0.49553381901142746	posterior
20289695.54838628	68142131.47766241	1	draw_962	0.4867067439690372	posterior
20289695.54838628	68142131.47766241	1	draw_963	0.47416287649453276	posterior
20289695.54838628	68142131.47766241	1	draw_964	0.47348682469926784	posterior
20289695.54838628	68142131.47766241	1	draw_965	0.470858752924948	posterior
20289695.54838628	68142131.47766241	1	draw_966	0.48728432161481383	posterior
20289695.54838628	68142131.47766241	1	draw_967	0.45556436847974285	posterior
20289695.54838628	68142131.47766241	1	draw_968	0.47211948771452517	posterior
20289695.54838628	68142131.47766241	1	draw_969	0.4842398863423759	posterior
20289695.54838628	68142131.47766241	1	draw_970	0.47894491858258936	posterior
20289695.54838628	68142131.47766241	1	draw_971	0.4679201795767937	posterior
20289695.54838628	68142131.47766241	1	draw_972	0.4415105861627505	posterior
20289695.54838628	68142131.47766241	1	draw_973	0.4827771271451567	posterior
20289695.54838628	68142131.47766241	1	draw_974	0.4710574684621553	posterior
20289695.54838628	68142131.47766241	1	draw_975	0.458904353823319	posterior
20289695.54838628	68142131.47766241	1	draw_976	0.4616004795286462	posterior
20289695.54838628	68142131.47766241	1	draw_977	0.45428040013687887	posterior
20289695.54838628	68142131.47766241	1	draw_978	0.46256793604031	posterior
20289695.54838628	68142131.47766241	1	draw_979	0.46426536376420313	posterior
20289695.54838628	68142131.47766241	1	draw_980	0.4429355939339378	posterior
20289695.54838628	68142131.47766241	1	draw_981	0.45910599443111333	posterior
20289695.54838628	68142131.47766241	1	draw_982	0.47785502929643264	posterior
20289695.54838628	68142131.47766241	1	draw_983	0.46182505823568637	posterior
20289695.54838628	68142131.47766241	1	draw_984	0.4743039852669461	posterior
20289695.54838628	68142131.47766241	1	draw_985	0.4833805208464365	posterior
20289695.54838628	68142131.47766241	1	draw_986	0.4521283752841977	posterior
20289695.54838628	68142131.47766241	1	draw_987	0.46439197396899706	posterior
20289695.54838628	68142131.47766241	1	draw_988	0.49558537084094406	posterior
20289695.54838628	68142131.47766241	1	draw_989	0.46622288038639126	posterior
20289695.54838628	68142131.47766241	1	draw_990	0.44989643979628	posterior
20289695.54838628	68142131.47766241	1	draw_991	0.4602796215361753	posterior
20289695.54838628	68142131.47766241	1	draw_992	0.4612627311075233	posterior
20289695.54838628	68142131.47766241	1	draw_993	0.46966354025165996	posterior
20289695.54838628	68142131.47766241	1	draw_994	0.4846539179568066	posterior
20289695.54838628	68142131.47766241	1	draw_995	0.4586077412609747	posterior
20289695.54838628	68142131.47766241	1	draw_996	0.47163825215197824	posterior
20289695.54838628	68142131.47766241	1	draw_997	0.4750272627829861	posterior
20289695.54838628	68142131.47766241	1	draw_998	0.4970631289330838	posterior
20289695.54838628	68142131.47766241	1	draw_999	0.4604165752754472	posterior
20289695.54838628	68142131.47766241	1	draw_1000	0.47524076026458856	posterior
20289695.54838628	68142131.47766241	1	observed	0.398187409653135	observed
22219695.548386283	68142131.47766241	2	draw_1	0.4833594506630259	posterior
22219695.548386283	68142131.47766241	2	draw_2	0.49494337910433867	posterior
22219695.548386283	68142131.47766241	2	draw_3	0.4647725870699226	posterior
22219695.548386283	68142131.47766241	2	draw_4	0.4300352892790702	posterior
22219695.548386283	68142131.47766241	2	draw_5	0.4623611111593372	posterior
22219695.548386283	68142131.47766241	2	draw_6	0.47375548330019607	posterior
22219695.548386283	68142131.47766241	2	draw_7	0.4474823180766253	posterior
22219695.548386283	68142131.47766241	2	draw_8	0.4805122110890029	posterior
22219695.548386283	68142131.47766241	2	draw_9	0.49640975516888713	posterior
22219695.548386283	68142131.47766241	2	draw_10	0.4724095065821291	posterior
22219695.548386283	68142131.47766241	2	draw_11	0.4578652719841407	posterior
22219695.548386283	68142131.47766241	2	draw_12	0.4661132004899238	posterior
22219695.548386283	68142131.47766241	2	draw_13	0.4463637524575482	posterior
22219695.548386283	68142131.47766241	2	draw_14	0.4747403054663193	posterior
22219695.548386283	68142131.47766241	2	draw_15	0.46933158801626407	posterior
22219695.548386283	68142131.47766241	2	draw_16	0.4634448742185892	posterior
22219695.548386283	68142131.47766241	2	draw_17	0.46282612243425003	posterior
22219695.548386283	68142131.47766241	2	draw_18	0.45580933984763317	posterior
22219695.548386283	68142131.47766241	2	draw_19	0.4496323789360208	posterior
22219695.548386283	68142131.47766241	2	draw_20	0.4723374732293864	posterior
22219695.548386283	68142131.47766241	2	draw_21	0.4340989989700542	posterior
22219695.548386283	68142131.47766241	2	draw_22	0.4730855248960114	posterior
22219695.548386283	68142131.47766241	2	draw_23	0.4620001436650674	posterior
22219695.548386283	68142131.47766241	2	draw_24	0.47732759933044305	posterior
22219695.548386283	68142131.47766241	2	draw_25	0.479255890271874	posterior
22219695.548386283	68142131.47766241	2	draw_26	0.4699021074764886	posterior
22219695.548386283	68142131.47766241	2	draw_27	0.4787088901180181	posterior
22219695.548386283	68142131.47766241	2	draw_28	0.461763516869213	posterior
22219695.548386283	68142131.47766241	2	draw_29	0.45602069934566847	posterior
22219695.548386283	68142131.47766241	2	draw_30	0.4682584025868233	posterior
22219695.548386283	68142131.47766241	2	draw_31	0.4558241680786164	posterior
22219695.548386283	68142131.47766241	2	draw_32	0.47426642085135856	posterior
22219695.548386283	68142131.47766241	2	draw_33	0.4587506857046524	posterior
22219695.548386283	68142131.47766241	2	draw_34	0.4677318826072291	posterior
22219695.548386283	68142131.47766241	2	draw_35	0.4446335096351546	posterior
22219695.548386283	68142131.47766241	2	draw_36	0.47368779532148175	posterior
22219695.548386283	68142131.47766241	2	draw_37	0.46126692695871335	posterior
22219695.548386283	68142131.47766241	2	draw_38	0.48299012248243034	posterior
22219695.548386283	68142131.47766241	2	draw_39	0.4644344924156032	posterior
22219695.548386283	68142131.47766241	2	draw_40	0.45080001276811515	posterior
22219695.548386283	68142131.47766241	2	draw_41	0.46658146821832513	posterior
22219695.548386283	68142131.47766241	2	draw_42	0.44352023828007964	posterior
22219695.548386283	68142131.47766241	2	draw_43	0.4483294042399481	posterior
22219695.548386283	68142131.47766241	2	draw_44	0.47032532217579326	posterior
22219695.548386283	68142131.47766241	2	draw_45	0.46273580720991886	posterior
22219695.548386283	68142131.47766241	2	draw_46	0.48664132223882356	posterior
22219695.548386283	68142131.47766241	2	draw_47	0.4488759479711376	posterior
22219695.548386283	68142131.47766241	2	draw_48	0.480213953301875	posterior
22219695.548386283	68142131.47766241	2	draw_49	0.4518853269579712	posterior
22219695.548386283	68142131.47766241	2	draw_50	0.4687533774380558	posterior
22219695.548386283	68142131.47766241	2	draw_51	0.4806789957033435	posterior
22219695.548386283	68142131.47766241	2	draw_52	0.45097862506967784	posterior
22219695.548386283	68142131.47766241	2	draw_53	0.454479780436287	posterior
22219695.548386283	68142131.47766241	2	draw_54	0.45723042966431593	posterior
22219695.548386283	68142131.47766241	2	draw_55	0.4598111900142791	posterior
22219695.548386283	68142131.47766241	2	draw_56	0.45641671697627406	posterior
22219695.548386283	68142131.47766241	2	draw_57	0.4585169882473265	posterior
22219695.548386283	68142131.47766241	2	draw_58	0.4345942934312008	posterior
22219695.548386283	68142131.47766241	2	draw_59	0.46065372567324786	posterior
22219695.548386283	68142131.47766241	2	draw_60	0.46046860993973304	posterior
22219695.548386283	68142131.47766241	2	draw_61	0.47909435402494677	posterior
22219695.548386283	68142131.47766241	2	draw_62	0.4651281900551635	posterior
22219695.548386283	68142131.47766241	2	draw_63	0.46438852250497425	posterior
22219695.548386283	68142131.47766241	2	draw_64	0.458583318695163	posterior
22219695.548386283	68142131.47766241	2	draw_65	0.4482382338234441	posterior
22219695.548386283	68142131.47766241	2	draw_66	0.4492599779600644	posterior
22219695.548386283	68142131.47766241	2	draw_67	0.45016726604768686	posterior
22219695.548386283	68142131.47766241	2	draw_68	0.46641310294796234	posterior
22219695.548386283	68142131.47766241	2	draw_69	0.48432755864494736	posterior
22219695.548386283	68142131.47766241	2	draw_70	0.46403800724265865	posterior
22219695.548386283	68142131.47766241	2	draw_71	0.48041070334685193	posterior
22219695.548386283	68142131.47766241	2	draw_72	0.44913850181023124	posterior
22219695.548386283	68142131.47766241	2	draw_73	0.46298737264280976	posterior
22219695.548386283	68142131.47766241	2	draw_74	0.48808684405676495	posterior
22219695.548386283	68142131.47766241	2	draw_75	0.4709647516528519	posterior
22219695.548386283	68142131.47766241	2	draw_76	0.44720828000271656	posterior
22219695.548386283	68142131.47766241	2	draw_77	0.447313100953998	posterior
22219695.548386283	68142131.47766241	2	draw_78	0.44771840766798837	posterior
22219695.548386283	68142131.47766241	2	draw_79	0.479887761383377	posterior
22219695.548386283	68142131.47766241	2	draw_80	0.44912697710699356	posterior
22219695.548386283	68142131.47766241	2	draw_81	0.479719100891595	posterior
22219695.548386283	68142131.47766241	2	draw_82	0.4561670360945846	posterior
22219695.548386283	68142131.47766241	2	draw_83	0.43027645501373235	posterior
22219695.548386283	68142131.47766241	2	draw_84	0.4464977391204963	posterior
22219695.548386283	68142131.47766241	2	draw_85	0.44495135986924056	posterior
22219695.548386283	68142131.47766241	2	draw_86	0.47258775844957235	posterior
22219695.548386283	68142131.47766241	2	draw_87	0.46280819287386593	posterior
22219695.548386283	68142131.47766241	2	draw_88	0.47263233769671564	posterior
22219695.548386283	68142131.47766241	2	draw_89	0.4769307957265641	posterior
22219695.548386283	68142131.47766241	2	draw_90	0.4596410991465638	posterior
22219695.548386283	68142131.47766241	2	draw_91	0.45547312146813446	posterior
22219695.548386283	68142131.47766241	2	draw_92	0.47047350290550516	posterior
22219695.548386283	68142131.47766241	2	draw_93	0.4647168378944367	posterior
22219695.548386283	68142131.47766241	2	draw_94	0.47014741994735226	posterior
22219695.548386283	68142131.47766241	2	draw_95	0.4268698375829454	posterior
22219695.548386283	68142131.47766241	2	draw_96	0.5095961644362962	posterior
22219695.548386283	68142131.47766241	2	draw_97	0.4795115188328111	posterior
22219695.548386283	68142131.47766241	2	draw_98	0.45854648542227294	posterior
22219695.548386283	68142131.47766241	2	draw_99	0.46590764652383454	posterior
22219695.548386283	68142131.47766241	2	draw_100	0.4802284558669562	posterior
22219695.548386283	68142131.47766241	2	draw_101	0.47691416094991046	posterior
22219695.548386283	68142131.47766241	2	draw_102	0.4374238065326299	posterior
22219695.548386283	68142131.47766241	2	draw_103	0.48764423640737015	posterior
22219695.548386283	68142131.47766241	2	draw_104	0.4461198249663621	posterior
22219695.548386283	68142131.47766241	2	draw_105	0.45850918171581595	posterior
22219695.548386283	68142131.47766241	2	draw_106	0.4806075002254474	posterior
22219695.548386283	68142131.47766241	2	draw_107	0.45031213752265703	posterior
22219695.548386283	68142131.47766241	2	draw_108	0.4819319098157551	posterior
22219695.548386283	68142131.47766241	2	draw_109	0.44760491857561385	posterior
22219695.548386283	68142131.47766241	2	draw_110	0.4567728060996384	posterior
22219695.548386283	68142131.47766241	2	draw_111	0.4693671085120643	posterior
22219695.548386283	68142131.47766241	2	draw_112	0.45915311249772406	posterior
22219695.548386283	68142131.47766241	2	draw_113	0.44937467665779984	posterior
22219695.548386283	68142131.47766241	2	draw_114	0.46698392881249323	posterior
22219695.548386283	68142131.47766241	2	draw_115	0.4561142520485079	posterior
22219695.548386283	68142131.47766241	2	draw_116	0.44151898179254084	posterior
22219695.548386283	68142131.47766241	2	draw_117	0.4702125965043152	posterior
22219695.548386283	68142131.47766241	2	draw_118	0.4663326745586115	posterior
22219695.548386283	68142131.47766241	2	draw_119	0.4269149279097073	posterior
22219695.548386283	68142131.47766241	2	draw_120	0.464197431574377	posterior
22219695.548386283	68142131.47766241	2	draw_121	0.451073624992266	posterior
22219695.548386283	68142131.47766241	2	draw_122	0.4549228599942612	posterior
22219695.548386283	68142131.47766241	2	draw_123	0.46352135138736095	posterior
22219695.548386283	68142131.47766241	2	draw_124	0.4749952748406058	posterior
22219695.548386283	68142131.47766241	2	draw_125	0.4685511778829997	posterior
22219695.548386283	68142131.47766241	2	draw_126	0.46133559665006574	posterior
22219695.548386283	68142131.47766241	2	draw_127	0.47924696697675234	posterior
22219695.548386283	68142131.47766241	2	draw_128	0.4630942601452348	posterior
22219695.548386283	68142131.47766241	2	draw_129	0.46367788749764544	posterior
22219695.548386283	68142131.47766241	2	draw_130	0.4851471789067837	posterior
22219695.548386283	68142131.47766241	2	draw_131	0.4656852019181997	posterior
22219695.548386283	68142131.47766241	2	draw_132	0.4718305110705467	posterior
22219695.548386283	68142131.47766241	2	draw_133	0.4763966759302844	posterior
22219695.548386283	68142131.47766241	2	draw_134	0.4633631500154972	posterior
22219695.548386283	68142131.47766241	2	draw_135	0.4669792478008282	posterior
22219695.548386283	68142131.47766241	2	draw_136	0.45197885872506244	posterior
22219695.548386283	68142131.47766241	2	draw_137	0.4600714783663176	posterior
22219695.548386283	68142131.47766241	2	draw_138	0.46296486270100506	posterior
22219695.548386283	68142131.47766241	2	draw_139	0.4538568966215112	posterior
22219695.548386283	68142131.47766241	2	draw_140	0.4603961242661057	posterior
22219695.548386283	68142131.47766241	2	draw_141	0.46768034509222756	posterior
22219695.548386283	68142131.47766241	2	draw_142	0.460209722406135	posterior
22219695.548386283	68142131.47766241	2	draw_143	0.4540341259660633	posterior
22219695.548386283	68142131.47766241	2	draw_144	0.4308343837910011	posterior
22219695.548386283	68142131.47766241	2	draw_145	0.45794628642782276	posterior
22219695.548386283	68142131.47766241	2	draw_146	0.45713555231467456	posterior
22219695.548386283	68142131.47766241	2	draw_147	0.49219218933389525	posterior
22219695.548386283	68142131.47766241	2	draw_148	0.46850690449008686	posterior
22219695.548386283	68142131.47766241	2	draw_149	0.484404680239887	posterior
22219695.548386283	68142131.47766241	2	draw_150	0.45849846346399437	posterior
22219695.548386283	68142131.47766241	2	draw_151	0.41210675082196546	posterior
22219695.548386283	68142131.47766241	2	draw_152	0.46637206613143256	posterior
22219695.548386283	68142131.47766241	2	draw_153	0.44633938077404	posterior
22219695.548386283	68142131.47766241	2	draw_154	0.4375134688909259	posterior
22219695.548386283	68142131.47766241	2	draw_155	0.47989239494285807	posterior
22219695.548386283	68142131.47766241	2	draw_156	0.43773443376394805	posterior
22219695.548386283	68142131.47766241	2	draw_157	0.4677341463309482	posterior
22219695.548386283	68142131.47766241	2	draw_158	0.46282794770506996	posterior
22219695.548386283	68142131.47766241	2	draw_159	0.479834241062879	posterior
22219695.548386283	68142131.47766241	2	draw_160	0.44907758469461007	posterior
22219695.548386283	68142131.47766241	2	draw_161	0.4702402237303641	posterior
22219695.548386283	68142131.47766241	2	draw_162	0.49632951259629166	posterior
22219695.548386283	68142131.47766241	2	draw_163	0.45960826346988937	posterior
22219695.548386283	68142131.47766241	2	draw_164	0.49017223162214135	posterior
22219695.548386283	68142131.47766241	2	draw_165	0.4598577214504098	posterior
22219695.548386283	68142131.47766241	2	draw_166	0.4545349953000137	posterior
22219695.548386283	68142131.47766241	2	draw_167	0.46583621102007533	posterior
22219695.548386283	68142131.47766241	2	draw_168	0.46132710651339653	posterior
22219695.548386283	68142131.47766241	2	draw_169	0.4644632753238132	posterior
22219695.548386283	68142131.47766241	2	draw_170	0.46946712939681084	posterior
22219695.548386283	68142131.47766241	2	draw_171	0.4735680786552956	posterior
22219695.548386283	68142131.47766241	2	draw_172	0.47533470651771137	posterior
22219695.548386283	68142131.47766241	2	draw_173	0.45085427089578417	posterior
22219695.548386283	68142131.47766241	2	draw_174	0.4486845801422095	posterior
22219695.548386283	68142131.47766241	2	draw_175	0.4381307030680406	posterior
22219695.548386283	68142131.47766241	2	draw_176	0.4724234723419229	posterior
22219695.548386283	68142131.47766241	2	draw_177	0.4545354655017808	posterior
22219695.548386283	68142131.47766241	2	draw_178	0.49868561048784177	posterior
22219695.548386283	68142131.47766241	2	draw_179	0.46721309378156944	posterior
22219695.548386283	68142131.47766241	2	draw_180	0.44889828227387185	posterior
22219695.548386283	68142131.47766241	2	draw_181	0.45503631562029406	posterior
22219695.548386283	68142131.47766241	2	draw_182	0.47690131816357256	posterior
22219695.548386283	68142131.47766241	2	draw_183	0.4662557473615953	posterior
22219695.548386283	68142131.47766241	2	draw_184	0.45373811603534037	posterior
22219695.548386283	68142131.47766241	2	draw_185	0.44220307389986413	posterior
22219695.548386283	68142131.47766241	2	draw_186	0.44320047579384414	posterior
22219695.548386283	68142131.47766241	2	draw_187	0.4744443310989669	posterior
22219695.548386283	68142131.47766241	2	draw_188	0.46073219371201457	posterior
22219695.548386283	68142131.47766241	2	draw_189	0.4687284851713277	posterior
22219695.548386283	68142131.47766241	2	draw_190	0.46015299311129404	posterior
22219695.548386283	68142131.47766241	2	draw_191	0.4601344895067547	posterior
22219695.548386283	68142131.47766241	2	draw_192	0.4634226077447466	posterior
22219695.548386283	68142131.47766241	2	draw_193	0.46600760432345883	posterior
22219695.548386283	68142131.47766241	2	draw_194	0.4409383018566827	posterior
22219695.548386283	68142131.47766241	2	draw_195	0.4636857597882471	posterior
22219695.548386283	68142131.47766241	2	draw_196	0.47311858544440283	posterior
22219695.548386283	68142131.47766241	2	draw_197	0.4821515324044213	posterior
22219695.548386283	68142131.47766241	2	draw_198	0.451394865833987	posterior
22219695.548386283	68142131.47766241	2	draw_199	0.4663510250895155	posterior
22219695.548386283	68142131.47766241	2	draw_200	0.4852032490583261	posterior
22219695.548386283	68142131.47766241	2	draw_201	0.46559800619736064	posterior
22219695.548386283	68142131.47766241	2	draw_202	0.4738648744308636	posterior
22219695.548386283	68142131.47766241	2	draw_203	0.4599784199333413	posterior
22219695.548386283	68142131.47766241	2	draw_204	0.43473161856705117	posterior
22219695.548386283	68142131.47766241	2	draw_205	0.45178326357679777	posterior
22219695.548386283	68142131.47766241	2	draw_206	0.4928366799497153	posterior
22219695.548386283	68142131.47766241	2	draw_207	0.45606350579296157	posterior
22219695.548386283	68142131.47766241	2	draw_208	0.4777220675601361	posterior
22219695.548386283	68142131.47766241	2	draw_209	0.4543662235093041	posterior
22219695.548386283	68142131.47766241	2	draw_210	0.4817790828731967	posterior
22219695.548386283	68142131.47766241	2	draw_211	0.44981135893695245	posterior
22219695.548386283	68142131.47766241	2	draw_212	0.4726931585592475	posterior
22219695.548386283	68142131.47766241	2	draw_213	0.457970824963762	posterior
22219695.548386283	68142131.47766241	2	draw_214	0.4803994224188524	posterior
22219695.548386283	68142131.47766241	2	draw_215	0.4601794982972533	posterior
22219695.548386283	68142131.47766241	2	draw_216	0.448731269865033	posterior
22219695.548386283	68142131.47766241	2	draw_217	0.4622429950640006	posterior
22219695.548386283	68142131.47766241	2	draw_218	0.448174847809744	posterior
22219695.548386283	68142131.47766241	2	draw_219	0.4512922188390498	posterior
22219695.548386283	68142131.47766241	2	draw_220	0.4805757426600973	posterior
22219695.548386283	68142131.47766241	2	draw_221	0.4742364620314838	posterior
22219695.548386283	68142131.47766241	2	draw_222	0.48331813304760896	posterior
22219695.548386283	68142131.47766241	2	draw_223	0.4734322790160656	posterior
22219695.548386283	68142131.47766241	2	draw_224	0.4518684246538002	posterior
22219695.548386283	68142131.47766241	2	draw_225	0.5050994913777749	posterior
22219695.548386283	68142131.47766241	2	draw_226	0.47825317292434977	posterior
22219695.548386283	68142131.47766241	2	draw_227	0.4508072242530318	posterior
22219695.548386283	68142131.47766241	2	draw_228	0.4591046662554739	posterior
22219695.548386283	68142131.47766241	2	draw_229	0.45225922867950225	posterior
22219695.548386283	68142131.47766241	2	draw_230	0.4686750313026461	posterior
22219695.548386283	68142131.47766241	2	draw_231	0.45668513469456584	posterior
22219695.548386283	68142131.47766241	2	draw_232	0.4783765280013493	posterior
22219695.548386283	68142131.47766241	2	draw_233	0.4445002232940162	posterior
22219695.548386283	68142131.47766241	2	draw_234	0.45272694207345077	posterior
22219695.548386283	68142131.47766241	2	draw_235	0.5004106409970379	posterior
22219695.548386283	68142131.47766241	2	draw_236	0.45260610016736913	posterior
22219695.548386283	68142131.47766241	2	draw_237	0.4589360786405275	posterior
22219695.548386283	68142131.47766241	2	draw_238	0.46116735707514445	posterior
22219695.548386283	68142131.47766241	2	draw_239	0.45023716143257786	posterior
22219695.548386283	68142131.47766241	2	draw_240	0.44750462822922266	posterior
22219695.548386283	68142131.47766241	2	draw_241	0.4585261207198754	posterior
22219695.548386283	68142131.47766241	2	draw_242	0.4426204199908937	posterior
22219695.548386283	68142131.47766241	2	draw_243	0.4661067797282747	posterior
22219695.548386283	68142131.47766241	2	draw_244	0.4701947844950464	posterior
22219695.548386283	68142131.47766241	2	draw_245	0.46136168343015554	posterior
22219695.548386283	68142131.47766241	2	draw_246	0.45895789017179983	posterior
22219695.548386283	68142131.47766241	2	draw_247	0.4634743443754125	posterior
22219695.548386283	68142131.47766241	2	draw_248	0.4652361022706192	posterior
22219695.548386283	68142131.47766241	2	draw_249	0.4789400854385003	posterior
22219695.548386283	68142131.47766241	2	draw_250	0.45323244351616954	posterior
22219695.548386283	68142131.47766241	2	draw_251	0.4819411498084984	posterior
22219695.548386283	68142131.47766241	2	draw_252	0.4735050678943295	posterior
22219695.548386283	68142131.47766241	2	draw_253	0.49105455174941404	posterior
22219695.548386283	68142131.47766241	2	draw_254	0.451550014654647	posterior
22219695.548386283	68142131.47766241	2	draw_255	0.4328502185050275	posterior
22219695.548386283	68142131.47766241	2	draw_256	0.4484323528194397	posterior
22219695.548386283	68142131.47766241	2	draw_257	0.47852601796392763	posterior
22219695.548386283	68142131.47766241	2	draw_258	0.4738037000615084	posterior
22219695.548386283	68142131.47766241	2	draw_259	0.4754424570598423	posterior
22219695.548386283	68142131.47766241	2	draw_260	0.46687040662316537	posterior
22219695.548386283	68142131.47766241	2	draw_261	0.43001539405251926	posterior
22219695.548386283	68142131.47766241	2	draw_262	0.4617599208468703	posterior
22219695.548386283	68142131.47766241	2	draw_263	0.4640167162019322	posterior
22219695.548386283	68142131.47766241	2	draw_264	0.4709318830332321	posterior
22219695.548386283	68142131.47766241	2	draw_265	0.47261510648301247	posterior
22219695.548386283	68142131.47766241	2	draw_266	0.4453851109538343	posterior
22219695.548386283	68142131.47766241	2	draw_267	0.46874695539964367	posterior
22219695.548386283	68142131.47766241	2	draw_268	0.46422045175655635	posterior
22219695.548386283	68142131.47766241	2	draw_269	0.4576955289901969	posterior
22219695.548386283	68142131.47766241	2	draw_270	0.4714020927012035	posterior
22219695.548386283	68142131.47766241	2	draw_271	0.4461038903368062	posterior
22219695.548386283	68142131.47766241	2	draw_272	0.466577238859413	posterior
22219695.548386283	68142131.47766241	2	draw_273	0.4576872781508836	posterior
22219695.548386283	68142131.47766241	2	draw_274	0.4500373485272396	posterior
22219695.548386283	68142131.47766241	2	draw_275	0.47369746912685556	posterior
22219695.548386283	68142131.47766241	2	draw_276	0.4738964915897718	posterior
22219695.548386283	68142131.47766241	2	draw_277	0.4670980445971381	posterior
22219695.548386283	68142131.47766241	2	draw_278	0.4589684912340216	posterior
22219695.548386283	68142131.47766241	2	draw_279	0.46504934892800787	posterior
22219695.548386283	68142131.47766241	2	draw_280	0.45492862385492044	posterior
22219695.548386283	68142131.47766241	2	draw_281	0.4363561766750791	posterior
22219695.548386283	68142131.47766241	2	draw_282	0.453062721436864	posterior
22219695.548386283	68142131.47766241	2	draw_283	0.4643881527653916	posterior
22219695.548386283	68142131.47766241	2	draw_284	0.4959886856568355	posterior
22219695.548386283	68142131.47766241	2	draw_285	0.4359336381803564	posterior
22219695.548386283	68142131.47766241	2	draw_286	0.4575529706730258	posterior
22219695.548386283	68142131.47766241	2	draw_287	0.43217038264425833	posterior
22219695.548386283	68142131.47766241	2	draw_288	0.46763190121375625	posterior
22219695.548386283	68142131.47766241	2	draw_289	0.4219496055170103	posterior
22219695.548386283	68142131.47766241	2	draw_290	0.4884783805232453	posterior
22219695.548386283	68142131.47766241	2	draw_291	0.4459672261866818	posterior
22219695.548386283	68142131.47766241	2	draw_292	0.4799539522617982	posterior
22219695.548386283	68142131.47766241	2	draw_293	0.4747710042239891	posterior
22219695.548386283	68142131.47766241	2	draw_294	0.4555210347054252	posterior
22219695.548386283	68142131.47766241	2	draw_295	0.4452002804475584	posterior
22219695.548386283	68142131.47766241	2	draw_296	0.45321125943408	posterior
22219695.548386283	68142131.47766241	2	draw_297	0.45473347268626957	posterior
22219695.548386283	68142131.47766241	2	draw_298	0.4876127095138991	posterior
22219695.548386283	68142131.47766241	2	draw_299	0.47147705779234717	posterior
22219695.548386283	68142131.47766241	2	draw_300	0.48055185568569264	posterior
22219695.548386283	68142131.47766241	2	draw_301	0.46882692128741366	posterior
22219695.548386283	68142131.47766241	2	draw_302	0.46666757767313416	posterior
22219695.548386283	68142131.47766241	2	draw_303	0.4639085220645381	posterior
22219695.548386283	68142131.47766241	2	draw_304	0.4587247624548418	posterior
22219695.548386283	68142131.47766241	2	draw_305	0.5064102554181664	posterior
22219695.548386283	68142131.47766241	2	draw_306	0.46731207278778686	posterior
22219695.548386283	68142131.47766241	2	draw_307	0.4673633703088159	posterior
22219695.548386283	68142131.47766241	2	draw_308	0.4534141367603892	posterior
22219695.548386283	68142131.47766241	2	draw_309	0.4793409587588286	posterior
22219695.548386283	68142131.47766241	2	draw_310	0.46475725094781045	posterior
22219695.548386283	68142131.47766241	2	draw_311	0.46318191270483616	posterior
22219695.548386283	68142131.47766241	2	draw_312	0.45667635420649105	posterior
22219695.548386283	68142131.47766241	2	draw_313	0.4763252694981831	posterior
22219695.548386283	68142131.47766241	2	draw_314	0.4725682021735845	posterior
22219695.548386283	68142131.47766241	2	draw_315	0.4631130999469767	posterior
22219695.548386283	68142131.47766241	2	draw_316	0.44804845095633883	posterior
22219695.548386283	68142131.47766241	2	draw_317	0.467871274569956	posterior
22219695.548386283	68142131.47766241	2	draw_318	0.44367667977408515	posterior
22219695.548386283	68142131.47766241	2	draw_319	0.47993580060416646	posterior
22219695.548386283	68142131.47766241	2	draw_320	0.48390373495619693	posterior
22219695.548386283	68142131.47766241	2	draw_321	0.4879671256369622	posterior
22219695.548386283	68142131.47766241	2	draw_322	0.46750120954733815	posterior
22219695.548386283	68142131.47766241	2	draw_323	0.4672236916151208	posterior
22219695.548386283	68142131.47766241	2	draw_324	0.4695033844826532	posterior
22219695.548386283	68142131.47766241	2	draw_325	0.4502197884217709	posterior
22219695.548386283	68142131.47766241	2	draw_326	0.4892177341127923	posterior
22219695.548386283	68142131.47766241	2	draw_327	0.48346995349527294	posterior
22219695.548386283	68142131.47766241	2	draw_328	0.45327187270356856	posterior
22219695.548386283	68142131.47766241	2	draw_329	0.48362341538833764	posterior
22219695.548386283	68142131.47766241	2	draw_330	0.4573283393669409	posterior
22219695.548386283	68142131.47766241	2	draw_331	0.4764548757519582	posterior
22219695.548386283	68142131.47766241	2	draw_332	0.47974329750064415	posterior
22219695.548386283	68142131.47766241	2	draw_333	0.4762737569710174	posterior
22219695.548386283	68142131.47766241	2	draw_334	0.45226637177143747	posterior
22219695.548386283	68142131.47766241	2	draw_335	0.4576229646575669	posterior
22219695.548386283	68142131.47766241	2	draw_336	0.43882159666437015	posterior
22219695.548386283	68142131.47766241	2	draw_337	0.4431501230231	posterior
22219695.548386283	68142131.47766241	2	draw_338	0.4517306524088326	posterior
22219695.548386283	68142131.47766241	2	draw_339	0.4882019657743954	posterior
22219695.548386283	68142131.47766241	2	draw_340	0.45656301791169013	posterior
22219695.548386283	68142131.47766241	2	draw_341	0.4740970630775554	posterior
22219695.548386283	68142131.47766241	2	draw_342	0.48281379780071554	posterior
22219695.548386283	68142131.47766241	2	draw_343	0.43362598002017017	posterior
22219695.548386283	68142131.47766241	2	draw_344	0.4276307269726823	posterior
22219695.548386283	68142131.47766241	2	draw_345	0.4838173576109651	posterior
22219695.548386283	68142131.47766241	2	draw_346	0.4707843547736549	posterior
22219695.548386283	68142131.47766241	2	draw_347	0.4645470733391304	posterior
22219695.548386283	68142131.47766241	2	draw_348	0.4663569932196566	posterior
22219695.548386283	68142131.47766241	2	draw_349	0.45475638402643376	posterior
22219695.548386283	68142131.47766241	2	draw_350	0.44361491740211445	posterior
22219695.548386283	68142131.47766241	2	draw_351	0.4960875047543534	posterior
22219695.548386283	68142131.47766241	2	draw_352	0.4585061325560068	posterior
22219695.548386283	68142131.47766241	2	draw_353	0.46349108380975873	posterior
22219695.548386283	68142131.47766241	2	draw_354	0.44522253475616264	posterior
22219695.548386283	68142131.47766241	2	draw_355	0.44847217689956426	posterior
22219695.548386283	68142131.47766241	2	draw_356	0.46734341791918216	posterior
22219695.548386283	68142131.47766241	2	draw_357	0.45833247688629636	posterior
22219695.548386283	68142131.47766241	2	draw_358	0.4885684522030479	posterior
22219695.548386283	68142131.47766241	2	draw_359	0.46852088594885766	posterior
22219695.548386283	68142131.47766241	2	draw_360	0.46818979696363316	posterior
22219695.548386283	68142131.47766241	2	draw_361	0.4371633164014904	posterior
22219695.548386283	68142131.47766241	2	draw_362	0.46175101933978263	posterior
22219695.548386283	68142131.47766241	2	draw_363	0.475633846313147	posterior
22219695.548386283	68142131.47766241	2	draw_364	0.49318602353344515	posterior
22219695.548386283	68142131.47766241	2	draw_365	0.46909163615710886	posterior
22219695.548386283	68142131.47766241	2	draw_366	0.4601325495209396	posterior
22219695.548386283	68142131.47766241	2	draw_367	0.4776372173940597	posterior
22219695.548386283	68142131.47766241	2	draw_368	0.45951145841206587	posterior
22219695.548386283	68142131.47766241	2	draw_369	0.44753295172118834	posterior
22219695.548386283	68142131.47766241	2	draw_370	0.4675186863073091	posterior
22219695.548386283	68142131.47766241	2	draw_371	0.47093433247184596	posterior
22219695.548386283	68142131.47766241	2	draw_372	0.4522442764541381	posterior
22219695.548386283	68142131.47766241	2	draw_373	0.4661445340965367	posterior
22219695.548386283	68142131.47766241	2	draw_374	0.45001105206286524	posterior
22219695.548386283	68142131.47766241	2	draw_375	0.4504437472976215	posterior
22219695.548386283	68142131.47766241	2	draw_376	0.4427279684343335	posterior
22219695.548386283	68142131.47766241	2	draw_377	0.4750351831454034	posterior
22219695.548386283	68142131.47766241	2	draw_378	0.43560367668265004	posterior
22219695.548386283	68142131.47766241	2	draw_379	0.4579325796173194	posterior
22219695.548386283	68142131.47766241	2	draw_380	0.43579131856811243	posterior
22219695.548386283	68142131.47766241	2	draw_381	0.45332064701353014	posterior
22219695.548386283	68142131.47766241	2	draw_382	0.4744241248748313	posterior
22219695.548386283	68142131.47766241	2	draw_383	0.4323936939049181	posterior
22219695.548386283	68142131.47766241	2	draw_384	0.4926433059166988	posterior
22219695.548386283	68142131.47766241	2	draw_385	0.4483761774703187	posterior
22219695.548386283	68142131.47766241	2	draw_386	0.4548985058099183	posterior
22219695.548386283	68142131.47766241	2	draw_387	0.4525817657740768	posterior
22219695.548386283	68142131.47766241	2	draw_388	0.4829844489109697	posterior
22219695.548386283	68142131.47766241	2	draw_389	0.4473788980714385	posterior
22219695.548386283	68142131.47766241	2	draw_390	0.4630907292098945	posterior
22219695.548386283	68142131.47766241	2	draw_391	0.4551837770801444	posterior
22219695.548386283	68142131.47766241	2	draw_392	0.45033324793786345	posterior
22219695.548386283	68142131.47766241	2	draw_393	0.44674695139734666	posterior
22219695.548386283	68142131.47766241	2	draw_394	0.47105544265127014	posterior
22219695.548386283	68142131.47766241	2	draw_395	0.4769179996071682	posterior
22219695.548386283	68142131.47766241	2	draw_396	0.48277397442777137	posterior
22219695.548386283	68142131.47766241	2	draw_397	0.4791246217770123	posterior
22219695.548386283	68142131.47766241	2	draw_398	0.43884547958916537	posterior
22219695.548386283	68142131.47766241	2	draw_399	0.46007100895393593	posterior
22219695.548386283	68142131.47766241	2	draw_400	0.4577158701726922	posterior
22219695.548386283	68142131.47766241	2	draw_401	0.46362718265232733	posterior
22219695.548386283	68142131.47766241	2	draw_402	0.44678638682007166	posterior
22219695.548386283	68142131.47766241	2	draw_403	0.45888992759261477	posterior
22219695.548386283	68142131.47766241	2	draw_404	0.4628610013179748	posterior
22219695.548386283	68142131.47766241	2	draw_405	0.46471764856925396	posterior
22219695.548386283	68142131.47766241	2	draw_406	0.4674098159081661	posterior
22219695.548386283	68142131.47766241	2	draw_407	0.44105891756561605	posterior
22219695.548386283	68142131.47766241	2	draw_408	0.469473554830392	posterior
22219695.548386283	68142131.47766241	2	draw_409	0.45612776642865815	posterior
22219695.548386283	68142131.47766241	2	draw_410	0.4390159487417651	posterior
22219695.548386283	68142131.47766241	2	draw_411	0.48486069485397193	posterior
22219695.548386283	68142131.47766241	2	draw_412	0.4444407927726212	posterior
22219695.548386283	68142131.47766241	2	draw_413	0.4252138116528124	posterior
22219695.548386283	68142131.47766241	2	draw_414	0.4513514683887684	posterior
22219695.548386283	68142131.47766241	2	draw_415	0.47112823633711776	posterior
22219695.548386283	68142131.47766241	2	draw_416	0.47740321252261114	posterior
22219695.548386283	68142131.47766241	2	draw_417	0.4316995933995581	posterior
22219695.548386283	68142131.47766241	2	draw_418	0.4616151483812427	posterior
22219695.548386283	68142131.47766241	2	draw_419	0.45453236422237053	posterior
22219695.548386283	68142131.47766241	2	draw_420	0.4487952056286152	posterior
22219695.548386283	68142131.47766241	2	draw_421	0.4587857307648594	posterior
22219695.548386283	68142131.47766241	2	draw_422	0.48140762870162074	posterior
22219695.548386283	68142131.47766241	2	draw_423	0.4391852038654751	posterior
22219695.548386283	68142131.47766241	2	draw_424	0.47176434441264853	posterior
22219695.548386283	68142131.47766241	2	draw_425	0.4418346718292987	posterior
22219695.548386283	68142131.47766241	2	draw_426	0.45596191508872785	posterior
22219695.548386283	68142131.47766241	2	draw_427	0.42592889153192554	posterior
22219695.548386283	68142131.47766241	2	draw_428	0.4363363137104599	posterior
22219695.548386283	68142131.47766241	2	draw_429	0.4735525779439646	posterior
22219695.548386283	68142131.47766241	2	draw_430	0.46463618726686684	posterior
22219695.548386283	68142131.47766241	2	draw_431	0.46178822372383294	posterior
22219695.548386283	68142131.47766241	2	draw_432	0.45657713583419673	posterior
22219695.548386283	68142131.47766241	2	draw_433	0.45736251265988204	posterior
22219695.548386283	68142131.47766241	2	draw_434	0.4734344569285966	posterior
22219695.548386283	68142131.47766241	2	draw_435	0.44862738708991573	posterior
22219695.548386283	68142131.47766241	2	draw_436	0.46920637672090587	posterior
22219695.548386283	68142131.47766241	2	draw_437	0.467939042166057	posterior
22219695.548386283	68142131.47766241	2	draw_438	0.4668454760274362	posterior
22219695.548386283	68142131.47766241	2	draw_439	0.44966878208367284	posterior
22219695.548386283	68142131.47766241	2	draw_440	0.4631311451857474	posterior
22219695.548386283	68142131.47766241	2	draw_441	0.45766884227570714	posterior
22219695.548386283	68142131.47766241	2	draw_442	0.45869586721108724	posterior
22219695.548386283	68142131.47766241	2	draw_443	0.45194135671848756	posterior
22219695.548386283	68142131.47766241	2	draw_444	0.4515408668786449	posterior
22219695.548386283	68142131.47766241	2	draw_445	0.44413139500865445	posterior
22219695.548386283	68142131.47766241	2	draw_446	0.490300352932154	posterior
22219695.548386283	68142131.47766241	2	draw_447	0.49824829543466503	posterior
22219695.548386283	68142131.47766241	2	draw_448	0.4611141601396527	posterior
22219695.548386283	68142131.47766241	2	draw_449	0.4562940919819036	posterior
22219695.548386283	68142131.47766241	2	draw_450	0.46777838169964836	posterior
22219695.548386283	68142131.47766241	2	draw_451	0.43528852141276836	posterior
22219695.548386283	68142131.47766241	2	draw_452	0.4435199068042368	posterior
22219695.548386283	68142131.47766241	2	draw_453	0.4524047613339749	posterior
22219695.548386283	68142131.47766241	2	draw_454	0.47324208141914254	posterior
22219695.548386283	68142131.47766241	2	draw_455	0.4668516886108946	posterior
22219695.548386283	68142131.47766241	2	draw_456	0.4991464392159092	posterior
22219695.548386283	68142131.47766241	2	draw_457	0.4670464905203337	posterior
22219695.548386283	68142131.47766241	2	draw_458	0.478995698518976	posterior
22219695.548386283	68142131.47766241	2	draw_459	0.4797906440256946	posterior
22219695.548386283	68142131.47766241	2	draw_460	0.4680193574316067	posterior
22219695.548386283	68142131.47766241	2	draw_461	0.45218172073959384	posterior
22219695.548386283	68142131.47766241	2	draw_462	0.4753023739187245	posterior
22219695.548386283	68142131.47766241	2	draw_463	0.4471223601905292	posterior
22219695.548386283	68142131.47766241	2	draw_464	0.47967057431691296	posterior
22219695.548386283	68142131.47766241	2	draw_465	0.47844220871742016	posterior
22219695.548386283	68142131.47766241	2	draw_466	0.46289840295994683	posterior
22219695.548386283	68142131.47766241	2	draw_467	0.4806375625244901	posterior
22219695.548386283	68142131.47766241	2	draw_468	0.48435784982163843	posterior
22219695.548386283	68142131.47766241	2	draw_469	0.46739713707354635	posterior
22219695.548386283	68142131.47766241	2	draw_470	0.44366875675509365	posterior
22219695.548386283	68142131.47766241	2	draw_471	0.44130773434500914	posterior
22219695.548386283	68142131.47766241	2	draw_472	0.45105348079830565	posterior
22219695.548386283	68142131.47766241	2	draw_473	0.4636154212305311	posterior
22219695.548386283	68142131.47766241	2	draw_474	0.4572811655530234	posterior
22219695.548386283	68142131.47766241	2	draw_475	0.4728275407600185	posterior
22219695.548386283	68142131.47766241	2	draw_476	0.4467377488767416	posterior
22219695.548386283	68142131.47766241	2	draw_477	0.46539592212436387	posterior
22219695.548386283	68142131.47766241	2	draw_478	0.4522148259500122	posterior
22219695.548386283	68142131.47766241	2	draw_479	0.4685842179880738	posterior
22219695.548386283	68142131.47766241	2	draw_480	0.5022502021851742	posterior
22219695.548386283	68142131.47766241	2	draw_481	0.4529546793009216	posterior
22219695.548386283	68142131.47766241	2	draw_482	0.5021195726429615	posterior
22219695.548386283	68142131.47766241	2	draw_483	0.4865873811288219	posterior
22219695.548386283	68142131.47766241	2	draw_484	0.46352566183984445	posterior
22219695.548386283	68142131.47766241	2	draw_485	0.4543190694867515	posterior
22219695.548386283	68142131.47766241	2	draw_486	0.4401087982417839	posterior
22219695.548386283	68142131.47766241	2	draw_487	0.4831577138819428	posterior
22219695.548386283	68142131.47766241	2	draw_488	0.45030837456334283	posterior
22219695.548386283	68142131.47766241	2	draw_489	0.45949336813529573	posterior
22219695.548386283	68142131.47766241	2	draw_490	0.4577141700469388	posterior
22219695.548386283	68142131.47766241	2	draw_491	0.44549867626272177	posterior
22219695.548386283	68142131.47766241	2	draw_492	0.45107948402119136	posterior
22219695.548386283	68142131.47766241	2	draw_493	0.4372136156738929	posterior
22219695.548386283	68142131.47766241	2	draw_494	0.44852619223291545	posterior
22219695.548386283	68142131.47766241	2	draw_495	0.4826721849660215	posterior
22219695.548386283	68142131.47766241	2	draw_496	0.48196123102079474	posterior
22219695.548386283	68142131.47766241	2	draw_497	0.4696106621286856	posterior
22219695.548386283	68142131.47766241	2	draw_498	0.44314189664421233	posterior
22219695.548386283	68142131.47766241	2	draw_499	0.4747903964250137	posterior
22219695.548386283	68142131.47766241	2	draw_500	0.4615333664361879	posterior
22219695.548386283	68142131.47766241	2	draw_501	0.44907310199606176	posterior
22219695.548386283	68142131.47766241	2	draw_502	0.4418274384326859	posterior
22219695.548386283	68142131.47766241	2	draw_503	0.47789527467407766	posterior
22219695.548386283	68142131.47766241	2	draw_504	0.45273332216481593	posterior
22219695.548386283	68142131.47766241	2	draw_505	0.4587628093672806	posterior
22219695.548386283	68142131.47766241	2	draw_506	0.46502594090693367	posterior
22219695.548386283	68142131.47766241	2	draw_507	0.4705095689347284	posterior
22219695.548386283	68142131.47766241	2	draw_508	0.43891573750823604	posterior
22219695.548386283	68142131.47766241	2	draw_509	0.48560083257850895	posterior
22219695.548386283	68142131.47766241	2	draw_510	0.4647861382682383	posterior
22219695.548386283	68142131.47766241	2	draw_511	0.4399828308499525	posterior
22219695.548386283	68142131.47766241	2	draw_512	0.48507969928468886	posterior
22219695.548386283	68142131.47766241	2	draw_513	0.4796735875325908	posterior
22219695.548386283	68142131.47766241	2	draw_514	0.4570729944051803	posterior
22219695.548386283	68142131.47766241	2	draw_515	0.4672406288170393	posterior
22219695.548386283	68142131.47766241	2	draw_516	0.44039312109276646	posterior
22219695.548386283	68142131.47766241	2	draw_517	0.45710591647097687	posterior
22219695.548386283	68142131.47766241	2	draw_518	0.46516071275346144	posterior
22219695.548386283	68142131.47766241	2	draw_519	0.4691781949530974	posterior
22219695.548386283	68142131.47766241	2	draw_520	0.4313850974351527	posterior
22219695.548386283	68142131.47766241	2	draw_521	0.4352451286942563	posterior
22219695.548386283	68142131.47766241	2	draw_522	0.4826397810029716	posterior
22219695.548386283	68142131.47766241	2	draw_523	0.4810746679925252	posterior
22219695.548386283	68142131.47766241	2	draw_524	0.46054503469902963	posterior
22219695.548386283	68142131.47766241	2	draw_525	0.4535194043077111	posterior
22219695.548386283	68142131.47766241	2	draw_526	0.46274399027442514	posterior
22219695.548386283	68142131.47766241	2	draw_527	0.48560474156540007	posterior
22219695.548386283	68142131.47766241	2	draw_528	0.47635592865227017	posterior
22219695.548386283	68142131.47766241	2	draw_529	0.4659421655391445	posterior
22219695.548386283	68142131.47766241	2	draw_530	0.47825341120367676	posterior
22219695.548386283	68142131.47766241	2	draw_531	0.44254839622847514	posterior
22219695.548386283	68142131.47766241	2	draw_532	0.43799611835276586	posterior
22219695.548386283	68142131.47766241	2	draw_533	0.4479074509336246	posterior
22219695.548386283	68142131.47766241	2	draw_534	0.46499040103726275	posterior
22219695.548386283	68142131.47766241	2	draw_535	0.4783899491359615	posterior
22219695.548386283	68142131.47766241	2	draw_536	0.4634370620141177	posterior
22219695.548386283	68142131.47766241	2	draw_537	0.4438427576500754	posterior
22219695.548386283	68142131.47766241	2	draw_538	0.4645417044225333	posterior
22219695.548386283	68142131.47766241	2	draw_539	0.450188933948919	posterior
22219695.548386283	68142131.47766241	2	draw_540	0.5024136710635637	posterior
22219695.548386283	68142131.47766241	2	draw_541	0.46813029010910934	posterior
22219695.548386283	68142131.47766241	2	draw_542	0.4673117559168398	posterior
22219695.548386283	68142131.47766241	2	draw_543	0.44393659299909277	posterior
22219695.548386283	68142131.47766241	2	draw_544	0.44506990046423317	posterior
22219695.548386283	68142131.47766241	2	draw_545	0.4768498079639263	posterior
22219695.548386283	68142131.47766241	2	draw_546	0.4568188716983246	posterior
22219695.548386283	68142131.47766241	2	draw_547	0.46814881730224245	posterior
22219695.548386283	68142131.47766241	2	draw_548	0.453059667879881	posterior
22219695.548386283	68142131.47766241	2	draw_549	0.4590715956305332	posterior
22219695.548386283	68142131.47766241	2	draw_550	0.43101490578928275	posterior
22219695.548386283	68142131.47766241	2	draw_551	0.4567300102570348	posterior
22219695.548386283	68142131.47766241	2	draw_552	0.4705759218945895	posterior
22219695.548386283	68142131.47766241	2	draw_553	0.4788336568162551	posterior
22219695.548386283	68142131.47766241	2	draw_554	0.435416935190134	posterior
22219695.548386283	68142131.47766241	2	draw_555	0.4772149697456775	posterior
22219695.548386283	68142131.47766241	2	draw_556	0.454901141194007	posterior
22219695.548386283	68142131.47766241	2	draw_557	0.4444753492609932	posterior
22219695.548386283	68142131.47766241	2	draw_558	0.468222574697641	posterior
22219695.548386283	68142131.47766241	2	draw_559	0.47048266672832145	posterior
22219695.548386283	68142131.47766241	2	draw_560	0.48838357079162664	posterior
22219695.548386283	68142131.47766241	2	draw_561	0.44154860228356985	posterior
22219695.548386283	68142131.47766241	2	draw_562	0.43023616385478963	posterior
22219695.548386283	68142131.47766241	2	draw_563	0.45890601337065207	posterior
22219695.548386283	68142131.47766241	2	draw_564	0.4406623071856092	posterior
22219695.548386283	68142131.47766241	2	draw_565	0.4731748891165063	posterior
22219695.548386283	68142131.47766241	2	draw_566	0.4626253490226091	posterior
22219695.548386283	68142131.47766241	2	draw_567	0.4893057387994708	posterior
22219695.548386283	68142131.47766241	2	draw_568	0.4824276930163696	posterior
22219695.548386283	68142131.47766241	2	draw_569	0.44944021473280227	posterior
22219695.548386283	68142131.47766241	2	draw_570	0.4660176463065116	posterior
22219695.548386283	68142131.47766241	2	draw_571	0.4945909812709016	posterior
22219695.548386283	68142131.47766241	2	draw_572	0.458014043880273	posterior
22219695.548386283	68142131.47766241	2	draw_573	0.49146567813749886	posterior
22219695.548386283	68142131.47766241	2	draw_574	0.4385538718246599	posterior
22219695.548386283	68142131.47766241	2	draw_575	0.4398312874146798	posterior
22219695.548386283	68142131.47766241	2	draw_576	0.48470592810960106	posterior
22219695.548386283	68142131.47766241	2	draw_577	0.4667902085599665	posterior
22219695.548386283	68142131.47766241	2	draw_578	0.46468241286471673	posterior
22219695.548386283	68142131.47766241	2	draw_579	0.4514120487900668	posterior
22219695.548386283	68142131.47766241	2	draw_580	0.44663595372675846	posterior
22219695.548386283	68142131.47766241	2	draw_581	0.4564851209540907	posterior
22219695.548386283	68142131.47766241	2	draw_582	0.45204868450267965	posterior
22219695.548386283	68142131.47766241	2	draw_583	0.43701667043810766	posterior
22219695.548386283	68142131.47766241	2	draw_584	0.46205154582879143	posterior
22219695.548386283	68142131.47766241	2	draw_585	0.47748913155442163	posterior
22219695.548386283	68142131.47766241	2	draw_586	0.4379948866829627	posterior
22219695.548386283	68142131.47766241	2	draw_587	0.450319059595023	posterior
22219695.548386283	68142131.47766241	2	draw_588	0.4722326889370889	posterior
22219695.548386283	68142131.47766241	2	draw_589	0.47329951846891954	posterior
22219695.548386283	68142131.47766241	2	draw_590	0.46049256486775125	posterior
22219695.548386283	68142131.47766241	2	draw_591	0.4848008848921825	posterior
22219695.548386283	68142131.47766241	2	draw_592	0.4627098087938295	posterior
22219695.548386283	68142131.47766241	2	draw_593	0.46871836367152464	posterior
22219695.548386283	68142131.47766241	2	draw_594	0.4701543778604522	posterior
22219695.548386283	68142131.47766241	2	draw_595	0.4459234063055593	posterior
22219695.548386283	68142131.47766241	2	draw_596	0.4592014969948658	posterior
22219695.548386283	68142131.47766241	2	draw_597	0.44635686507633454	posterior
22219695.548386283	68142131.47766241	2	draw_598	0.44841140207649127	posterior
22219695.548386283	68142131.47766241	2	draw_599	0.4546107899458376	posterior
22219695.548386283	68142131.47766241	2	draw_600	0.47537818632993556	posterior
22219695.548386283	68142131.47766241	2	draw_601	0.48155831274787936	posterior
22219695.548386283	68142131.47766241	2	draw_602	0.4365301904430614	posterior
22219695.548386283	68142131.47766241	2	draw_603	0.44230011737900893	posterior
22219695.548386283	68142131.47766241	2	draw_604	0.46637138613527707	posterior
22219695.548386283	68142131.47766241	2	draw_605	0.46401244999697216	posterior
22219695.548386283	68142131.47766241	2	draw_606	0.48788001784746504	posterior
22219695.548386283	68142131.47766241	2	draw_607	0.4329654196913191	posterior
22219695.548386283	68142131.47766241	2	draw_608	0.4506463056249515	posterior
22219695.548386283	68142131.47766241	2	draw_609	0.4843864000968896	posterior
22219695.548386283	68142131.47766241	2	draw_610	0.46170148558360663	posterior
22219695.548386283	68142131.47766241	2	draw_611	0.48155362973569377	posterior
22219695.548386283	68142131.47766241	2	draw_612	0.464755599126074	posterior
22219695.548386283	68142131.47766241	2	draw_613	0.48324607457411345	posterior
22219695.548386283	68142131.47766241	2	draw_614	0.4567741708961104	posterior
22219695.548386283	68142131.47766241	2	draw_615	0.4368643935379989	posterior
22219695.548386283	68142131.47766241	2	draw_616	0.45183248289094063	posterior
22219695.548386283	68142131.47766241	2	draw_617	0.4500473568557312	posterior
22219695.548386283	68142131.47766241	2	draw_618	0.4501815417888137	posterior
22219695.548386283	68142131.47766241	2	draw_619	0.455118924175785	posterior
22219695.548386283	68142131.47766241	2	draw_620	0.4591555018371169	posterior
22219695.548386283	68142131.47766241	2	draw_621	0.471509330980692	posterior
22219695.548386283	68142131.47766241	2	draw_622	0.46500965219849666	posterior
22219695.548386283	68142131.47766241	2	draw_623	0.4490707736606301	posterior
22219695.548386283	68142131.47766241	2	draw_624	0.48870842675615506	posterior
22219695.548386283	68142131.47766241	2	draw_625	0.44870566253854965	posterior
22219695.548386283	68142131.47766241	2	draw_626	0.454775496611424	posterior
22219695.548386283	68142131.47766241	2	draw_627	0.46325026921428025	posterior
22219695.548386283	68142131.47766241	2	draw_628	0.462592793878628	posterior
22219695.548386283	68142131.47766241	2	draw_629	0.46616213074286783	posterior
22219695.548386283	68142131.47766241	2	draw_630	0.46052145399422006	posterior
22219695.548386283	68142131.47766241	2	draw_631	0.47648617380196095	posterior
22219695.548386283	68142131.47766241	2	draw_632	0.47647806071462856	posterior
22219695.548386283	68142131.47766241	2	draw_633	0.48654799609964505	posterior
22219695.548386283	68142131.47766241	2	draw_634	0.4658461841194389	posterior
22219695.548386283	68142131.47766241	2	draw_635	0.4810923432684724	posterior
22219695.548386283	68142131.47766241	2	draw_636	0.49446071284350324	posterior
22219695.548386283	68142131.47766241	2	draw_637	0.47452814946259847	posterior
22219695.548386283	68142131.47766241	2	draw_638	0.48196499761394423	posterior
22219695.548386283	68142131.47766241	2	draw_639	0.45209198030328945	posterior
22219695.548386283	68142131.47766241	2	draw_640	0.4786988163540854	posterior
22219695.548386283	68142131.47766241	2	draw_641	0.44218156925524066	posterior
22219695.548386283	68142131.47766241	2	draw_642	0.45130213345700915	posterior
22219695.548386283	68142131.47766241	2	draw_643	0.4709459011730596	posterior
22219695.548386283	68142131.47766241	2	draw_644	0.4690614875544384	posterior
22219695.548386283	68142131.47766241	2	draw_645	0.4699729098572347	posterior
22219695.548386283	68142131.47766241	2	draw_646	0.45073752084663804	posterior
22219695.548386283	68142131.47766241	2	draw_647	0.4538256501704173	posterior
22219695.548386283	68142131.47766241	2	draw_648	0.47478032086133487	posterior
22219695.548386283	68142131.47766241	2	draw_649	0.45478209276660014	posterior
22219695.548386283	68142131.47766241	2	draw_650	0.4562744375429272	posterior
22219695.548386283	68142131.47766241	2	draw_651	0.4401268865069905	posterior
22219695.548386283	68142131.47766241	2	draw_652	0.477037056003513	posterior
22219695.548386283	68142131.47766241	2	draw_653	0.4521182568498502	posterior
22219695.548386283	68142131.47766241	2	draw_654	0.44706620879814335	posterior
22219695.548386283	68142131.47766241	2	draw_655	0.4437604291240837	posterior
22219695.548386283	68142131.47766241	2	draw_656	0.456593010701177	posterior
22219695.548386283	68142131.47766241	2	draw_657	0.457512081510525	posterior
22219695.548386283	68142131.47766241	2	draw_658	0.46677791855386297	posterior
22219695.548386283	68142131.47766241	2	draw_659	0.44689962194609073	posterior
22219695.548386283	68142131.47766241	2	draw_660	0.4714669803597207	posterior
22219695.548386283	68142131.47766241	2	draw_661	0.44542442415597217	posterior
22219695.548386283	68142131.47766241	2	draw_662	0.4629389143494762	posterior
22219695.548386283	68142131.47766241	2	draw_663	0.43176669219205055	posterior
22219695.548386283	68142131.47766241	2	draw_664	0.4547268439009352	posterior
22219695.548386283	68142131.47766241	2	draw_665	0.4474009182334231	posterior
22219695.548386283	68142131.47766241	2	draw_666	0.4500006822775637	posterior
22219695.548386283	68142131.47766241	2	draw_667	0.4735380825442256	posterior
22219695.548386283	68142131.47766241	2	draw_668	0.4564385963482718	posterior
22219695.548386283	68142131.47766241	2	draw_669	0.4479035728880711	posterior
22219695.548386283	68142131.47766241	2	draw_670	0.434483933602668	posterior
22219695.548386283	68142131.47766241	2	draw_671	0.484048195788453	posterior
22219695.548386283	68142131.47766241	2	draw_672	0.4784501540438536	posterior
22219695.548386283	68142131.47766241	2	draw_673	0.4613085638052097	posterior
22219695.548386283	68142131.47766241	2	draw_674	0.47103178820265285	posterior
22219695.548386283	68142131.47766241	2	draw_675	0.4469801962693504	posterior
22219695.548386283	68142131.47766241	2	draw_676	0.46538498486628926	posterior
22219695.548386283	68142131.47766241	2	draw_677	0.45180520949243086	posterior
22219695.548386283	68142131.47766241	2	draw_678	0.4624295053643661	posterior
22219695.548386283	68142131.47766241	2	draw_679	0.45008761778176426	posterior
22219695.548386283	68142131.47766241	2	draw_680	0.4699630522447946	posterior
22219695.548386283	68142131.47766241	2	draw_681	0.4763227831270048	posterior
22219695.548386283	68142131.47766241	2	draw_682	0.48705033955993643	posterior
22219695.548386283	68142131.47766241	2	draw_683	0.46459238613018633	posterior
22219695.548386283	68142131.47766241	2	draw_684	0.4680663310093838	posterior
22219695.548386283	68142131.47766241	2	draw_685	0.46681694337835855	posterior
22219695.548386283	68142131.47766241	2	draw_686	0.45479543044330994	posterior
22219695.548386283	68142131.47766241	2	draw_687	0.4742189050557816	posterior
22219695.548386283	68142131.47766241	2	draw_688	0.44615745704966187	posterior
22219695.548386283	68142131.47766241	2	draw_689	0.435889837602444	posterior
22219695.548386283	68142131.47766241	2	draw_690	0.4761043808738113	posterior
22219695.548386283	68142131.47766241	2	draw_691	0.45983984861369126	posterior
22219695.548386283	68142131.47766241	2	draw_692	0.4619116167148048	posterior
22219695.548386283	68142131.47766241	2	draw_693	0.4642668358656408	posterior
22219695.548386283	68142131.47766241	2	draw_694	0.45735499795574186	posterior
22219695.548386283	68142131.47766241	2	draw_695	0.4881220258125531	posterior
22219695.548386283	68142131.47766241	2	draw_696	0.4630262566181789	posterior
22219695.548386283	68142131.47766241	2	draw_697	0.4755606824083696	posterior
22219695.548386283	68142131.47766241	2	draw_698	0.4564384347311558	posterior
22219695.548386283	68142131.47766241	2	draw_699	0.4672296632277047	posterior
22219695.548386283	68142131.47766241	2	draw_700	0.47870194323544757	posterior
22219695.548386283	68142131.47766241	2	draw_701	0.45224721686148783	posterior
22219695.548386283	68142131.47766241	2	draw_702	0.4529794905769299	posterior
22219695.548386283	68142131.47766241	2	draw_703	0.4893945622232126	posterior
22219695.548386283	68142131.47766241	2	draw_704	0.47538000719730444	posterior
22219695.548386283	68142131.47766241	2	draw_705	0.4800012078869077	posterior
22219695.548386283	68142131.47766241	2	draw_706	0.4908512846198641	posterior
22219695.548386283	68142131.47766241	2	draw_707	0.4694589507657079	posterior
22219695.548386283	68142131.47766241	2	draw_708	0.4471442030257804	posterior
22219695.548386283	68142131.47766241	2	draw_709	0.45929614157137955	posterior
22219695.548386283	68142131.47766241	2	draw_710	0.44822665291537445	posterior
22219695.548386283	68142131.47766241	2	draw_711	0.4833925832780088	posterior
22219695.548386283	68142131.47766241	2	draw_712	0.4492791658147732	posterior
22219695.548386283	68142131.47766241	2	draw_713	0.47828017737513806	posterior
22219695.548386283	68142131.47766241	2	draw_714	0.45900630483609994	posterior
22219695.548386283	68142131.47766241	2	draw_715	0.4517478098168295	posterior
22219695.548386283	68142131.47766241	2	draw_716	0.4568136435177806	posterior
22219695.548386283	68142131.47766241	2	draw_717	0.47146467006476733	posterior
22219695.548386283	68142131.47766241	2	draw_718	0.46864866459535576	posterior
22219695.548386283	68142131.47766241	2	draw_719	0.47013283849935034	posterior
22219695.548386283	68142131.47766241	2	draw_720	0.45934156561080597	posterior
22219695.548386283	68142131.47766241	2	draw_721	0.46347450916763006	posterior
22219695.548386283	68142131.47766241	2	draw_722	0.47341512129410884	posterior
22219695.548386283	68142131.47766241	2	draw_723	0.447976008922065	posterior
22219695.548386283	68142131.47766241	2	draw_724	0.47262737124814164	posterior
22219695.548386283	68142131.47766241	2	draw_725	0.4392934965904772	posterior
22219695.548386283	68142131.47766241	2	draw_726	0.4405830807944475	posterior
22219695.548386283	68142131.47766241	2	draw_727	0.4635993659691894	posterior
22219695.548386283	68142131.47766241	2	draw_728	0.4594041557225236	posterior
22219695.548386283	68142131.47766241	2	draw_729	0.46647210507161047	posterior
22219695.548386283	68142131.47766241	2	draw_730	0.47597607782488505	posterior
22219695.548386283	68142131.47766241	2	draw_731	0.4647252855767336	posterior
22219695.548386283	68142131.47766241	2	draw_732	0.4463408287123606	posterior
22219695.548386283	68142131.47766241	2	draw_733	0.46579679068888347	posterior
22219695.548386283	68142131.47766241	2	draw_734	0.4769875333259645	posterior
22219695.548386283	68142131.47766241	2	draw_735	0.442645332590457	posterior
22219695.548386283	68142131.47766241	2	draw_736	0.4596892349227901	posterior
22219695.548386283	68142131.47766241	2	draw_737	0.4822411519875154	posterior
22219695.548386283	68142131.47766241	2	draw_738	0.46587278368714424	posterior
22219695.548386283	68142131.47766241	2	draw_739	0.4501011786479185	posterior
22219695.548386283	68142131.47766241	2	draw_740	0.4476728280807557	posterior
22219695.548386283	68142131.47766241	2	draw_741	0.4723750350816232	posterior
22219695.548386283	68142131.47766241	2	draw_742	0.4711164838382363	posterior
22219695.548386283	68142131.47766241	2	draw_743	0.4803107785661961	posterior
22219695.548386283	68142131.47766241	2	draw_744	0.46761922390547145	posterior
22219695.548386283	68142131.47766241	2	draw_745	0.45794697225297226	posterior
22219695.548386283	68142131.47766241	2	draw_746	0.4483625857606931	posterior
22219695.548386283	68142131.47766241	2	draw_747	0.4686844200135602	posterior
22219695.548386283	68142131.47766241	2	draw_748	0.46193111055820485	posterior
22219695.548386283	68142131.47766241	2	draw_749	0.47096649518199574	posterior
22219695.548386283	68142131.47766241	2	draw_750	0.5006738517857625	posterior
22219695.548386283	68142131.47766241	2	draw_751	0.44387669601725127	posterior
22219695.548386283	68142131.47766241	2	draw_752	0.45327472086193726	posterior
22219695.548386283	68142131.47766241	2	draw_753	0.45143189014607166	posterior
22219695.548386283	68142131.47766241	2	draw_754	0.452031021809722	posterior
22219695.548386283	68142131.47766241	2	draw_755	0.4556725928151834	posterior
22219695.548386283	68142131.47766241	2	draw_756	0.459578909846921	posterior
22219695.548386283	68142131.47766241	2	draw_757	0.4460451407310142	posterior
22219695.548386283	68142131.47766241	2	draw_758	0.43432674433300955	posterior
22219695.548386283	68142131.47766241	2	draw_759	0.4612197717653808	posterior
22219695.548386283	68142131.47766241	2	draw_760	0.47383739140921227	posterior
22219695.548386283	68142131.47766241	2	draw_761	0.45967190690072324	posterior
22219695.548386283	68142131.47766241	2	draw_762	0.45821334797549973	posterior
22219695.548386283	68142131.47766241	2	draw_763	0.46330834701741297	posterior
22219695.548386283	68142131.47766241	2	draw_764	0.4676910852390426	posterior
22219695.548386283	68142131.47766241	2	draw_765	0.4549747028123026	posterior
22219695.548386283	68142131.47766241	2	draw_766	0.46623805277728064	posterior
22219695.548386283	68142131.47766241	2	draw_767	0.4575995635438658	posterior
22219695.548386283	68142131.47766241	2	draw_768	0.45550655834561304	posterior
22219695.548386283	68142131.47766241	2	draw_769	0.4731468649579514	posterior
22219695.548386283	68142131.47766241	2	draw_770	0.4892487688225504	posterior
22219695.548386283	68142131.47766241	2	draw_771	0.4915938884026525	posterior
22219695.548386283	68142131.47766241	2	draw_772	0.4548589203381266	posterior
22219695.548386283	68142131.47766241	2	draw_773	0.4298806362429686	posterior
22219695.548386283	68142131.47766241	2	draw_774	0.41895980719857173	posterior
22219695.548386283	68142131.47766241	2	draw_775	0.46166209478438086	posterior
22219695.548386283	68142131.47766241	2	draw_776	0.4522857932473442	posterior
22219695.548386283	68142131.47766241	2	draw_777	0.45914737411675927	posterior
22219695.548386283	68142131.47766241	2	draw_778	0.45052810798446585	posterior
22219695.548386283	68142131.47766241	2	draw_779	0.47017799941027316	posterior
22219695.548386283	68142131.47766241	2	draw_780	0.458179368221979	posterior
22219695.548386283	68142131.47766241	2	draw_781	0.4767498361946303	posterior
22219695.548386283	68142131.47766241	2	draw_782	0.45725650950601127	posterior
22219695.548386283	68142131.47766241	2	draw_783	0.455666106908377	posterior
22219695.548386283	68142131.47766241	2	draw_784	0.4461686891568548	posterior
22219695.548386283	68142131.47766241	2	draw_785	0.47381796862735764	posterior
22219695.548386283	68142131.47766241	2	draw_786	0.4803384179759756	posterior
22219695.548386283	68142131.47766241	2	draw_787	0.46984740135443764	posterior
22219695.548386283	68142131.47766241	2	draw_788	0.44182485020394924	posterior
22219695.548386283	68142131.47766241	2	draw_789	0.43458549197779084	posterior
22219695.548386283	68142131.47766241	2	draw_790	0.47046444063969967	posterior
22219695.548386283	68142131.47766241	2	draw_791	0.45334216665418087	posterior
22219695.548386283	68142131.47766241	2	draw_792	0.49642604188432254	posterior
22219695.548386283	68142131.47766241	2	draw_793	0.47248967256086943	posterior
22219695.548386283	68142131.47766241	2	draw_794	0.4674625787840102	posterior
22219695.548386283	68142131.47766241	2	draw_795	0.4518872845052209	posterior
22219695.548386283	68142131.47766241	2	draw_796	0.4488758455850968	posterior
22219695.548386283	68142131.47766241	2	draw_797	0.46693265507373793	posterior
22219695.548386283	68142131.47766241	2	draw_798	0.4623249863611014	posterior
22219695.548386283	68142131.47766241	2	draw_799	0.4625264354860003	posterior
22219695.548386283	68142131.47766241	2	draw_800	0.4672095467705038	posterior
22219695.548386283	68142131.47766241	2	draw_801	0.46467720161416814	posterior
22219695.548386283	68142131.47766241	2	draw_802	0.44188788168226345	posterior
22219695.548386283	68142131.47766241	2	draw_803	0.46101436718599	posterior
22219695.548386283	68142131.47766241	2	draw_804	0.46656610257262304	posterior
22219695.548386283	68142131.47766241	2	draw_805	0.46363219103735687	posterior
22219695.548386283	68142131.47766241	2	draw_806	0.45683902001898014	posterior
22219695.548386283	68142131.47766241	2	draw_807	0.46279997072466483	posterior
22219695.548386283	68142131.47766241	2	draw_808	0.46427300560714496	posterior
22219695.548386283	68142131.47766241	2	draw_809	0.44998627846485195	posterior
22219695.548386283	68142131.47766241	2	draw_810	0.45943835325929494	posterior
22219695.548386283	68142131.47766241	2	draw_811	0.44561243229587744	posterior
22219695.548386283	68142131.47766241	2	draw_812	0.449680062480815	posterior
22219695.548386283	68142131.47766241	2	draw_813	0.4513898016436175	posterior
22219695.548386283	68142131.47766241	2	draw_814	0.4654378501226971	posterior
22219695.548386283	68142131.47766241	2	draw_815	0.4422911911787871	posterior
22219695.548386283	68142131.47766241	2	draw_816	0.47568513431620457	posterior
22219695.548386283	68142131.47766241	2	draw_817	0.48190291702229054	posterior
22219695.548386283	68142131.47766241	2	draw_818	0.4763500401353099	posterior
22219695.548386283	68142131.47766241	2	draw_819	0.4299858102878037	posterior
22219695.548386283	68142131.47766241	2	draw_820	0.44650781023366365	posterior
22219695.548386283	68142131.47766241	2	draw_821	0.4228128941052819	posterior
22219695.548386283	68142131.47766241	2	draw_822	0.4482530584855308	posterior
22219695.548386283	68142131.47766241	2	draw_823	0.4768871892466982	posterior
22219695.548386283	68142131.47766241	2	draw_824	0.451676109339136	posterior
22219695.548386283	68142131.47766241	2	draw_825	0.4723210402237679	posterior
22219695.548386283	68142131.47766241	2	draw_826	0.46774164077031355	posterior
22219695.548386283	68142131.47766241	2	draw_827	0.4589789526833815	posterior
22219695.548386283	68142131.47766241	2	draw_828	0.4784973627555625	posterior
22219695.548386283	68142131.47766241	2	draw_829	0.484631019321902	posterior
22219695.548386283	68142131.47766241	2	draw_830	0.46782174089000805	posterior
22219695.548386283	68142131.47766241	2	draw_831	0.4619136952024343	posterior
22219695.548386283	68142131.47766241	2	draw_832	0.4715427005165032	posterior
22219695.548386283	68142131.47766241	2	draw_833	0.4683998586215412	posterior
22219695.548386283	68142131.47766241	2	draw_834	0.4796241824181816	posterior
22219695.548386283	68142131.47766241	2	draw_835	0.47396790701174585	posterior
22219695.548386283	68142131.47766241	2	draw_836	0.43701753246754343	posterior
22219695.548386283	68142131.47766241	2	draw_837	0.4611031622479038	posterior
22219695.548386283	68142131.47766241	2	draw_838	0.4753578134784602	posterior
22219695.548386283	68142131.47766241	2	draw_839	0.4818138902326959	posterior
22219695.548386283	68142131.47766241	2	draw_840	0.46261016156872087	posterior
22219695.548386283	68142131.47766241	2	draw_841	0.471778946962659	posterior
22219695.548386283	68142131.47766241	2	draw_842	0.4529707044255464	posterior
22219695.548386283	68142131.47766241	2	draw_843	0.45138411693018055	posterior
22219695.548386283	68142131.47766241	2	draw_844	0.46230540375189894	posterior
22219695.548386283	68142131.47766241	2	draw_845	0.4895543199623383	posterior
22219695.548386283	68142131.47766241	2	draw_846	0.4500111841489278	posterior
22219695.548386283	68142131.47766241	2	draw_847	0.4604175388708164	posterior
22219695.548386283	68142131.47766241	2	draw_848	0.48950205946095615	posterior
22219695.548386283	68142131.47766241	2	draw_849	0.45007145684918826	posterior
22219695.548386283	68142131.47766241	2	draw_850	0.47314394707073376	posterior
22219695.548386283	68142131.47766241	2	draw_851	0.4414337982953392	posterior
22219695.548386283	68142131.47766241	2	draw_852	0.4543821522089225	posterior
22219695.548386283	68142131.47766241	2	draw_853	0.45225937073089634	posterior
22219695.548386283	68142131.47766241	2	draw_854	0.4669274656509923	posterior
22219695.548386283	68142131.47766241	2	draw_855	0.4576863215767234	posterior
22219695.548386283	68142131.47766241	2	draw_856	0.44221522891462606	posterior
22219695.548386283	68142131.47766241	2	draw_857	0.4606602927429388	posterior
22219695.548386283	68142131.47766241	2	draw_858	0.42958216296763296	posterior
22219695.548386283	68142131.47766241	2	draw_859	0.4697511931792756	posterior
22219695.548386283	68142131.47766241	2	draw_860	0.4701329481192721	posterior
22219695.548386283	68142131.47766241	2	draw_861	0.4744361016053224	posterior
22219695.548386283	68142131.47766241	2	draw_862	0.4645997755399506	posterior
22219695.548386283	68142131.47766241	2	draw_863	0.44733525182941763	posterior
22219695.548386283	68142131.47766241	2	draw_864	0.48075818407636556	posterior
22219695.548386283	68142131.47766241	2	draw_865	0.4797299246722345	posterior
22219695.548386283	68142131.47766241	2	draw_866	0.46090203134670293	posterior
22219695.548386283	68142131.47766241	2	draw_867	0.4595457889990157	posterior
22219695.548386283	68142131.47766241	2	draw_868	0.4639069809117922	posterior
22219695.548386283	68142131.47766241	2	draw_869	0.4613145778036566	posterior
22219695.548386283	68142131.47766241	2	draw_870	0.4870399942003101	posterior
22219695.548386283	68142131.47766241	2	draw_871	0.4752112096776297	posterior
22219695.548386283	68142131.47766241	2	draw_872	0.47928973188227436	posterior
22219695.548386283	68142131.47766241	2	draw_873	0.47124196576196264	posterior
22219695.548386283	68142131.47766241	2	draw_874	0.4457522350380674	posterior
22219695.548386283	68142131.47766241	2	draw_875	0.4737523072466742	posterior
22219695.548386283	68142131.47766241	2	draw_876	0.47201568883016926	posterior
22219695.548386283	68142131.47766241	2	draw_877	0.4512127059380727	posterior
22219695.548386283	68142131.47766241	2	draw_878	0.48258359067814327	posterior
22219695.548386283	68142131.47766241	2	draw_879	0.4609161140094124	posterior
22219695.548386283	68142131.47766241	2	draw_880	0.4543782270733105	posterior
22219695.548386283	68142131.47766241	2	draw_881	0.4740707179481687	posterior
22219695.548386283	68142131.47766241	2	draw_882	0.4596407323420152	posterior
22219695.548386283	68142131.47766241	2	draw_883	0.44789504716616596	posterior
22219695.548386283	68142131.47766241	2	draw_884	0.4423609143083051	posterior
22219695.548386283	68142131.47766241	2	draw_885	0.46451467523397877	posterior
22219695.548386283	68142131.47766241	2	draw_886	0.48422541791527896	posterior
22219695.548386283	68142131.47766241	2	draw_887	0.46558285956252105	posterior
22219695.548386283	68142131.47766241	2	draw_888	0.42236388564314253	posterior
22219695.548386283	68142131.47766241	2	draw_889	0.448401710118029	posterior
22219695.548386283	68142131.47766241	2	draw_890	0.46275981645698455	posterior
22219695.548386283	68142131.47766241	2	draw_891	0.4616028280434873	posterior
22219695.548386283	68142131.47766241	2	draw_892	0.4796940584685041	posterior
22219695.548386283	68142131.47766241	2	draw_893	0.45674112057038285	posterior
22219695.548386283	68142131.47766241	2	draw_894	0.4500929484146011	posterior
22219695.548386283	68142131.47766241	2	draw_895	0.4626449947016193	posterior
22219695.548386283	68142131.47766241	2	draw_896	0.45256349797799256	posterior
22219695.548386283	68142131.47766241	2	draw_897	0.49593565031657433	posterior
22219695.548386283	68142131.47766241	2	draw_898	0.45240969499774203	posterior
22219695.548386283	68142131.47766241	2	draw_899	0.4315838842758475	posterior
22219695.548386283	68142131.47766241	2	draw_900	0.47718982034747026	posterior
22219695.548386283	68142131.47766241	2	draw_901	0.45441297714326734	posterior
22219695.548386283	68142131.47766241	2	draw_902	0.487743593978865	posterior
22219695.548386283	68142131.47766241	2	draw_903	0.45179841540809856	posterior
22219695.548386283	68142131.47766241	2	draw_904	0.46505083308943257	posterior
22219695.548386283	68142131.47766241	2	draw_905	0.4924748081512462	posterior
22219695.548386283	68142131.47766241	2	draw_906	0.4790843411992672	posterior
22219695.548386283	68142131.47766241	2	draw_907	0.4828601500775927	posterior
22219695.548386283	68142131.47766241	2	draw_908	0.4735689389560457	posterior
22219695.548386283	68142131.47766241	2	draw_909	0.44720457821110415	posterior
22219695.548386283	68142131.47766241	2	draw_910	0.4612965227071088	posterior
22219695.548386283	68142131.47766241	2	draw_911	0.4132928888971405	posterior
22219695.548386283	68142131.47766241	2	draw_912	0.44223059707224094	posterior
22219695.548386283	68142131.47766241	2	draw_913	0.4805823497604585	posterior
22219695.548386283	68142131.47766241	2	draw_914	0.4831433213101661	posterior
22219695.548386283	68142131.47766241	2	draw_915	0.44917279968265555	posterior
22219695.548386283	68142131.47766241	2	draw_916	0.46220664418356033	posterior
22219695.548386283	68142131.47766241	2	draw_917	0.4329598169027633	posterior
22219695.548386283	68142131.47766241	2	draw_918	0.45713135759739953	posterior
22219695.548386283	68142131.47766241	2	draw_919	0.4427399489514543	posterior
22219695.548386283	68142131.47766241	2	draw_920	0.4768477846768509	posterior
22219695.548386283	68142131.47766241	2	draw_921	0.46110168205719215	posterior
22219695.548386283	68142131.47766241	2	draw_922	0.4587118187906986	posterior
22219695.548386283	68142131.47766241	2	draw_923	0.45646152468588613	posterior
22219695.548386283	68142131.47766241	2	draw_924	0.44860435974874635	posterior
22219695.548386283	68142131.47766241	2	draw_925	0.4664886594848759	posterior
22219695.548386283	68142131.47766241	2	draw_926	0.4661467466921026	posterior
22219695.548386283	68142131.47766241	2	draw_927	0.4541947512524224	posterior
22219695.548386283	68142131.47766241	2	draw_928	0.48359596854920045	posterior
22219695.548386283	68142131.47766241	2	draw_929	0.4489658769762937	posterior
22219695.548386283	68142131.47766241	2	draw_930	0.47945135382189324	posterior
22219695.548386283	68142131.47766241	2	draw_931	0.48020307412364316	posterior
22219695.548386283	68142131.47766241	2	draw_932	0.4570441715475843	posterior
22219695.548386283	68142131.47766241	2	draw_933	0.451296768688426	posterior
22219695.548386283	68142131.47766241	2	draw_934	0.4702360702662321	posterior
22219695.548386283	68142131.47766241	2	draw_935	0.4795874228266971	posterior
22219695.548386283	68142131.47766241	2	draw_936	0.45553363414179604	posterior
22219695.548386283	68142131.47766241	2	draw_937	0.47734993163925343	posterior
22219695.548386283	68142131.47766241	2	draw_938	0.48146174385801727	posterior
22219695.548386283	68142131.47766241	2	draw_939	0.4779420538752326	posterior
22219695.548386283	68142131.47766241	2	draw_940	0.4434520509555363	posterior
22219695.548386283	68142131.47766241	2	draw_941	0.4516654471431836	posterior
22219695.548386283	68142131.47766241	2	draw_942	0.4612543684503167	posterior
22219695.548386283	68142131.47766241	2	draw_943	0.45460076601078625	posterior
22219695.548386283	68142131.47766241	2	draw_944	0.49195461854457234	posterior
22219695.548386283	68142131.47766241	2	draw_945	0.476254721490821	posterior
22219695.548386283	68142131.47766241	2	draw_946	0.4444680201434674	posterior
22219695.548386283	68142131.47766241	2	draw_947	0.4385615521364135	posterior
22219695.548386283	68142131.47766241	2	draw_948	0.45286756766370206	posterior
22219695.548386283	68142131.47766241	2	draw_949	0.4594381482020012	posterior
22219695.548386283	68142131.47766241	2	draw_950	0.44503871587907634	posterior
22219695.548386283	68142131.47766241	2	draw_951	0.4799060092006255	posterior
22219695.548386283	68142131.47766241	2	draw_952	0.46293683385989215	posterior
22219695.548386283	68142131.47766241	2	draw_953	0.4478279407199463	posterior
22219695.548386283	68142131.47766241	2	draw_954	0.4589915725672053	posterior
22219695.548386283	68142131.47766241	2	draw_955	0.4528395014169322	posterior
22219695.548386283	68142131.47766241	2	draw_956	0.44387633539900667	posterior
22219695.548386283	68142131.47766241	2	draw_957	0.48775653248661194	posterior
22219695.548386283	68142131.47766241	2	draw_958	0.4668402815608579	posterior
22219695.548386283	68142131.47766241	2	draw_959	0.4949055235534003	posterior
22219695.548386283	68142131.47766241	2	draw_960	0.4410030025568988	posterior
22219695.548386283	68142131.47766241	2	draw_961	0.493558867400966	posterior
22219695.548386283	68142131.47766241	2	draw_962	0.4803847317005194	posterior
22219695.548386283	68142131.47766241	2	draw_963	0.4698868943969474	posterior
22219695.548386283	68142131.47766241	2	draw_964	0.46451043600698527	posterior
22219695.548386283	68142131.47766241	2	draw_965	0.4607026539671959	posterior
22219695.548386283	68142131.47766241	2	draw_966	0.48656644413107	posterior
22219695.548386283	68142131.47766241	2	draw_967	0.4436709289827122	posterior
22219695.548386283	68142131.47766241	2	draw_968	0.46895119496580934	posterior
22219695.548386283	68142131.47766241	2	draw_969	0.4751389799325496	posterior
22219695.548386283	68142131.47766241	2	draw_970	0.4721872047759371	posterior
22219695.548386283	68142131.47766241	2	draw_971	0.4675507116514023	posterior
22219695.548386283	68142131.47766241	2	draw_972	0.43215137351680133	posterior
22219695.548386283	68142131.47766241	2	draw_973	0.48268702914491823	posterior
22219695.548386283	68142131.47766241	2	draw_974	0.4651700890912912	posterior
22219695.548386283	68142131.47766241	2	draw_975	0.44980869869812834	posterior
22219695.548386283	68142131.47766241	2	draw_976	0.4526396775306642	posterior
22219695.548386283	68142131.47766241	2	draw_977	0.44191360628334225	posterior
22219695.548386283	68142131.47766241	2	draw_978	0.4581070937911599	posterior
22219695.548386283	68142131.47766241	2	draw_979	0.4558284273146519	posterior
22219695.548386283	68142131.47766241	2	draw_980	0.42319993478364515	posterior
22219695.548386283	68142131.47766241	2	draw_981	0.4475893391168549	posterior
22219695.548386283	68142131.47766241	2	draw_982	0.46775540053777837	posterior
22219695.548386283	68142131.47766241	2	draw_983	0.45561660527671005	posterior
22219695.548386283	68142131.47766241	2	draw_984	0.4685107342015162	posterior
22219695.548386283	68142131.47766241	2	draw_985	0.4763240631899106	posterior
22219695.548386283	68142131.47766241	2	draw_986	0.44482429622496	posterior
22219695.548386283	68142131.47766241	2	draw_987	0.4484898248076555	posterior
22219695.548386283	68142131.47766241	2	draw_988	0.49409390543739456	posterior
22219695.548386283	68142131.47766241	2	draw_989	0.45527115361392695	posterior
22219695.548386283	68142131.47766241	2	draw_990	0.433634480805414	posterior
22219695.548386283	68142131.47766241	2	draw_991	0.4423275603456971	posterior
22219695.548386283	68142131.47766241	2	draw_992	0.4562009512961557	posterior
22219695.548386283	68142131.47766241	2	draw_993	0.46327495914062095	posterior
22219695.548386283	68142131.47766241	2	draw_994	0.47788380746345416	posterior
22219695.548386283	68142131.47766241	2	draw_995	0.4431609846281528	posterior
22219695.548386283	68142131.47766241	2	draw_996	0.46812815043131645	posterior
22219695.548386283	68142131.47766241	2	draw_997	0.4682524946063204	posterior
22219695.548386283	68142131.47766241	2	draw_998	0.4936252588444723	posterior
[truncated: 181,184 more rows]
