# Supplementary material for: Global determinants of insect mitochondrial genetic diversity
Source: Nat Commun. 2023 Aug 29;14:5276. doi: 10.1038/s41467-023-40936-0 (PMC10465557; doi:10.1038/s41467-023-40936-0)
Supplement: Supplementary file 4 — Source Data [file 41467_2023_40936_MOESM4_ESM.zip › Source Data/Fig_2_map_data_gdm.csv]

bio_13	bio_14	bio_15	bio_2	bio_5	ghh_std_dev	human_gHM	cell	gdm	gde	num_ind	num_otu	num_order	precip_trend	precip_var	temp_trend	temp_var	continent	name_long	min_temp	freezeline	estimate	conf_low	conf_high	.pred	.pred_ci	.resid	.log_ci	mess_binary	mask_bio_13	mask_bio_14	mask_bio_15	mask_bio_2	mask_bio_5	mask_ghh_std_dev	mask_human_gHM	mask_cell	mask_gdm	mask_gde	mask_num_ind	mask_num_otu	mask_num_order	mask_precip_trend	mask_precip_var	mask_temp_trend	mask_temp_var	mask_estimate	mask_conf_low	mask_conf_high	mask_.pred
24.0552654266357	3.01243925094604	71.9904174804688	26.7236995697021	32.8014488220215	230.575546264648	0.00398706365376711	29						0.00014542603094612	0.0504713976292444	0.00636978653699845	1.17980085173396	North America	Canada	temperate	1	0.0440005206439984	0.0389494395937904	0.0491350939399462	0.0440005206439984	0.0101856543461558		-4.58677498530365	non_analogous
23.4107856750488	2.97478556632996	71.5560073852539	31.358081817627	39.9751815795898	196.453582763672	0.00138165149837732	30						0.000146394974207893	0.0510986876388823	0.00650866170195128	1.18599034241721	North America	Canada	temperate	1	0.0442809747410978	0.0393508421214221	0.04921261769126	0.0442809747410978	0.00986177556983794		-4.61908904850283	non_analogous
22.8539428710938	2.85282921791077	70.6611785888672	35.2810096740723	45.3864631652832	240.094024658203	0.00094896531663835	31						0.000146903511773896	0.0521446416975347	0.00668535849853012	1.18991285856333	North America	Canada	temperate	1	0.0445134179866868	0.0396833152258736	0.0492964829179463	0.0445134179866868	0.00961316769207279		-4.64462148574885	non_analogous
22.9585914611816	3.02300381660461	68.3459091186523	34.6255493164062	47.0235939025879	245.095153808594	0.00124188140034676	32						0.000145748018942944	0.0531349815508345	0.00664105595963634	1.19231212186586	North America	Canada	temperate	1	0.0447602101601881	0.0400038057090123	0.0494857566814462	0.0447602101601881	0.0094819509724339		-4.65836518510892	analogous	22.9585914611816	3.02300381660461	68.3459091186523	34.6255493164062	47.0235939025879	245.095153808594	0.00124188140034676	32						0.000145748018942944	0.0531349815508345	0.00664105595963634	1.19231212186586	0.0447602101601881	0.0400038057090123	0.0494857566814462	0.0447602101601881
23.2754802703857	3.08681106567383	66.5221939086914	32.351146697998	45.8148345947266	346.515228271484	0.00125333899632096	33						0.000143553553169234	0.0543664356450302	0.00671387152799846	1.19448293641213	North America	Canada	temperate	1	0.0447995745813603	0.0399726277659994	0.0495554494689895	0.0447995745813603	0.00958282170299014		-4.64778318934612	non_analogous
22.4986972808838	2.83967041969299	69.8512649536133	32.5167694091797	44.5392799377441	328.177856445312	0.000961556332185864	34						0.00014293775057298	0.0555977748875153	0.00686997712519084	1.19501624288861	North America	Canada	temperate	1	0.0444947162015678	0.0394962727997389	0.0494064112812077	0.0444947162015678	0.00991013848146884		-4.61419695682578	non_analogous
20.8602962493896	2.19276762008667	72.0379180908203	32.5188140869141	43.5850982666016	355.869812011719	0.000871775555424392	35						0.000146264075977613	0.0565842192492617	0.00702356213227965	1.19291106613336	North America	Canada	temperate	1	0.0442879601679969	0.0391334342324428	0.0493659510475952	0.0442879601679969	0.0102325168151523		-4.58218470629075	non_analogous
18.1049690246582	1.6823765039444	69.327766418457	31.0381546020508	44.3417434692383	381.533966064453	0.00128099042922258	36						0.000153501979880554	0.0575332877651022	0.00719829124724458	1.19092532347377	North America	Canada	temperate	1	0.0443660969422335	0.0392161963425063	0.0494180796774079	0.0443660969422335	0.0102018833349017		-4.58518293505927	non_analogous
16.7517566680908	1.2434059381485	72.3692245483398	29.7632236480713	42.2319145202637	449.956878662109	0.00114541198126972	37						0.000159672238476465	0.0580917644931296	0.00734383197660482	1.1894704782224	North America	Canada	temperate	1	0.0440452641733926	0.0386690190379841	0.0492764717078292	0.0440452641733926	0.0106074526698451		-4.54619844284966	non_analogous
18.5543079376221	1.56074500083923	73.0505599975586	27.8312873840332	37.9467811584473	389.077911376953	0.00188926130067557	38						0.000164809170288131	0.0586492721704626	0.00742001964534705	1.19029603282159	North America	Canada	temperate	1	0.0438880178723497	0.0384004254398439	0.0492484852357122	0.0438880178723497	0.0108480597958682		-4.52376903564329	non_analogous
21.681697845459	1.96222722530365	76.0441055297852	31.7647762298584	43.755973815918	370.859344482422	0.00203086179681122	39						0.000167749615002887	0.059329596330755	0.00745391616941325	1.19176423831628	North America	Canada	temperate	1	0.0440221542109358	0.0385657979304273	0.0493505839988296	0.0440221542109358	0.0107847860684023		-4.52961883536907	non_analogous
24.6278209686279	2.28092122077942	78.5701370239258	35.2272834777832	49.8286170959473	382.17333984375	0.00108826626092196	40						0.000167831773866477	0.0601760266179126	0.00747391427627522	1.1916401207243	North America	Canada	temperate	1	0.0441894896139055	0.038782571626635	0.0494715421817871	0.0441894896139055	0.0106889705551521		-4.53854285838099	analogous	24.6278209686279	2.28092122077942	78.5701370239258	35.2272834777832	49.8286170959473	382.17333984375	0.00108826626092196	40						0.000167831773866477	0.0601760266179126	0.00747391427627522	1.1916401207243	0.0441894896139055	0.038782571626635	0.0494715421817871	0.0441894896139055
27.5264205932617	2.6243724822998	76.1296539306641	33.4425163269043	49.9498977661133	378.084716796875	0.000909898546524346	41						0.000167053347007494	0.0611290696439086	0.00744406541490163	1.1879934621267	North America	Canada	temperate	1	0.0444332484612883	0.0390914119549318	0.0496595686647052	0.0444332484612883	0.0105681567097734		-4.54990988316526	analogous	27.5264205932617	2.6243724822998	76.1296539306641	33.4425163269043	49.9498977661133	378.084716796875	0.000909898546524346	41						0.000167053347007494	0.0611290696439086	0.00744406541490163	1.1879934621267	0.0444332484612883	0.0390914119549318	0.0496595686647052	0.0444332484612883
31.2339515686035	2.72499132156372	79.0909881591797	30.0418014526367	46.0368919372559	348.277679443359	0.00114495679736137	42						0.000163133906341763	0.0619341204399596	0.00741399175788405	1.1880854299593	North America	Canada	temperate	1	0.0441683366773696	0.0386179969654279	0.0496008602950601	0.0441683366773696	0.0109828633296323		-4.51141910006358	non_analogous
31.9199028015137	2.51771259307861	85.0225219726562	32.6394424438477	41.803539276123	398.055053710938	0.00130802590865642	43						0.000156229542248933	0.0628563658958705	0.00745644412042239	1.18580441845435	North America	Canada	temperate	1	0.04382149764229	0.0380254615219872	0.0494754428830258	0.04382149764229	0.0114499813610385		-4.46976717684011	non_analogous
29.1873645782471	2.32255601882935	86.395751953125	36.7378921508789	35.4622230529785	431.994842529297	0.000762046896852553	44						0.000149353062586651	0.0634913273948122	0.00751815260553164	1.18000569813661	North America	Canada	temperate	1	0.0437767645001709	0.0378852041018299	0.0495793667045326	0.0437767645001709	0.0116941626027027		-4.44866548452776	non_analogous
25.5393600463867	2.49833989143372	81.1489715576172	34.9083137512207	36.7447547912598	446.244659423828	0.000977218500338495	45						0.000145729598563242	0.0635115108443436	0.00754937694021406	1.17100677451195	North America	Canada	temperate	1	0.0440969477417331	0.0383588221937753	0.049731096917266	0.0440969477417331	0.0113722747234907		-4.47657692759821	non_analogous
21.8372821807861	2.42828774452209	77.0532684326172	34.4342727661133	42.4637260437012	415.945739746094	0.00183728348929435	46						0.000147244006643973	0.0634128487748307	0.0076279599522217	1.16053503048548	North America	Canada	temperate	1	0.0444263530769637	0.0388338380269167	0.0498822608271625	0.0444263530769637	0.0110484228002458		-4.50546759421513	non_analogous
20.497579574585	2.54452991485596	73.0215072631836	37.0491333007812	54.6672325134277	422.310028076172	0.00185112713370472	47						0.000148311933331618	0.0632341659613798	0.00760169575008491	1.15498678721674	North America	Canada	temperate	1	0.0450879982857765	0.0398374154660468	0.0502577440820767	0.0450879982857765	0.0104203286160298		-4.56399670610719	analogous	20.497579574585	2.54452991485596	73.0215072631836	37.0491333007812	54.6672325134277	422.310028076172	0.00185112713370472	47						0.000148311933331618	0.0632341659613798	0.00760169575008491	1.15498678721674	0.0450879982857765	0.0398374154660468	0.0502577440820767	0.0450879982857765
22.4198551177979	2.41583657264709	73.3865051269531	38.3799705505371	57.716667175293	445.344360351562	0.00137575855478644	48	0.0381407366806379	0.306253216720509	168	31	3	0.000146433236879573	0.061960183387034	0.0075710793674818	1.14509068193329	North America	Canada	temperate	1	0.0452870335041517	0.0401022678280687	0.0503964492172592	0.0452870335041517	0.0102941813891905	-0.0071462968235138	-4.57617645704121	analogous	22.4198551177979	2.41583657264709	73.3865051269531	38.3799705505371	57.716667175293	445.344360351562	0.00137575855478644	48	0.0381407366806379	0.306253216720509	168	31	3	0.000146433236879573	0.061960183387034	0.0075710793674818	1.14509068193329	0.0452870335041517	0.0401022678280687	0.0503964492172592	0.0452870335041517
28.5610675811768	2.54020190238953	75.7192840576172	38.932689666748	54.8116073608398	449.420745849609	0.00106904888525605	49						0.000145935635582416	0.0603436011226889	0.00755989730348115	1.1300076772423	North America	Canada	temperate	1	0.0452279191105265	0.0399766741855776	0.0504447646529627	0.0452279191105265	0.0104680904673851		-4.55942365207177	analogous	28.5610675811768	2.54020190238953	75.7192840576172	38.932689666748	54.8116073608398	449.420745849609	0.00106904888525605	49						0.000145935635582416	0.0603436011226889	0.00755989730348115	1.1300076772423	0.0452279191105265	0.0399766741855776	0.0504447646529627	0.0452279191105265
31.0895442962646	3.02579522132874	74.9528427124023	37.077278137207	32.910888671875	481.675384521484	0.00039827503496781	50						0.000150419988065895	0.0591990583981143	0.00755944354173216	1.11343064582283	North America	Canada	temperate	1	0.0448666103098313	0.0393576652128597	0.0503451514123478	0.0448666103098313	0.0109874861994882		-4.51099827199091	non_analogous
29.8027400970459	3.73493623733521	71.1135940551758	33.2267303466797	23.5742511749268	505.69140625	0.000251283636316657	51						0.000155043525273836	0.0580733153990935	0.00748315134418154	1.11114477597867	North America	Canada	temperate	1	0.0448462641556681	0.0393066020511454	0.0503331572926308	0.0448462641556681	0.0110265552414854		-4.50744880261062	non_analogous
22.881067276001	3.62626123428345	67.0540161132812	30.4313049316406	15.6719121932983	452.706207275391	0.000283557863440365	52	0.0445454648813528	0.472541982297229	5839	97	2	0.000166323359426847	0.0572227741890943	0.00758726286176135	1.11343658930082	North America	Canada	temperate	1	0.0446975465741364	0.0390808063919493	0.0502354146578603	0.0446975465741364	0.011154608265911	-0.000152081692783634	-4.49590256906873	non_analogous
17.2344875335693	3.08187818527222	64.0908889770508	30.6114311218262	15.2713146209717	458.346435546875	0.000237870524870232	53						0.000176643752666046	0.0571296998289633	0.00766538963984055	1.11604694705884	North America	Canada	temperate	1	0.0447563049564752	0.0392224015908781	0.0502642890739374	0.0447563049564752	0.0110418874830593		-4.50605928507808	non_analogous
13.5064058303833	2.67896008491516	56.5594482421875	32.6988258361816	13.7757148742676	445.417236328125	0.000203075454919599	54						0.000187333731149823	0.0576774818933142	0.00767591451815729	1.11578312894912	North America	Canada	temperate	1	0.0452484602422924	0.0399172984651705	0.050641689937087	0.0452484602422924	0.0107243914719165		-4.53523455499303	non_analogous
13.7969160079956	3.24090051651001	50.5727233886719	33.099193572998	22.8972625732422	373.956726074219	0.00048429484013468	55	0.0387751068213949	0.344576951004252	3080	44	2	0.000199607314291282	0.058527225416007	0.0076395838164344	1.11146267809707	North America	Canada	temperate	1	0.0457890110352457	0.0407751680544515	0.050883620408144	0.0457890110352457	0.0101084523536924	-0.00701390421385076	-4.5943833384104	non_analogous
15.3547582626343	3.69304156303406	48.1598815917969	34.6429672241211	32.5885772705078	435.788299560547	0.000673917529638857	56						0.000206999079133951	0.0590100979945693	0.00770303110876253	1.10915257624463	North America	Greenland	temperate	1	0.0460753187458282	0.041241816672117	0.050932312846933	0.0460753187458282	0.00969049617481599		-4.63660964955901	non_analogous
17.9837245941162	4.23624801635742	48.7175178527832	35.0412406921387	29.5975036621094	494.03125	0.000525462150108069	57						0.000217372116450397	0.0599222513443852	0.00773296780942874	1.1119337397477	North America	Greenland	temperate	1	0.0458848261393263	0.0410363312325579	0.0507668995433602	0.0458848261393263	0.00973056831080231		-4.63248297639101	non_analogous
23.8957576751709	5.2739372253418	51.7113494873047	34.2634506225586	25.1017036437988	309.99267578125	0.000317689526127651	58						0.000226448113814259	0.0603134878906953	0.00777507829691815	1.11720405381608	North America	Greenland	temperate	1	0.0454578200330752	0.040508873481488	0.0504532352045416	0.0454578200330752	0.00994436172305357		-4.6107495494243	non_analogous
30.9592037200928	5.65690326690674	61.7653770446777	35.9502868652344	17.0822677612305	288.504516601562	0.000182958756340668	59	0.0372392605394865	0.478782835733203	122	13	3	0.000231597928773344	0.0602225570364095	0.00781794289062414	1.12034260676646	North America	Greenland	temperate	1	0.0445803657271318	0.0393156126771077	0.0498915442312916	0.0445803657271318	0.0105759315541839	-0.00734110518764527	-4.54917446769936	non_analogous
36.2681350708008	5.96730184555054	65.4741058349609	37.8774681091309	13.5573930740356	261.905670166016	8.38508567539975e-05	60						0.000232562824453825	0.0597603298003781	0.00784065796022226	1.11663761641842	North America	Greenland	temperate	1	0.0442749752212536	0.0389080635549274	0.0496923061159344	0.0442749752212536	0.010784242561007		-4.52966923239016	non_analogous
36.38623046875	5.96204710006714	67.4669723510742	38.5227508544922	8.39148139953613	287.312774658203	1.75910571442728e-07	61						0.000237129213189524	0.0584258512053875	0.00782528737589441	1.10175357151057	North America	Greenland	temperate	1	0.0439764387109228	0.0384545856273967	0.0494866677986873	0.0439764387109228	0.0110320821712906		-4.50694769006977	non_analogous
32.6422996520996	5.29662752151489	67.5664520263672	38.7688293457031	-2.08163499832153	352.620056152344	1.03227966974373e-06	62						0.000236592538101719	0.0565886669349658	0.00785643450899097	1.10126514921483	North America	Greenland	temperate	1	0.0436510033572431	0.0379605115866086	0.0493669618227735	0.0436510033572431	0.0114064502361649		-4.47357627340201	non_analogous
28.3373680114746	4.59466552734375	66.6674346923828	39.476993560791	-12.3627462387085	395.0263671875	1.23024619824719e-06	63						0.000235263706119675	0.0545520890639911	0.00795757253289211	1.10355738952384	North America	Greenland	temperate	1	0.0433637531310725	0.0375068467417175	0.0492419810090603	0.0433637531310725	0.0117351342673428		-4.44516800813039	non_analogous
24.7161712646484	4.03925275802612	64.8081665039062	40.2900047302246	-22.5112113952637	395.597198486328	6.90219735588471e-07	64						0.000232848565413046	0.0523356027382273	0.0080841103376966	1.10611101524067	North America	Greenland	temperate	1	0.0431504047359606	0.0371573836472824	0.0491723925806048	0.0431504047359606	0.0120150089333224		-4.42159866627984	non_analogous
22.1000137329102	3.67267227172852	62.9725303649902	40.8923416137695	-28.7757816314697	357.251831054688	6.53380425319483e-07	65						0.000228765162160767	0.0500012674610634	0.00818988169560496	1.10824990365077	North America	Greenland	temperate	1	0.0430189484090758	0.036939013614833	0.0491177891242904	0.0430189484090758	0.0121787755094575		-4.40806055463942	non_analogous
20.4937171936035	3.41735768318176	62.4673614501953	41.8837089538574	-33.1728820800781	417.730194091797	0	66						0.000224444715498973	0.0479723978888551	0.00828070558354129	1.11029804030964	North America	Greenland	temperate	1	0.0428487530474015	0.036704928967575	0.0490116777574101	0.0428487530474015	0.0123067487898351		-4.39760748497434	non_analogous
19.1720676422119	3.09906125068665	63.3021621704102	42.7992630004883	-36.7525825500488	539.75	0	67						0.000218966690882128	0.0454569641566931	0.0083690493858499	1.10896626521909	North America	Greenland	temperate	1	0.0425975631957277	0.0363285783121157	0.0488636200856512	0.0425975631957277	0.0125350417735355		-4.37922721482574	non_analogous
17.9273796081543	2.73032999038696	65.5441665649414	43.2515449523926	-39.4895439147949	605.982666015625	0	68						0.000211288367488519	0.0434758999351183	0.00851379604025363	1.10365717054436	North America	Greenland	temperate	1	0.042181491075487	0.0357862408305225	0.048596275141265	0.042181491075487	0.0128100343107424		-4.35752648464285	non_analogous
16.0904445648193	2.47044062614441	65.2222137451172	44.0097122192383	-42.9919815063477	565.164001464844	1.63936455521707e-08	69						0.000203633808197797	0.0421548483578868	0.00865112359211466	1.09419728552112	North America	Greenland	temperate	1	0.0419525558693859	0.0354804935797684	0.0484359212122554	0.0419525558693859	0.0129554276324871		-4.34624045644399	non_analogous
14.2368030548096	2.50956749916077	62.4509162902832	44.9014739990234	-43.3859519958496	521.730163574219	1.78020531649281e-08	70						0.000197933447838544	0.0414042346069788	0.00871966364443508	1.08108196022257	North America	Greenland	temperate	1	0.0419703298520945	0.0355261715089411	0.0484239443822853	0.0419703298520945	0.0128977728733442		-4.35070062799665	non_analogous
12.8533782958984	2.49956059455872	59.2472686767578	45.165096282959	-41.1966972351074	482.778656005859	0	71						0.000192415344327101	0.0410751996938308	0.00875834936442106	1.06621289201096	North America	Greenland	temperate	1	0.0420356398869392	0.035716389465417	0.048415875617772	0.0420356398869392	0.012699486152355		-4.36619374678062	non_analogous
12.3215484619141	2.75884819030762	54.5014953613281	44.8376541137695	-35.6828918457031	439.189086914062	0	72						0.000189707438981515	0.0412059027366363	0.00877126453387121	1.04637220627518	North America	Greenland	temperate	1	0.0422597999198572	0.0360661044487105	0.0484073052809515	0.0422597999198572	0.012341200832241		-4.3948119530643	non_analogous
12.6332750320435	3.19893360137939	50.1570053100586	44.1635971069336	-29.0091972351074	370.651397705078	0	73						0.000190794816936661	0.0418669224835919	0.00874166650325254	1.02571337046463	North America	Greenland	temperate	1	0.0424237499286903	0.0364267794061896	0.0483719141456467	0.0424237499286903	0.0119451347394571		-4.42743121827995	non_analogous
13.3101787567139	3.67789626121521	45.8021583557129	43.444652557373	-21.2085971832275	301.855529785156	0	74						0.00019191927913755	0.0432295200427649	0.00867698071091376	1.00267762110939	North America	Greenland	temperate	1	0.0425894439848584	0.0366861778298901	0.0483437378132964	0.0425894439848584	0.0116575599834063		-4.45180038381734	non_analogous
13.9072618484497	4.09568738937378	41.4059562683105	42.2943801879883	-14.9602794647217	323.443908691406	0	75						0.000190494537267072	0.0454181094480721	0.00857458702205352	0.976219212862545	North America	Greenland	temperate	1	0.0426761142011933	0.0368109585714489	0.0482794576584094	0.0426761142011933	0.0114684990869606		-4.46815121194281	non_analogous
14.5198459625244	4.41916465759277	36.6128768920898	40.6199073791504	-6.8339786529541	335.636749267578	0	76						0.000192468622740345	0.0484874614125317	0.00835984691284415	0.951099856557324	North America	Greenland	temperate	1	0.0428149153970646	0.0370177249420447	0.0483052386885187	0.0428149153970646	0.011287513746474		-4.48405814239047	non_analogous
14.8804092407227	4.65214586257935	32.6976928710938	39.0149459838867	4.82833385467529	323.880706787109	0	77						0.000191520865106071	0.052520862634939	0.00807111579595133	0.92828234565645	North America	Greenland	temperate	1	0.0429103393084449	0.0370613152798156	0.0483136983583727	0.0429103393084449	0.0112523830785571		-4.48717534355927	non_analogous
15.1871309280396	4.96539497375488	29.8325614929199	37.4556694030762	19.3418197631836	327.613555908203	0	78						0.000189604926202682	0.0567608210925913	0.00780177833880547	0.906853356469788	North America	Greenland	temperate	1	0.0428738603862098	0.0369410297623164	0.0483498102969814	0.0428738603862098	0.011408780534665		-4.47337199771166	non_analogous
16.0045909881592	5.06067371368408	29.3909339904785	36.5915908813477	34.2618713378906	344.802307128906	3.3529718734826e-07	79						0.000189033011318105	0.0609125557717107	0.007572548002446	0.884134824001723	North America	Greenland	temperate	1	0.0426586865046022	0.0364646921840175	0.0484084578270663	0.0426586865046022	0.0119437656430488		-4.42754584024981	non_analogous
16.4540710449219	4.57227659225464	29.6277866363525	34.6327705383301	34.4586639404297	411.684539794922	9.37848312787537e-07	80						0.000190653418506455	0.0647076908715115	0.0073974926279167	0.859511236622563	North America	Greenland	temperate	1	0.0423074052038755	0.0358563585156878	0.0483204070513264	0.0423074052038755	0.0124640485356386		-4.38490689579532	non_analogous
17.0256576538086	4.56941509246826	29.5994338989258	30.4481258392334	25.1316146850586	379.665557861328	4.9709848326529e-07	81						0.000189213713892838	0.0676060847122033	0.00732857067029714	0.842105538400476	North America	Greenland	temperate	1	0.0423282185392047	0.0361095591985589	0.0481270535599463	0.0423282185392047	0.0120174943613874		-4.4213918273964	non_analogous
21.9257488250732	6.96895408630371	30.0792274475098	26.6909408569336	17.5314846038818	539.563659667969	0	82						0.000187804973614796	0.0694452396439809	0.00719306320874333	0.829122849490413	North America	Greenland	temperate	1	0.0425907949577159	0.0367058399342223	0.048015172599862	0.0425907949577159	0.0113093326656396		-4.48212699451713	non_analogous
27.6682167053223	9.19553852081299	28.6148567199707	23.6515235900879	11.9870157241821	310.456665039062	0	83						0.000181944064279037	0.0707819342512156	0.0069317531360511	0.826169768588461	North America	Greenland	temperate	1	0.0431915526493437	0.0376203085197932	0.0483913975042187	0.0431915526493437	0.0107710889844256		-4.53088968016536	non_analogous
29.2889289855957	9.5075101852417	27.0120315551758	21.9847869873047	11.962836265564	218.096008300781	0	84						0.000179056533909447	0.0720676966742835	0.00661327366365233	0.838007006979022	North America	Greenland	temperate	1	0.0439076874112306	0.0386230720144376	0.0489287122297465	0.0439076874112306	0.0103056402153089		-4.57506393990197	non_analogous
56.6037750244141	17.3649845123291	31.7019062042236	26.1366062164307	35.3658142089844	727.769592285156	0.00764725496992469	96	0.0349722238341488	0.450657928791779	937	47	5	0.000258651922573583	0.0724992440270807	0.00372944230155339	1.02719737381118	Europe	Norway	temperate	1	0.0482173761258686	0.0435377874345767	0.0528542168890258	0.0482173761258686	0.00931642945444916	-0.0132451522917198	-4.67597582943419	non_analogous
46.2060012817383	19.176477432251	24.809814453125	29.184326171875	33.7991485595703	600.058654785156	0.0160736590623856	97	0.0403933479104401	0.672921017821877	392	35	3	0.000244480661556181	0.0677296380343066	0.00378934016527057	1.04269043752592	Europe	Norway	temperate	1	0.0486864760830434	0.0440728180718526	0.0532587400832838	0.0486864760830434	0.0091859220114312	-0.00829312817260327	-4.69008318305239	non_analogous
40.7531967163086	17.2964305877686	22.1959247589111	30.3063411712646	36.287956237793	688.295837402344	0.0179629996418953	98	0.0413564069341693	0.505036894046426	614	68	2	0.000222809297054982	0.0604155552401837	0.00389149678545269	1.0639265623549	Europe	Norway	temperate	1	0.0490417718167259	0.044505969357787	0.0535180162897045	0.0490417718167259	0.00901204693191754	-0.00768536488255664	-4.70919304871181	non_analogous
33.8695602416992	13.0112419128418	24.4101028442383	30.1807727813721	29.2930107116699	659.057861328125	0.0284507889300585	99						0.000196992364214068	0.0542620349588232	0.00400461110951485	1.07853379267252	Europe	Norway	temperate	1	0.0488893216150458	0.0442165708551736	0.0535185162877478	0.0488893216150458	0.00930194543257423		-4.67753171440103	non_analogous
33.7641448974609	15.6110439300537	22.4282093048096	28.3774909973145	31.3354187011719	518.115051269531	0.0191387608647346	100						0.000167484429964223	0.0520830390286277	0.00410694123249531	1.08089186568602	Europe	Norway	temperate	1	0.0489065609884832	0.0443176162136613	0.0534901422128809	0.0489065609884832	0.0091725259992196		-4.69154256726411	non_analogous
41.3968963623047	19.0982627868652	22.4194717407227	26.7726173400879	27.4445343017578	700.732971191406	0.00583986425772309	101						0.000134615461670612	0.0512693815927032	0.00417828718541068	1.08565787000912	Europe	Norway	temperate	1	0.0487951095080264	0.0441432787059825	0.0534612977606926	0.0487951095080264	0.00931801905471009		-4.675805220654	non_analogous
44.5171852111816	20.5729827880859	21.5203151702881	27.5917339324951	29.6380252838135	521.530517578125	0.00244454201310873	102						0.00012940511276932	0.050639085402262	0.00426743623536226	1.09034093071676	Europe	Norway	temperate	1	0.048912304455782	0.0442401577961935	0.0535400984905524	0.048912304455782	0.00929994069435897		-4.67774725579391	non_analogous
42.8281898498535	19.6191463470459	21.0253067016602	28.1867198944092	22.3256282806396	429.663299560547	0.00164128525648266	103						0.000129276096161251	0.0504069809178123	0.00434955996671912	1.09946410372524	Europe	Norway	temperate	1	0.0488158544872063	0.0440211330086402	0.0536150329600406	0.0488158544872063	0.00959389995140045		-4.64662780420341	non_analogous
42.2264595031738	17.7422370910645	23.6391372680664	25.8066501617432	24.9231929779053	548.847351074219	0.00204575946554542	104						0.000128687237132219	0.0505312647401864	0.0044060173488073	1.11071439957035	Europe	Norway	temperate	1	0.0486128848288481	0.0438428324161648	0.053374091172597	0.0486128848288481	0.00953125875643215		-4.65317848646724	non_analogous
26.0944652557373	9.82835102081299	26.2337341308594	24.2498245239258	8.05777549743652	743.313659667969	0.0022528269328177	115						0.000158330522094325	0.057041728874111	0.00421285902660333	1.11507251481952	Europe	Russian Federation	temperate	1	0.0483031452337602	0.0430067429969953	0.053569342384885	0.0483031452337602	0.0105625993878897		-4.55043587683876	non_analogous
27.8358001708984	7.8790020942688	38.8855819702148	24.4071521759033	10.2087831497192	897.689514160156	0.00291903619654477	116						0.000153205215157614	0.0572136362179689	0.00404093627748169	1.10239611884023	Europe	Russian Federation	temperate	1	0.0476624609642525	0.0423387376262059	0.0529234334742843	0.0476624609642525	0.0105846958480784		-4.54834610904731	non_analogous
25.726167678833	11.0684080123901	24.2912349700928	24.5395393371582	9.68319892883301	631.608642578125	0.00125822017434984	119						0.000144868471901431	0.0584878664736123	0.00382997624117244	1.0669996192332	Europe	Russian Federation	temperate	1	0.0487800336808538	0.0433717192014935	0.0541835895967976	0.0487800336808538	0.0108118703953041		-4.52711063775557	non_analogous
27.4804401397705	12.3796796798706	21.3957920074463	24.9706478118896	13.0635480880737	383.958740234375	0.00145287194754928	120						0.000144075125986268	0.0588290560296126	0.00378417395888378	1.06006728165752	Europe	Russian Federation	temperate	1	0.0490916863342063	0.0437104926023183	0.0544435507239908	0.0490916863342063	0.0107330581216725		-4.53442675626659	non_analogous
31.5642929077148	14.0378351211548	21.0816612243652	25.7402248382568	11.1448535919189	208.927169799805	0.00127969449386001	121						0.000143263844817703	0.0591331881016523	0.00380787821425188	1.05620033757387	Europe	Russian Federation	temperate	1	0.0491008441257493	0.0437474286179691	0.0544466150184208	0.0491008441257493	0.0106991864004517		-4.53758757774623	non_analogous
34.5517501831055	15.3097620010376	22.7389717102051	26.8791904449463	8.7150297164917	314.878143310547	0.000971699308138341	122						0.000145488093124656	0.0594699078394083	0.00371544729933864	1.04778190268778	Europe	Russian Federation	temperate	1	0.0490411599138224	0.0436750727664173	0.0544248662922493	0.0490411599138224	0.0107497935258321		-4.53286873149226	non_analogous
34.6288642883301	16.3731021881104	20.4469928741455	29.0617389678955	13.8774185180664	328.233306884766	0.0014010164886713	123						0.000147958403160541	0.0595366921880154	0.00362597569594514	1.03867628204018	Europe	Russian Federation	temperate	1	0.0494207600680358	0.0441476035393941	0.0547006778707678	0.0494207600680358	0.0105530743313736		-4.55133805569309	non_analogous
33.9763717651367	16.5664176940918	18.8582019805908	29.8784999847412	18.0077362060547	267.136657714844	0.00117973459418863	124						0.000148694960158332	0.0593157341673175	0.00363213391256893	1.03166062453219	Europe	Russian Federation	temperate	1	0.0496396917484658	0.0444316520864334	0.0548628616498533	0.0496396917484658	0.0104312095634199		-4.56295304704625	non_analogous
33.4338073730469	16.5915794372559	23.786449432373	27.9340763092041	27.2664604187012	281.708557128906	0.00111994112376124	125						0.000147195008279231	0.0589359054724484	0.00375730278622361	1.02794705869928	Europe	Russian Federation	temperate	1	0.0492669650900729	0.0442467824814921	0.0543033498224631	0.0492669650900729	0.010056567340971		-4.5995293911302	non_analogous
27.3142642974854	9.15114212036133	30.4203968048096	25.7180461883545	22.23073387146	413.706970214844	0.0024398670066148	135						0.000134176833070584	0.0557598212384239	0.00371532738334112	0.972236369811695	Europe	Russian Federation	temperate	1	0.0489434594634534	0.0437016819107718	0.0541369870813524	0.0489434594634534	0.0104353051705806		-4.5625604939759	non_analogous
25.7907447814941	8.38857460021973	35.293025970459	26.2084045410156	18.6481952667236	333.626220703125	0.0145100653171539	136						0.000127012286767321	0.055589690214698	0.0038125749557152	0.960857203723602	Europe	Russian Federation	temperate	1	0.0484930482201123	0.0432028828078393	0.0537096033236602	0.0484930482201123	0.010506720515821		-4.55574017743694	non_analogous
27.7653560638428	8.94986152648926	40.3707733154297	32.2424774169922	22.2748432159424	512.0888671875	0.00615985598415136	137						0.00011625830243292	0.055288429512743	0.00363369786623174	0.949394503323443	Europe	Russian Federation	temperate	1	0.0486109233836055	0.0434345989840147	0.0536644963321847	0.0486109233836055	0.01022989734817		-4.58244073346093	non_analogous
29.223108291626	9.15617942810059	41.1086273193359	34.6118659973145	21.8061351776123	522.249267578125	0.00606039259582758	138						0.000111095794849856	0.0549013178692445	0.00361044121554172	0.936855088981192	Europe	Russian Federation	temperate	1	0.0486874459992986	0.0435232469027481	0.0537400360184195	0.0486874459992986	0.0102167891156714		-4.58372292011916	non_analogous
30.9377098083496	9.84034156799316	38.4853668212891	32.9395904541016	24.239429473877	481.102233886719	0.00983258429914713	139						0.000110383117567651	0.0546415348908501	0.00368235697958829	0.925833428708277	Europe	Russian Federation	temperate	1	0.0488054222511735	0.0437148328405829	0.0537987921710571	0.0488054222511735	0.0100839593304742		-4.59680930273935	non_analogous
33.6376800537109	10.9752702713013	34.0960884094238	32.7795143127441	31.5691394805908	452.659973144531	0.00546273216605186	140						0.000112100059866344	0.0545994989343156	0.00377130967676789	0.920078379728651	Europe	Russian Federation	temperate	1	0.0491739592474825	0.044272808057261	0.0540016824414916	0.0491739592474825	0.00972887438423051		-4.6326570745502	non_analogous
34.3160667419434	11.3892488479614	38.1906585693359	37.9521789550781	46.859302520752	400.383209228516	0.0054336660541594	141						0.000117919513209996	0.0543383397941097	0.00403958634220708	0.926344173649488	Europe	Russian Federation	temperate	1	0.0491486254062879	0.0446224800375719	0.0535848752180981	0.0491486254062879	0.00896239518052627		-4.71471776846356	analogous	34.3160667419434	11.3892488479614	38.1906585693359	37.9521789550781	46.859302520752	400.383209228516	0.0054336660541594	141						0.000117919513209996	0.0543383397941097	0.00403958634220708	0.926344173649488	0.0491486254062879	0.0446224800375719	0.0535848752180981	0.0491486254062879
33.7317161560059	11.8612041473389	36.7496032714844	41.6223945617676	50.9725456237793	434.830322265625	0.00686080241575837	142						0.000118541821698719	0.0541563124944412	0.00406844075827603	0.927728792998709	Europe	Russian Federation	temperate	1	0.0494191898646169	0.0449994169373693	0.0537741219522206	0.0494191898646169	0.00877470501485129		-4.73588212673642	analogous	33.7317161560059	11.8612041473389	36.7496032714844	41.6223945617676	50.9725456237793	434.830322265625	0.00686080241575837	142						0.000118541821698719	0.0541563124944412	0.00406844075827603	0.927728792998709	0.0494191898646169	0.0449994169373693	0.0537741219522206	0.0494191898646169
32.6846351623535	11.7252178192139	33.4257507324219	39.7846450805664	52.4261207580566	485.097076416016	0.00755812041461468	143						0.000116768060384242	0.0537230880307986	0.00403364295192109	0.925787170060162	Europe	Russian Federation	temperate	1	0.049635135900938	0.0452352040677472	0.0540049442062518	0.049635135900938	0.00876974013850459		-4.73644810376628	analogous	32.6846351623535	11.7252178192139	33.4257507324219	39.7846450805664	52.4261207580566	485.097076416016	0.00755812041461468	143						0.000116768060384242	0.0537230880307986	0.00403364295192109	0.925787170060162	0.049635135900938	0.0452352040677472	0.0540049442062518	0.049635135900938
30.8304386138916	9.89702701568604	35.9870834350586	38.9096412658691	53.6536331176758	533.635314941406	0.00426781410351396	144						0.000115470657447949	0.0529875589391755	0.00393887937230367	0.922595310435237	Europe	Russian Federation	temperate	1	0.0495508467749498	0.0451272540231199	0.0539260961787675	0.0495508467749498	0.00879884215564763		-4.73313513937635	analogous	30.8304386138916	9.89702701568604	35.9870834350586	38.9096412658691	53.6536331176758	533.635314941406	0.00426781410351396	144						0.000115470657447949	0.0529875589391755	0.00393887937230367	0.922595310435237	0.0495508467749498	0.0451272540231199	0.0539260961787675	0.0495508467749498
29.9061412811279	8.27007579803467	44.5231170654297	41.8852462768555	58.1829147338867	545.581848144531	0.00284288171678782	145						0.000116059979961207	0.052003927789189	0.00379941859930338	0.919738330609809	Europe	Russian Federation	temperate	1	0.0492724742854157	0.0448525203295846	0.0535945984267945	0.0492724742854157	0.00874207809720989		-4.73960734901767	analogous	29.9061412811279	8.27007579803467	44.5231170654297	41.8852462768555	58.1829147338867	545.581848144531	0.00284288171678782	145						0.000116059979961207	0.052003927789189	0.00379941859930338	0.919738330609809	0.0492724742854157	0.0448525203295846	0.0535945984267945	0.0492724742854157
29.4918212890625	7.11540222167969	51.8551483154297	43.3355827331543	63.7823219299316	533.86376953125	0.00199088524095714	146						0.000114627358689343	0.0509917884533009	0.00376037971131935	0.916475520189582	Europe	Russian Federation	temperate	1	0.0489515357421933	0.0445711270075496	0.0532306511378295	0.0489515357421933	0.00865952413027987		-4.74909550823172	analogous	29.4918212890625	7.11540222167969	51.8551483154297	43.3355827331543	63.7823219299316	533.86376953125	0.00199088524095714	146						0.000114627358689343	0.0509917884533009	0.00376037971131935	0.916475520189582	0.0489515357421933	0.0445711270075496	0.0532306511378295	0.0489515357421933
29.8744354248047	7.25924491882324	50.4678077697754	38.5956344604492	57.9891548156738	326.876739501953	0.00162987876683474	147						0.000111962397553283	0.0500576327883835	0.00368093696119538	0.915585612949338	Europe	Russian Federation	temperate	1	0.0488171124883792	0.0443167893552567	0.0532750377276431	0.0488171124883792	0.00895824837238639		-4.71518056526008	analogous	29.8744354248047	7.25924491882324	50.4678077697754	38.5956344604492	57.9891548156738	326.876739501953	0.00162987876683474	147						0.000111962397553283	0.0500576327883835	0.00368093696119538	0.915585612949338	0.0488171124883792	0.0443167893552567	0.0532750377276431	0.0488171124883792
29.9010906219482	7.87779331207275	47.878963470459	49.158821105957	108.971702575684	307.466400146484	0.00137985276523978	148						0.000109818200797511	0.0491295554266179	0.00357742086037645	0.914073691437111					0.0503971691375238	0.046809815725498	0.0539204436619597	0.0503971691375238	0.00711062793646168		-4.94616472170222	analogous	29.9010906219482	7.87779331207275	47.878963470459	49.158821105957	108.971702575684	307.466400146484	0.00137985276523978	148						0.000109818200797511	0.0491295554266179	0.00357742086037645	0.914073691437111	0.0503971691375238	0.046809815725498	0.0539204436619597	0.0503971691375238
30.0515308380127	7.29437112808228	52.3000640869141	26.899356842041	26.5533218383789	485.027862548828	0.00809605326503515	159						9.16686483973327e-05	0.0440294014815844	0.00319557557273917	0.86929100693892	Europe	Russian Federation	temperate	1	0.0480327473856748	0.0426686444160483	0.0533565343101876	0.0480327473856748	0.0106878898941393		-4.53864396406171	non_analogous
28.6669158935547	5.64369916915894	57.2861671447754	28.0114574432373	26.3710994720459	542.438720703125	0.00343819358386099	160						9.33066109344202e-05	0.0441888644315574	0.00317074072974975	0.864046948404786	Europe	Russian Federation	temperate	1	0.047754542340762	0.0423257617616843	0.0531439316535283	0.047754542340762	0.0108181698918439		-4.52652816110418	non_analogous
27.2211055755615	4.99931192398071	61.4147644042969	27.2108535766602	28.6757431030273	378.611694335938	0.00508600566536188	161						9.6778890773496e-05	0.0442926677083589	0.00318773416887588	0.855359201462841	Europe	Russian Federation	temperate	1	0.0474350569516397	0.0419262820134023	0.0529103886872665	0.0474350569516397	0.0109841066738642		-4.51130589881343	non_analogous
27.332426071167	4.90497779846191	59.0155906677246	26.8637256622314	25.3612937927246	329.98583984375	0.00355459935963154	162						9.91354008672289e-05	0.0448621238826092	0.00323926546532998	0.848938254548434	Europe	Russian Federation	temperate	1	0.0474974469761882	0.0420027784129258	0.0529499020318595	0.0474974469761882	0.0109471236189337		-4.51467854042931	non_analogous
28.9538879394531	5.45195722579956	54.5281372070312	29.0867958068848	38.4329376220703	349.609771728516	0.00234998879022896	163						0.000101381210097823	0.0454006629547906	0.00324520543550634	0.844876014282996	Europe	Russian Federation	temperate	1	0.0481359474891785	0.0429706903544482	0.0532398601131132	0.0481359474891785	0.0102691697586649		-4.57860909972481	non_analogous
30.7030925750732	6.55497646331787	56.4416656494141	41.9740943908691	80.8420486450195	354.07470703125	0.0043664169497788	164						0.000101814202696571	0.0457481434609431	0.00324392036405921	0.841550856028714	Europe	Russian Federation	temperate	1	0.0492435934722767	0.0449810815006196	0.0534635101541701	0.0492435934722767	0.00848242865355046		-4.76975847235801	analogous	30.7030925750732	6.55497646331787	56.4416656494141	41.9740943908691	80.8420486450195	354.07470703125	0.0043664169497788	164						0.000101814202696571	0.0457481434609431	0.00324392036405921	0.841550856028714	0.0492435934722767	0.0449810815006196	0.0534635101541701	0.0492435934722767
59.8433456420898	4.62827825546265	105.728637695312	52.6069946289062	118.30029296875	612.089904785156	0.0299922246485949	190						0.000119245927874858	0.0724259130368484	0.00293789989232572	1.22977972537403	North America	United States	temperate	1	0.0470154251357281	0.0421372939116959	0.0519327575708503	0.0470154251357281	0.00979546365915435		-4.62583589239618	analogous	59.8433456420898	4.62827825546265	105.728637695312	52.6069946289062	118.30029296875	612.089904785156	0.0299922246485949	190						0.000119245927874858	0.0724259130368484	0.00293789989232572	1.22977972537403	0.0470154251357281	0.0421372939116959	0.0519327575708503	0.0470154251357281
41.6835021972656	3.29702758789062	104.593597412109	45.0913887023926	95.3417358398438	498.453033447266	0.00220122141763568	191						0.000124373941813018	0.0719658875718577	0.00297969146227751	1.26048152677929	North America	United States	temperate	1	0.0461279525790182	0.040760161700889	0.0514887149951856	0.0461279525790182	0.0107285532942966		-4.5348465595474	analogous	41.6835021972656	3.29702758789062	104.593597412109	45.0913887023926	95.3417358398438	498.453033447266	0.00220122141763568	191						0.000124373941813018	0.0719658875718577	0.00297969146227751	1.26048152677929	0.0461279525790182	0.040760161700889	0.0514887149951856	0.0461279525790182
32.7511711120605	3.7303729057312	79.6194534301758	43.012825012207	89.312126159668	385.95068359375	0.0108190961182117	192	0.0445986085633431	0.467413881408983	660	37	2	0.000123590483873882	0.0707285831076576	0.00307255348115719	1.2793754149337	North America	United States	temperate	1	0.0475995378547695	0.0431186234695441	0.0521053115605114	0.0475995378547695	0.00898668809096737	-0.00300092929142639	-4.71201089759926	analogous	32.7511711120605	3.7303729057312	79.6194534301758	43.012825012207	89.312126159668	385.95068359375	0.0108190961182117	192	0.0445986085633431	0.467413881408983	660	37	2	0.000123590483873882	0.0707285831076576	0.00307255348115719	1.2793754149337	0.0475995378547695	0.0431186234695441	0.0521053115605114	0.0475995378547695
27.8137741088867	3.26177096366882	76.0908508300781	42.5041542053223	87.3138046264648	433.143585205078	0.00107951741665602	193						0.000123702586239076	0.0699867286009502	0.00313342079686896	1.29861615619537	North America	United States	temperate	1	0.0477032349707222	0.0432832836969991	0.0521449602176473	0.0477032349707222	0.00886167652064816		-4.72601930871621	analogous	27.8137741088867	3.26177096366882	76.0908508300781	42.5041542053223	87.3138046264648	433.143585205078	0.00107951741665602	193						0.000123702586239076	0.0699867286009502	0.00313342079686896	1.29861615619537	0.0477032349707222	0.0432832836969991	0.0521449602176473	0.0477032349707222
24.4046897888184	2.57669496536255	69.4006729125977	41.1629447937012	85.1403961181641	568.67724609375	0.000618664140347391	194						0.000125611206644206	0.0689406605603404	0.00316761837139167	1.31619413857541	North America	United States	temperate	1	0.0480507736673012	0.0437680458442786	0.0523577966339261	0.0480507736673012	0.00858975078964753		-4.7571855550893	analogous	24.4046897888184	2.57669496536255	69.4006729125977	41.1629447937012	85.1403961181641	568.67724609375	0.000618664140347391	194						0.000125611206644206	0.0689406605603404	0.00316761837139167	1.31619413857541	0.0480507736673012	0.0437680458442786	0.0523577966339261	0.0480507736673012
40.2362594604492	4.51729440689087	72.9366073608398	53.6227645874023	122.211570739746	562.132995605469	0.0940823405981064	195						0.000128051832296113	0.06668038911549	0.00318790009828375	1.32865998018634	North America	United States	temperate	1	0.049099416118278	0.0456243412472249	0.0526002661230169	0.049099416118278	0.00697592487579198		-4.96529036138528	analogous	40.2362594604492	4.51729440689087	72.9366073608398	53.6227645874023	122.211570739746	562.132995605469	0.0940823405981064	195						0.000128051832296113	0.06668038911549	0.00318790009828375	1.32865998018634	0.049099416118278	0.0456243412472249	0.0526002661230169	0.049099416118278
46.2480773925781	4.90615510940552	81.0193481445312	62.0409202575684	146.098114013672	604.571044921875	0.28287810087204	196						0.000125434701793062	0.0636275604363459	0.00315033555576365	1.33849654457959	North America	United States	temperate	1	0.0493714047110783	0.0461290546160023	0.0526825867191388	0.0493714047110783	0.00655353210313647		-5.02775112229205	analogous	46.2480773925781	4.90615510940552	81.0193481445312	62.0409202575684	146.098114013672	604.571044921875	0.28287810087204	196						0.000125434701793062	0.0636275604363459	0.00315033555576365	1.33849654457959	0.0493714047110783	0.0461290546160023	0.0526825867191388	0.0493714047110783
34.6091537475586	5.93366289138794	70.05322265625	66.7834014892578	170.743240356445	310.422302246094	0.00939886830747128	206						9.6035898751673e-05	0.05884590056085	0.00331119421676113	1.37751673875603	North America	Canada	temperate	1	0.0503177993889839	0.0474881552035428	0.0531324721257994	0.0503177993889839	0.00564431692225662		-5.17710609450273	analogous	34.6091537475586	5.93366289138794	70.05322265625	66.7834014892578	170.743240356445	310.422302246094	0.00939886830747128	206						9.6035898751673e-05	0.05884590056085	0.00331119421676113	1.37751673875603	0.0503177993889839	0.0474881552035428	0.0531324721257994	0.0503177993889839
34.0838851928711	6.52168655395508	65.632926940918	65.6464691162109	159.9365234375	338.22216796875	0.00204615970142186	207						9.54236758153576e-05	0.0608552109316602	0.00348320620771277	1.37320190621022	North America	Canada	temperate	1	0.0502547557134218	0.0475720377466691	0.0529401847003209	0.0502547557134218	0.00536814695365185		-5.22727250382088	analogous	34.0838851928711	6.52168655395508	65.632926940918	65.6464691162109	159.9365234375	338.22216796875	0.00204615970142186	207						9.54236758153576e-05	0.0608552109316602	0.00348320620771277	1.37320190621022	0.0502547557134218	0.0475720377466691	0.0529401847003209	0.0502547557134218
27.9788265228271	3.77290034294128	65.6834487915039	45.0740051269531	90.943717956543	359.765289306641	0.00290157226845622	208						9.53782875725938e-05	0.0637944103261967	0.0035499371140794	1.37077305917377	North America	Canada	temperate	1	0.0481477031195875	0.0445156573351431	0.0518617715834801	0.0481477031195875	0.00734611424833691		-4.91358377925026	analogous	27.9788265228271	3.77290034294128	65.6834487915039	45.0740051269531	90.943717956543	359.765289306641	0.00290157226845622	208						9.53782875725938e-05	0.0637944103261967	0.0035499371140794	1.37077305917377	0.0481477031195875	0.0445156573351431	0.0518617715834801	0.0481477031195875
28.4294853210449	3.67811465263367	69.8282852172852	53.9622192382812	103.568023681641	331.166748046875	0.000234244289458729	209						9.79877048010839e-05	0.0674410286700695	0.00353233573154692	1.36646134972917	North America	Canada	temperate	1	0.0484447299506825	0.0449992498044996	0.0519324215872709	0.0484447299506825	0.00693317178277138		-4.97143788177626	analogous	28.4294853210449	3.67811465263367	69.8282852172852	53.9622192382812	103.568023681641	331.166748046875	0.000234244289458729	209						9.79877048010839e-05	0.0674410286700695	0.00353233573154692	1.36646134972917	0.0484447299506825	0.0449992498044996	0.0519324215872709	0.0484447299506825
27.8747138977051	3.43123459815979	72.6954498291016	55.6146926879883	106.979797363281	328.237579345703	0.000215979525819421	210						0.00010328268962323	0.0710939901976913	0.00350520330202638	1.35660545858856	North America	Canada	temperate	1	0.0483723132998269	0.044871190115114	0.0519008369438887	0.0483723132998269	0.00702964682877473		-4.95761881214916	analogous	27.8747138977051	3.43123459815979	72.6954498291016	55.6146926879883	106.979797363281	328.237579345703	0.000215979525819421	210						0.00010328268962323	0.0710939901976913	0.00350520330202638	1.35660545858856	0.0483723132998269	0.044871190115114	0.0519008369438887	0.0483723132998269
28.850944519043	3.57810950279236	72.2118606567383	55.343936920166	106.514030456543	332.829071044922	0.000772493775002658	211	0.0471497350956956	0.47017739429723	2091	74	3	0.000101234466028762	0.0734557345865349	0.00361968228887302	1.34538911835715	North America	Canada	temperate	1	0.0483510364062777	0.0448354114166563	0.0518946539942981	0.0483510364062777	0.00705924257764176	-0.00120130131058209	-4.95341751685243	analogous	28.850944519043	3.57810950279236	72.2118606567383	55.343936920166	106.514030456543	332.829071044922	0.000772493775002658	211	0.0471497350956956	0.47017739429723	2091	74	3	0.000101234466028762	0.0734557345865349	0.00361968228887302	1.34538911835715	0.0483510364062777	0.0448354114166563	0.0518946539942981	0.0483510364062777
30.2877559661865	3.91130328178406	71.8245162963867	52.5354537963867	99.9991989135742	342.721282958984	0.00117682386189699	212						9.08873515071686e-05	0.0770704835970906	0.00365079314741438	1.34230006696542	North America	Canada	temperate	1	0.048196072756183	0.0444949881175955	0.0518858735869935	0.048196072756183	0.00739088546939797		-4.90750773125426	analogous	30.2877559661865	3.91130328178406	71.8245162963867	52.5354537963867	99.9991989135742	342.721282958984	0.00117682386189699	212						9.08873515071686e-05	0.0770704835970906	0.00365079314741438	1.34230006696542	0.048196072756183	0.0444949881175955	0.0518858735869935	0.048196072756183
29.5147438049316	3.52821803092957	73.319694519043	50.8748359680176	97.7903060913086	325.005737304688	0.00076824490679428	213						8.16466740910568e-05	0.0804852713921504	0.00369596191659149	1.33873563143277	North America	Canada	temperate	1	0.0480296607328592	0.0441617907252965	0.0518486250221988	0.0480296607328592	0.00768683429690233		-4.86824624512401	analogous	29.5147438049316	3.52821803092957	73.319694519043	50.8748359680176	97.7903060913086	325.005737304688	0.00076824490679428	213						8.16466740910568e-05	0.0804852713921504	0.00369596191659149	1.33873563143277	0.0480296607328592	0.0441617907252965	0.0518486250221988	0.0480296607328592
27.7295188903809	2.80819058418274	76.8891296386719	50.4160804748535	97.6026916503906	296.760925292969	0.000663218670524657	214						7.61258695762e-05	0.0828439461439622	0.00376297620436394	1.33347311205133	North America	Canada	temperate	1	0.047789466182431	0.0437374838086162	0.0517852019683483	0.047789466182431	0.00804771815973205		-4.82236668615197	analogous	27.7295188903809	2.80819058418274	76.8891296386719	50.4160804748535	97.6026916503906	296.760925292969	0.000663218670524657	214						7.61258695762e-05	0.0828439461439622	0.00376297620436394	1.33347311205133	0.047789466182431	0.0437374838086162	0.0517852019683483	0.047789466182431
26.8949012756348	2.33748030662537	79.6921157836914	51.3571510314941	99.9295043945312	278.296020507812	0.000745423953048885	215						7.50076786064754e-05	0.0837259250083709	0.00385104369317113	1.32779912016744	North America	Canada	temperate	1	0.0477037117692344	0.0435628731739779	0.0517598629709505	0.0477037117692344	0.00819698979697257		-4.80398829003904	analogous	26.8949012756348	2.33748030662537	79.6921157836914	51.3571510314941	99.9295043945312	278.296020507812	0.000745423953048885	215						7.50076786064754e-05	0.0837259250083709	0.00385104369317113	1.32779912016744	0.0477037117692344	0.0435628731739779	0.0517598629709505	0.0477037117692344
25.6854057312012	2.04541492462158	80.1852264404297	51.6906585693359	101.398818969727	313.098999023438	0.000883781933225691	216						7.71324412426878e-05	0.083878165831037	0.00400527532420108	1.32770910708798	North America	Canada	temperate	1	0.0477012287834326	0.0435473060530235	0.0517478470767258	0.0477012287834326	0.00820054102370235		-4.80355514838813	analogous	25.6854057312012	2.04541492462158	80.1852264404297	51.6906585693359	101.398818969727	313.098999023438	0.000883781933225691	216						7.71324412426878e-05	0.083878165831037	0.00400527532420108	1.32770910708798	0.0477012287834326	0.0435473060530235	0.0517478470767258	0.0477012287834326
24.2619533538818	1.85932731628418	81.0663146972656	50.1515655517578	98.4936904907227	331.459899902344	0.000768581521697342	217						8.20604351329655e-05	0.0802327379130843	0.00412483438490808	1.32548997212399	North America	Canada	temperate	1	0.0475722935724684	0.043304741121887	0.0517124976000258	0.0475722935724684	0.00840775647813877		-4.77860060894077	analogous	24.2619533538818	1.85932731628418	81.0663146972656	50.1515655517578	98.4936904907227	331.459899902344	0.000768581521697342	217						8.20604351329655e-05	0.0802327379130843	0.00412483438490808	1.32548997212399	0.0475722935724684	0.043304741121887	0.0517124976000258	0.0475722935724684
24.0059242248535	2.00841879844666	79.467414855957	45.3416442871094	88.4380111694336	360.496032714844	0.000985064543783665	218						8.88910140127337e-05	0.0765370090499138	0.00430398013861516	1.32641486233701	North America	Canada	temperate	1	0.0473317214073842	0.042864024603965	0.0516464290263641	0.0473317214073842	0.0087824044223991		-4.73500505661632	analogous	24.0059242248535	2.00841879844666	79.467414855957	45.3416442871094	88.4380111694336	360.496032714844	0.000985064543783665	218						8.88910140127337e-05	0.0765370090499138	0.00430398013861516	1.32641486233701	0.0473317214073842	0.042864024603965	0.0516464290263641	0.0473317214073842
23.912561416626	2.09501886367798	76.1835632324219	40.1111717224121	72.9658126831055	443.409545898438	0.0014783323276788	219						9.47208751455546e-05	0.0733316369086248	0.00446680682513236	1.33193316488758	North America	Canada	temperate	1	0.0471040881050472	0.0424380163342881	0.0516728579575689	0.0471040881050472	0.00923484162328079		-4.68477181509566	analogous	23.912561416626	2.09501886367798	76.1835632324219	40.1111717224121	72.9658126831055	443.409545898438	0.0014783323276788	219						9.47208751455546e-05	0.0733316369086248	0.00446680682513236	1.33193316488758	0.0471040881050472	0.0424380163342881	0.0516728579575689	0.0471040881050472
25.2351951599121	2.04083800315857	79.7622680664062	41.2664489746094	70.079216003418	409.077728271484	0.00107125088106841	220						9.77531223690809e-05	0.0704823625099956	0.00454945005179403	1.3399279975593	North America	Canada	temperate	1	0.0469385180046198	0.0421087572572288	0.0516358307829457	0.0469385180046198	0.00952707352571686		-4.65361768867241	analogous	25.2351951599121	2.04083800315857	79.7622680664062	41.2664489746094	70.079216003418	409.077728271484	0.00107125088106841	220						9.77531223690809e-05	0.0704823625099956	0.00454945005179403	1.3399279975593	0.0469385180046198	0.0421087572572288	0.0516358307829457	0.0469385180046198
26.6361675262451	2.32235908508301	77.6678314208984	43.7122573852539	74.7289428710938	360.577667236328	0.000784089788794518	221						0.000102683712584061	0.0676592648730293	0.00468432855321935	1.33645149177119	North America	Canada	temperate	1	0.0473137062824095	0.0426626030654231	0.0518372680260196	0.0473137062824095	0.00917466496059651		-4.69130940226449	analogous	26.6361675262451	2.32235908508301	77.6678314208984	43.7122573852539	74.7289428710938	360.577667236328	0.000784089788794518	221						0.000102683712584061	0.0676592648730293	0.00468432855321935	1.33645149177119	0.0473137062824095	0.0426626030654231	0.0518372680260196	0.0473137062824095
28.4999485015869	3.5418062210083	69.5885772705078	43.0664558410645	77.4449081420898	345.653381347656	0.00126351381186396	222						0.00010733849215111	0.0642472723732525	0.00490081367529829	1.33183748023115	North America	Canada	temperate	1	0.0478813596034227	0.0435578253389622	0.0520947233873714	0.0478813596034227	0.00853689804840913		-4.76335756334587	analogous	28.4999485015869	3.5418062210083	69.5885772705078	43.0664558410645	77.4449081420898	345.653381347656	0.00126351381186396	222						0.00010733849215111	0.0642472723732525	0.00490081367529829	1.33183748023115	0.0478813596034227	0.0435578253389622	0.0520947233873714	0.0478813596034227
31.4881534576416	4.18725919723511	67.250244140625	45.9988174438477	81.9945907592773	319.464294433594	0.00120605493430048	223						0.000109879728816302	0.0607476321041237	0.00518699563378301	1.32418181792802	North America	Canada	temperate	1	0.0481821629832836	0.0440542603638343	0.0522398164098131	0.0481821629832836	0.00818555604597884		-4.80538413571038	analogous	31.4881534576416	4.18725919723511	67.250244140625	45.9988174438477	81.9945907592773	319.464294433594	0.00120605493430048	223						0.000109879728816302	0.0607476321041237	0.00518699563378301	1.32418181792802	0.0481821629832836	0.0440542603638343	0.0522398164098131	0.0481821629832836
33.0502700805664	3.99322056770325	70.0561141967773	47.8151359558105	83.5212860107422	240.727630615234	0.000603367167059332	224						0.000110118013389073	0.0572088908892207	0.00545903511971382	1.31389927123852	North America	Canada	temperate	1	0.0480232379220609	0.0438216317499589	0.052112239585252	0.0480232379220609	0.00829060783529308		-4.79263199101582	analogous	33.0502700805664	3.99322056770325	70.0561141967773	47.8151359558105	83.5212860107422	240.727630615234	0.000603367167059332	224						0.000110118013389073	0.0572088908892207	0.00545903511971382	1.31389927123852	0.0480232379220609	0.0438216317499589	0.052112239585252	0.0480232379220609
31.9195251464844	4.57514381408691	64.6617736816406	40.7592735290527	73.347900390625	204.930847167969	0.000673234753776342	225						0.000108853789614179	0.0537315190053485	0.00565406729764095	1.3015449401518	North America	Canada	temperate	1	0.0478850806317224	0.0435881107979027	0.0521075323540509	0.0478850806317224	0.00851942155614816		-4.76540683291658	analogous	31.9195251464844	4.57514381408691	64.6617736816406	40.7592735290527	73.347900390625	204.930847167969	0.000673234753776342	225						0.000108853789614179	0.0537315190053485	0.00565406729764095	1.3015449401518	0.0478850806317224	0.0435881107979027	0.0521075323540509	0.0478850806317224
32.5654525756836	4.66388845443726	62.8666381835938	43.5365867614746	80.6948699951172	196.101959228516	0.000451490428531542	226						0.000109343237219889	0.0510303289710084	0.00586007976088166	1.28555934138909	North America	Canada	temperate	1	0.048216332608044	0.0441022302616664	0.0522771191479497	0.048216332608044	0.00817488888628336		-4.80668815418313	analogous	32.5654525756836	4.66388845443726	62.8666381835938	43.5365867614746	80.6948699951172	196.101959228516	0.000451490428531542	226						0.000109343237219889	0.0510303289710084	0.00586007976088166	1.28555934138909	0.048216332608044	0.0441022302616664	0.0522771191479497	0.048216332608044
31.909049987793	4.56449127197266	64.2664108276367	49.5599784851074	92.8784561157227	213.723403930664	0.000512949365656823	227						0.000105678473175104	0.0481690205733624	0.00614961435626565	1.27183120517886	North America	Canada	temperate	1	0.0484500362890578	0.0444387165489884	0.0524146783972365	0.0484500362890578	0.00797596184824814		-4.83132302965298	analogous	31.909049987793	4.56449127197266	64.2664108276367	49.5599784851074	92.8784561157227	213.723403930664	0.000512949365656823	227						0.000105678473175104	0.0481690205733624	0.00614961435626565	1.27183120517886	0.0484500362890578	0.0444387165489884	0.0524146783972365	0.0484500362890578
35.636360168457	4.26561737060547	65.9960861206055	50.1214179992676	98.8117523193359	340.869476318359	0.00105905125383288	228						0.000102286230770219	0.0455448841957082	0.00644989109349955	1.25553892717318	North America	Canada	temperate	1	0.0483904580242508	0.0443630458591665	0.0523600800285622	0.0483904580242508	0.00799703416939566		-4.82868453486476	analogous	35.636360168457	4.26561737060547	65.9960861206055	50.1214179992676	98.8117523193359	340.869476318359	0.00105905125383288	228						0.000102286230770219	0.0455448841957082	0.00644989109349955	1.25553892717318	0.0483904580242508	0.0443630458591665	0.0523600800285622	0.0483904580242508
44.3720207214355	4.23414659500122	65.8459625244141	50.8460121154785	91.6117706298828	326.887756347656	0.000251778546953574	229						9.96365417375161e-05	0.0431923319791685	0.00679114642969888	1.23312444870095	North America	Canada	temperate	1	0.0482830499569932	0.0441272505610973	0.0523702347835539	0.0482830499569932	0.0082429842224566		-4.79839283770643	analogous	44.3720207214355	4.23414659500122	65.8459625244141	50.8460121154785	91.6117706298828	326.887756347656	0.000251778546953574	229						9.96365417375161e-05	0.0431923319791685	0.00679114642969888	1.23312444870095	0.0482830499569932	0.0441272505610973	0.0523702347835539	0.0482830499569932
46.5430793762207	4.88253831863403	63.0775032043457	46.3539962768555	89.7639770507812	331.311737060547	0.000735424982849509	230	0.0479520296450352	0.380508634999881	139	19	2	9.71092665443127e-05	0.0410842431599093	0.00717614307232112	1.20273908193783	North America	Canada	temperate	1	0.0480543762966906	0.0438219942053293	0.0522476710533269	0.0480543762966906	0.00842567684799769	-0.000102346651655413	-4.77647146792937	analogous	46.5430793762207	4.88253831863403	63.0775032043457	46.3539962768555	89.7639770507812	331.311737060547	0.000735424982849509	230	0.0479520296450352	0.380508634999881	139	19	2	9.71092665443127e-05	0.0410842431599093	0.00717614307232112	1.20273908193783	0.0480543762966906	0.0438219942053293	0.0522476710533269	0.0480543762966906
42.4910697937012	4.39854621887207	63.940071105957	46.0890350341797	89.2929611206055	422.83154296875	0.00111540651414543	231	0.0441861292582516	0.364740340256673	1697	106	4	9.264124916383e-05	0.0392983968201197	0.00740954107049178	1.16731211776159	North America	Canada	temperate	1	0.0478061892662622	0.0434721761143026	0.0520883684385947	0.0478061892662622	0.00861619232429207	-0.0036200600080106	-4.75411201761626	non_analogous
38.2882308959961	3.93610072135925	66.5641632080078	43.5775032043457	73.9280624389648	445.144012451172	0.000593411037698388	232						9.00603423863674e-05	0.0372197517115746	0.00755941280303454	1.13118202201932	North America	Canada	temperate	1	0.0471044455206502	0.0424843796834695	0.0516648036338632	0.0471044455206502	0.00918042395039366		-4.690681893456	non_analogous
36.8985977172852	3.57735657691956	67.6226043701172	41.3579902648926	66.9187545776367	571.929443359375	0.00112197664566338	233						9.4078063201285e-05	0.0361552504581245	0.00791728572312535	1.12329224658639	North America	Canada	temperate	1	0.0465249904416212	0.0416953801415001	0.0512795795197681	0.0465249904416212	0.00958419937826802		-4.64763943458377	non_analogous
36.7187347412109	3.64399242401123	68.8815155029297	39.0986404418945	55.8724136352539	628.028076171875	0.00173027103301138	234						0.00010464945100534	0.0365158561037734	0.00835483266872365	1.13709593362524	North America	Canada	temperate	1	0.0457513971782377	0.0406279667726118	0.0508024342802415	0.0457513971782377	0.0101744675076297		-4.58787388242541	non_analogous
36.3841514587402	3.73923897743225	69.7478256225586	37.9742622375488	55.4903182983398	526.845397949219	0.00183874473441392	235						0.000120664025618848	0.0383766568399107	0.00869520094532887	1.16211430461016	North America	Canada	temperate	1	0.0452685858624326	0.0400006896541598	0.0504521618244225	0.0452685858624326	0.0104514721702628		-4.56101243295652	non_analogous
37.3297653198242	5.12264823913574	59.8992729187012	35.6537322998047	62.7257957458496	621.160278320312	0.0184730309993029	236						0.000142039489946968	0.0414677991651567	0.00890395501141896	1.20534195689429	North America	Canada	temperate	1	0.0456864461724468	0.0406938339623448	0.0506607391404402	0.0456864461724468	0.00996690517809537		-4.60848515662737	non_analogous
47.061393737793	9.74577331542969	51.495719909668	33.380802154541	53.1706581115723	593.664428710938	0.000233931699767709	242						0.000408508603675324	0.0731274402355584	0.00975390840404813	1.53669631487979	North America	Greenland	temperate	1	0.0438538098348023	0.0386662919676661	0.049054954043543	0.0438538098348023	0.010388662075877		-4.56704025253057	non_analogous
41.0185050964355	9.72608184814453	46.8560676574707	37.9109649658203	47.456241607666	642.286437988281	0.000290233583655208	243						0.000405037069757723	0.0737230078559861	0.00933602150679638	1.49715030257796	North America	Greenland	temperate	1	0.0443684469258123	0.0394039414329876	0.0493573975455907	0.0443684469258123	0.00995345611260307		-4.60983544012268	non_analogous
32.5758857727051	9.12059020996094	41.5762138366699	43.2555770874023	30.2422294616699	699.005249023438	0.000180092785740271	244						0.000395252304219353	0.0718798909538302	0.00882430741113563	1.45984032166263	North America	Greenland	temperate	1	0.0448624059921477	0.0399335836649271	0.0498142778613749	0.0448624059921477	0.00988069419644782		-4.61717250689231	non_analogous
26.0493831634521	8.99168395996094	36.1084938049316	45.6957397460938	4.81096029281616	704.652526855469	0.000158418930368498	245						0.00039204307254214	0.0678938465500277	0.00861868439959265	1.46120628857466	North America	Greenland	temperate	1	0.0448998534995059	0.0396820649681553	0.0500929692246759	0.0448998534995059	0.0104109042565206		-4.56490153590866	non_analogous
21.0195217132568	6.15927886962891	44.6848182678223	52.9994316101074	-58.8841590881348	427.711730957031	0	254						0.000278201653153409	0.0730499754026198	0.00921990212606561	1.27478799890894	North America	Greenland	temperate	1	0.0415659271640271	0.0348179301253643	0.0481991417510503	0.0415659271640271	0.013381211625686		-4.31390367339791	non_analogous
21.9474658966064	7.34011888504028	36.9573249816895	50.1133651733398	-41.5865135192871	479.270477294922	0	255						0.000287566734340823	0.0862295150280259	0.00899024781708337	1.21250420362139	North America	Greenland	temperate	1	0.0419595094457002	0.0355656587794296	0.0481715391687846	0.0419595094457002	0.012605880389355		-4.37359187632629	non_analogous
21.1007251739502	8.02139472961426	29.2556591033936	48.6360969543457	-8.57538509368896	576.685729980469	0	256						0.000293384755956976	0.0967180944181961	0.00866988242033337	1.16136588751527	North America	Greenland	temperate	1	0.0426787652610184	0.0367167526852395	0.0483414682942736	0.0426787652610184	0.0116247156090341		-4.45462179154696	non_analogous
24.2019691467285	9.25108051300049	27.1896800994873	46.279541015625	8.82322692871094	576.708312988281	0	257						0.000298174492228528	0.107545671651278	0.00829211054837235	1.11777406907176	North America	Greenland	temperate	1	0.0426594941258218	0.036725656283869	0.0481601568735877	0.0426594941258218	0.0114345005897187		-4.47112012629421	non_analogous
29.1323108673096	10.8246908187866	27.5960712432861	42.5591011047363	26.4707069396973	492.231140136719	2.54442113600817e-07	258						0.000307445887781276	0.117078924691039	0.00784590522503394	1.08678250788504	North America	Greenland	temperate	1	0.0423514722629945	0.0363717427126271	0.0478598232860687	0.0423514722629945	0.0114880805734416		-4.46644525299599	non_analogous
34.3902206420898	12.0858869552612	29.5692195892334	41.1979675292969	38.5756072998047	475.303314208984	0.000148930281284265	259						0.000309571267795623	0.123236653472412	0.00734305168305048	1.06561300420769	North America	Greenland	temperate	1	0.0418914562526096	0.0355000396519808	0.0477814441605876	0.0418914562526096	0.0122814045086068		-4.39966898913826	non_analogous
32.0410537719727	9.81253147125244	31.273344039917	38.4245643615723	46.3421249389648	501.500274658203	0.000268873642198741	260	0.0360672238409629	0.51094159956854	28761	271	6	0.000298341371282344	0.125355540754233	0.00681287302885127	1.05183153255079	North America	Greenland	temperate	1	0.0412475919481596	0.0340146053018375	0.0480454202634896	0.0412475919481596	0.0140308149616521	-0.00518036810719675	-4.26649929948048	non_analogous
26.7587642669678	7.80460071563721	30.5087375640869	29.3094921112061	43.9397964477539	476.986022949219	0.00187290378380567	261						0.000301096680030057	0.12817235457076	0.0063282699627165	1.0529736536922	North America	Greenland	temperate	1	0.0420763167332908	0.0358274407999937	0.0480159684671235	0.0420763167332908	0.0121885276671298		-4.4072601248075	non_analogous
89.2742462158203	40.7807731628418	35.9119529724121	32.5969200134277	131.545791625977	554.496215820312	0.127816438674927	282						0.000217185764366227	0.0708695923323959	0.00410316079540947	1.35001091389324	Europe	Norway	temperate	1	0.0493560316435177	0.0459995872561627	0.0527067197818041	0.0493560316435177	0.00670713252564142		-5.00458376275732	analogous	89.2742462158203	40.7807731628418	35.9119529724121	32.5969200134277	131.545791625977	554.496215820312	0.127816438674927	282						0.000217185764366227	0.0708695923323959	0.00410316079540947	1.35001091389324	0.0493560316435177	0.0459995872561627	0.0527067197818041	0.0493560316435177
75.0606002807617	36.0580406188965	36.6830863952637	33.8487319946289	129.391845703125	727.982849121094	0.0831262841820717	283						0.000203147464361607	0.0707437247677083	0.00439317308886472	1.34483979898354	Europe	Norway	temperate	1	0.0491288187406223	0.0457313986312261	0.0525885411901012	0.0491288187406223	0.00685714255887508		-4.98246446062694	analogous	75.0606002807617	36.0580406188965	36.6830863952637	33.8487319946289	129.391845703125	727.982849121094	0.0831262841820717	283						0.000203147464361607	0.0707437247677083	0.00439317308886472	1.34483979898354	0.0491288187406223	0.0457313986312261	0.0525885411901012	0.0491288187406223
69.549934387207	31.9168167114258	34.8680534362793	37.0967712402344	128.898132324219	766.7158203125	0.0509483627974987	284						0.000200626303712468	0.0724910613198132	0.00469367792532282	1.34195526055318	Europe	Norway	temperate	1	0.0492814675339329	0.0460928264759706	0.0525402042034475	0.0492814675339329	0.00644737772747694		-5.04408178471943	analogous	69.549934387207	31.9168167114258	34.8680534362793	37.0967712402344	128.898132324219	766.7158203125	0.0509483627974987	284						0.000200626303712468	0.0724910613198132	0.00469367792532282	1.34195526055318	0.0492814675339329	0.0460928264759706	0.0525402042034475	0.0492814675339329
68.3664398193359	31.7639560699463	32.5798606872559	38.7962837219238	128.863159179688	708.30078125	0.0634998232126236	285						0.000194740849249212	0.0761015166645014	0.00500713874284512	1.33633841376731	Europe	Norway	temperate	1	0.04928195789587	0.0462838809586848	0.0523569539675075	0.04928195789587	0.00607307300882273		-5.10389054026794	analogous	68.3664398193359	31.7639560699463	32.5798606872559	38.7962837219238	128.863159179688	708.30078125	0.0634998232126236	285						0.000194740849249212	0.0761015166645014	0.00500713874284512	1.33633841376731	0.04928195789587	0.0462838809586848	0.0523569539675075	0.04928195789587
70.0831832885742	26.6410236358643	30.2546482086182	55.1254348754883	168.092330932617	519.690795898438	0.0489981733262539	286						0.000199350948195154	0.078050025315835	0.00513385110641247	1.32696141411229	Europe	Norway	temperate	1	0.0509364209146437	0.0484029268031028	0.0535667467507607	0.0509364209146437	0.00516381994765795		-5.26607867344179	analogous	70.0831832885742	26.6410236358643	30.2546482086182	55.1254348754883	168.092330932617	519.690795898438	0.0489981733262539	286						0.000199350948195154	0.078050025315835	0.00513385110641247	1.32696141411229	0.0509364209146437	0.0484029268031028	0.0535667467507607	0.0509364209146437
52.3598556518555	21.3026275634766	29.0568771362305	45.9079322814941	127.025817871094	487.957824707031	0.00271424418315291	296						0.000207386782028679	0.0752987870781776	0.00512983748025313	1.20905715148666	Europe	Russian Federation	temperate	1	0.0500718785068851	0.047044076661159	0.0531795066517213	0.0500718785068851	0.00613542999056235		-5.0936751151641	analogous	52.3598556518555	21.3026275634766	29.0568771362305	45.9079322814941	127.025817871094	487.957824707031	0.00271424418315291	296						0.000207386782028679	0.0752987870781776	0.00512983748025313	1.20905715148666	0.0500718785068851	0.047044076661159	0.0531795066517213	0.0500718785068851
47.485050201416	16.2815418243408	37.264347076416	41.2879028320312	92.3137435913086	557.459228515625	0.00289772148244083	297						0.000195365650176245	0.0744236900023612	0.0050053315766176	1.19000477170081	Europe	Russian Federation	temperate	1	0.0489413741551718	0.0454146672806266	0.0524917313050276	0.0489413741551718	0.00707706402440104		-4.95089614310151	analogous	47.485050201416	16.2815418243408	37.264347076416	41.2879028320312	92.3137435913086	557.459228515625	0.00289772148244083	297						0.000195365650176245	0.0744236900023612	0.0050053315766176	1.19000477170081	0.0489413741551718	0.0454146672806266	0.0524917313050276	0.0489413741551718
49.0134048461914	11.7867307662964	48.9720230102539	40.7783088684082	75.1630935668945	564.660095214844	0.00189930119086057	298						0.000192113312213514	0.0745233401866464	0.00487387230995227	1.17214373403427	Europe	Russian Federation	temperate	1	0.048081405063737	0.0441771001623977	0.0519957352770734	0.048081405063737	0.00781863511467565		-4.85124527742367	analogous	49.0134048461914	11.7867307662964	48.9720230102539	40.7783088684082	75.1630935668945	564.660095214844	0.00189930119086057	298						0.000192113312213514	0.0745233401866464	0.00487387230995227	1.17214373403427	0.048081405063737	0.0441771001623977	0.0519957352770734	0.048081405063737
43.924201965332	11.4226322174072	42.3973960876465	34.4225921630859	46.442325592041	586.915649414062	0.00218793307431042	299						0.00019338643777661	0.0753394243667324	0.00472855657947154	1.15842197561645	Europe	Russian Federation	temperate	1	0.0478543077838741	0.0434275923000412	0.0522444323220234	0.0478543077838741	0.00881684002198222		-4.73109174731063	analogous	43.924201965332	11.4226322174072	42.3973960876465	34.4225921630859	46.442325592041	586.915649414062	0.00218793307431042	299						0.00019338643777661	0.0753394243667324	0.00472855657947154	1.15842197561645	0.0478543077838741	0.0434275923000412	0.0522444323220234	0.0478543077838741
38.6135902404785	12.3583545684814	33.2450065612793	30.3898277282715	27.8234958648682	533.075256347656	0.00147745606955141	300						0.000193029860292794	0.0764405017555514	0.00455040968434234	1.14953673777003	Europe	Russian Federation	temperate	1	0.048054451964231	0.0432320400565004	0.0528392853949608	0.048054451964231	0.0096072453384604		-4.64523774241206	non_analogous
36.6860389709473	13.3679389953613	26.5385246276855	29.8786506652832	24.3772106170654	436.746856689453	0.00126190949231386	301						0.000190917860410996	0.0771108366131087	0.0042840335915293	1.13934900577386	Europe	Russian Federation	temperate	1	0.048610126015585	0.0436559489449343	0.0535638988880106	0.048610126015585	0.00990794994307632		-4.61441781954014	non_analogous
37.751522064209	14.3947334289551	25.14674949646	31.173303604126	32.4485473632812	310.797943115234	0.00126241135876626	302						0.000191475794882057	0.0790311607144058	0.00406028470871762	1.13275675606596			temperate	1	0.049033575165574	0.0442025806177155	0.0538812752478794	0.049033575165574	0.00967869463016387		-4.63782823904283	non_analogous
39.6941108703613	15.11510181427	27.3227348327637	50.3657836914062	105.935249328613	447.672180175781	0.0340693183243275	304						0.000184599712776486	0.0805383577109727	0.00366668875064125	1.11680968307326	Europe	Russian Federation	temperate	1	0.051247109481678	0.0477177230856743	0.0548104280452331	0.051247109481678	0.00709270495955887		-4.94868849362918	analogous	39.6941108703613	15.11510181427	27.3227348327637	50.3657836914062	105.935249328613	447.672180175781	0.0340693183243275	304						0.000184599712776486	0.0805383577109727	0.00366668875064125	1.11680968307326	0.051247109481678	0.0477177230856743	0.0548104280452331	0.051247109481678
38.0832138061523	15.0672597885132	31.9519729614258	55.2464828491211	112.892074584961	441.180755615234	0.0301810167729855	305						0.000181948285010644	0.0806433992162833	0.00351180690078687	1.10595939528669	Europe	Russian Federation	temperate	1	0.0513193097295363	0.0479069371899459	0.0547410805585425	0.0513193097295363	0.00683414336859664		-4.98582414678555	analogous	38.0832138061523	15.0672597885132	31.9519729614258	55.2464828491211	112.892074584961	441.180755615234	0.0301810167729855	305						0.000181948285010644	0.0806433992162833	0.00351180690078687	1.10595939528669	0.0513193097295363	0.0479069371899459	0.0547410805585425	0.0513193097295363
36.8769378662109	16.2313842773438	28.4985942840576	53.8679809570312	110.814804077148	439.609893798828	0.026438245549798	306						0.000182158140990193	0.0806516999573692	0.00338902049697574	1.09821511065595	Europe	Russian Federation	temperate	1	0.0515118867619672	0.0480045835376743	0.0550198818511007	0.0515118867619672	0.00701529831342637		-4.95966204125328	analogous	36.8769378662109	16.2313842773438	28.4985942840576	53.8679809570312	110.814804077148	439.609893798828	0.026438245549798	306						0.000182158140990193	0.0806516999573692	0.00338902049697574	1.09821511065595	0.0515118867619672	0.0480045835376743	0.0550198818511007	0.0515118867619672
38.3015365600586	17.163200378418	25.6259250640869	46.4905700683594	100.173286437988	391.918640136719	0.0261912159621716	307						0.000179522642722606	0.0799970243420037	0.00332602712687347	1.09231175286678	Europe	Russian Federation	temperate	1	0.0512838479940384	0.0475354119679792	0.0550640628873605	0.0512838479940384	0.00752865091938129		-4.88903941399428	analogous	38.3015365600586	17.163200378418	25.6259250640869	46.4905700683594	100.173286437988	391.918640136719	0.0261912159621716	307						0.000179522642722606	0.0799970243420037	0.00332602712687347	1.09231175286678	0.0512838479940384	0.0475354119679792	0.0550640628873605	0.0512838479940384
39.9099617004395	16.6470794677734	27.658166885376	43.7501564025879	97.1448593139648	386.604919433594	0.0245187543332577	308						0.000178642846323898	0.0789900274385826	0.00325492132173669	1.08672065272444	Europe	Russian Federation	temperate	1	0.0510862404657062	0.047248644314055	0.0549495232892272	0.0510862404657062	0.00770087897517222		-4.86642080401764	analogous	39.9099617004395	16.6470794677734	27.658166885376	43.7501564025879	97.1448593139648	386.604919433594	0.0245187543332577	308						0.000178642846323898	0.0789900274385826	0.00325492132173669	1.08672065272444	0.0510862404657062	0.047248644314055	0.0549495232892272	0.0510862404657062
39.275505065918	17.0653533935547	25.7989139556885	50.7037010192871	113.022277832031	376.903686523438	0.0244145207107067	309						0.000180018423426081	0.0780908331840422	0.00313624098928225	1.08223143120782	Europe	Russian Federation	temperate	1	0.0518539918838564	0.048286078166592	0.05546407919051	0.0518539918838564	0.00717800102391803		-4.93673434361003	analogous	39.275505065918	17.0653533935547	25.7989139556885	50.7037010192871	113.022277832031	376.903686523438	0.0244145207107067	309						0.000180018423426081	0.0780908331840422	0.00313624098928225	1.08223143120782	0.0518539918838564	0.048286078166592	0.05546407919051	0.0518539918838564
36.9081878662109	16.3794727325439	25.2011814117432	55.0056457519531	124.06615447998	345.553405761719	0.0199978947639465	310						0.00018234890041134	0.0775539413890628	0.00297451241709235	1.07906516642797	Europe	Russian Federation	temperate	1	0.0523782644074107	0.0489234862400872	0.0558901697306533	0.0523782644074107	0.00696668349056606		-4.96661599376861	analogous	36.9081878662109	16.3794727325439	25.2011814117432	55.0056457519531	124.06615447998	345.553405761719	0.0199978947639465	310						0.00018234890041134	0.0775539413890628	0.00297451241709235	1.07906516642797	0.0523782644074107	0.0489234862400872	0.0558901697306533	0.0523782644074107
41.5380554199219	16.3585510253906	28.6209526062012	54.6225471496582	121.590110778809	389.608154296875	0.00497307954356074	311						0.000180324504889562	0.0767917855477379	0.00291595199452279	1.07411195007857	Europe	Russian Federation	temperate	1	0.0521880416551679	0.0487777518272389	0.0556708856415555	0.0521880416551679	0.00689313381431652		-4.97722946219343	analogous	41.5380554199219	16.3585510253906	28.6209526062012	54.6225471496582	121.590110778809	389.608154296875	0.00497307954356074	311						0.000180324504889562	0.0767917855477379	0.00291595199452279	1.07411195007857	0.0521880416551679	0.0487777518272389	0.0556708856415555	0.0521880416551679
40.4119644165039	14.3790225982666	31.6395378112793	55.2901306152344	123.561904907227	410.081634521484	0.00351950526237488	312						0.000177443732533385	0.0761267788720414	0.00279237747237329	1.06837985262046	Europe	Russian Federation	temperate	1	0.0521933524578312	0.048786698453873	0.0556659773626897	0.0521933524578312	0.00687927890881673		-4.97924144229482	analogous	40.4119644165039	14.3790225982666	31.6395378112793	55.2901306152344	123.561904907227	410.081634521484	0.00351950526237488	312						0.000177443732533385	0.0761267788720414	0.00279237747237329	1.06837985262046	0.0521933524578312	0.048786698453873	0.0556659773626897	0.0521933524578312
40.9733238220215	14.7849273681641	29.8301372528076	55.5541381835938	129.868667602539	389.893737792969	0.00230893376283348	313						0.000170548825782508	0.075978058768132	0.00270643127762239	1.06311274138009	Europe	Russian Federation	temperate	1	0.0525278836260563	0.0491698241746534	0.0559522613847234	0.0525278836260563	0.00678243721007007		-4.99341877111207	analogous	40.9733238220215	14.7849273681641	29.8301372528076	55.5541381835938	129.868667602539	389.893737792969	0.00230893376283348	313						0.000170548825782508	0.075978058768132	0.00270643127762239	1.06311274138009	0.0525278836260563	0.0491698241746534	0.0559522613847234	0.0525278836260563
41.6441802978516	16.1192588806152	27.3155212402344	53.5246849060059	126.891815185547	378.80615234375	0.00241240346804261	314						0.000160148702639206	0.0759273880855434	0.00263003116336179	1.05684668138001	Europe	Russian Federation	temperate	1	0.0526196398965917	0.0491471639431114	0.0561397440460928	0.0526196398965917	0.00699258010298138		-4.96290567739691	analogous	41.6441802978516	16.1192588806152	27.3155212402344	53.5246849060059	126.891815185547	378.80615234375	0.00241240346804261	314						0.000160148702639206	0.0759273880855434	0.00263003116336179	1.05684668138001	0.0526196398965917	0.0491471639431114	0.0561397440460928	0.0526196398965917
42.7353019714355	16.671932220459	26.5299549102783	54.1755180358887	129.104675292969	411.778778076172	0.0027057291008532	315						0.000148322486620089	0.0755412147137956	0.002537806487915	1.04861512968913	Europe	Russian Federation	temperate	1	0.0528324090965837	0.0493622620835833	0.0563510782646612	0.0528324090965837	0.00698881618107789		-4.96344409600946	analogous	42.7353019714355	16.671932220459	26.5299549102783	54.1755180358887	129.104675292969	411.778778076172	0.0027057291008532	315						0.000148322486620089	0.0755412147137956	0.002537806487915	1.04861512968913	0.0528324090965837	0.0493622620835833	0.0563510782646612	0.0528324090965837
42.2735748291016	16.2563533782959	28.285062789917	53.9143829345703	127.926376342773	494.770446777344	0.00223593879491091	316						0.000140273274298534	0.0748187162049548	0.00249380557784415	1.04065870333872	Europe	Russian Federation	temperate	1	0.0527417556478936	0.0492672679231286	0.0562458672175046	0.0527417556478936	0.006978599294376		-4.96490705650377	analogous	42.2735748291016	16.2563533782959	28.285062789917	53.9143829345703	127.926376342773	494.770446777344	0.00223593879491091	316						0.000140273274298534	0.0748187162049548	0.00249380557784415	1.04065870333872	0.0527417556478936	0.0492672679231286	0.0562458672175046	0.0527417556478936
40.4707374572754	15.0985946655273	32.0388717651367	53.8122138977051	126.123893737793	482.732391357422	0.00213034497573972	317						0.000138350917350221	0.0743818886041831	0.00244106893375515	1.03349350653941	Europe	Russian Federation	temperate	1	0.0524892361311722	0.0489947079234416	0.0559885066100497	0.0524892361311722	0.00699379868660811		-4.96273142448296	analogous	40.4707374572754	15.0985946655273	32.0388717651367	53.8122138977051	126.123893737793	482.732391357422	0.00213034497573972	317						0.000138350917350221	0.0743818886041831	0.00244106893375515	1.03349350653941	0.0524892361311722	0.0489947079234416	0.0559885066100497	0.0524892361311722
39.4622001647949	13.995493888855	36.7960472106934	54.7265205383301	127.591201782227	464.521057128906	0.00225424207746983	318						0.000133575997879725	0.073684508346713	0.00242479458940682	1.02631911076027	Europe	Russian Federation	temperate	1	0.0522483274196636	0.0488305692313548	0.0556892373140645	0.0522483274196636	0.00685866808270967		-4.98224201313467	analogous	39.4622001647949	13.995493888855	36.7960472106934	54.7265205383301	127.591201782227	464.521057128906	0.00225424207746983	318						0.000133575997879725	0.073684508346713	0.00242479458940682	1.02631911076027	0.0522483274196636	0.0488305692313548	0.0556892373140645	0.0522483274196636
40.5355796813965	13.2579698562622	41.7923545837402	55.3787689208984	130.049530029297	431.797973632812	0.0020356469321996	319						0.000127993752080798	0.0728185649967591	0.00247450546781829	1.01995044965925	Europe	Russian Federation	temperate	1	0.0519730974424553	0.0486263946630226	0.0553280190716532	0.0519730974424553	0.00670162440863063		-5.00540533292189	analogous	40.5355796813965	13.2579698562622	41.7923545837402	55.3787689208984	130.049530029297	431.797973632812	0.0020356469321996	319						0.000127993752080798	0.0728185649967591	0.00247450546781829	1.01995044965925	0.0519730974424553	0.0486263946630226	0.0553280190716532	0.0519730974424553
41.4066276550293	12.4403171539307	43.8469314575195	55.9209594726562	132.901168823242	423.23876953125	0.00194689247291535	320						0.000125732684958908	0.0720758948080801	0.00257080727158299	1.01453454249535	Europe	Russian Federation	temperate	1	0.0518864335979944	0.0486152962761494	0.0551338862465693	0.0518864335979944	0.00651858997041987		-5.03309718863716	analogous	41.4066276550293	12.4403171539307	43.8469314575195	55.9209594726562	132.901168823242	423.23876953125	0.00194689247291535	320						0.000125732684958908	0.0720758948080801	0.00257080727158299	1.01453454249535	0.0518864335979944	0.0486152962761494	0.0551338862465693	0.0518864335979944
40.244270324707	11.6696720123291	44.2702827453613	56.0556793212891	134.494125366211	381.738098144531	0.00192839803639799	321						0.000132522203232696	0.0721172571705798	0.00253189159312828	1.00693271674693	Europe	Russian Federation	temperate	1	0.0519129172444531	0.0486507680819043	0.0551494141528367	0.0519129172444531	0.00649864607093237		-5.03616142055697	analogous	40.244270324707	11.6696720123291	44.2702827453613	56.0556793212891	134.494125366211	381.738098144531	0.00192839803639799	321						0.000132522203232696	0.0721172571705798	0.00253189159312828	1.00693271674693	0.0519129172444531	0.0486507680819043	0.0551494141528367	0.0519129172444531
39.3841514587402	11.2041387557983	44.5462684631348	55.7286758422852	133.331253051758	404.369049072266	0.00225452426820993	322						0.000134841807820982	0.07186042486503	0.00257412481409498	0.999728235509653	Europe	Russian Federation	temperate	1	0.0518292367290786	0.0485590729163778	0.0550827967149547	0.0518292367290786	0.00652372379857693		-5.03230993132789	analogous	39.3841514587402	11.2041387557983	44.5462684631348	55.7286758422852	133.331253051758	404.369049072266	0.00225452426820993	322						0.000134841807820982	0.07186042486503	0.00257412481409498	0.999728235509653	0.0518292367290786	0.0485590729163778	0.0550827967149547	0.0518292367290786
39.2734489440918	10.338677406311	46.6076164245605	54.829761505127	129.892913818359	397.579956054688	0.00194926594849676	323						0.000135994332726346	0.0711949644687439	0.00260541303785933	0.990959396961113	Europe	Russian Federation	temperate	1	0.0515905970571278	0.0482600529998831	0.0548869288579126	0.0515905970571278	0.00662687585802947		-5.01662179880698	analogous	39.2734489440918	10.338677406311	46.6076164245605	54.829761505127	129.892913818359	397.579956054688	0.00194926594849676	323						0.000135994332726346	0.0711949644687439	0.00260541303785933	0.990959396961113	0.0515905970571278	0.0482600529998831	0.0548869288579126	0.0515905970571278
38.5068168640137	8.91460514068604	49.1366081237793	53.4773826599121	124.026832580566	434.298248291016	0.00197203387506306	324						0.000135343997993685	0.0708319373450783	0.00261893509501427	0.98217067866148	Europe	Russian Federation	temperate	1	0.0512815432168514	0.0478492548313231	0.0546799736606002	0.0512815432168514	0.00683071882927713		-4.98632536506959	analogous	38.5068168640137	8.91460514068604	49.1366081237793	53.4773826599121	124.026832580566	434.298248291016	0.00197203387506306	324						0.000135343997993685	0.0708319373450783	0.00261893509501427	0.98217067866148	0.0512815432168514	0.0478492548313231	0.0546799736606002	0.0512815432168514
36.9304275512695	7.72065305709839	50.525390625	52.9981994628906	120.656257629395	452.889953613281	0.00214935606345534	325						0.000132749625040783	0.0711159676643184	0.00263024391676969	0.974574041114986	Europe	Russian Federation	temperate	1	0.0511162247287097	0.0476193378853032	0.0545874872812554	0.0511162247287097	0.0069681493959522		-4.96640559937013	analogous	36.9304275512695	7.72065305709839	50.525390625	52.9981994628906	120.656257629395	452.889953613281	0.00214935606345534	325						0.000132749625040783	0.0711159676643184	0.00263024391676969	0.974574041114986	0.0511162247287097	0.0476193378853032	0.0545874872812554	0.0511162247287097
34.5884132385254	6.86999607086182	53.6813163757324	52.849739074707	121.781684875488	408.525024414062	0.00226014410145581	326						0.000131756611984969	0.0706380162734677	0.00268702132328122	0.966198974250452	Europe	Russian Federation	temperate	1	0.0508557607843932	0.0473369150699239	0.0543337497361009	0.0508557607843932	0.00699683466617702		-4.96229742274194	analogous	34.5884132385254	6.86999607086182	53.6813163757324	52.849739074707	121.781684875488	408.525024414062	0.00226014410145581	326						0.000131756611984969	0.0706380162734677	0.00268702132328122	0.966198974250452	0.0508557607843932	0.0473369150699239	0.0543337497361009	0.0508557607843932
32.5685157775879	7.17950201034546	52.990062713623	53.8978576660156	129.930694580078	350.648010253906	0.00255110370926559	327						0.000132931787160422	0.0699536585765993	0.00273343849686774	0.955897940004984	Europe	Russian Federation	temperate	1	0.0510147953870776	0.0476424762214624	0.0543623434700644	0.0510147953870776	0.00671986724860196		-5.00268687931453	analogous	32.5685157775879	7.17950201034546	52.990062713623	53.8978576660156	129.930694580078	350.648010253906	0.00255110370926559	327						0.000132931787160422	0.0699536585765993	0.00273343849686774	0.955897940004984	0.0510147953870776	0.0476424762214624	0.0543623434700644	0.0510147953870776
31.2904071807861	7.83808183670044	49.8282432556152	56.3545150756836	141.01237487793	297.877655029297	0.00339287356473505	328						0.000135941970486817	0.0696248228854192	0.00268690393239493	0.950459198640734	Europe	Russian Federation	temperate	1	0.0515217271672887	0.048324665723028	0.0546838623174819	0.0515217271672887	0.00635919659445384		-5.05785323123611	analogous	31.2904071807861	7.83808183670044	49.8282432556152	56.3545150756836	141.01237487793	297.877655029297	0.00339287356473505	328						0.000135941970486817	0.0696248228854192	0.00268690393239493	0.950459198640734	0.0515217271672887	0.048324665723028	0.0546838623174819	0.0515217271672887
30.3063774108887	7.78236961364746	50.3119468688965	56.801197052002	142.842727661133	313.14501953125	0.00164035428315401	329						0.000140032853024448	0.0693286867628757	0.00262306764106206	0.946328300180189	Europe	Russian Federation	temperate	1	0.0515538658819528	0.0483637944331361	0.0547159353972219	0.0515538658819528	0.00635214096408579		-5.05896336320455	analogous	30.3063774108887	7.78236961364746	50.3119468688965	56.801197052002	142.842727661133	313.14501953125	0.00164035428315401	329						0.000140032853024448	0.0693286867628757	0.00262306764106206	0.946328300180189	0.0515538658819528	0.0483637944331361	0.0547159353972219	0.0515538658819528
29.9830913543701	9.26866626739502	43.4029541015625	56.0110206604004	142.611022949219	322.27099609375	0.00135163601953536	330						0.000144037934286602	0.0687800816566234	0.00260750618106946	0.940394419238161	Europe	Russian Federation	temperate	1	0.0519672958601978	0.0487861323594269	0.0551699606306356	0.0519672958601978	0.00638382827120867		-5.05398731906977	analogous	29.9830913543701	9.26866626739502	43.4029541015625	56.0110206604004	142.611022949219	322.27099609375	0.00135163601953536	330						0.000144037934286602	0.0687800816566234	0.00260750618106946	0.940394419238161	0.0519672958601978	0.0487861323594269	0.0551699606306356	0.0519672958601978
31.3656330108643	10.4616470336914	38.0281257629395	55.7493858337402	143.620651245117	341.953765869141	0.00153788866009563	331						0.000145645529281387	0.0683190134986783	0.00258000323687407	0.937118699436686	Europe	Russian Federation	temperate	1	0.0523675268600638	0.0491697862152218	0.0556184183762302	0.0523675268600638	0.00644863216100842		-5.04388723872478	analogous	31.3656330108643	10.4616470336914	38.0281257629395	55.7493858337402	143.620651245117	341.953765869141	0.00153788866009563	331						0.000145645529281387	0.0683190134986783	0.00258000323687407	0.937118699436686	0.0523675268600638	0.0491697862152218	0.0556184183762302	0.0523675268600638
34.5291786193848	10.8692655563354	40.4831695556641	52.8631591796875	130.804229736328	404.346557617188	0.00236602779477835	332						0.000150645717802356	0.0685747023560681	0.00255715411146624	0.935113887155705	Europe	Russian Federation	temperate	1	0.0518635577219286	0.0485047012445421	0.0552624276962374	0.0518635577219286	0.00675772645169521		-4.99706876921049	analogous	34.5291786193848	10.8692655563354	40.4831695556641	52.8631591796875	130.804229736328	404.346557617188	0.00236602779477835	332						0.000150645717802356	0.0685747023560681	0.00255715411146624	0.935113887155705	0.0518635577219286	0.0485047012445421	0.0552624276962374	0.0518635577219286
40.0408592224121	11.767219543457	41.8361129760742	53.2808303833008	127.134895324707	453.814239501953	0.00224680546671152	333						0.000154388640247712	0.0683781603347858	0.00256510961259052	0.929304139516545	Europe	Russian Federation	temperate	1	0.0517423003098139	0.0483807207534065	0.0551315079183255	0.0517423003098139	0.00675078716491902		-4.9980961638719	analogous	40.0408592224121	11.767219543457	41.8361129760742	53.2808303833008	127.134895324707	453.814239501953	0.00224680546671152	333						0.000154388640247712	0.0683781603347858	0.00256510961259052	0.929304139516545	0.0517423003098139	0.0483807207534065	0.0551315079183255	0.0517423003098139
46.8606300354004	12.0175304412842	43.5076675415039	53.0544548034668	120.929916381836	560.1611328125	0.00280918902717531	334						0.000153778422496695	0.0677621082707275	0.00259296986412447	0.922020704132068	Europe	Russian Federation	temperate	1	0.0515798829973761	0.0481391784705157	0.055002085697157	0.0515798829973761	0.00686290722664132		-4.98162413304861	analogous	46.8606300354004	12.0175304412842	43.5076675415039	53.0544548034668	120.929916381836	560.1611328125	0.00280918902717531	334						0.000153778422496695	0.0677621082707275	0.00259296986412447	0.922020704132068	0.0515798829973761	0.0481391784705157	0.055002085697157	0.0515798829973761
46.6609954833984	10.3618745803833	44.6147117614746	44.9034767150879	100.827499389648	535.249145507812	0.00376415788196027	335						0.000147446952700933	0.0671503085363954	0.00261565717937109	0.916196426633983	Europe	Russian Federation	temperate	1	0.0508799090840161	0.0470225381410866	0.0546901887529918	0.0508799090840161	0.00766765061190517		-4.87074501927277	analogous	46.6609954833984	10.3618745803833	44.6147117614746	44.9034767150879	100.827499389648	535.249145507812	0.00376415788196027	335						0.000147446952700933	0.0671503085363954	0.00261565717937109	0.916196426633983	0.0508799090840161	0.0470225381410866	0.0546901887529918	0.0508799090840161
44.7341270446777	7.19351387023926	60.039192199707	52.1172943115234	133.411468505859	464.059448242188	0.00273099448531866	336						0.000138366859119986	0.0676846497680718	0.00257864403396048	0.912786109795875	Europe	Russian Federation	temperate	1	0.050720704691917	0.0473184131898364	0.0541150689541099	0.050720704691917	0.00679665576427351		-4.99132458714459	analogous	44.7341270446777	7.19351387023926	60.039192199707	52.1172943115234	133.411468505859	464.059448242188	0.00273099448531866	336						0.000138366859119986	0.0676846497680718	0.00257864403396048	0.912786109795875	0.050720704691917	0.0473184131898364	0.0541150689541099	0.050720704691917
36.9993667602539	6.02779626846313	64.2684020996094	53.9341850280762	131.253479003906	343.870239257812	0.00255813612602651	337						0.00013497970255116	0.0681129332309797	0.00262055209722358	0.909214633271415	Europe	Russian Federation	temperate	1	0.0503301932763693	0.0468087297493216	0.0538540835690578	0.0503301932763693	0.00704535381973619		-4.95538691207698	analogous	36.9993667602539	6.02779626846313	64.2684020996094	53.9341850280762	131.253479003906	343.870239257812	0.00255813612602651	337						0.00013497970255116	0.0681129332309797	0.00262055209722358	0.909214633271415	0.0503301932763693	0.0468087297493216	0.0538540835690578	0.0503301932763693
37.1610260009766	6.59481906890869	57.3685569763184	53.3205375671387	126.449974060059	345.914306640625	0.00313979177735746	338						0.000133212900146869	0.0677980863288754	0.00270604507863381	0.905776016276218	Europe	Russian Federation	temperate	1	0.0506733582441087	0.0472023835696454	0.0541259730626027	0.0506733582441087	0.00692358949295734		-4.97282093098246	analogous	37.1610260009766	6.59481906890869	57.3685569763184	53.3205375671387	126.449974060059	345.914306640625	0.00313979177735746	338						0.000133212900146869	0.0677980863288754	0.00270604507863381	0.905776016276218	0.0506733582441087	0.0472023835696454	0.0541259730626027	0.0506733582441087
37.3502502441406	6.90831232070923	55.990161895752	47.1100540161133	106.825790405273	402.007781982422	0.0037244267296046	339						0.000131239952770971	0.067709298418511	0.00279316689104652	0.902659722595516	Europe	Russian Federation	temperate	1	0.0501046813389226	0.0462731951157406	0.0538875052980432	0.0501046813389226	0.00761431018230264		-4.8777258834352	analogous	37.3502502441406	6.90831232070923	55.990161895752	47.1100540161133	106.825790405273	402.007781982422	0.0037244267296046	339						0.000131239952770971	0.067709298418511	0.00279316689104652	0.902659722595516	0.0501046813389226	0.0462731951157406	0.0538875052980432	0.0501046813389226
33.6540260314941	6.01455307006836	60.8135528564453	42.8247299194336	86.9048156738281	427.839233398438	0.00286119384691119	340						0.000127907070190403	0.0684931371313457	0.00285665870653376	0.899984527827861	Europe	Russian Federation	temperate	1	0.0491476285347607	0.0448360237467932	0.0534359330053012	0.0491476285347607	0.00859990925850793		-4.75600362711463	analogous	33.6540260314941	6.01455307006836	60.8135528564453	42.8247299194336	86.9048156738281	427.839233398438	0.00286119384691119	340						0.000127907070190403	0.0684931371313457	0.00285665870653376	0.899984527827861	0.0491476285347607	0.0448360237467932	0.0534359330053012	0.0491476285347607
32.1124496459961	5.40535354614258	63.576976776123	43.9608039855957	91.7770233154297	392.402709960938	0.0033285734243691	341						0.000123140768699583	0.0688511043355887	0.0029341465860381	0.897756719533357	Europe	Russian Federation	temperate	1	0.049026052971692	0.0447603634634279	0.0532461832200235	0.049026052971692	0.0084858197565956		-4.76935877251766	analogous	32.1124496459961	5.40535354614258	63.576976776123	43.9608039855957	91.7770233154297	392.402709960938	0.0033285734243691	341						0.000123140768699583	0.0688511043355887	0.0029341465860381	0.897756719533357	0.049026052971692	0.0447603634634279	0.0532461832200235	0.049026052971692
31.2173595428467	5.88196039199829	59.6727867126465	44.4652633666992	93.0728759765625	334.597290039062	0.00225283182226121	342						0.000122069490269867	0.0686978346771515	0.00301621742373685	0.895285407912465	Europe	Russian Federation	temperate	1	0.049263053597408	0.0451235953676762	0.0533652938342666	0.049263053597408	0.00824169846659042		-4.79854883171529	analogous	31.2173595428467	5.88196039199829	59.6727867126465	44.4652633666992	93.0728759765625	334.597290039062	0.00225283182226121	342						0.000122069490269867	0.0686978346771515	0.00301621742373685	0.895285407912465	0.049263053597408	0.0451235953676762	0.0533652938342666	0.049263053597408
31.9814891815186	6.67403316497803	54.9285507202148	47.1567840576172	102.319892883301	347.179138183594	0.00161556480452418	343						0.0001256523436924	0.0687900401301067	0.0030748964480978	0.89442891365761	Europe	Russian Federation	temperate	1	0.0498203752553866	0.0459639195437559	0.0536603357663946	0.0498203752553866	0.00769641622263869		-4.86700048409797	analogous	31.9814891815186	6.67403316497803	54.9285507202148	47.1567840576172	102.319892883301	347.179138183594	0.00161556480452418	343						0.0001256523436924	0.0687900401301067	0.0030748964480978	0.89442891365761	0.0498203752553866	0.0459639195437559	0.0536603357663946	0.0498203752553866
31.8214378356934	6.96888589859009	52.276252746582	48.1126899719238	102.470878601074	348.354919433594	0.00182097929064184	344						0.000129849626989427	0.0688787446840478	0.00311027474421207	0.894628534904362	Europe	Russian Federation	temperate	1	0.0500074379500048	0.0461891683012498	0.053802518134134	0.0500074379500048	0.00761334983288417		-4.87785201567335	analogous	31.8214378356934	6.96888589859009	52.276252746582	48.1126899719238	102.470878601074	348.354919433594	0.00182097929064184	344						0.000129849626989427	0.0688787446840478	0.00311027474421207	0.894628534904362	0.0500074379500048	0.0461891683012498	0.053802518134134	0.0500074379500048
30.2780952453613	6.58339929580688	50.7018585205078	43.9635925292969	88.7507934570312	342.699615478516	0.00197058985941112	345						0.000131756041450952	0.0685675583448146	0.0031345487119992	0.895627404636829	Europe	Russian Federation	temperate	1	0.049684228023785	0.0456107714330584	0.0537190568927505	0.049684228023785	0.00810828545969219		-4.81486884384734	analogous	30.2780952453613	6.58339929580688	50.7018585205078	43.9635925292969	88.7507934570312	342.699615478516	0.00197058985941112	345						0.000131756041450952	0.0685675583448146	0.0031345487119992	0.895627404636829	0.049684228023785	0.0456107714330584	0.0537190568927505	0.049684228023785
28.9538974761963	5.87298822402954	51.6158981323242	43.1258659362793	89.3343734741211	351.840301513672	0.00187537737656385	346						0.000135132242762485	0.067422210604732	0.00318453821921354	0.89979174743025	Europe	Russian Federation	temperate	1	0.0495667678187709	0.0454689650331769	0.05363517818832	0.0495667678187709	0.00816621315514304		-4.80774998366483	analogous	28.9538974761963	5.87298822402954	51.6158981323242	43.1258659362793	89.3343734741211	351.840301513672	0.00187537737656385	346						0.000135132242762485	0.067422210604732	0.00318453821921354	0.89979174743025	0.0495667678187709	0.0454689650331769	0.05363517818832	0.0495667678187709
27.1947288513184	4.91628074645996	54.1228218078613	44.0163803100586	94.2061614990234	332.221282958984	0.0022380102891475	347						0.000136480466542826	0.0675780721338534	0.00320107965835344	0.909242148726773	Europe	Russian Federation	temperate	1	0.0494973875839396	0.0454712644091834	0.0535085745650951	0.0494973875839396	0.00803731015591178		-4.8236608094906	analogous	27.1947288513184	4.91628074645996	54.1228218078613	44.0163803100586	94.2061614990234	332.221282958984	0.0022380102891475	347						0.000136480466542826	0.0675780721338534	0.00320107965835344	0.909242148726773	0.0494973875839396	0.0454712644091834	0.0535085745650951	0.0494973875839396
25.3867988586426	4.53886890411377	50.9656448364258	42.5830688476562	87.8556976318359	346.734619140625	0.00255527277477086	348						0.000133239540089465	0.067515745255441	0.00322459196081491	0.918540864486401	Europe	Russian Federation	temperate	1	0.0495394324634697	0.0454074891354101	0.0536258731987807	0.0495394324634697	0.00821838406337055		-4.80138167520425	analogous	25.3867988586426	4.53886890411377	50.9656448364258	42.5830688476562	87.8556976318359	346.734619140625	0.00255527277477086	348						0.000133239540089465	0.067515745255441	0.00322459196081491	0.918540864486401	0.0495394324634697	0.0454074891354101	0.0536258731987807	0.0495394324634697
24.4527530670166	5.49431991577148	47.6328239440918	42.2204971313477	83.5199508666992	404.862731933594	0.00240119104273617	349						0.000129715016584134	0.0670547937705719	0.00326768212156859	0.924275822564007	Europe	Russian Federation	temperate	1	0.049628490048572	0.0454532994792242	0.053742046437862	0.049628490048572	0.00828874695863779		-4.79285647220779	analogous	24.4527530670166	5.49431991577148	47.6328239440918	42.2204971313477	83.5199508666992	404.862731933594	0.00240119104273617	349						0.000129715016584134	0.0670547937705719	0.00326768212156859	0.924275822564007	0.049628490048572	0.0454532994792242	0.053742046437862	0.049628490048572
23.9103698730469	5.82949686050415	46.203483581543	39.2443389892578	72.1642684936523	390.643157958984	0.00276498030871153	350						0.000129198847242643	0.0664630934990547	0.00332347724276303	0.926327381795747	Europe	Russian Federation	temperate	1	0.0493639951614701	0.0449777926719468	0.0536840494117308	0.0493639951614701	0.00870625673978403		-4.74371334630477	analogous	23.9103698730469	5.82949686050415	46.203483581543	39.2443389892578	72.1642684936523	390.643157958984	0.00276498030871153	350						0.000129198847242643	0.0664630934990547	0.00332347724276303	0.926327381795747	0.0493639951614701	0.0449777926719468	0.0536840494117308	0.0493639951614701
35.1173973083496	7.79438066482544	54.1396827697754	31.1313247680664	43.0772514343262	664.886657714844	0.00160526216495782	360						0.000137113864388243	0.0735057690416888	0.00321132138136424	1.03444291876499	Europe	Russian Federation	temperate	1	0.0480050500963435	0.0429444862002976	0.0529717170758377	0.0480050500963435	0.0100272308755401		-4.60245079931996	non_analogous
51.517749786377	11.5773267745972	41.4054489135742	45.5928688049316	121.325813293457	549.466247558594	0.00607222504913807	364						0.000108108680994695	0.111919953075389	0.00206296711995144	1.27993518169187	Europe	Russian Federation	temperate	1	0.0515152669362686	0.0478385393692213	0.0551841649436086	0.0515152669362686	0.00734562557438731		-4.91365030288268	analogous	51.517749786377	11.5773267745972	41.4054489135742	45.5928688049316	121.325813293457	549.466247558594	0.00607222504913807	364						0.000108108680994695	0.111919953075389	0.00206296711995144	1.27993518169187	0.0515152669362686	0.0478385393692213	0.0551841649436086	0.0515152669362686
58.5127906799316	13.2813415527344	44.3834266662598	36.5177612304688	104.747650146484	792.97705078125	0.00658466713503003	365						0.000103144295006932	0.111224948561207	0.00196988073558228	1.31922297940248	Europe	Russian Federation	temperate	1	0.050736711716267	0.0466775739306558	0.0547560207979725	0.050736711716267	0.00807844686731669		-4.81855564431715	analogous	58.5127906799316	13.2813415527344	44.3834266662598	36.5177612304688	104.747650146484	792.97705078125	0.00658466713503003	365						0.000103144295006932	0.111224948561207	0.00196988073558228	1.31922297940248	0.050736711716267	0.0466775739306558	0.0547560207979725	0.050736711716267
73.9608535766602	7.58994436264038	73.536979675293	31.1526336669922	91.6424102783203	587.16796875	0.00747646950185299	367						9.84787469388925e-05	0.108393477868765	0.00176601524543373	1.39071149991212	North America	United States	temperate	1	0.0487373322903712	0.0439935266521891	0.0534927519043377	0.0487373322903712	0.00949922525214868		-4.65654503610662	analogous	73.9608535766602	7.58994436264038	73.536979675293	31.1526336669922	91.6424102783203	587.16796875	0.00747646950185299	367						9.84787469388925e-05	0.108393477868765	0.00176601524543373	1.39071149991212	0.0487373322903712	0.0439935266521891	0.0534927519043377	0.0487373322903712
77.8250885009766	7.94963979721069	79.1089477539062	44.620662689209	112.432777404785	553.765563964844	0.00196877727285028	368						0.000101907997917143	0.107692743602308	0.00170867840231412	1.42383053693298	North America	United States	temperate	1	0.0493311099333674	0.0450448236932704	0.053574077329722	0.0493311099333674	0.00852925363645161		-4.76425341996427	analogous	77.8250885009766	7.94963979721069	79.1089477539062	44.620662689209	112.432777404785	553.765563964844	0.00196877727285028	368						0.000101907997917143	0.107692743602308	0.00170867840231412	1.42383053693298	0.0493311099333674	0.0450448236932704	0.053574077329722	0.0493311099333674
73.8567581176758	7.90137529373169	82.6289901733398	55.1900215148926	133.910018920898	575.552490234375	0.00355125148780644	369						0.000105578267492563	0.107560037549445	0.00166572427100526	1.45829243672586	North America	United States	temperate	1	0.0498358274059019	0.0459396954119007	0.0537267159984853	0.0498358274059019	0.0077870205865846		-4.85529695867888	analogous	73.8567581176758	7.90137529373169	82.6289901733398	55.1900215148926	133.910018920898	575.552490234375	0.00355125148780644	369						0.000105578267492563	0.107560037549445	0.00166572427100526	1.45829243672586	0.0498358274059019	0.0459396954119007	0.0537267159984853	0.0498358274059019
73.5724563598633	6.69939661026001	96.5556564331055	61.4953956604004	143.674713134766	593.331298828125	0.00129411357920617	370						0.000105501597712266	0.10777766902829	0.00160732262419299	1.49838877067585	North America	United States	temperate	1	0.0492831398171045	0.0451264335113064	0.0535406359264277	0.0492831398171045	0.00841420241512131		-4.77783423715983	analogous	73.5724563598633	6.69939661026001	96.5556564331055	61.4953956604004	143.674713134766	593.331298828125	0.00129411357920617	370						0.000105501597712266	0.10777766902829	0.00160732262419299	1.49838877067585	0.0492831398171045	0.0451264335113064	0.0535406359264277	0.0492831398171045
72.5172958374023	6.56689643859863	94.5947875976562	64.6982116699219	151.856170654297	515.561584472656	0.000294151250272989	371						9.52445406861055e-05	0.108175056436553	0.00157977558667336	1.55231511655099	North America	United States	temperate	1	0.0497238046622065	0.0458133908202085	0.0537469488892584	0.0497238046622065	0.00793355806904988		-4.83665365934255	analogous	72.5172958374023	6.56689643859863	94.5947875976562	64.6982116699219	151.856170654297	515.561584472656	0.000294151250272989	371						9.52445406861055e-05	0.108175056436553	0.00157977558667336	1.55231511655099	0.0497238046622065	0.0458133908202085	0.0537469488892584	0.0497238046622065
66.6638488769531	7.27832651138306	79.3664474487305	65.2095108032227	154.835235595703	506.522277832031	0.000473335705464706	372						9.55560436047673e-05	0.108275781832204	0.00162307326298634	1.59027490798156	North America	United States	temperate	1	0.050784503957955	0.0474498595507673	0.0541620831055785	0.050784503957955	0.00671222355481116		-5.00382500363602	analogous	66.6638488769531	7.27832651138306	79.3664474487305	65.2095108032227	154.835235595703	506.522277832031	0.000473335705464706	372						9.55560436047673e-05	0.108275781832204	0.00162307326298634	1.59027490798156	0.050784503957955	0.0474498595507673	0.0541620831055785	0.050784503957955
59.1496887207031	7.16186380386353	71.2730560302734	64.7064361572266	152.320220947266	576.731018066406	7.10161257302389e-05	373						0.000100468157593373	0.107690680526608	0.00172523854715409	1.60995559793142	North America	United States	temperate	1	0.0511266729765055	0.0479560299946318	0.0542852972044842	0.0511266729765055	0.00632926720985241		-5.06257081416357	analogous	59.1496887207031	7.16186380386353	71.2730560302734	64.7064361572266	152.320220947266	576.731018066406	7.10161257302389e-05	373						0.000100468157593373	0.107690680526608	0.00172523854715409	1.60995559793142	0.0511266729765055	0.0479560299946318	0.0542852972044842	0.0511266729765055
49.7988204956055	6.33686208724976	65.8872299194336	63.3844528198242	153.125564575195	562.301391601562	0.00046938651939854	374						0.000101265672924431	0.106249079305876	0.0018250479103898	1.61479262069343	North America	United States	temperate	1	0.0513021653174347	0.0482827382549856	0.0543081736183594	0.0513021653174347	0.00602543536337376		-5.11176554273489	analogous	49.7988204956055	6.33686208724976	65.8872299194336	63.3844528198242	153.125564575195	562.301391601562	0.00046938651939854	374						0.000101265672924431	0.106249079305876	0.0018250479103898	1.61479262069343	0.0513021653174347	0.0482827382549856	0.0543081736183594	0.0513021653174347
50.3747863769531	6.17512321472168	69.6169509887695	62.5469703674316	152.108047485352	563.426025390625	0.00839669909328222	375						9.27331441439693e-05	0.103957275801229	0.00187635245234433	1.61076958100979	North America	United States	temperate	1	0.0509685770348667	0.0479161540559182	0.0540377467591625	0.0509685770348667	0.00612159270324431		-5.09593297068777	analogous	50.3747863769531	6.17512321472168	69.6169509887695	62.5469703674316	152.108047485352	563.426025390625	0.00839669909328222	375						9.27331441439693e-05	0.103957275801229	0.00187635245234433	1.61076958100979	0.0509685770348667	0.0479161540559182	0.0540377467591625	0.0509685770348667
48.7280960083008	5.34277296066284	75.5138854980469	62.833984375	151.746124267578	610.676696777344	0.0192788112908602	376	0.0420678608551935	0.472882318856649	409	41	6	8.78980394208025e-05	0.101195819121662	0.00195199078575642	1.60602514435989	North America	United States	temperate	1	0.0504981620444841	0.0473534813194711	0.0536918895712571	0.0504981620444841	0.00633840825178595	-0.00843030118929058	-5.06112760644202	analogous	48.7280960083008	5.34277296066284	75.5138854980469	62.833984375	151.746124267578	610.676696777344	0.0192788112908602	376	0.0420678608551935	0.472882318856649	409	41	6	8.78980394208025e-05	0.101195819121662	0.00195199078575642	1.60602514435989	0.0504981620444841	0.0473534813194711	0.0536918895712571	0.0504981620444841
43.7934951782227	5.48832035064697	73.0903015136719	64.4637451171875	155.557922363281	634.876037597656	0.00245449342764914	377						8.3090135067295e-05	0.0976181661036857	0.00196222798825828	1.61405785344952	North America	United States	temperate	1	0.0507437437282575	0.0477264569580402	0.0537799360331027	0.0507437437282575	0.00605347907506251		-5.10712211849008	analogous	43.7934951782227	5.48832035064697	73.0903015136719	64.4637451171875	155.557922363281	634.876037597656	0.00245449342764914	377						8.3090135067295e-05	0.0976181661036857	0.00196222798825828	1.61405785344952	0.0507437437282575	0.0477264569580402	0.0537799360331027	0.0507437437282575
40.6423606872559	5.74873065948486	70.0122985839844	66.2855072021484	157.784408569336	595.548156738281	0.00076721329241991	378						8.22883611294061e-05	0.0941066739929607	0.002026607519946	1.61612881886255	North America	United States	temperate	1	0.0509914736427419	0.0481190791786192	0.0538756048868303	0.0509914736427419	0.00575652570821116		-5.15742116191574	analogous	40.6423606872559	5.74873065948486	70.0122985839844	66.2855072021484	157.784408569336	595.548156738281	0.00076721329241991	378						8.22883611294061e-05	0.0941066739929607	0.002026607519946	1.61612881886255	0.0509914736427419	0.0481190791786192	0.0538756048868303	0.0509914736427419
43.3045921325684	5.27304077148438	73.8785247802734	67.8746337890625	160.554016113281	562.931213378906	0.000699242809787393	379						8.62896784306667e-05	0.0909287180214644	0.00209563515555347	1.60793234858836	North America	United States	temperate	1	0.0508325280686648	0.0479484179496441	0.0536975265828251	0.0508325280686648	0.00574910863318106		-5.15871045650611	analogous	43.3045921325684	5.27304077148438	73.8785247802734	67.8746337890625	160.554016113281	562.931213378906	0.000699242809787393	379						8.62896784306667e-05	0.0909287180214644	0.00209563515555347	1.60793234858836	0.0508325280686648	0.0479484179496441	0.0536975265828251	0.0508325280686648
46.6821212768555	5.91067934036255	73.2772216796875	68.579719543457	160.314834594727	536.99853515625	3.85543462471105e-05	380	0.0501068994565263	0.509665429769896	6303	490	8	9.40870912441833e-05	0.0882963719024428	0.00211457321097172	1.58894728202216	North America	United States	temperate	1	0.0508831730402508	0.0480396543267535	0.0536919473996429	0.0508831730402508	0.00565229307288936	-0.000776273583724479	-5.17569396255135	analogous	46.6821212768555	5.91067934036255	73.2772216796875	68.579719543457	160.314834594727	536.99853515625	3.85543462471105e-05	380	0.0501068994565263	0.509665429769896	6303	490	8	9.40870912441833e-05	0.0882963719024428	0.00211457321097172	1.58894728202216	0.0508831730402508	0.0480396543267535	0.0536919473996429	0.0508831730402508
50.1698417663574	7.46259212493896	66.9741058349609	68.1566772460938	163.152282714844	495.534301757812	0.000305270979879424	381	0.0630181224453637	0.510979239771059	196	35	3	0.000100495851780687	0.0868410556033547	0.00216228688869836	1.56006000106128	North America	Canada	temperate	1	0.0513002495357267	0.0486116953453034	0.0539373280546643	0.0513002495357267	0.00532563270936089	0.011717872909637	-5.2352237557857	analogous	50.1698417663574	7.46259212493896	66.9741058349609	68.1566772460938	163.152282714844	495.534301757812	0.000305270979879424	381	0.0630181224453637	0.510979239771059	196	35	3	0.000100495851780687	0.0868410556033547	0.00216228688869836	1.56006000106128	0.0513002495357267	0.0486116953453034	0.0539373280546643	0.0513002495357267
55.8603553771973	10.7556428909302	60.0157623291016	67.4544296264648	158.640640258789	551.73095703125	0.000463724136352539	382	0.0382467980338384	0.464545194877745	95	21	3	0.000102025772878974	0.0854537670903918	0.00210168321453473	1.54541264868332	North America	Canada	temperate	1	0.0516626640752924	0.0490147680400562	0.0542856899363718	0.0516626640752924	0.00527092189631565	-0.013415866041454	-5.24554999884062	analogous	55.8603553771973	10.7556428909302	60.0157623291016	67.4544296264648	158.640640258789	551.73095703125	0.000463724136352539	382	0.0382467980338384	0.464545194877745	95	21	3	0.000102025772878974	0.0854537670903918	0.00210168321453473	1.54541264868332	0.0516626640752924	0.0490147680400562	0.0542856899363718	0.0516626640752924
43.3590469360352	11.8942079544067	46.6969871520996	67.4520492553711	173.04719543457	557.454650878906	0.0025078565813601	383	0.0512326512572142	0.492526184683348	1031	47	5	0.000110399433426883	0.0851262645404338	0.00207107515659104	1.53230998951948	North America	Canada	temperate	1	0.0526196807225215	0.049963421426982	0.0552545250280106	0.0526196807225215	0.00529110360102858	-0.00138702946530733	-5.24172843463786	analogous	43.3590469360352	11.8942079544067	46.6969871520996	67.4520492553711	173.04719543457	557.454650878906	0.0025078565813601	383	0.0512326512572142	0.492526184683348	1031	47	5	0.000110399433426883	0.0851262645404338	0.00207107515659104	1.53230998951948	0.0526196807225215	0.049963421426982	0.0552545250280106	0.0526196807225215
43.9945030212402	11.1664409637451	50.5134239196777	69.7152252197266	178.897079467773	435.002532958984	0.00251722475513816	384	0.0570060089344974	0.498689399997221	778	102	6	0.000120456145811976	0.0861725211625045	0.0020110435751334	1.51857127365473	North America	Canada	temperate	1	0.0525367877612866	0.049811556114536	0.0552280556088004	0.0525367877612866	0.00541649949426441	0.00446922117321077	-5.2183055219481	analogous	43.9945030212402	11.1664409637451	50.5134239196777	69.7152252197266	178.897079467773	435.002532958984	0.00251722475513816	384	0.0570060089344974	0.498689399997221	778	102	6	0.000120456145811976	0.0861725211625045	0.0020110435751334	1.51857127365473	0.0525367877612866	0.049811556114536	0.0552280556088004	0.0525367877612866
43.4428253173828	8.62591743469238	60.7188377380371	66.0126266479492	167.858810424805	398.380706787109	0.000276183476671576	385						0.000125035591581413	0.0885396806937661	0.00185167936621505	1.50207154971167	North America	Canada	temperate	1	0.0515875430224009	0.0486763890266595	0.0544666489356313	0.0515875430224009	0.00579025990897187		-5.1515780991177	analogous	43.4428253173828	8.62591743469238	60.7188377380371	66.0126266479492	167.858810424805	398.380706787109	0.000276183476671576	385						0.000125035591581413	0.0885396806937661	0.00185167936621505	1.50207154971167	0.0515875430224009	0.0486763890266595	0.0544666489356313	0.0515875430224009
38.9321899414062	7.19810962677002	65.4120635986328	67.2925567626953	170.941909790039	357.931396484375	0.000280285719782114	386						0.000123347845655448	0.0914847810123759	0.00164392702560592	1.47105933962981	North America	Canada	temperate	1	0.0514467053306094	0.048488094822937	0.0543802213838273	0.0514467053306094	0.00589212656089029		-5.1341383004885	analogous	38.9321899414062	7.19810962677002	65.4120635986328	67.2925567626953	170.941909790039	357.931396484375	0.000280285719782114	386						0.000123347845655448	0.0914847810123759	0.00164392702560592	1.47105933962981	0.0514467053306094	0.048488094822937	0.0543802213838273	0.0514467053306094
37.9840545654297	7.74296522140503	59.3854141235352	68.5664215087891	168.835601806641	335.337982177734	0.000198697845917195	387						0.000118058072116534	0.0966023428371079	0.00159154042388379	1.44287466497102	North America	Canada	temperate	1	0.0518913188595242	0.049152514427689	0.0545847531975305	0.0518913188595242	0.00543223876984152		-5.21540393353539	analogous	37.9840545654297	7.74296522140503	59.3854141235352	68.5664215087891	168.835601806641	335.337982177734	0.000198697845917195	387						0.000118058072116534	0.0966023428371079	0.00159154042388379	1.44287466497102	0.0518913188595242	0.049152514427689	0.0545847531975305	0.0518913188595242
39.0367660522461	9.45307350158691	47.4137153625488	67.532112121582	166.658676147461	331.099334716797	0.000532960810232908	388						0.000107459259445451	0.104073322102954	0.00148907368333616	1.41985741799835	North America	Canada	temperate	1	0.0526997131741946	0.0501430295242248	0.0552247691467583	0.0526997131741946	0.00508173962253344		-5.28210163063219	analogous	39.0367660522461	9.45307350158691	47.4137153625488	67.532112121582	166.658676147461	331.099334716797	0.000532960810232908	388						0.000107459259445451	0.104073322102954	0.00148907368333616	1.41985741799835	0.0526997131741946	0.0501430295242248	0.0552247691467583	0.0526997131741946
41.2027473449707	8.73495864868164	51.7052726745605	66.6602554321289	159.175216674805	316.060180664062	0.000421653676312417	389	0.0582524891778646	0.5650358119109	10511	130	5	9.69549213153976e-05	0.112945414740096	0.00140499551009331	1.39502640668652	North America	Canada	temperate	1	0.0523077105194847	0.049716511594446	0.0548769622395696	0.0523077105194847	0.0051604506451236	0.00594477865837989	-5.26673136897581	analogous	41.2027473449707	8.73495864868164	51.7052726745605	66.6602554321289	159.175216674805	316.060180664062	0.000421653676312417	389	0.0582524891778646	0.5650358119109	10511	130	5	9.69549213153976e-05	0.112945414740096	0.00140499551009331	1.39502640668652	0.0523077105194847	0.049716511594446	0.0548769622395696	0.0523077105194847
41.6893005371094	6.12621068954468	66.7547302246094	62.5123291015625	148.502227783203	294.754455566406	1.18491570901824e-05	390						9.0542311640586e-05	0.121874073889781	0.00142324305003435	1.36331283390206	North America	Canada	temperate	1	0.0508859052812725	0.047846745140924	0.0539427190371068	0.0508859052812725	0.00609597389618276		-5.10012674272921	analogous	41.6893005371094	6.12621068954468	66.7547302246094	62.5123291015625	148.502227783203	294.754455566406	1.18491570901824e-05	390						9.0542311640586e-05	0.121874073889781	0.00142324305003435	1.36331283390206	0.0508859052812725	0.047846745140924	0.0539427190371068	0.0508859052812725
41.5794525146484	5.73544788360596	67.6148986816406	63.8768005371094	155.024032592773	296.3671875	2.82874061667826e-05	391						7.9297946022922e-05	0.129095724647348	0.00146173961814858	1.33638231077374	North America	Canada	temperate	1	0.0509837643440543	0.0480084065931961	0.0540035664834714	0.0509837643440543	0.00599515989027528		-5.1168028202536	analogous	41.5794525146484	5.73544788360596	67.6148986816406	63.8768005371094	155.024032592773	296.3671875	2.82874061667826e-05	391						7.9297946022922e-05	0.129095724647348	0.00146173961814858	1.33638231077374	0.0509837643440543	0.0480084065931961	0.0540035664834714	0.0509837643440543
38.7089004516602	6.07138776779175	61.7679672241211	62.3766746520996	152.06510925293	325.837951660156	0.000161217947606929	392						7.50007794219273e-05	0.131072637757434	0.00130715844837601	1.31178042574328	North America	Canada	temperate	1	0.0514376673887304	0.0483709033294382	0.0544752379730221	0.0514376673887304	0.00610433464358387		-5.09875616284877	analogous	38.7089004516602	6.07138776779175	61.7679672241211	62.3766746520996	152.06510925293	325.837951660156	0.000161217947606929	392						7.50007794219273e-05	0.131072637757434	0.00130715844837601	1.31178042574328	0.0514376673887304	0.0483709033294382	0.0544752379730221	0.0514376673887304
35.7254104614258	6.08796834945679	61.9936752319336	59.5861396789551	141.225967407227	323.912139892578	0.000764922122471035	393	0.0423079965024985	0.378933170858999	151	34	4	8.26492907135761e-05	0.126940517136758	0.00121372158392272	1.28665215878408	North America	Canada	temperate	1	0.0512423861222738	0.0478707264811993	0.0546090347199768	0.0512423861222738	0.0067383082387775	-0.00893438961977526	-4.99994638871322	analogous	35.7254104614258	6.08796834945679	61.9936752319336	59.5861396789551	141.225967407227	323.912139892578	0.000764922122471035	393	0.0423079965024985	0.378933170858999	151	34	4	8.26492907135761e-05	0.126940517136758	0.00121372158392272	1.28665215878408	0.0512423861222738	0.0478707264811993	0.0546090347199768	0.0512423861222738
33.380054473877	4.67264366149902	70.9664154052734	59.1029319763184	134.191833496094	325.579223632812	0.0006162942154333	394						9.1204387292617e-05	0.12203705762786	0.00119259652023669	1.2613118942809	North America	Canada	temperate	1	0.0506047826750831	0.0468230500389487	0.0543899431121476	0.0506047826750831	0.00756689307319896		-4.88397272204239	analogous	33.380054473877	4.67264366149902	70.9664154052734	59.1029319763184	134.191833496094	325.579223632812	0.0006162942154333	394						9.1204387292617e-05	0.12203705762786	0.00119259652023669	1.2613118942809	0.0506047826750831	0.0468230500389487	0.0543899431121476	0.0506047826750831
33.2448043823242	3.86042428016663	77.347053527832	61.3230628967285	135.510848999023	347.333526611328	0.000716079666744918	395						9.00741502188529e-05	0.120254754098976	0.00121400203249679	1.23699330394942	North America	Canada	temperate	1	0.0504087438203137	0.0464730790566299	0.0543584084810657	0.0504087438203137	0.00788532942443579		-4.84275128081767	analogous	33.2448043823242	3.86042428016663	77.347053527832	61.3230628967285	135.510848999023	347.333526611328	0.000716079666744918	395						9.00741502188529e-05	0.120254754098976	0.00121400203249679	1.23699330394942	0.0504087438203137	0.0464730790566299	0.0543584084810657	0.0504087438203137
33.1491737365723	3.67980265617371	76.4308624267578	62.70361328125	139.600845336914	381.228149414062	0.00109152612276375	396						8.49328052873016e-05	0.113113945365025	0.00129334629196863	1.21639148439514	North America	Canada	temperate	1	0.0507648448390277	0.0469624386201553	0.0545935102915153	0.0507648448390277	0.00763107167135999		-4.87552698858666	analogous	33.1491737365723	3.67980265617371	76.4308624267578	62.70361328125	139.600845336914	381.228149414062	0.00109152612276375	396						8.49328052873016e-05	0.113113945365025	0.00129334629196863	1.21639148439514	0.0507648448390277	0.0469624386201553	0.0545935102915153	0.0507648448390277
33.336555480957	4.28903484344482	69.6216812133789	62.8767700195312	141.201736450195	398.432708740234	0.00119059125427157	397						8.21103718046335e-05	0.099745935159245	0.00149538264110207	1.2048905529661	North America	Canada	temperate	1	0.051431610538761	0.0479267639038485	0.0549090069030671	0.051431610538761	0.00698224299921859		-4.96438506723569	analogous	33.336555480957	4.28903484344482	69.6216812133789	62.8767700195312	141.201736450195	398.432708740234	0.00119059125427157	397						8.21103718046335e-05	0.099745935159245	0.00149538264110207	1.2048905529661	0.051431610538761	0.0479267639038485	0.0549090069030671	0.051431610538761
34.641056060791	4.28447198867798	68.6492767333984	62.6187591552734	139.487457275391	402.583068847656	0.00166496343445033	398						7.90419641831402e-05	0.0885233274654268	0.0017734333744133	1.19693649119399	North America	Canada	temperate	1	0.0515537748206075	0.0481339758632437	0.0549277375911344	0.0515537748206075	0.00679376172789065		-4.99175048081979	analogous	34.641056060791	4.28447198867798	68.6492767333984	62.6187591552734	139.487457275391	402.583068847656	0.00166496343445033	398						7.90419641831402e-05	0.0885233274654268	0.0017734333744133	1.19693649119399	0.0515537748206075	0.0481339758632437	0.0549277375911344	0.0515537748206075
34.0623970031738	3.16038393974304	76.3876571655273	58.9198417663574	128.939437866211	417.229187011719	0.000788549485150725	399						7.57159812158759e-05	0.0802633164312266	0.00203139861556898	1.19137905073477	North America	Canada	temperate	1	0.0507275436522549	0.0469099788814556	0.0545172988461687	0.0507275436522549	0.00760731996471316		-4.8786443419726	analogous	34.0623970031738	3.16038393974304	76.3876571655273	58.9198417663574	128.939437866211	417.229187011719	0.000788549485150725	399						7.57159812158759e-05	0.0802633164312266	0.00203139861556898	1.19137905073477	0.0507275436522549	0.0469099788814556	0.0545172988461687	0.0507275436522549
32.9285469055176	2.31797552108765	81.5819854736328	55.4659614562988	119.779716491699	479.523834228516	0.000970160122960806	400						7.30986816365396e-05	0.0742026206793599	0.00219908376873777	1.18844636224499	North America	Canada	temperate	1	0.0501350763413715	0.0459685625157598	0.0542544348148074	0.0501350763413715	0.00828587229904763		-4.79320334709816	analogous	32.9285469055176	2.31797552108765	81.5819854736328	55.4659614562988	119.779716491699	479.523834228516	0.000970160122960806	400						7.30986816365396e-05	0.0742026206793599	0.00219908376873777	1.18844636224499	0.0501350763413715	0.0459685625157598	0.0542544348148074	0.0501350763413715
31.0420951843262	2.42488813400269	79.4726181030273	54.8769645690918	119.950782775879	447.919708251953	0.000888459617272019	401						7.44169698351368e-05	0.0697070464337476	0.00236070731866103	1.19167455091299	North America	Canada	temperate	1	0.0502870296744158	0.0462014648677656	0.0543308148224404	0.0502870296744158	0.0081293499546748		-4.81227431499366	analogous	31.0420951843262	2.42488813400269	79.4726181030273	54.8769645690918	119.950782775879	447.919708251953	0.000888459617272019	401						7.44169698351368e-05	0.0697070464337476	0.00236070731866103	1.19167455091299	0.0502870296744158	0.0462014648677656	0.0543308148224404	0.0502870296744158
30.6931457519531	4.28503561019897	66.5688018798828	57.1080856323242	126.210739135742	397.911376953125	0.000965186860412359	402						7.3166355383584e-05	0.0631112672119032	0.0024855971758352	1.20805241132709	North America	Canada	temperate	1	0.0514689492384154	0.0479115498985068	0.0549855272089344	0.0514689492384154	0.00707397731042756		-4.95133239566405	analogous	30.6931457519531	4.28503561019897	66.5688018798828	57.1080856323242	126.210739135742	397.911376953125	0.000965186860412359	402						7.3166355383584e-05	0.0631112672119032	0.0024855971758352	1.20805241132709	0.0514689492384154	0.0479115498985068	0.0549855272089344	0.0514689492384154
34.167667388916	5.67208623886108	58.3586387634277	60.0067329406738	128.328582763672	355.279968261719	0.00110834161750972	403						7.66522887857856e-05	0.056835360175423	0.00261920866162868	1.22163734740838	North America	Canada	temperate	1	0.0522869328884221	0.0490306056368515	0.0554986974560486	0.0522869328884221	0.0064680918191971		-5.04087414145012	analogous	34.167667388916	5.67208623886108	58.3586387634277	60.0067329406738	128.328582763672	355.279968261719	0.00110834161750972	403						7.66522887857856e-05	0.056835360175423	0.00261920866162868	1.22163734740838	0.0522869328884221	0.0490306056368515	0.0554986974560486	0.0522869328884221
40.0426216125488	5.14251279830933	63.8774261474609	59.0652770996094	124.659927368164	321.797729492188	0.000552721554413438	404						8.31335840324676e-05	0.0519691835528981	0.00278733994028969	1.23043967274124	North America	Canada	temperate	1	0.0518703986273269	0.0485169678839602	0.0552299088210846	0.0518703986273269	0.00671294093712441		-5.0037181323475	analogous	40.0426216125488	5.14251279830933	63.8774261474609	59.0652770996094	124.659927368164	321.797729492188	0.000552721554413438	404						8.31335840324676e-05	0.0519691835528981	0.00278733994028969	1.23043967274124	0.0518703986273269	0.0485169678839602	0.0552299088210846	0.0518703986273269
47.4307403564453	5.08803224563599	64.2944564819336	57.8727111816406	122.676490783691	353.60595703125	0.000713751127477735	405						8.99294637069051e-05	0.0489331014716254	0.00303062826664791	1.23556996103837	North America	Canada	temperate	1	0.0518018820099013	0.0484540288889997	0.0551435925714076	0.0518018820099013	0.00668956368240788		-5.00720662633989	analogous	47.4307403564453	5.08803224563599	64.2944564819336	57.8727111816406	122.676490783691	353.60595703125	0.000713751127477735	405						8.99294637069051e-05	0.0489331014716254	0.00303062826664791	1.23556996103837	0.0518018820099013	0.0484540288889997	0.0551435925714076	0.0518018820099013
47.876823425293	6.92780876159668	57.3220291137695	55.5986785888672	118.987495422363	309.874847412109	0.000864354951772839	406						9.8575006720915e-05	0.0466566229985217	0.00348634925240124	1.23905109573284	North America	Canada	temperate	1	0.0518538297429642	0.0486448035889698	0.0550824965347002	0.0518538297429642	0.00643769294573047		-5.04558504128913	analogous	47.876823425293	6.92780876159668	57.3220291137695	55.5986785888672	118.987495422363	309.874847412109	0.000864354951772839	406						9.8575006720915e-05	0.0466566229985217	0.00348634925240124	1.23905109573284	0.0518538297429642	0.0486448035889698	0.0550824965347002	0.0518538297429642
42.1851692199707	9.22199821472168	52.7875137329102	55.1460876464844	119.400291442871	380.522369384766	0.000638956378679723	407						0.000102390325467472	0.0450162067715214	0.00396448426064396	1.23720381334558	North America	Canada	temperate	1	0.0517480875248273	0.0486272431893876	0.0549025288599714	0.0517480875248273	0.00627528567058378		-5.0711362698079	analogous	42.1851692199707	9.22199821472168	52.7875137329102	55.1460876464844	119.400291442871	380.522369384766	0.000638956378679723	407						0.000102390325467472	0.0450162067715214	0.00396448426064396	1.23720381334558	0.0517480875248273	0.0486272431893876	0.0549025288599714	0.0517480875248273
42.189079284668	5.51810598373413	64.7810287475586	58.254711151123	121.62614440918	318.654479980469	0.000627762812655419	408						0.000103613037787335	0.0434096214804308	0.00455786412387669	1.23327228039436	North America	Canada	temperate	1	0.050851044834888	0.0474784476307456	0.0541789054623402	0.050851044834888	0.00670045783159465		-5.00557942184599	analogous	42.189079284668	5.51810598373413	64.7810287475586	58.254711151123	121.62614440918	318.654479980469	0.000627762812655419	408						0.000103613037787335	0.0434096214804308	0.00455786412387669	1.23327228039436	0.050851044834888	0.0474784476307456	0.0541789054623402	0.050851044834888
44.0489311218262	5.77946662902832	59.5711135864258	52.2953605651855	109.58423614502	317.275146484375	0.000982792815193534	409						0.000103909559886915	0.0418059449967988	0.00530074472268291	1.22132150839395	North America	Canada	temperate	1	0.0503447521247041	0.0468743116573323	0.0538117673084395	0.0503447521247041	0.00693745565110729		-4.9708201925632	analogous	44.0489311218262	5.77946662902832	59.5711135864258	52.2953605651855	109.58423614502	317.275146484375	0.000982792815193534	409						0.000103909559886915	0.0418059449967988	0.00530074472268291	1.22132150839395	0.0503447521247041	0.0468743116573323	0.0538117673084395	0.0503447521247041
42.5859375	6.25178813934326	60.6749114990234	44.5793838500977	93.068229675293	326.462677001953	0.00245098653249443	410						0.000104725485043493	0.0403337101020386	0.00614032811393883	1.19535132091555	North America	Canada	temperate	1	0.0490800689241406	0.0451720263830407	0.0529514501846987	0.0490800689241406	0.00777942380165795		-4.85627300501808	analogous	42.5859375	6.25178813934326	60.6749114990234	44.5793838500977	93.068229675293	326.462677001953	0.00245098653249443	410						0.000104725485043493	0.0403337101020386	0.00614032811393883	1.19535132091555	0.0490800689241406	0.0451720263830407	0.0529514501846987	0.0490800689241406
39.7160911560059	4.58010053634644	71.037483215332	41.9158134460449	87.57958984375	334.835357666016	0.0011218044674024	411						0.000106753871919028	0.0393739081813935	0.00672103674397668	1.15407236522354	North America	Canada	temperate	1	0.0477478795018426	0.0432817779531954	0.0521335070906677	0.0477478795018426	0.00885172913747229		-4.7271424562818	analogous	39.7160911560059	4.58010053634644	71.037483215332	41.9158134460449	87.57958984375	334.835357666016	0.0011218044674024	411						0.000106753871919028	0.0393739081813935	0.00672103674397668	1.15407236522354	0.0477478795018426	0.0432817779531954	0.0521335070906677	0.0477478795018426
40.8125457763672	4.9703049659729	65.5526504516602	47.8331527709961	99.474967956543	344.740142822266	0.000706567021552473	412						0.000101418561401468	0.040513889589473	0.00742127171737983	1.11178448701464	North America	Canada	temperate	1	0.0481087648800621	0.0437985260796577	0.0523187614597775	0.0481087648800621	0.00852023538011979		-4.7653113117479	analogous	40.8125457763672	4.9703049659729	65.5526504516602	47.8331527709961	99.474967956543	344.740142822266	0.000706567021552473	412						0.000101418561401468	0.040513889589473	0.00742127171737983	1.11178448701464	0.0481087648800621	0.0437985260796577	0.0523187614597775	0.0481087648800621
43.095085144043	5.2092080116272	64.8812637329102	50.0918655395508	106.033241271973	329.817596435547	0.000388623448088765	413						9.97968215063736e-05	0.042005565267973	0.00803686114779491	1.08277632895052	North America	Canada	temperate	1	0.0479129266219683	0.0435163613989664	0.0522762634468717	0.0479129266219683	0.00875990204790527		-4.73757055584233	analogous	43.095085144043	5.2092080116272	64.8812637329102	50.0918655395508	106.033241271973	329.817596435547	0.000388623448088765	413						9.97968215063736e-05	0.042005565267973	0.00803686114779491	1.08277632895052	0.0479129266219683	0.0435163613989664	0.0522762634468717	0.0479129266219683
48.3990898132324	4.8004789352417	68.8843078613281	49.8086700439453	100.465530395508	336.241638183594	0.000378562224796042	414						0.000100134403295259	0.0436515932253325	0.00861877755262749	1.0823177960308	North America	Canada	temperate	1	0.0471165193496579	0.0423401918312591	0.0518364039087758	0.0471165193496579	0.00949621207751672		-4.65686228857151	analogous	48.3990898132324	4.8004789352417	68.8843078613281	49.8086700439453	100.465530395508	336.241638183594	0.000378562224796042	414						0.000100134403295259	0.0436515932253325	0.00861877755262749	1.0823177960308	0.0471165193496579	0.0423401918312591	0.0518364039087758	0.0471165193496579
54.3511390686035	5.37701320648193	68.0666046142578	51.18994140625	103.882133483887	312.826995849609	0.000262870249571279	415						9.97232121233021e-05	0.0456878299223234	0.00923225023662799	1.1164198306495	North America	Canada	temperate	1	0.0468305210093018	0.0418100220654063	0.0517789553389728	0.0468305210093018	0.00996893327356643		-4.60828169435685	non_analogous
51.6662063598633	7.28105592727661	56.5131149291992	46.6858596801758	85.4637451171875	336.769287109375	0.000731438805814832	416						0.000102552133534642	0.049083054518241	0.00979022973478946	1.15749794962326	North America	Canada	temperate	1	0.0465369690640354	0.0414310667830609	0.0515895126742513	0.0465369690640354	0.0101584458911904		-4.58944981199741	non_analogous
47.7819900512695	7.76823949813843	49.4246139526367	39.8493881225586	62.985782623291	372.775634765625	0.0012965191854164	417						0.000125164298498402	0.0519841664462397	0.0101112116300319	1.22012801403455	North America	Canada	temperate	1	0.0458809836520686	0.0406534057463473	0.0510808394647161	0.0458809836520686	0.0104274337183688		-4.56331508833929	non_analogous
47.9146575927734	7.02173709869385	51.9768257141113	37.5771331787109	45.2268524169922	447.498229980469	0.00179551797918975	418	0.0421469525482012	0.276989666747848	665	31	3	0.000175430333144763	0.0571455081636001	0.0103850928783809	1.28709453815735	North America	Canada	temperate	1	0.0448340771950926	0.0393070551584214	0.0503303977837038	0.0448340771950926	0.0110233426252824	-0.00268712464689141	-4.5077401977223	non_analogous
61.3401069641113	12.5056629180908	46.4932022094727	34.5320625305176	52.0297813415527	433.180114746094	0.00264384807087481	419						0.000259589541607766	0.064104904218129	0.0107016640626913	1.35834822211326	North America	Canada	temperate	1	0.0446232632997189	0.0390826345146798	0.050138719974213	0.0446232632997189	0.0110560854595332		-4.50477428228941	non_analogous
49.2922515869141	13.2931861877441	38.6362266540527	35.709789276123	80.3592300415039	812.5009765625	0.000929215748328716	423						0.000595340902820351	0.0957389822909235	0.0110732475171245	1.5985434840479	North America	Greenland	temperate	1	0.043673127074908	0.0381416304203572	0.0492898285813889	0.043673127074908	0.0111481981610317		-4.49647739404215	non_analogous
45.1988410949707	14.3201189041138	37.2254219055176	45.8951797485352	96.6932907104492	670.6455078125	0.00181335245724767	424						0.000591857835908509	0.0996726307031988	0.0104527756514323	1.59814279090963	North America	Greenland	temperate	1	0.0446412309278611	0.0395184022395565	0.0498200768649083	0.0446412309278611	0.0103016746253518		-4.57544881197644	non_analogous
36.5826187133789	13.1908445358276	33.3873863220215	52.9253616333008	95.2164840698242	666.27392578125	0.000807743810582906	425						0.000595508638890721	0.102155393828052	0.00983790622155179	1.60719321765044	North America	Greenland	temperate	1	0.0453933183250295	0.0405387383817101	0.0502329115259702	0.0453933183250295	0.00969417314426006		-4.63623028074672	non_analogous
38.0636711120605	14.5722255706787	31.5777626037598	51.7155380249023	44.9432525634766	805.844116210938	0.000105293933302164	426						0.000618395995854207	0.101455146152174	0.0099586661101012	1.62581805841355	North America	Greenland	temperate	1	0.0443050407686264	0.0390507814419239	0.0495705338703256	0.0443050407686264	0.0105197524284017		-4.55450060537138	non_analogous
42.9011650085449	20.2474822998047	21.1908664703369	56.3936653137207	-39.7300109863281	608.562377929688	3.06622666812473e-07	430						0.000700797032262783	0.13119252220845	0.00897592938570285	1.60177096054931	North America	Greenland	temperate	1	0.043253637747521	0.0368804428821944	0.0496072932025403	0.043253637747521	0.0127268503203459		-4.36404131883765	non_analogous
39.0598449707031	17.8801326751709	22.2200183868408	56.6441307067871	-42.4717597961426	614.345886230469	1.77345173142385e-05	431						0.000679570214917313	0.150500415764832	0.00864974760177004	1.56998551241305	North America	Greenland	temperate	1	0.0430882103060201	0.0366489235182731	0.049563542034835	0.0430882103060201	0.0129146185165619		-4.3493953908836	non_analogous
43.0271835327148	20.5160369873047	23.9322147369385	55.0949668884277	-44.2266731262207	829.181823730469	1.98150100914063e-05	432						0.000695501083885686	0.166786323119489	0.00840772825933024	1.51474360477346	North America	Greenland	temperate	1	0.0425562830855865	0.0361472608782267	0.0490835441650376	0.0425562830855865	0.0129362832868109		-4.347719257843	non_analogous
62.5325012207031	25.5530490875244	28.5686283111572	49.9190940856934	-19.9132556915283	565.584289550781	2.17619117393042e-06	433						0.000704840669773186	0.184480030493681	0.00829829739139473	1.44865557896373	North America	Greenland	temperate	1	0.0421627897302259	0.0362371633811683	0.0481733652963827	0.0421627897302259	0.0119362019152144		-4.42817931917467	non_analogous
62.3481254577637	21.3126125335693	32.5730094909668	49.060905456543	-4.46089124679565	444.447692871094	0	434						0.000704517524056499	0.199420864003026	0.00827402310027684	1.38485901164228	North America	Greenland	temperate	1	0.0418464457454615	0.0360751551549515	0.0476447372478526	0.0418464457454615	0.0115695820929011		-4.45937585831644	non_analogous
56.2433242797852	21.6336994171143	29.8305721282959	50.4367904663086	-2.7113835811615	419.853454589844	0	435						0.000689130873465278	0.206675532398781	0.00822996831486943	1.33280180406612	North America	Greenland	temperate	1	0.0416816825002609	0.0358132610776775	0.0474672214203921	0.0416816825002609	0.0116539603427146		-4.4521092131575	non_analogous
56.149585723877	25.9134674072266	23.1422138214111	47.9614143371582	9.59298324584961	628.579711914062	0	436						0.000609280469778791	0.203426660410819	0.00790428207235523	1.28675425750421	North America	Greenland	temperate	1	0.0421251313173239	0.0364616206474703	0.0475900581521144	0.0421251313173239	0.0111284375046441		-4.49825150947567	non_analogous
61.9395942687988	28.272424697876	22.8610725402832	43.36181640625	23.115140914917	590.512878417969	0	437						0.000534907174660087	0.202633116807971	0.00722577497068891	1.27045591114494	North America	Greenland	temperate	1	0.0423290237262357	0.036778904190759	0.0475320958336546	0.0423290237262357	0.0107531916428956		-4.53255267146012	non_analogous
78.0364303588867	33.5996398925781	23.7820434570312	35.3206367492676	35.3327369689941	421.979766845703	0.000955392024479806	438						0.000455444728152	0.197868997054348	0.00646672922750244	1.27418336122599	North America	Greenland	temperate	1	0.0423222429755616	0.0367378104089334	0.0474547574925398	0.0423222429755616	0.0107169470836064		-4.53592895087601	non_analogous
69.6022186279297	27.1514930725098	25.6148052215576	34.5290336608887	46.8252868652344	491.661712646484	0.00708241341635585	439						0.000381825619684015	0.190562635744368	0.0056480452434594	1.28362892780292	North America	Greenland	temperate	1	0.0426831120652042	0.0367995304883319	0.0481757210354419	0.0426831120652042	0.01137619054711		-4.47623265613977	analogous	69.6022186279297	27.1514930725098	25.6148052215576	34.5290336608887	46.8252868652344	491.661712646484	0.00708241341635585	439						0.000381825619684015	0.190562635744368	0.0056480452434594	1.28362892780292	0.0426831120652042	0.0367995304883319	0.0481757210354419	0.0426831120652042
64.3414077758789	26.0811576843262	22.0130958557129	36.6331672668457	52.8934020996094	712.861022949219	0.0361601673066616	440						0.000323665345675817	0.182910874167535	0.00479002281406512	1.29135302283935			temperate	1	0.0435521074229048	0.0373219715761113	0.0493050212553867	0.0435521074229048	0.0119830496792754		-4.4242621544775	analogous	64.3414077758789	26.0811576843262	22.0130958557129	36.6331672668457	52.8934020996094	712.861022949219	0.0361601673066616	440						0.000323665345675817	0.182910874167535	0.00479002281406512	1.29135302283935	0.0435521074229048	0.0373219715761113	0.0493050212553867	0.0435521074229048
118.383361816406	58.6689109802246	22.6682415008545	40.884937286377	83.8279495239258	662.265930175781	0.112950719892979	442						0.000225132632962029	0.166553427189411	0.00345910809549762	1.35915226115148	Europe	Iceland	temperate	1	0.0458289492126584	0.0405644604599888	0.0505921723206756	0.0458289492126584	0.0100277118606868		-4.60240283257649	analogous	118.383361816406	58.6689109802246	22.6682415008545	40.884937286377	83.8279495239258	662.265930175781	0.112950719892979	442						0.000225132632962029	0.166553427189411	0.00345910809549762	1.35915226115148	0.0458289492126584	0.0405644604599888	0.0505921723206756	0.0458289492126584
113.324272155762	49.3865013122559	26.4886360168457	40.4513053894043	99.0884399414062	837.635009765625	0.0445872619748116	443						0.000192629453378732	0.160559150341361	0.00307885520037685	1.39373421203481	Europe	Iceland	temperate	1	0.0470109447393642	0.0421922233092543	0.0512587443408553	0.0470109447393642	0.00906652103160095		-4.70316665716837	analogous	113.324272155762	49.3865013122559	26.4886360168457	40.4513053894043	99.0884399414062	837.635009765625	0.0445872619748116	443						0.000192629453378732	0.160559150341361	0.00307885520037685	1.39373421203481	0.0470109447393642	0.0421922233092543	0.0512587443408553	0.0470109447393642
176.991882324219	62.5384368896484	31.8793849945068	25.4016857147217	140.136993408203	1053.04382324219	0.163709983229637	457						0.000298886657863914	0.107264202269636	0.00342814435622593	1.56398235740361	Europe	Norway	temperate	1	0.0497761922204421	0.0463767998967747	0.053172114743065	0.0497761922204421	0.00679531484629035		-4.99152189745756	analogous	176.991882324219	62.5384368896484	31.8793849945068	25.4016857147217	140.136993408203	1053.04382324219	0.163709983229637	457						0.000298886657863914	0.107264202269636	0.00342814435622593	1.56398235740361	0.0497761922204421	0.0463767998967747	0.053172114743065	0.0497761922204421
162.140579223633	58.6233901977539	30.1876468658447	34.2955780029297	142.766296386719	990.563842773438	0.160186797380447	458						0.000319368159391818	0.106139467842864	0.00348933312488827	1.5344262771448	Europe	Norway	temperate	1	0.0501944563303432	0.0471295689574405	0.0532061954201355	0.0501944563303432	0.00607662646269506		-5.10330559510415	analogous	162.140579223633	58.6233901977539	30.1876468658447	34.2955780029297	142.766296386719	990.563842773438	0.160186797380447	458						0.000319368159391818	0.106139467842864	0.00348933312488827	1.5344262771448	0.0501944563303432	0.0471295689574405	0.0532061954201355	0.0501944563303432
112.984214782715	41.7283592224121	29.8884925842285	47.3799209594727	144.690963745117	924.9912109375	0.115846432745457	459						0.000346864243739816	0.104330915677205	0.00358643317680871	1.50635490825739	Europe	Sweden	temperate	1	0.0506193659860232	0.0479017102735466	0.0533335529083533	0.0506193659860232	0.00543184263480667		-5.21547685917361	analogous	112.984214782715	41.7283592224121	29.8884925842285	47.3799209594727	144.690963745117	924.9912109375	0.115846432745457	459						0.000346864243739816	0.104330915677205	0.00358643317680871	1.50635490825739	0.0506193659860232	0.0479017102735466	0.0533335529083533	0.0506193659860232
92.5328063964844	31.7585601806641	32.4438133239746	51.1426467895508	150.108612060547	810.557495117188	0.0964493975043297	460	0.0599818924673633	0.507561920433563	205	45	6	0.000365668389229186	0.102403812751472	0.00377669168414017	1.48024878747517	Europe	Sweden	temperate	1	0.0506190303723349	0.0479564408672832	0.0533234675831115	0.0506190303723349	0.00536702671582832	0.00936286209502841	-5.22748120800436	analogous	92.5328063964844	31.7585601806641	32.4438133239746	51.1426467895508	150.108612060547	810.557495117188	0.0964493975043297	460	0.0599818924673633	0.507561920433563	205	45	6	0.000365668389229186	0.102403812751472	0.00377669168414017	1.48024878747517	0.0506190303723349	0.0479564408672832	0.0533234675831115	0.0506190303723349
79.3360214233398	25.9268131256104	34.5684280395508	53.6488151550293	159.654006958008	592.015319824219	0.0675225183367729	461	0.0464998030013058	0.398187409653135	1963	203	7	0.000348689256489773	0.101455252653264	0.00422183398512015	1.46877306735749	Europe	Sweden	temperate	1	0.0505229959594458	0.047796084917732	0.0532721954085598	0.0505229959594458	0.00547611049082785	-0.00402319295813997	-5.20736019447172	analogous	79.3360214233398	25.9268131256104	34.5684280395508	53.6488151550293	159.654006958008	592.015319824219	0.0675225183367729	461	0.0464998030013058	0.398187409653135	1963	203	7	0.000348689256489773	0.101455252653264	0.00422183398512015	1.46877306735749	0.0505229959594458	0.047796084917732	0.0532721954085598	0.0505229959594458
71.5397872924805	25.2040233612061	33.7519149780273	53.436954498291	166.680053710938	505.482391357422	0.0677114427089691	462	0.0610643235286896	0.519673490276493	471	102	7	0.000301056247266309	0.103758510270484	0.00454923646302537	1.4624654534908	Europe	Sweden	temperate	1	0.0504848859498606	0.0474828350804183	0.0535667183302902	0.0504848859498606	0.00608388324987191	0.010579437578829	-5.10211209446811	analogous	71.5397872924805	25.2040233612061	33.7519149780273	53.436954498291	166.680053710938	505.482391357422	0.0677114427089691	462	0.0610643235286896	0.519673490276493	471	102	7	0.000301056247266309	0.103758510270484	0.00454923646302537	1.4624654534908	0.0504848859498606	0.0474828350804183	0.0535667183302902	0.0504848859498606
66.7167816162109	22.9691333770752	34.5867309570312	55.6380195617676	172.322479248047	447.909118652344	0.0676907375454903	463	0.056856344323183	0.454176695532892	264	61	6	0.000280586000898154	0.10614688949745	0.0047613220325239	1.45184548442758	Europe	Finland	temperate	1	0.050541285356724	0.0472762311157312	0.0538760403150452	0.050541285356724	0.00659980919931397	0.00631505896645897	-5.02071453956249	analogous	66.7167816162109	22.9691333770752	34.5867309570312	55.6380195617676	172.322479248047	447.909118652344	0.0676907375454903	463	0.056856344323183	0.454176695532892	264	61	6	0.000280586000898154	0.10614688949745	0.0047613220325239	1.45184548442758	0.050541285356724	0.0472762311157312	0.0538760403150452	0.050541285356724
65.5320816040039	22.8818225860596	33.7059211730957	56.6783905029297	173.806762695312	459.1923828125	0.0565584897994995	464	0.0500573260165876	0.419636792391306	1433	135	9	0.000286094628851581	0.108615914082176	0.00495618294301232	1.43944491994833	Europe	Finland	temperate	1	0.0505037882544937	0.0474620269090419	0.0536642929551279	0.0505037882544937	0.00620226604608601	-0.000446462237906071	-5.08284056240257	analogous	65.5320816040039	22.8818225860596	33.7059211730957	56.6783905029297	173.806762695312	459.1923828125	0.0565584897994995	464	0.0500573260165876	0.419636792391306	1433	135	9	0.000286094628851581	0.108615914082176	0.00495618294301232	1.43944491994833	0.0505037882544937	0.0474620269090419	0.0536642929551279	0.0505037882544937
68.7705154418945	25.0252342224121	32.0117454528809	57.2538566589355	172.536117553711	481.749725341797	0.0598151423037052	465	0.0629530105171649	0.604143842447421	795	149	7	0.000302368350313422	0.111452505959659	0.00518318774408627	1.42871166869476	Europe	Finland	temperate	1	0.0503790612167905	0.047638984414492	0.0532239950569816	0.0503790612167905	0.00558501064248957	0.0125739493003744	-5.18766894091407	analogous	68.7705154418945	25.0252342224121	32.0117454528809	57.2538566589355	172.536117553711	481.749725341797	0.0598151423037052	465	0.0629530105171649	0.604143842447421	795	149	7	0.000302368350313422	0.111452505959659	0.00518318774408627	1.42871166869476	0.0503790612167905	0.047638984414492	0.0532239950569816	0.0503790612167905
70.5273056030273	26.7606678009033	30.6903820037842	55.8573341369629	171.446243286133	505.464630126953	0.0719320476055145	466	0.0517234161440862	0.616047557844866	35	10	3	0.000302825037432411	0.114036890596651	0.00522711020200304	1.41847239198999	Europe	Russian Federation	temperate	1	0.0503175488653037	0.0477905448742666	0.0529411058123139	0.0503175488653037	0.00515056093804735	0.00140586727878247	-5.26864965022865	analogous	70.5273056030273	26.7606678009033	30.6903820037842	55.8573341369629	171.446243286133	505.464630126953	0.0719320476055145	466	0.0517234161440862	0.616047557844866	35	10	3	0.000302825037432411	0.114036890596651	0.00522711020200304	1.41847239198999	0.0503175488653037	0.0477905448742666	0.0529411058123139	0.0503175488653037
67.6880874633789	24.3317756652832	33.411994934082	54.1925010681152	169.622329711914	501.11767578125	0.121443964540958	467	0.0479101479036237	0.428443758833376	1840	81	3	0.00028672865672001	0.115566455315054	0.00520341716612874	1.40921762393732	Europe	Russian Federation	temperate	1	0.0501293775603129	0.0477139298213989	0.0526142328778453	0.0501293775603129	0.00490030305644645	-0.00221922965668921	-5.3184582275237	analogous	67.6880874633789	24.3317756652832	33.411994934082	54.1925010681152	169.622329711914	501.11767578125	0.121443964540958	467	0.0479101479036237	0.428443758833376	1840	81	3	0.00028672865672001	0.115566455315054	0.00520341716612874	1.40921762393732	0.0501293775603129	0.0477139298213989	0.0526142328778453	0.0501293775603129
66.3941497802734	22.145809173584	35.8545379638672	52.1189460754395	163.162704467773	451.277893066406	0.0406541004776955	468						0.000267923644732818	0.115798537637927	0.0052793733397846	1.40389765364567	Europe	Russian Federation	temperate	1	0.0498195484428451	0.047419395934653	0.0522938965990241	0.0498195484428451	0.00487450066437113		-5.32373760759972	analogous	66.3941497802734	22.145809173584	35.8545379638672	52.1189460754395	163.162704467773	451.277893066406	0.0406541004776955	468						0.000267923644732818	0.115798537637927	0.0052793733397846	1.40389765364567	0.0498195484428451	0.047419395934653	0.0522938965990241	0.0498195484428451
66.2512588500977	23.3220653533936	32.6689491271973	49.6358184814453	154.906127929688	423.368499755859	0.0123219918459654	469						0.00025337014149998	0.115150162135017	0.00529665729090398	1.402296582935	Europe	Russian Federation	temperate	1	0.0498098655746363	0.0473358924697706	0.0523634904898838	0.0498098655746363	0.00502759802011316		-5.29281293971724	analogous	66.2512588500977	23.3220653533936	32.6689491271973	49.6358184814453	154.906127929688	423.368499755859	0.0123219918459654	469						0.00025337014149998	0.115150162135017	0.00529665729090398	1.402296582935	0.0498098655746363	0.0473358924697706	0.0523634904898838	0.0498098655746363
62.6937484741211	21.8757495880127	34.8581809997559	47.9066162109375	147.674530029297	428.079254150391	0.0129469046369195	470						0.000247440048331334	0.114257501603222	0.00511698849049366	1.40278464823744	Europe	Russian Federation	temperate	1	0.049630222013779	0.047097411651929	0.0522658442598586	0.049630222013779	0.00516843260792956		-5.26518580704054	analogous	62.6937484741211	21.8757495880127	34.8581809997559	47.9066162109375	147.674530029297	428.079254150391	0.0129469046369195	470						0.000247440048331334	0.114257501603222	0.00511698849049366	1.40278464823744	0.049630222013779	0.047097411651929	0.0522658442598586	0.049630222013779
56.6568260192871	19.439380645752	36.7436981201172	40.6835556030273	133.026351928711	461.451568603516	0.0120588429272175	471						0.000250083149233031	0.114014893013649	0.00487291521724912	1.40099946550928	Europe	Russian Federation	temperate	1	0.0491419416265799	0.0463185829054645	0.0520569389950743	0.0491419416265799	0.00573835608960978		-5.16058250520806	analogous	56.6568260192871	19.439380645752	36.7436981201172	40.6835556030273	133.026351928711	461.451568603516	0.0120588429272175	471						0.000250083149233031	0.114014893013649	0.00487291521724912	1.40099946550928	0.0491419416265799	0.0463185829054645	0.0520569389950743	0.0491419416265799
53.7216186523438	21.0849494934082	28.4950637817383	33.140209197998	122.625869750977	488.266052246094	0.0097378334030509	472						0.000254414958308394	0.111777062635375	0.00478419960748222	1.39195497925331	Europe	Russian Federation	temperate	1	0.0492439441581548	0.0460765359949935	0.0525238839061794	0.0492439441581548	0.00644734791118583		-5.04408640929105	analogous	53.7216186523438	21.0849494934082	28.4950637817383	33.140209197998	122.625869750977	488.266052246094	0.0097378334030509	472						0.000254414958308394	0.111777062635375	0.00478419960748222	1.39195497925331	0.0492439441581548	0.0460765359949935	0.0525238839061794	0.0492439441581548
53.4960517883301	19.3164768218994	33.2991218566895	46.6277694702148	144.516311645508	457.226104736328	0.00709326704964042	473						0.000260131683019561	0.108828241870604	0.00471035991565704	1.37920704297817	Europe	Russian Federation	temperate	1	0.0499829534832874	0.0472614928646233	0.0527754345667949	0.0499829534832874	0.00551394170217159		-5.20047553912928	analogous	53.4960517883301	19.3164768218994	33.2991218566895	46.6277694702148	144.516311645508	457.226104736328	0.00709326704964042	473						0.000260131683019561	0.108828241870604	0.00471035991565704	1.37920704297817	0.0499829534832874	0.0472614928646233	0.0527754345667949	0.0499829534832874
55.1631240844727	19.7395191192627	33.8063697814941	45.5288429260254	140.883850097656	439.022521972656	0.00701935077086091	474						0.000263136068109222	0.106085638431281	0.00460712063988897	1.36442984852522	Europe	Russian Federation	temperate	1	0.0499690724719781	0.0471777798043305	0.0528075583860355	0.0499690724719781	0.00562977858170498		-5.17968516589788	analogous	55.1631240844727	19.7395191192627	33.8063697814941	45.5288429260254	140.883850097656	439.022521972656	0.00701935077086091	474						0.000263136068109222	0.106085638431281	0.00460712063988897	1.36442984852522	0.0499690724719781	0.0471777798043305	0.0528075583860355	0.0499690724719781
59.0949363708496	22.2995643615723	31.3521957397461	50.3522071838379	149.267959594727	421.298706054688	0.00932295527309179	475						0.000259969618816648	0.103948227330304	0.00445513877822089	1.3483891307233	Europe	Russian Federation	temperate	1	0.0506009225582871	0.0479663345317972	0.0532970269131693	0.0506009225582871	0.00533069238137208		-5.23427414654456	analogous	59.0949363708496	22.2995643615723	31.3521957397461	50.3522071838379	149.267959594727	421.298706054688	0.00932295527309179	475						0.000259969618816648	0.103948227330304	0.00445513877822089	1.3483891307233	0.0506009225582871	0.0479663345317972	0.0532970269131693	0.0506009225582871
58.6791458129883	22.0590324401855	31.6964988708496	54.7109107971191	161.67594909668	480.267364501953	0.00812627468258142	476						0.000251208677334642	0.101065470500271	0.00426293442298147	1.3289570700243	Europe	Russian Federation	temperate	1	0.0511811088289743	0.0486726561270943	0.0537639313257408	0.0511811088289743	0.0050912751986465		-5.2802269496112	analogous	58.6791458129883	22.0590324401855	31.6964988708496	54.7109107971191	161.67594909668	480.267364501953	0.00812627468258142	476						0.000251208677334642	0.101065470500271	0.00426293442298147	1.3289570700243	0.0511811088289743	0.0486726561270943	0.0537639313257408	0.0511811088289743
59.1994743347168	21.4155044555664	31.9442958831787	56.0824203491211	165.040954589844	507.460418701172	0.0160241145640612	477						0.000250855676111591	0.0991419795577562	0.00415391173628292	1.30852303826176	Europe	Russian Federation	temperate	1	0.0514295044544976	0.0489049935182926	0.0539954662429529	0.0514295044544976	0.0050904727246603		-5.28038457951795	analogous	59.1994743347168	21.4155044555664	31.9442958831787	56.0824203491211	165.040954589844	507.460418701172	0.0160241145640612	477						0.000250855676111591	0.0991419795577562	0.00415391173628292	1.30852303826176	0.0514295044544976	0.0489049935182926	0.0539954662429529	0.0514295044544976
60.4805564880371	21.7501430511475	32.2051963806152	54.4777526855469	158.469116210938	451.356567382812	0.0468570031225681	478						0.000253005748768968	0.0985206132545064	0.00404072280134059	1.28855492658879	Europe	Russian Federation	temperate	1	0.0513326483094517	0.0487548034990964	0.0539814232105168	0.0513326483094517	0.00522661971142045		-5.25399053655269	analogous	60.4805564880371	21.7501430511475	32.2051963806152	54.4777526855469	158.469116210938	451.356567382812	0.0468570031225681	478						0.000253005748768968	0.0985206132545064	0.00404072280134059	1.28855492658879	0.0513326483094517	0.0487548034990964	0.0539814232105168	0.0513326483094517
58.7840461730957	20.2315006256104	34.6699523925781	54.932056427002	157.169982910156	445.723419189453	0.0790655761957169	479						0.000254110527871535	0.0984281103432835	0.00395648399926958	1.26852366777323	Europe	Russian Federation	temperate	1	0.0512553679315126	0.048656818081002	0.0539018155114949	0.0512553679315126	0.00524499743049288		-5.25048052703049	analogous	58.7840461730957	20.2315006256104	34.6699523925781	54.932056427002	157.169982910156	445.723419189453	0.0790655761957169	479						0.000254110527871535	0.0984281103432835	0.00395648399926958	1.26852366777323	0.0512553679315126	0.048656818081002	0.0539018155114949	0.0512553679315126
56.8157691955566	18.704740524292	38.6318817138672	54.330738067627	153.808807373047	464.844909667969	0.0354622416198254	480						0.000252161747462073	0.0980973954174808	0.00392440682564301	1.24848110233889	Europe	Russian Federation	temperate	1	0.0509550186275847	0.0483231982703673	0.0536518955083646	0.0509550186275847	0.00532869723799732		-5.23464849131838	analogous	56.8157691955566	18.704740524292	38.6318817138672	54.330738067627	153.808807373047	464.844909667969	0.0354622416198254	480						0.000252161747462073	0.0980973954174808	0.00392440682564301	1.24848110233889	0.0509550186275847	0.0483231982703673	0.0536518955083646	0.0509550186275847
58.9061622619629	20.4035930633545	35.8496551513672	55.8258171081543	153.998565673828	417.801361083984	0.0223310049623251	481						0.000249316456130069	0.0975767161111254	0.00386105029231601	1.23204369151397	Europe	Russian Federation	temperate	1	0.0512655762621673	0.0486157820393034	0.0539677816995195	0.0512655762621673	0.00535199966021614		-5.23028501964348	analogous	58.9061622619629	20.4035930633545	35.8496551513672	55.8258171081543	153.998565673828	417.801361083984	0.0223310049623251	481						0.000249316456130069	0.0975767161111254	0.00386105029231601	1.23204369151397	0.0512655762621673	0.0486157820393034	0.0539677816995195	0.0512655762621673
59.7784767150879	22.3669548034668	31.5743732452393	58.3465270996094	157.707794189453	381.033111572266	0.037328090518713	482						0.000242605935805893	0.0980719776973309	0.00386191822647971	1.21934809471385	Europe	Russian Federation	temperate	1	0.0517211599820306	0.0490720223184696	0.0544330840523267	0.0517211599820306	0.00536106173385715		-5.22859323884076	analogous	59.7784767150879	22.3669548034668	31.5743732452393	58.3465270996094	157.707794189453	381.033111572266	0.037328090518713	482						0.000242605935805893	0.0980719776973309	0.00386191822647971	1.21934809471385	0.0517211599820306	0.0490720223184696	0.0544330840523267	0.0517211599820306
68.6459350585938	24.3148860931396	33.7773895263672	59.5829277038574	156.745529174805	550.81103515625	0.0490752980113029	483	0.0475430580282677	0.683133260533273	59	11	1	0.000235421986932495	0.0973297223249314	0.00386361697512035	1.20699867633632	Europe	Russian Federation	temperate	1	0.0516806918286326	0.0490509251191298	0.0543247530240803	0.0516806918286326	0.00527382790495053	-0.00413763380036495	-5.24499882242331	analogous	68.6459350585938	24.3148860931396	33.7773895263672	59.5829277038574	156.745529174805	550.81103515625	0.0490752980113029	483	0.0475430580282677	0.683133260533273	59	11	1	0.000235421986932495	0.0973297223249314	0.00386361697512035	1.20699867633632	0.0516806918286326	0.0490509251191298	0.0543247530240803	0.0516806918286326
64.3660583496094	20.0109806060791	39.7605667114258	59.0203971862793	154.678512573242	511.745452880859	0.0440089404582977	484						0.000229246201144268	0.0961923829714876	0.00382863584427526	1.19538081269964	Europe	Russian Federation	temperate	1	0.0513439724507524	0.0487165687233267	0.0540080975728629	0.0513439724507524	0.00529152884953629		-5.24164806739277	analogous	64.3660583496094	20.0109806060791	39.7605667114258	59.0203971862793	154.678512573242	511.745452880859	0.0440089404582977	484						0.000229246201144268	0.0961923829714876	0.00382863584427526	1.19538081269964	0.0513439724507524	0.0487165687233267	0.0540080975728629	0.0513439724507524
58.1516036987305	18.7340297698975	39.5260162353516	62.0013427734375	162.564315795898	428.945983886719	0.0312528498470783	485						0.000223563781986448	0.0958866170229505	0.00374934833971236	1.18481252032151	Europe	Russian Federation	temperate	1	0.0516623206292914	0.0490846650900194	0.0542683348421229	0.0516623206292914	0.00518366975210349		-5.26224202718838	analogous	58.1516036987305	18.7340297698975	39.5260162353516	62.0013427734375	162.564315795898	428.945983886719	0.0312528498470783	485						0.000223563781986448	0.0958866170229505	0.00374934833971236	1.18481252032151	0.0516623206292914	0.0490846650900194	0.0542683348421229	0.0516623206292914
55.7055854797363	18.8510437011719	37.4384689331055	60.7367973327637	158.292922973633	436.685668945312	0.0260993894189596	486						0.000211438266004966	0.0972071939625097	0.00370905138082121	1.17319766755818	Europe	Russian Federation	temperate	1	0.0516989892814497	0.0490474287934862	0.0544053547870918	0.0516989892814497	0.00535792599360562		-5.22917832027209	analogous	55.7055854797363	18.8510437011719	37.4384689331055	60.7367973327637	158.292922973633	436.685668945312	0.0260993894189596	486						0.000211438266004966	0.0972071939625097	0.00370905138082121	1.17319766755818	0.0516989892814497	0.0490474287934862	0.0544053547870918	0.0516989892814497
54.4994354248047	18.5224990844727	37.2354736328125	51.6360130310059	136.567123413086	409.423248291016	0.0332970842719078	487						0.000208810241569812	0.0963112517338887	0.00356384240395535	1.16212957234888	Europe	Russian Federation	temperate	1	0.0510870131330707	0.0481299565726798	0.0541404793148	0.0510870131330707	0.00601052274212018		-5.11424355549529	analogous	54.4994354248047	18.5224990844727	37.2354736328125	51.6360130310059	136.567123413086	409.423248291016	0.0332970842719078	487						0.000208810241569812	0.0963112517338887	0.00356384240395535	1.16212957234888	0.0510870131330707	0.0481299565726798	0.0541404793148	0.0510870131330707
57.0243148803711	14.8847208023071	43.9923896789551	57.8569221496582	155.226623535156	369.368408203125	0.0423771217465401	488						0.000203355300094082	0.0950412108998983	0.0034431410447263	1.15191824946793	Europe	Russian Federation	temperate	1	0.0514594790101267	0.048750826743245	0.0542257642237818	0.0514594790101267	0.00547493748053687		-5.20757442242479	analogous	57.0243148803711	14.8847208023071	43.9923896789551	57.8569221496582	155.226623535156	369.368408203125	0.0423771217465401	488						0.000203355300094082	0.0950412108998983	0.0034431410447263	1.15191824946793	0.0514594790101267	0.048750826743245	0.0542257642237818	0.0514594790101267
55.0741996765137	15.4554395675659	39.7504081726074	63.4658660888672	171.140106201172	407.041625976562	0.0613492988049984	489						0.000197298569505777	0.094082850735731	0.00331336959800432	1.14260965512003	Europe	Russian Federation	temperate	1	0.0523574057268954	0.0498078653519385	0.054985168271518	0.0523574057268954	0.00517730291957947		-5.26347103020328	analogous	55.0741996765137	15.4554395675659	39.7504081726074	63.4658660888672	171.140106201172	407.041625976562	0.0613492988049984	489						0.000197298569505777	0.094082850735731	0.00331336959800432	1.14260965512003	0.0523574057268954	0.0498078653519385	0.054985168271518	0.0523574057268954
51.5042610168457	19.6950988769531	30.7537746429443	64.0554275512695	174.324020385742	383.726257324219	0.0357389263808727	490						0.0001928532519862	0.0937766338804104	0.00313414043484149	1.13446328442748	Europe	Russian Federation	temperate	1	0.0530261020648761	0.0503667234026062	0.055782412663	0.0530261020648761	0.00541568926039379		-5.21845511939151	analogous	51.5042610168457	19.6950988769531	30.7537746429443	64.0554275512695	174.324020385742	383.726257324219	0.0357389263808727	490						0.0001928532519862	0.0937766338804104	0.00313414043484149	1.13446328442748	0.0530261020648761	0.0503667234026062	0.055782412663	0.0530261020648761
52.4842262268066	19.4039897918701	31.9136161804199	64.0190887451172	177.803756713867	387.295471191406	0.0253696925938129	491						0.000183283652475055	0.0939396977603364	0.00293290550326104	1.12898673224628	Europe	Russian Federation	temperate	1	0.0531911839044747	0.0505593749841471	0.0559470970003873	0.0531911839044747	0.00538772201624022		-5.22363261489041	analogous	52.4842262268066	19.4039897918701	31.9136161804199	64.0190887451172	177.803756713867	387.295471191406	0.0253696925938129	491						0.000183283652475055	0.0939396977603364	0.00293290550326104	1.12898673224628	0.0531911839044747	0.0505593749841471	0.0559470970003873	0.0531911839044747
52.9593505859375	19.1408443450928	31.6461982727051	63.6870956420898	180.359924316406	413.434936523438	0.0497569069266319	492						0.000178164161445733	0.0941406856542658	0.00280779080936927	1.11946775805214	Europe	Russian Federation	temperate	1	0.0533602219692318	0.0507216974580616	0.0561348033207534	0.0533602219692318	0.00541310586269179		-5.21893225423831	analogous	52.9593505859375	19.1408443450928	31.6461982727051	63.6870956420898	180.359924316406	413.434936523438	0.0497569069266319	492						0.000178164161445733	0.0941406856542658	0.00280779080936927	1.11946775805214	0.0533602219692318	0.0507216974580616	0.0561348033207534	0.0533602219692318
55.6063804626465	21.9243946075439	29.7584133148193	63.056224822998	183.042373657227	413.054077148438	0.0204560812562704	493						0.000177036419276554	0.0951701665398497	0.00271717712613991	1.10799286820711	Europe	Russian Federation	temperate	1	0.0535089565127271	0.0508415838673904	0.0562798151301258	0.0535089565127271	0.00543823126273544		-5.21430140650887	analogous	55.6063804626465	21.9243946075439	29.7584133148193	63.056224822998	183.042373657227	413.054077148438	0.0204560812562704	493						0.000177036419276554	0.0951701665398497	0.00271717712613991	1.10799286820711	0.0535089565127271	0.0508415838673904	0.0562798151301258	0.0535089565127271
64.083854675293	25.4391460418701	29.9868068695068	61.8768196105957	185.585678100586	468.860443115234	0.0175619591027498	494						0.00017369085929095	0.0956903738530024	0.00261319274764269	1.09439469705529	Europe	Russian Federation	temperate	1	0.05355202491952	0.0509484256356695	0.0562727918929914	0.05355202491952	0.00532436625732192		-5.23546158717872	analogous	64.083854675293	25.4391460418701	29.9868068695068	61.8768196105957	185.585678100586	468.860443115234	0.0175619591027498	494						0.00017369085929095	0.0956903738530024	0.00261319274764269	1.09439469705529	0.05355202491952	0.0509484256356695	0.0562727918929914	0.05355202491952
75.3498840332031	26.900707244873	32.9588623046875	59.9567756652832	179.21989440918	549.3671875	0.0205279290676117	495						0.000164004531138518	0.0945669509206664	0.0024673868384811	1.07958240912154	Europe	Russian Federation	temperate	1	0.0533983112007338	0.0508018844823038	0.0561031575642591	0.0533983112007338	0.00530127308195523		-5.23980828312596	analogous	75.3498840332031	26.900707244873	32.9588623046875	59.9567756652832	179.21989440918	549.3671875	0.0205279290676117	495						0.000164004531138518	0.0945669509206664	0.0024673868384811	1.07958240912154	0.0533983112007338	0.0508018844823038	0.0561031575642591	0.0533983112007338
77.602180480957	22.6093292236328	38.9223327636719	57.6994438171387	167.186111450195	705.08642578125	0.00606922246515751	496						0.000154430154912049	0.0925019319027172	0.00232399073018282	1.0695053483565	Europe	Russian Federation	temperate	1	0.0530018030691027	0.0503031220084132	0.0557834016362458	0.0530018030691027	0.00548027962783267		-5.20659915234728	analogous	77.602180480957	22.6093292236328	38.9223327636719	57.6994438171387	167.186111450195	705.08642578125	0.00606922246515751	496						0.000154430154912049	0.0925019319027172	0.00232399073018282	1.0695053483565	0.0530018030691027	0.0503031220084132	0.0557834016362458	0.0530018030691027
70.7939987182617	16.2225666046143	45.8588943481445	56.4351539611816	153.549514770508	666.549194335938	0.00434920750558376	497						0.000150915059331283	0.0904773879025113	0.00223297797428281	1.05752455818854	Europe	Russian Federation	temperate	1	0.0524373206900308	0.0495201275603192	0.0554011956610153	0.0524373206900308	0.0058810681006961		-5.13601688378968	analogous	70.7939987182617	16.2225666046143	45.8588943481445	56.4351539611816	153.549514770508	666.549194335938	0.00434920750558376	497						0.000150915059331283	0.0904773879025113	0.00223297797428281	1.05752455818854	0.0524373206900308	0.0495201275603192	0.0554011956610153	0.0524373206900308
64.8228378295898	11.6552505493164	53.5088424682617	57.3031387329102	150.035049438477	593.049133300781	0.00394515227526426	498						0.000145773318628152	0.0887325916716732	0.00218294033761252	1.04539794455279	Europe	Russian Federation	temperate	1	0.0520067241111054	0.048970256895466	0.0550495585453692	0.0520067241111054	0.00607930164990315		-5.1028654498143	analogous	64.8228378295898	11.6552505493164	53.5088424682617	57.3031387329102	150.035049438477	593.049133300781	0.00394515227526426	498						0.000145773318628152	0.0887325916716732	0.00218294033761252	1.04539794455279	0.0520067241111054	0.048970256895466	0.0550495585453692	0.0520067241111054
62.0936546325684	9.42530059814453	60.7581214904785	59.5838775634766	151.64778137207	551.163757324219	0.00391343468800187	499						0.000145743856127117	0.0869002095583482	0.00216154137137503	1.03399954091314	Europe	Russian Federation	temperate	1	0.051672110530411	0.0485851843427406	0.0547286423471286	0.051672110530411	0.00614345800438808		-5.0923675024596	analogous	62.0936546325684	9.42530059814453	60.7581214904785	59.5838775634766	151.64778137207	551.163757324219	0.00391343468800187	499						0.000145743856127117	0.0869002095583482	0.00216154137137503	1.03399954091314	0.051672110530411	0.0485851843427406	0.0547286423471286	0.051672110530411
59.6916084289551	8.49752616882324	64.350456237793	61.8623199462891	158.183044433594	507.644683837891	0.0033681218046695	500						0.000154232197391119	0.0849897383756143	0.00214925308994528	1.02373806125889	Europe	Russian Federation	temperate	1	0.0516132325526639	0.0485977558859469	0.0546573982376985	0.0516132325526639	0.0060596423517516		-5.10610449850531	analogous	59.6916084289551	8.49752616882324	64.350456237793	61.8623199462891	158.183044433594	507.644683837891	0.0033681218046695	500						0.000154232197391119	0.0849897383756143	0.00214925308994528	1.02373806125889	0.0516132325526639	0.0485977558859469	0.0546573982376985	0.0516132325526639
55.6513862609863	8.06552410125732	63.1700744628906	62.9419441223145	168.870498657227	381.156646728516	0.00276793306693435	501						0.000155002021090807	0.0847856634191369	0.00210516653941738	1.01398986654686	Europe	Russian Federation	temperate	1	0.0519042254899902	0.0490280341400671	0.0548282256237624	0.0519042254899902	0.00580019148369529		-5.14986434754451	analogous	55.6513862609863	8.06552410125732	63.1700744628906	62.9419441223145	168.870498657227	381.156646728516	0.00276793306693435	501						0.000155002021090807	0.0847856634191369	0.00210516653941738	1.01398986654686	0.0519042254899902	0.0490280341400671	0.0548282256237624	0.0519042254899902
53.3519287109375	7.8112325668335	62.7324409484863	62.4688758850098	173.955535888672	290.0576171875	0.00283264694735408	502						0.000159705707887024	0.0842529332258114	0.00203939685925728	1.00262484492921	Europe	Russian Federation	temperate	1	0.0520206625391608	0.049200736834715	0.0549291032541252	0.0520206625391608	0.00572836641941024		-5.16232488150067	analogous	53.3519287109375	7.8112325668335	62.7324409484863	62.4688758850098	173.955535888672	290.0576171875	0.00283264694735408	502						0.000159705707887024	0.0842529332258114	0.00203939685925728	1.00262484492921	0.0520206625391608	0.049200736834715	0.0549291032541252	0.0520206625391608
55.3585586547852	7.58936786651611	65.3354110717773	61.986946105957	172.654220581055	302.310485839844	0.00243170070461929	503						0.000159424900356239	0.0840990973462327	0.00202675330538624	0.993629427344759	Europe	Russian Federation	temperate	1	0.0518324561348088	0.0489469357686247	0.0547816848769576	0.0518324561348088	0.00583474910833296		-5.14392401188305	analogous	55.3585586547852	7.58936786651611	65.3354110717773	61.986946105957	172.654220581055	302.310485839844	0.00243170070461929	503						0.000159424900356239	0.0840990973462327	0.00202675330538624	0.993629427344759	0.0518324561348088	0.0489469357686247	0.0547816848769576	0.0518324561348088
57.5034027099609	7.44004011154175	67.5269088745117	62.1469841003418	171.689819335938	375.74658203125	0.00196598283946514	504						0.000153207928534405	0.0848929479035529	0.00205998112633439	0.986325859422429	Europe	Russian Federation	temperate	1	0.0516776551781464	0.04874617941689	0.0546496200995973	0.0516776551781464	0.00590344068270732		-5.13221993148544	analogous	57.5034027099609	7.44004011154175	67.5269088745117	62.1469841003418	171.689819335938	375.74658203125	0.00196598283946514	504						0.000153207928534405	0.0848929479035529	0.00205998112633439	0.986325859422429	0.0516776551781464	0.04874617941689	0.0546496200995973	0.0516776551781464
57.1047210693359	7.64143466949463	66.3867797851562	62.580394744873	173.779907226562	344.280853271484	0.00219184579327703	505						0.000143498799563203	0.0864892867822595	0.00211963853983116	0.979751047511607	Europe	Russian Federation	temperate	1	0.0517636212179159	0.048899464127282	0.054664500628181	0.0517636212179159	0.00576503650089902		-5.15594379381559	analogous	57.1047210693359	7.64143466949463	66.3867797851562	62.580394744873	173.779907226562	344.280853271484	0.00219184579327703	505						0.000143498799563203	0.0864892867822595	0.00211963853983116	0.979751047511607	0.0517636212179159	0.048899464127282	0.054664500628181	0.0517636212179159
53.9455947875977	8.17705249786377	61.4124145507812	62.7813453674316	177.991790771484	311.327911376953	0.00226244051009417	506						0.000139695311459801	0.086348935950232	0.00219749677883651	0.974902223570202	Europe	Russian Federation	temperate	1	0.052097068014065	0.0493722575638726	0.0548837569971377	0.052097068014065	0.00551149943326507		-5.20091856338862	analogous	53.9455947875977	8.17705249786377	61.4124145507812	62.7813453674316	177.991790771484	311.327911376953	0.00226244051009417	506						0.000139695311459801	0.086348935950232	0.00219749677883651	0.974902223570202	0.052097068014065	0.0493722575638726	0.0548837569971377	0.052097068014065
49.4827461242676	7.9749698638916	58.610279083252	62.5442390441895	182.377197265625	263.40185546875	0.00350181013345718	507						0.000133578014196799	0.0857469671594168	0.00224498422049115	0.968885088059761	Europe	Russian Federation	temperate	1	0.0522946957035787	0.0496122689389068	0.055033851450405	0.0522946957035787	0.00542158251149814		-5.21736752985619	analogous	49.4827461242676	7.9749698638916	58.610279083252	62.5442390441895	182.377197265625	263.40185546875	0.00350181013345718	507						0.000133578014196799	0.0857469671594168	0.00224498422049115	0.968885088059761	0.0522946957035787	0.0496122689389068	0.055033851450405	0.0522946957035787
45.5295562744141	7.40774250030518	59.4175491333008	62.3296432495117	185.472763061523	237.531707763672	0.00139491551090032	508						0.000127541884165642	0.0851486710967476	0.00221730465402877	0.96095744601872	Europe	Russian Federation	temperate	1	0.0522725894940028	0.0495701337861134	0.0550335553377836	0.0522725894940028	0.00546342155167026		-5.20968002767827	analogous	45.5295562744141	7.40774250030518	59.4175491333008	62.3296432495117	185.472763061523	237.531707763672	0.00139491551090032	508						0.000127541884165642	0.0851486710967476	0.00221730465402877	0.96095744601872	0.0522725894940028	0.0495701337861134	0.0550335553377836	0.0522725894940028
41.2750205993652	7.57205200195312	56.545825958252	62.6392974853516	186.186904907227	229.328536987305	0.00134008377790451	509						0.000125182166711427	0.0838216413850262	0.00217666207418448	0.950141898009272	Europe	Russian Federation	temperate	1	0.0524793921607759	0.049754749087379	0.055255155932812	0.0524793921607759	0.00550040684543302		-5.20293321758258	analogous	41.2750205993652	7.57205200195312	56.545825958252	62.6392974853516	186.186904907227	229.328536987305	0.00134008377790451	509						0.000125182166711427	0.0838216413850262	0.00217666207418448	0.950141898009272	0.0524793921607759	0.049754749087379	0.055255155932812	0.0524793921607759
39.7319450378418	7.92064523696899	52.2642669677734	63.2944869995117	185.287231445312	225.899856567383	0.00205819262191653	510						0.000127804440305922	0.0815565086243991	0.00219717823685364	0.937481195312004	Europe	Russian Federation	temperate	1	0.0527704805889717	0.0500709471447361	0.0555497685116912	0.0527704805889717	0.00547882136695503		-5.20686528017783	analogous	39.7319450378418	7.92064523696899	52.2642669677734	63.2944869995117	185.287231445312	225.899856567383	0.00205819262191653	510						0.000127804440305922	0.0815565086243991	0.00219717823685364	0.937481195312004	0.0527704805889717	0.0500709471447361	0.0555497685116912	0.0527704805889717
40.9351348876953	8.2248649597168	52.1018753051758	63.2889633178711	186.821624755859	268.347869873047	0.00244684983044863	511						0.000128494465796149	0.0805823912559368	0.00234052644702768	0.931096582448134	Europe	Russian Federation	temperate	1	0.0527203891910816	0.0500737053221185	0.0554569294106349	0.0527203891910816	0.00538322408851633		-5.22446781134235	analogous	40.9351348876953	8.2248649597168	52.1018753051758	63.2889633178711	186.821624755859	268.347869873047	0.00244684983044863	511						0.000128494465796149	0.0805823912559368	0.00234052644702768	0.931096582448134	0.0527203891910816	0.0500737053221185	0.0554569294106349	0.0527203891910816
42.5160903930664	9.18313694000244	52.0030517578125	62.8774070739746	191.839797973633	363.107330322266	0.00295990682207048	512						0.000125739101722712	0.0812206920718468	0.00234966090947	0.921551257517694	Europe	Russian Federation	temperate	1	0.0527729728130057	0.0501425959250067	0.0554538364197816	0.0527729728130057	0.00531124049477489		-5.23792985617679	analogous	42.5160903930664	9.18313694000244	52.0030517578125	62.8774070739746	191.839797973633	363.107330322266	0.00295990682207048	512						0.000125739101722712	0.0812206920718468	0.00234966090947	0.921551257517694	0.0527729728130057	0.0501425959250067	0.0554538364197816	0.0527729728130057
50.1888427734375	10.9897031784058	52.9843330383301	61.3802833557129	188.587890625	432.173248291016	0.00264457217417657	513						0.000125723889743519	0.0805879463115101	0.00235726687385368	0.908864960618851	Europe	Russian Federation	temperate	1	0.0526154011735064	0.0499867467569414	0.0552951216414271	0.0526154011735064	0.00530837488448572		-5.23846953869002	analogous	50.1888427734375	10.9897031784058	52.9843330383301	61.3802833557129	188.587890625	432.173248291016	0.00264457217417657	513						0.000125723889743519	0.0805879463115101	0.00235726687385368	0.908864960618851	0.0526154011735064	0.0499867467569414	0.0552951216414271	0.0526154011735064
60.240306854248	9.76141548156738	60.4834136962891	60.298267364502	164.478515625	640.217102050781	0.00268571404740214	514						0.000127033597709953	0.0795188339787171	0.00238603464729461	0.89731781838927	Europe	Russian Federation	temperate	1	0.0517662076473666	0.0489340064410173	0.0546292002953896	0.0517662076473666	0.00569519385437228		-5.1681326432642	analogous	60.240306854248	9.76141548156738	60.4834136962891	60.298267364502	164.478515625	640.217102050781	0.00268571404740214	514						0.000127033597709953	0.0795188339787171	0.00238603464729461	0.89731781838927	0.0517662076473666	0.0489340064410173	0.0546292002953896	0.0517662076473666
55.1628799438477	6.64895677566528	71.7156677246094	59.9719161987305	145.518524169922	749.145568847656	0.00359981600195169	515						0.000127375792073936	0.0791362012745183	0.00243787769302112	0.89061606102313	Europe	Russian Federation	temperate	1	0.0505911513113988	0.0472603791305871	0.0539558237448467	0.0505911513113988	0.00669544461425955		-5.00632789214717	analogous	55.1628799438477	6.64895677566528	71.7156677246094	59.9719161987305	145.518524169922	749.145568847656	0.00359981600195169	515						0.000127375792073936	0.0791362012745183	0.00243787769302112	0.89061606102313	0.0505911513113988	0.0472603791305871	0.0539558237448467	0.0505911513113988
47.3424606323242	5.88954830169678	75.1948394775391	64.7785263061523	169.23030090332	505.520965576172	0.00418752711266279	516						0.000125546768031257	0.0795597306133437	0.0025043463115773	0.888598468879327	Europe	Russian Federation	temperate	1	0.0508007150888311	0.0477125507198437	0.0539421735094365	0.0508007150888311	0.00622962278959278		-5.07843949543273	analogous	47.3424606323242	5.88954830169678	75.1948394775391	64.7785263061523	169.23030090332	505.520965576172	0.00418752711266279	516						0.000125546768031257	0.0795597306133437	0.0025043463115773	0.888598468879327	0.0508007150888311	0.0477125507198437	0.0539421735094365	0.0508007150888311
43.2332191467285	5.5775318145752	71.4109649658203	68.9671630859375	180.728698730469	355.465576171875	0.00525129586458206	517						0.000131367836369207	0.0801005796683365	0.00258353132133429	0.889135892328178	Europe	Russian Federation	temperate	1	0.0513363096389474	0.0485211105129536	0.0542049567335197	0.0513363096389474	0.00568384622056609		-5.1701271239046	analogous	43.2332191467285	5.5775318145752	71.4109649658203	68.9671630859375	180.728698730469	355.465576171875	0.00525129586458206	517						0.000131367836369207	0.0801005796683365	0.00258353132133429	0.889135892328178	0.0513363096389474	0.0485211105129536	0.0542049567335197	0.0513363096389474
44.5508041381836	4.77632904052734	71.561149597168	68.1823654174805	179.538467407227	382.321197509766	0.00591682177037001	518						0.000146249550700211	0.0809461948064574	0.00260875763842673	0.890457949205008	Europe	Russian Federation	temperate	1	0.0512571364864632	0.0484457187885816	0.0541393567047027	0.0512571364864632	0.00569363791612108		-5.16840588257307	analogous	44.5508041381836	4.77632904052734	71.561149597168	68.1823654174805	179.538467407227	382.321197509766	0.00591682177037001	518						0.000146249550700211	0.0809461948064574	0.00260875763842673	0.890457949205008	0.0512571364864632	0.0484457187885816	0.0541393567047027	0.0512571364864632
51.2324256896973	5.16278123855591	74.0148696899414	63.8864440917969	168.278900146484	489.264434814453	0.00506948633119464	519						0.000163122694935021	0.0824577517343849	0.00260127101093871	0.89191318614426	Europe	Russian Federation	temperate	1	0.0507314457860348	0.047720200826512	0.0538100336458185	0.0507314457860348	0.00608983281930651		-5.10113464931094	analogous	51.2324256896973	5.16278123855591	74.0148696899414	63.8864440917969	168.278900146484	489.264434814453	0.00506948633119464	519						0.000163122694935021	0.0824577517343849	0.00260127101093871	0.89191318614426	0.0507314457860348	0.047720200826512	0.0538100336458185	0.0507314457860348
59.1703948974609	4.92761468887329	79.1126861572266	62.6021575927734	148.960571289062	606.285217285156	0.00375723419710994	520						0.000176963194907353	0.0846954901116568	0.00258535141983889	0.894136173357159	Europe	Russian Federation	temperate	1	0.0500571241466922	0.0466359695563478	0.053524306616579	0.0500571241466922	0.00688833706023122		-4.97792557864176	analogous	59.1703948974609	4.92761468887329	79.1126861572266	62.6021575927734	148.960571289062	606.285217285156	0.00375723419710994	520						0.000176963194907353	0.0846954901116568	0.00258535141983889	0.894136173357159	0.0500571241466922	0.0466359695563478	0.053524306616579	0.0500571241466922
55.0468330383301	5.10928058624268	77.2876052856445	63.363410949707	158.508895874023	518.323669433594	0.00297763524577022	521						0.000194888465181601	0.0866868929896553	0.00254278546046031	0.901969555117209	Europe	Russian Federation	temperate	1	0.050285779620109	0.0470408371834088	0.053601492194738	0.050285779620109	0.00656065501132923		-5.02666483172276	analogous	55.0468330383301	5.10928058624268	77.2876052856445	63.363410949707	158.508895874023	518.323669433594	0.00297763524577022	521						0.000194888465181601	0.0866868929896553	0.00254278546046031	0.901969555117209	0.050285779620109	0.0470408371834088	0.053601492194738	0.050285779620109
45.1120376586914	6.04821825027466	67.5555267333984	63.815372467041	166.332733154297	410.957885742188	0.00313425599597394	522						0.000203533525732832	0.0891172079685666	0.00247295259742576	0.910417132779635	Europe	Russian Federation	temperate	1	0.0509791778202949	0.0480098508944629	0.054000783103415	0.0509791778202949	0.00599093220895212		-5.11750825142557	analogous	45.1120376586914	6.04821825027466	67.5555267333984	63.815372467041	166.332733154297	410.957885742188	0.00313425599597394	522						0.000203533525732832	0.0891172079685666	0.00247295259742576	0.910417132779635	0.0509791778202949	0.0480098508944629	0.054000783103415	0.0509791778202949
47.0987586975098	6.93281507492065	63.6301345825195	62.3428993225098	167.229736328125	379.067718505859	0.00312780449166894	523						0.000209174466305852	0.0921599017799075	0.0024169027981221	0.919367756970904	Europe	Russian Federation	temperate	1	0.0512170653987245	0.0483118673028924	0.0541490564523904	0.0512170653987245	0.00583718914949797		-5.14350590802632	analogous	47.0987586975098	6.93281507492065	63.6301345825195	62.3428993225098	167.229736328125	379.067718505859	0.00312780449166894	523						0.000209174466305852	0.0921599017799075	0.0024169027981221	0.919367756970904	0.0512170653987245	0.0483118673028924	0.0541490564523904	0.0512170653987245
46.4323692321777	7.04135513305664	61.5519485473633	61.6168212890625	168.569778442383	358.99560546875	0.00292087206616998	524						0.000211864969543382	0.0944842587520647	0.00245203209574412	0.928409428345169	Europe	Russian Federation	temperate	1	0.0512943918523591	0.0484431449159306	0.0541861170629841	0.0512943918523591	0.00574297214705344		-5.15977840700667	analogous	46.4323692321777	7.04135513305664	61.5519485473633	61.6168212890625	168.569778442383	358.99560546875	0.00292087206616998	524						0.000211864969543382	0.0944842587520647	0.00245203209574412	0.928409428345169	0.0512943918523591	0.0484431449159306	0.0541861170629841	0.0512943918523591
40.3371849060059	6.37041282653809	56.2963409423828	61.5415153503418	166.338455200195	344.560028076172	0.00279663829132915	525						0.000211276811243998	0.095226817808326	0.00259786536911599	0.937229834283558	Europe	Russian Federation	temperate	1	0.0514711053444922	0.0486508006298858	0.0543170592249947	0.0514711053444922	0.00566625859510891		-5.1732262388149	analogous	40.3371849060059	6.37041282653809	56.2963409423828	61.5415153503418	166.338455200195	344.560028076172	0.00279663829132915	525						0.000211276811243998	0.095226817808326	0.00259786536911599	0.937229834283558	0.0514711053444922	0.0486508006298858	0.0543170592249947	0.0514711053444922
35.7032356262207	6.42813587188721	51.0276298522949	61.2277755737305	171.113876342773	342.688568115234	0.00303224404342473	526						0.000208284774506511	0.0957718145975093	0.00266771559544964	0.946031427503237	Europe	Russian Federation	temperate	1	0.0518090769272084	0.0490415676095634	0.0546092757572513	0.0518090769272084	0.00556770814768792		-5.19077177332811	analogous	35.7032356262207	6.42813587188721	51.0276298522949	61.2277755737305	171.113876342773	342.688568115234	0.00303224404342473	526						0.000208284774506511	0.0957718145975093	0.00266771559544964	0.946031427503237	0.0518090769272084	0.0490415676095634	0.0546092757572513	0.0518090769272084
34.0910453796387	6.4262170791626	49.8054618835449	61.0810928344727	170.843185424805	347.263397216797	0.0035010683350265	527						0.000207553554172605	0.0964745617086261	0.0027100408188902	0.95819351148497	Europe	Russian Federation	temperate	1	0.0518271883600059	0.049061918974022	0.0546415946168861	0.0518271883600059	0.00557967564286414		-5.18862463279742	analogous	34.0910453796387	6.4262170791626	49.8054618835449	61.0810928344727	170.843185424805	347.263397216797	0.0035010683350265	527						0.000207553554172605	0.0964745617086261	0.0027100408188902	0.95819351148497	0.0518271883600059	0.049061918974022	0.0546415946168861	0.0518271883600059
34.8151512145996	6.24235010147095	50.8364219665527	61.2193565368652	168.420928955078	335.786163330078	0.0036169879604131	528						0.000206454788574034	0.0965943417293033	0.00287314514713254	0.969973067505593	Europe	Russian Federation	temperate	1	0.0516184375206402	0.0488679642929362	0.0544083289288402	0.0516184375206402	0.00554036463590393		-5.19569496163368	analogous	34.8151512145996	6.24235010147095	50.8364219665527	61.2193565368652	168.420928955078	335.786163330078	0.0036169879604131	528						0.000206454788574034	0.0965943417293033	0.00287314514713254	0.969973067505593	0.0516184375206402	0.0488679642929362	0.0544083289288402	0.0516184375206402
35.5213394165039	6.44344758987427	49.6590423583984	61.3349380493164	164.671081542969	350.40625	0.00287140812724829	529						0.000203903142545817	0.0963241355674168	0.00305911718159102	0.981105935164092	Europe	Russian Federation	temperate	1	0.0515195638045983	0.0487594202594729	0.0543111428229265	0.0515195638045983	0.00555172256345358		-5.19364702758572	analogous	35.5213394165039	6.44344758987427	49.6590423583984	61.3349380493164	164.671081542969	350.40625	0.00287140812724829	529						0.000203903142545817	0.0963241355674168	0.00305911718159102	0.981105935164092	0.0515195638045983	0.0487594202594729	0.0543111428229265	0.0515195638045983
36.5946159362793	7.14229917526245	49.224048614502	61.0100021362305	161.500183105469	384.840728759766	0.00268610846251249	530						0.000199084707722008	0.0960170193591805	0.00316951638367476	0.99235829647518	Europe	Russian Federation	temperate	1	0.0514045263479673	0.0486334556012796	0.0542109616351336	0.0514045263479673	0.00557750603385397		-5.18901354983765	analogous	36.5946159362793	7.14229917526245	49.224048614502	61.0100021362305	161.500183105469	384.840728759766	0.00268610846251249	530						0.000199084707722008	0.0960170193591805	0.00316951638367476	0.99235829647518	0.0514045263479673	0.0486334556012796	0.0542109616351336	0.0514045263479673
37.5189933776855	7.48521184921265	50.3792343139648	60.1689033508301	160.974609375	402.054779052734	0.00279540242627263	531						0.000190923461734812	0.0960554837285212	0.00322885314589217	1.00630620214096	Europe	Russian Federation	temperate	1	0.0512466957558226	0.0484754572174457	0.0540617562812219	0.0512466957558226	0.00558629906377621		-5.18743827480129	analogous	37.5189933776855	7.48521184921265	50.3792343139648	60.1689033508301	160.974609375	402.054779052734	0.00279540242627263	531						0.000190923461734812	0.0960554837285212	0.00322885314589217	1.00630620214096	0.0512466957558226	0.0484754572174457	0.0540617562812219	0.0512466957558226
39.945240020752	7.01995182037354	53.2049026489258	59.2337455749512	155.166519165039	470.693023681641	0.0028457622975111	532						0.00019039484875697	0.0965209553568289	0.00321206384023473	1.02270359725286	Europe	Russian Federation	temperate	1	0.0509653997516617	0.0480973061182919	0.0538563019904388	0.0509653997516617	0.00575899587214695		-5.15699214722345	analogous	39.945240020752	7.01995182037354	53.2049026489258	59.2337455749512	155.166519165039	470.693023681641	0.0028457622975111	532						0.00019039484875697	0.0965209553568289	0.00321206384023473	1.02270359725286	0.0509653997516617	0.0480973061182919	0.0538563019904388	0.0509653997516617
41.7780265808105	6.93562841415405	52.0884246826172	58.5615081787109	144.7021484375	605.586364746094	0.00281793484464288	533						0.000184131084951138	0.0975270216764597	0.0031639959619537	1.0382986035197	Europe	Russian Federation	temperate	1	0.0509119637315187	0.0479037465545921	0.0539060524139444	0.0509119637315187	0.00600230585935237		-5.11561157369015	analogous	41.7780265808105	6.93562841415405	52.0884246826172	58.5615081787109	144.7021484375	605.586364746094	0.00281793484464288	533						0.000184131084951138	0.0975270216764597	0.0031639959619537	1.0382986035197	0.0509119637315187	0.0479037465545921	0.0539060524139444	0.0509119637315187
40.8733940124512	7.31015396118164	52.0562438964844	56.5048866271973	135.385604858398	708.233215332031	0.00319143268279731	534						0.000175332575283929	0.099390429758121	0.00308262677501723	1.05184699331823	Europe	Russian Federation	temperate	1	0.0507006921089317	0.0475079867912173	0.0538624501969648	0.0507006921089317	0.00635446340574748		-5.05859781445211	analogous	40.8733940124512	7.31015396118164	52.0562438964844	56.5048866271973	135.385604858398	708.233215332031	0.00319143268279731	534						0.000175332575283929	0.099390429758121	0.00308262677501723	1.05184699331823	0.0507006921089317	0.0475079867912173	0.0538624501969648	0.0507006921089317
44.2054290771484	8.4397144317627	51.6798858642578	55.4670600891113	134.417556762695	662.048400878906	0.00444885715842247	535						0.000168351784778451	0.102183812775943	0.0029643014177236	1.06330820471016	Europe	Russian Federation	temperate	1	0.05074687285424	0.0475335449076075	0.0539422865212608	0.05074687285424	0.00640874161365328		-5.05009234344482	analogous	44.2054290771484	8.4397144317627	51.6798858642578	55.4670600891113	134.417556762695	662.048400878906	0.00444885715842247	535						0.000168351784778451	0.102183812775943	0.0029643014177236	1.06330820471016	0.05074687285424	0.0475335449076075	0.0539422865212608	0.05074687285424
47.8410797119141	8.93616676330566	53.1083183288574	57.395320892334	138.894546508789	680.995971679688	0.00516674341633916	536						0.000162967611340008	0.105212849111068	0.0028154718294377	1.07541878298737	Europe	Russian Federation	temperate	1	0.0509206738644028	0.0477667096449438	0.0540301435300616	0.0509206738644028	0.00626343388511776		-5.07302670031684	analogous	47.8410797119141	8.93616676330566	53.1083183288574	57.395320892334	138.894546508789	680.995971679688	0.00516674341633916	536						0.000162967611340008	0.105212849111068	0.0028154718294377	1.07541878298737	0.0509206738644028	0.0477667096449438	0.0540301435300616	0.0509206738644028
49.3124198913574	8.28267669677734	58.5596694946289	60.1394119262695	141.833068847656	739.683715820312	0.00321685872040689	537						0.000153632538658322	0.107597503223516	0.00266856009108726	1.09114478524319	Europe	Russian Federation	temperate	1	0.0508298337620507	0.0476734365212138	0.0539617940788883	0.0508298337620507	0.00628835755767451		-5.06905536197405	analogous	49.3124198913574	8.28267669677734	58.5596694946289	60.1394119262695	141.833068847656	739.683715820312	0.00321685872040689	537						0.000153632538658322	0.107597503223516	0.00266856009108726	1.09114478524319	0.0508298337620507	0.0476734365212138	0.0539617940788883	0.0508298337620507
52.2975997924805	8.54542255401611	60.564266204834	58.5053482055664	132.487686157227	787.152954101562	0.00231821625493467	538						0.000144562098760604	0.109815390425209	0.00256566795059487	1.10821015052721	Europe	Russian Federation	temperate	1	0.0505596863276291	0.0471947803405081	0.0538817623594099	0.0505596863276291	0.00668698201890183		-5.0075926248773	analogous	52.2975997924805	8.54542255401611	60.564266204834	58.5053482055664	132.487686157227	787.152954101562	0.00231821625493467	538						0.000144562098760604	0.109815390425209	0.00256566795059487	1.10821015052721	0.0505596863276291	0.0471947803405081	0.0538817623594099	0.0505596863276291
53.9454765319824	9.4701509475708	58.6815757751465	55.7502937316895	118.747215270996	764.179809570312	0.00226279604248703	539						0.000132402561125313	0.11099080141343	0.00251107782470368	1.12251481066884	Europe	Russian Federation	temperate	1	0.050385417706486	0.0467666911413406	0.0539431910261711	0.050385417706486	0.00717649988483049		-4.93694349600098	analogous	53.9454765319824	9.4701509475708	58.6815757751465	55.7502937316895	118.747215270996	764.179809570312	0.00226279604248703	539						0.000132402561125313	0.11099080141343	0.00251107782470368	1.12251481066884	0.050385417706486	0.0467666911413406	0.0539431910261711	0.050385417706486
54.8421592712402	10.888069152832	52.0560150146484	54.5270156860352	118.379745483398	813.801025390625	0.00233055092394352	540						0.000117661410057823	0.110728550838977	0.00249619854095783	1.13048495644073	Europe	Russian Federation	temperate	1	0.0508261848663743	0.0472934526892755	0.0543361497927181	0.0508261848663743	0.00704269710344258		-4.95576407089612	analogous	54.8421592712402	10.888069152832	52.0560150146484	54.5270156860352	118.379745483398	813.801025390625	0.00233055092394352	540						0.000117661410057823	0.110728550838977	0.00249619854095783	1.13048495644073	0.0508261848663743	0.0472934526892755	0.0543361497927181	0.0508261848663743
68.6837692260742	21.6990222930908	40.3335800170898	43.7993545532227	115.008934020996	813.19287109375	0.00634887721389532	544						0.000101241825385357	0.131820413873844	0.00156290443754474	1.32901991221622	Europe	Russian Federation	temperate	1	0.051430857332823	0.0475840666288173	0.055235784632111	0.051430857332823	0.00765171800329378		-4.87282508076306	analogous	68.6837692260742	21.6990222930908	40.3335800170898	43.7993545532227	115.008934020996	813.19287109375	0.00634887721389532	544						0.000101241825385357	0.131820413873844	0.00156290443754474	1.32901991221622	0.051430857332823	0.0475840666288173	0.055235784632111	0.051430857332823
66.3984527587891	17.5067291259766	44.6632652282715	32.4187431335449	96.8318405151367	769.569396972656	0.00697352970018983	545						9.10214294122082e-05	0.132663675734265	0.00132308834434356	1.40873414378657	Europe	Russian Federation	temperate	1	0.0506421054777925	0.0461248472424088	0.0550698199120414	0.0506421054777925	0.00894497266963267		-4.71666361740537	analogous	66.3984527587891	17.5067291259766	44.6632652282715	32.4187431335449	96.8318405151367	769.569396972656	0.00697352970018983	545						9.10214294122082e-05	0.132663675734265	0.00132308834434356	1.40873414378657	0.0506421054777925	0.0461248472424088	0.0550698199120414	0.0506421054777925
68.3596649169922	16.0880527496338	57.2391548156738	25.0488567352295	88.5086517333984	676.672668457031	0.00396259594708681	546						8.7804934337307e-05	0.132854040079437	0.00120752258307469	1.46761295391477	North America	United States	temperate	1	0.0494230637664255	0.0444499295072723	0.0543048343038863	0.0494230637664255	0.00985490479661399		-4.61978599883873	analogous	68.3596649169922	16.0880527496338	57.2391548156738	25.0488567352295	88.5086517333984	676.672668457031	0.00396259594708681	546						8.7804934337307e-05	0.132854040079437	0.00120752258307469	1.46761295391477	0.0494230637664255	0.0444499295072723	0.0543048343038863	0.0494230637664255
67.8652725219727	13.3089218139648	62.7970504760742	35.8863525390625	108.49454498291	628.106872558594	0.00399065483361483	547						9.77095140798255e-05	0.133005266941835	0.00116683491959621	1.52168134359872	North America	United States	temperate	1	0.0499144935088125	0.0454362914502106	0.0543403983349034	0.0499144935088125	0.00890410688469279		-4.72124266096001	analogous	67.8652725219727	13.3089218139648	62.7970504760742	35.8863525390625	108.49454498291	628.106872558594	0.00399065483361483	547						9.77095140798255e-05	0.133005266941835	0.00116683491959621	1.52168134359872	0.0499144935088125	0.0454362914502106	0.0543403983349034	0.0499144935088125
77.0281829833984	15.0029306411743	59.7079925537109	50.3294105529785	133.511810302734	580.359130859375	0.00287225074134767	548	0.0591168965239506	0.652243985105518	110	17	3	0.000102966974431209	0.134508051349414	0.00118055885798391	1.57415089294431	North America	United States	temperate	1	0.0511945087622437	0.0475168337260204	0.0548415448639141	0.0511945087622437	0.00732471113789369	0.00792238776170693	-4.91650155995643	analogous	77.0281829833984	15.0029306411743	59.7079925537109	50.3294105529785	133.511810302734	580.359130859375	0.00287225074134767	548	0.0591168965239506	0.652243985105518	110	17	3	0.000102966974431209	0.134508051349414	0.00118055885798391	1.57415089294431	0.0511945087622437	0.0475168337260204	0.0548415448639141	0.0511945087622437
83.2298278808594	15.4461040496826	57.6924324035645	58.3847694396973	151.737045288086	555.532409667969	0.00257946643978357	549						0.000103513146190811	0.13687065900677	0.00122342450039126	1.631329326625	North America	United States	temperate	1	0.0520208727114288	0.0488607403042571	0.0551697600082812	0.0520208727114288	0.00630901970402412		-5.06577497043712	analogous	83.2298278808594	15.4461040496826	57.6924324035645	58.3847694396973	151.737045288086	555.532409667969	0.00257946643978357	549						0.000103513146190811	0.13687065900677	0.00122342450039126	1.631329326625	0.0520208727114288	0.0488607403042571	0.0551697600082812	0.0520208727114288
84.8897399902344	13.2099447250366	67.9594497680664	63.8666114807129	164.755172729492	497.248260498047	0.00187358795665205	550						0.000102515399760908	0.139424563643747	0.00127722291981105	1.69223017891689	North America	United States	temperate	1	0.0517585050394796	0.0487482240302284	0.0547877501901777	0.0517585050394796	0.00603952615994924		-5.10942972045233	analogous	84.8897399902344	13.2099447250366	67.9594497680664	63.8666114807129	164.755172729492	497.248260498047	0.00187358795665205	550						0.000102515399760908	0.139424563643747	0.00127722291981105	1.69223017891689	0.0517585050394796	0.0487482240302284	0.0547877501901777	0.0517585050394796
86.1391067504883	12.2063779830933	67.6745758056641	67.1924667358398	176.445220947266	503.937164306641	0.000805431278422475	551						0.000100277850432619	0.142739985889353	0.00137250218529476	1.71858406782661	North America	United States	temperate	1	0.0520791764429566	0.0493401865923304	0.0548396814906578	0.0520791764429566	0.00549949489832739		-5.2030990276287	analogous	86.1391067504883	12.2063779830933	67.6745758056641	67.1924667358398	176.445220947266	503.937164306641	0.000805431278422475	551						0.000100277850432619	0.142739985889353	0.00137250218529476	1.71858406782661	0.0520791764429566	0.0493401865923304	0.0548396814906578	0.0520791764429566
80.9843215942383	13.1951055526733	62.1416969299316	67.7841644287109	187.353820800781	476.493194580078	0.000958101823925972	552						0.000111774100194343	0.14533410681133	0.00144315038625879	1.74296816277934	North America	United States	temperate	1	0.0524839998378633	0.0500133677306576	0.0549616870228663	0.0524839998378633	0.0049483192922087		-5.30870729698479	analogous	80.9843215942383	13.1951055526733	62.1416969299316	67.7841644287109	187.353820800781	476.493194580078	0.000958101823925972	552						0.000111774100194343	0.14533410681133	0.00144315038625879	1.74296816277934	0.0524839998378633	0.0500133677306576	0.0549616870228663	0.0524839998378633
78.3558807373047	14.8927440643311	57.7294235229492	67.577522277832	187.362869262695	523.194885253906	0.000665162981022149	553						0.000124297627860684	0.147473491856159	0.00145867177203008	1.75379022527873	North America	United States	temperate	1	0.0526249106002234	0.0502127509980202	0.0550235342085959	0.0526249106002234	0.00481078321057579		-5.33689537847824	analogous	78.3558807373047	14.8927440643311	57.7294235229492	67.577522277832	187.362869262695	523.194885253906	0.000665162981022149	553						0.000124297627860684	0.147473491856159	0.00145867177203008	1.75379022527873	0.0526249106002234	0.0502127509980202	0.0550235342085959	0.0526249106002234
79.9095764160156	14.7303991317749	57.5692558288574	66.2390670776367	186.206893920898	644.986755371094	0.000299957988318056	554						0.000129722904349925	0.149458979789943	0.00150074067477126	1.75355346653121	North America	United States	temperate	1	0.0525158683990015	0.0501366387904443	0.0548813236669587	0.0525158683990015	0.00474468487651434		-5.3507302608191	analogous	79.9095764160156	14.7303991317749	57.5692558288574	66.2390670776367	186.206893920898	644.986755371094	0.000299957988318056	554						0.000129722904349925	0.149458979789943	0.00150074067477126	1.75355346653121	0.0525158683990015	0.0501366387904443	0.0548813236669587	0.0525158683990015
79.6040420532227	12.9123373031616	58.234188079834	65.8822021484375	187.122421264648	670.859313964844	0.00108960666693747	555						0.000125604149455376	0.151127352949065	0.00163829260941207	1.74497788177411	North America	United States	temperate	1	0.0524131117970358	0.0501218219494232	0.0547011011072556	0.0524131117970358	0.00457927915783238		-5.38621368236258	analogous	79.6040420532227	12.9123373031616	58.234188079834	65.8822021484375	187.122421264648	670.859313964844	0.00108960666693747	555						0.000125604149455376	0.151127352949065	0.00163829260941207	1.74497788177411	0.0524131117970358	0.0501218219494232	0.0547011011072556	0.0524131117970358
81.6896896362305	14.6633062362671	59.9040908813477	66.3768539428711	184.6787109375	742.748901367188	0.0071486602537334	556	0.0599632086283498	0.581724230164333	222	32	5	0.000130409017814303	0.14997539243678	0.00178071283929814	1.71483969921186	North America	United States	temperate	1	0.052105087944475	0.0498572411136381	0.054340323986569	0.052105087944475	0.00448308287293094	0.00785812068387485	-5.40744432793666	analogous	81.6896896362305	14.6633062362671	59.9040908813477	66.3768539428711	184.6787109375	742.748901367188	0.0071486602537334	556	0.0599632086283498	0.581724230164333	222	32	5	0.000130409017814303	0.14997539243678	0.00178071283929814	1.71483969921186	0.052105087944475	0.0498572411136381	0.054340323986569	0.052105087944475
80.8637847900391	15.8895244598389	58.0064926147461	67.4120407104492	180.906295776367	731.214477539062	0.0202307943254709	557	0.0543815191910095	0.428415571798948	206	52	7	0.000145406360167348	0.147274318570965	0.001791172539116	1.69346799897267	North America	United States	temperate	1	0.0521174031944872	0.0499031061450219	0.0543359754387438	0.0521174031944872	0.0044328692937219	0.00226411599652232	-5.41870820848993	analogous	80.8637847900391	15.8895244598389	58.0064926147461	67.4120407104492	180.906295776367	731.214477539062	0.0202307943254709	557	0.0543815191910095	0.428415571798948	206	52	7	0.000145406360167348	0.147274318570965	0.001791172539116	1.69346799897267	0.0521174031944872	0.0499031061450219	0.0543359754387438	0.0521174031944872
69.3859405517578	12.5230808258057	59.0399322509766	69.7438125610352	179.300964355469	689.48388671875	0.00593574158847332	558	0.0570490106713922	0.5332553387433	147	19	5	0.000158917551552326	0.143543550009155	0.00180147561087576	1.6705839174929	North America	United States	temperate	1	0.0520446186549114	0.0497564694523726	0.0543240160004527	0.0520446186549114	0.00456754654808012	0.00500439201648078	-5.38877907861349	analogous	69.3859405517578	12.5230808258057	59.0399322509766	69.7438125610352	179.300964355469	689.48388671875	0.00593574158847332	558	0.0570490106713922	0.5332553387433	147	19	5	0.000158917551552326	0.143543550009155	0.00180147561087576	1.6705839174929	0.0520446186549114	0.0497564694523726	0.0543240160004527	0.0520446186549114
65.6094207763672	9.31460857391357	69.1448364257812	71.4892272949219	176.245193481445	619.837341308594	0.00147006195038557	559						0.000168878625073518	0.138650219998561	0.00176629275433456	1.65397960834426	North America	United States	temperate	1	0.051386813029794	0.0488855994097509	0.0538866198968375	0.051386813029794	0.00500102048708659		-5.29811328995576	analogous	65.6094207763672	9.31460857391357	69.1448364257812	71.4892272949219	176.245193481445	619.837341308594	0.00147006195038557	559						0.000168878625073518	0.138650219998561	0.00176629275433456	1.65397960834426	0.051386813029794	0.0488855994097509	0.0538866198968375	0.051386813029794
66.640983581543	12.4537839889526	61.3991279602051	72.4950942993164	167.921279907227	563.040588378906	0.000863103661686182	560						0.000175922692377964	0.132576338258704	0.00164295890602741	1.64962240711523	North America	Canada	temperate	1	0.0518324067473808	0.0492766913009293	0.0543433291685225	0.0518324067473808	0.00506663786759319		-5.28507782384183	analogous	66.640983581543	12.4537839889526	61.3991279602051	72.4950942993164	167.921279907227	563.040588378906	0.000863103661686182	560						0.000175922692377964	0.132576338258704	0.00164295890602741	1.64962240711523	0.0518324067473808	0.0492766913009293	0.0543433291685225	0.0518324067473808
60.5392570495605	12.5809268951416	58.5621643066406	72.3517532348633	165.300491333008	579.926086425781	0.00165616371668875	561	0.0515177277575024	0.577277151649336	337	59	4	0.000183538290844316	0.126093430874635	0.00155211955830792	1.6398939223505	North America	Canada	temperate	1	0.0519529405705018	0.0493053587791321	0.0545292502922141	0.0519529405705018	0.00522389151308199	-0.000435212812999373	-5.2545126542447	analogous	60.5392570495605	12.5809268951416	58.5621643066406	72.3517532348633	165.300491333008	579.926086425781	0.00165616371668875	561	0.0515177277575024	0.577277151649336	337	59	4	0.000183538290844316	0.126093430874635	0.00155211955830792	1.6398939223505	0.0519529405705018	0.0493053587791321	0.0545292502922141	0.0519529405705018
64.9692306518555	12.9821195602417	51.0826416015625	71.2186660766602	167.445739746094	574.205078125	0.000678037467878312	562	0.040608716360279	0.417491736266283	107	12	3	0.000176731475273533	0.118873346337079	0.00138741913157395	1.62901459985096	North America	Canada	temperate	1	0.0526876479349801	0.0499878373495622	0.0553463562502493	0.0526876479349801	0.00535851890068707	-0.0120789315747011	-5.22906766658276	analogous	64.9692306518555	12.9821195602417	51.0826416015625	71.2186660766602	167.445739746094	574.205078125	0.000678037467878312	562	0.040608716360279	0.417491736266283	107	12	3	0.000176731475273533	0.118873346337079	0.00138741913157395	1.62901459985096	0.0526876479349801	0.0499878373495622	0.0553463562502493	0.0526876479349801
66.2773818969727	15.1946840286255	45.5867385864258	70.6035385131836	170.014495849609	604.903503417969	0.000777437759097666	563	0.050993291636299	0.348442987895864	375	49	9	0.000184815700965583	0.111850197345724	0.00127606558807509	1.61857697603886	North America	Canada	temperate	1	0.0530897685283362	0.0502027973155358	0.0559577086557886	0.0530897685283362	0.00575491134025278	-0.00209647689203716	-5.15770164261718	analogous	66.2773818969727	15.1946840286255	45.5867385864258	70.6035385131836	170.014495849609	604.903503417969	0.000777437759097666	563	0.050993291636299	0.348442987895864	375	49	9	0.000184815700965583	0.111850197345724	0.00127606558807509	1.61857697603886	0.0530897685283362	0.0502027973155358	0.0559577086557886	0.0530897685283362
77.2687530517578	15.08629322052	50.2143058776855	69.7754821777344	166.508605957031	650.516418457031	0.000107292013126425	564						0.000202149098485622	0.106502510593844	0.00124371820882405	1.60913640664559	North America	Canada	temperate	1	0.0527854080252352	0.0496902054400081	0.0558310724037055	0.0527854080252352	0.00614086696369737		-5.09278934749152	analogous	77.2687530517578	15.08629322052	50.2143058776855	69.7754821777344	166.508605957031	650.516418457031	0.000107292013126425	564						0.000202149098485622	0.106502510593844	0.00124371820882405	1.60913640664559	0.0527854080252352	0.0496902054400081	0.0558310724037055	0.0527854080252352
79.5435943603516	16.5055866241455	52.0020065307617	69.0661697387695	162.118225097656	682.107238769531	0.000103308935649693	565						0.000215925194470505	0.104019879272178	0.00131149090706561	1.59867928624853	North America	Canada	temperate	1	0.052422561246328	0.049275385057713	0.0555289865614489	0.052422561246328	0.00625360150373592		-5.07459774059894	analogous	79.5435943603516	16.5055866241455	52.0020065307617	69.0661697387695	162.118225097656	682.107238769531	0.000103308935649693	565						0.000215925194470505	0.104019879272178	0.00131149090706561	1.59867928624853	0.052422561246328	0.049275385057713	0.0555289865614489	0.052422561246328
70.7535552978516	17.2486457824707	48.7191734313965	70.6029968261719	169.86051940918	661.40283203125	0.000683529593516141	566						0.000213983374800714	0.104270054340918	0.00159756398557204	1.5741809855712	North America	Canada	temperate	1	0.0524978005643423	0.0495634626685605	0.0553856948772166	0.0524978005643423	0.00582223220865612		-5.14607154976563	analogous	70.7535552978516	17.2486457824707	48.7191734313965	70.6029968261719	169.86051940918	661.40283203125	0.000683529593516141	566						0.000213983374800714	0.104270054340918	0.00159756398557204	1.5741809855712	0.0524978005643423	0.0495634626685605	0.0553856948772166	0.0524978005643423
63.6023063659668	14.4104804992676	52.0052528381348	74.7430572509766	181.079498291016	543.7197265625	0.00112557271495461	567	0.0533180637208212	0.513559251898622	2351	161	6	0.000210808159704484	0.105275914105363	0.00175742039212425	1.54852045851805	North America	Canada	temperate	1	0.0525382376772729	0.0499464204024136	0.0550802444745764	0.0525382376772729	0.00513382407216284	0.000779826043548336	-5.27190446432663	analogous	63.6023063659668	14.4104804992676	52.0052528381348	74.7430572509766	181.079498291016	543.7197265625	0.00112557271495461	567	0.0533180637208212	0.513559251898622	2351	161	6	0.000210808159704484	0.105275914105363	0.00175742039212425	1.54852045851805	0.0525382376772729	0.0499464204024136	0.0550802444745764	0.0525382376772729
52.8810577392578	11.5016784667969	50.8406448364258	77.9618682861328	200.339431762695	412.280120849609	0.000593413249589503	568						0.000213321792199353	0.111216212674704	0.001945379731589	1.52331451963718	North America	Canada	temperate	1	0.0528826097432488	0.0506052305084644	0.0551224268931479	0.0528826097432488	0.00451719638468347		-5.39986374645966	analogous	52.8810577392578	11.5016784667969	50.8406448364258	77.9618682861328	200.339431762695	412.280120849609	0.000593413249589503	568						0.000213321792199353	0.111216212674704	0.001945379731589	1.52331451963718	0.0528826097432488	0.0506052305084644	0.0551224268931479	0.0528826097432488
44.2737846374512	11.0976057052612	45.1587142944336	74.79443359375	201.234619140625	307.855102539062	0.000690349959768355	569						0.000216697644667476	0.120289377703582	0.00211629700103047	1.49687729706737	North America	Canada	temperate	1	0.0528907523749866	0.0508223593883141	0.0549415072809456	0.0528907523749866	0.00411914789263148		-5.49210895918818	analogous	44.2737846374512	11.0976057052612	45.1587142944336	74.79443359375	201.234619140625	307.855102539062	0.000690349959768355	569						0.000216697644667476	0.120289377703582	0.00211629700103047	1.49687729706737	0.0528907523749866	0.0508223593883141	0.0549415072809456	0.0528907523749866
41.2654647827148	11.1029624938965	44.9430122375488	66.2854461669922	190.427032470703	262.260894775391	8.1438229244668e-05	570						0.000214258092285677	0.129163063197488	0.00220631123066955	1.46745921654337	North America	Canada	temperate	1	0.0522148010061059	0.0500554943666587	0.0543573629784275	0.0522148010061059	0.0043018686117688		-5.44870578980039	analogous	41.2654647827148	11.1029624938965	44.9430122375488	66.2854461669922	190.427032470703	262.260894775391	8.1438229244668e-05	570						0.000214258092285677	0.129163063197488	0.00220631123066955	1.46745921654337	0.0522148010061059	0.0500554943666587	0.0543573629784275	0.0522148010061059
41.5239372253418	9.89072895050049	46.1305236816406	67.7053375244141	188.975845336914	289.002899169922	7.23018893040717e-05	571						0.000201293782569867	0.133579399454548	0.00223607560847804	1.4355574211585	North America	Canada	temperate	1	0.0522371955665906	0.050145494401006	0.0543111792049588	0.0522371955665906	0.00416568480395287		-5.48087459816243	analogous	41.5239372253418	9.89072895050049	46.1305236816406	67.7053375244141	188.975845336914	289.002899169922	7.23018893040717e-05	571						0.000201293782569867	0.133579399454548	0.00223607560847804	1.4355574211585	0.0522371955665906	0.050145494401006	0.0543111792049588	0.0522371955665906
44.3575096130371	8.38097763061523	48.4595642089844	72.0017242431641	194.585540771484	349.417663574219	0.000424628145992756	572						0.000184871865785574	0.134885303843237	0.00229232721431971	1.40925162790784	North America	Canada	temperate	1	0.0525064526318476	0.050590604526998	0.0544110439689045	0.0525064526318476	0.00382043944190651		-5.56738982583162	analogous	44.3575096130371	8.38097763061523	48.4595642089844	72.0017242431641	194.585540771484	349.417663574219	0.000424628145992756	572						0.000184871865785574	0.134885303843237	0.00229232721431971	1.40925162790784	0.0525064526318476	0.050590604526998	0.0544110439689045	0.0525064526318476
48.0447959899902	8.82846546173096	51.1124954223633	71.2570724487305	185.531936645508	369.646331787109	0.000267401774181053	573						0.000169830976682756	0.136327145933422	0.00226492972525292	1.38060858638314	North America	Canada	temperate	1	0.0522945343295311	0.0503118195436488	0.0542701583445304	0.0522945343295311	0.00395833880088156		-5.53193083645515	analogous	48.0447959899902	8.82846546173096	51.1124954223633	71.2570724487305	185.531936645508	369.646331787109	0.000267401774181053	573						0.000169830976682756	0.136327145933422	0.00226492972525292	1.38060858638314	0.0522945343295311	0.0503118195436488	0.0542701583445304	0.0522945343295311
49.7090873718262	9.61744403839111	54.061824798584	70.7140884399414	178.131301879883	369.330017089844	0.000380978686735034	574						0.000151922871274897	0.13579845992626	0.00214495630069893	1.35110734549964	North America	Canada	temperate	1	0.052184298705771	0.0500385239215357	0.0542951159674493	0.052184298705771	0.00425659204591358		-5.45928642808516	analogous	49.7090873718262	9.61744403839111	54.061824798584	70.7140884399414	178.131301879883	369.330017089844	0.000380978686735034	574						0.000151922871274897	0.13579845992626	0.00214495630069893	1.35110734549964	0.052184298705771	0.0500385239215357	0.0542951159674493	0.052184298705771
49.2633476257324	9.01025867462158	56.1799964904785	71.2313232421875	173.096908569336	373.521820068359	0.00149642478208989	575						0.000128311599303657	0.130116091103479	0.0019627532987348	1.32244544424595	North America	Canada	temperate	1	0.0523737914596035	0.05005553802379	0.0546341459583311	0.0523737914596035	0.00457860793454106		-5.38636027147986	analogous	49.2633476257324	9.01025867462158	56.1799964904785	71.2313232421875	173.096908569336	373.521820068359	0.00149642478208989	575						0.000128311599303657	0.130116091103479	0.0019627532987348	1.32244544424595	0.0523737914596035	0.05005553802379	0.0546341459583311	0.0523737914596035
46.825984954834	7.64630174636841	59.1858444213867	71.2387313842773	170.155075073242	391.2392578125	0.000951957132201642	576						0.00010982084091674	0.115097257365211	0.00181466843714006	1.28880161973377	North America	Canada	temperate	1	0.0525763521555891	0.0500523667705181	0.0550372703854016	0.0525763521555891	0.00498490361488347		-5.30134121078365	analogous	46.825984954834	7.64630174636841	59.1858444213867	71.2387313842773	170.155075073242	391.2392578125	0.000951957132201642	576						0.00010982084091674	0.115097257365211	0.00181466843714006	1.28880161973377	0.0525763521555891	0.0500523667705181	0.0550372703854016	0.0525763521555891
48.8876686096191	6.83046865463257	62.5414695739746	71.3308486938477	168.846908569336	368.880004882812	4.79417212773114e-05	577						9.27287956733413e-05	0.0998005117264769	0.00183065871988039	1.25180750842944	North America	Canada	temperate	1	0.0527158706933677	0.0500912562708509	0.0552807469478601	0.0527158706933677	0.00518949067700922		-5.26111972207095	analogous	48.8876686096191	6.83046865463257	62.5414695739746	71.3308486938477	168.846908569336	368.880004882812	4.79417212773114e-05	577						9.27287956733413e-05	0.0998005117264769	0.00183065871988039	1.25180750842944	0.0527158706933677	0.0500912562708509	0.0552807469478601	0.0527158706933677
49.4317817687988	6.0244665145874	66.4716262817383	71.3505096435547	168.470367431641	345.928436279297	3.97327312384732e-05	578						7.03190522475586e-05	0.0888212535721949	0.00177896023974472	1.21842047044093	North America	Canada	temperate	1	0.0528313311186857	0.050079477525051	0.0555581562139656	0.0528313311186857	0.00547867868891456		-5.20689132225672	analogous	49.4317817687988	6.0244665145874	66.4716262817383	71.3505096435547	168.470367431641	345.928436279297	3.97327312384732e-05	578						7.03190522475586e-05	0.0888212535721949	0.00177896023974472	1.21842047044093	0.0528313311186857	0.050079477525051	0.0555581562139656	0.0528313311186857
46.869441986084	4.75144624710083	71.1025390625	71.153190612793	167.883850097656	357.606872558594	6.15995522821322e-05	579						5.13480674792017e-05	0.0805783817958371	0.00169330662235717	1.18748559896033	North America	Canada	temperate	1	0.0528319541199769	0.0498663978123893	0.0558223763652496	0.0528319541199769	0.00595597855286027		-5.12335976509697	analogous	46.869441986084	4.75144624710083	71.1025390625	71.153190612793	167.883850097656	357.606872558594	6.15995522821322e-05	579						5.13480674792017e-05	0.0805783817958371	0.00169330662235717	1.18748559896033	0.0528319541199769	0.0498663978123893	0.0558223763652496	0.0528319541199769
43.6949119567871	3.82963109016418	75.2295074462891	70.4195022583008	165.757308959961	369.721374511719	0.000195698536117561	580						4.36440842060196e-05	0.0723710626494703	0.00166755102675286	1.15768611064865	North America	Canada	temperate	1	0.0527219684853222	0.0495232106818376	0.0559432730811122	0.0527219684853222	0.00642006239927451		-5.04832744181434	analogous	43.6949119567871	3.82963109016418	75.2295074462891	70.4195022583008	165.757308959961	369.721374511719	0.000195698536117561	580						4.36440842060196e-05	0.0723710626494703	0.00166755102675286	1.15768611064865	0.0527219684853222	0.0495232106818376	0.0559432730811122	0.0527219684853222
42.501106262207	4.32052135467529	73.1724700927734	69.3871536254883	163.874847412109	395.717224121094	0.000481382012367249	581						3.86232935344306e-05	0.0624364925696752	0.00183588750952776	1.13470701776274	North America	Canada	temperate	1	0.0528912384514562	0.0497421497071487	0.0560817944660541	0.0528912384514562	0.00633964475890535		-5.06093254382124	analogous	42.501106262207	4.32052135467529	73.1724700927734	69.3871536254883	163.874847412109	395.717224121094	0.000481382012367249	581						3.86232935344306e-05	0.0624364925696752	0.00183588750952776	1.13470701776274	0.0528912384514562	0.0497421497071487	0.0560817944660541	0.0528912384514562
43.1584663391113	5.71549558639526	66.0818557739258	68.73193359375	162.438369750977	405.547882080078	0.000620262464508414	582						3.80248796038897e-05	0.0553544435874382	0.00202447644647713	1.12567046447129	North America	Canada	temperate	1	0.0533853188722783	0.0504036961638767	0.0564078139978219	0.0533853188722783	0.00600411783394521		-5.11530973949658	analogous	43.1584663391113	5.71549558639526	66.0818557739258	68.73193359375	162.438369750977	405.547882080078	0.000620262464508414	582						3.80248796038897e-05	0.0553544435874382	0.00202447644647713	1.12567046447129	0.0533853188722783	0.0504036961638767	0.0564078139978219	0.0533853188722783
47.1088409423828	6.63378477096558	62.0816383361816	67.2277297973633	156.393478393555	340.071929931641	0.00111164571717381	583						3.65802086026937e-05	0.0495545757696226	0.00217813385405577	1.12255489631078	North America	Canada	temperate	1	0.0535976079225119	0.0506333356926119	0.0565687215616409	0.0535976079225119	0.00593538586902907		-5.1268232371908	analogous	47.1088409423828	6.63378477096558	62.0816383361816	67.2277297973633	156.393478393555	340.071929931641	0.00111164571717381	583						3.65802086026937e-05	0.0495545757696226	0.00217813385405577	1.12255489631078	0.0535976079225119	0.0506333356926119	0.0565687215616409	0.0535976079225119
52.175666809082	6.33224153518677	63.503303527832	64.708869934082	148.073806762695	313.375366210938	0.000314912584144622	584						3.42600200766276e-05	0.0449577088536738	0.00228174914747985	1.126508929645	North America	Canada	temperate	1	0.0533990868347876	0.0503170772587905	0.0564912642599643	0.0533990868347876	0.00617418700117375		-5.08737806486495	analogous	52.175666809082	6.33224153518677	63.503303527832	64.708869934082	148.073806762695	313.375366210938	0.000314912584144622	584						3.42600200766276e-05	0.0449577088536738	0.00228174914747985	1.126508929645	0.0533990868347876	0.0503170772587905	0.0564912642599643	0.0533990868347876
51.3811645507812	5.35876226425171	64.3810272216797	59.6498718261719	136.060028076172	285.173522949219	0.000589028641115874	585						3.35789973236764e-05	0.0416108134707053	0.00235963580419933	1.13792503329564	North America	Canada	temperate	1	0.0530118847954463	0.0497204438366163	0.0563098506780099	0.0530118847954463	0.00658940684139366		-5.02229194341199	analogous	51.3811645507812	5.35876226425171	64.3810272216797	59.6498718261719	136.060028076172	285.173522949219	0.000589028641115874	585						3.35789973236764e-05	0.0416108134707053	0.00235963580419933	1.13792503329564	0.0530118847954463	0.0497204438366163	0.0563098506780099	0.0530118847954463
52.8494300842285	8.17304229736328	54.7527847290039	59.2810249328613	135.441909790039	256.913543701172	0.000203627569135278	586						4.40686697392878e-05	0.0392404060409201	0.00256817047323327	1.14810834854607	North America	Canada	temperate	1	0.0535490867626143	0.0504327265598989	0.0566896685462922	0.0535490867626143	0.00625694198639336		-5.07406371380155	non_analogous
49.8002967834473	14.6064109802246	37.4808502197266	56.6731491088867	134.179641723633	284.081329345703	0.000202953277039342	587						5.47539353855438e-05	0.0371636461695074	0.00280824479937769	1.15292396813299	North America	Canada	temperate	1	0.054321940220229	0.0513086570660205	0.0573724007022923	0.054321940220229	0.00606374363627182		-5.10542790787613	non_analogous
49.9799041748047	11.5967502593994	47.4281578063965	55.5729293823242	125.93302154541	316.982818603516	0.000751473766285926	588						6.79168324866863e-05	0.0353783523589782	0.00336058541683562	1.14973499862841	North America	Canada	temperate	1	0.05321222694083	0.0501536201143342	0.0563092748867836	0.05321222694083	0.00615565477244936		-5.09038414442707	non_analogous
48.0549163818359	8.55768203735352	54.1216468811035	45.8821334838867	98.4236373901367	323.502166748047	0.000936652766540647	589	0.0488513654648451	0.433537686527597	941	70	3	8.30730550787269e-05	0.034378490293045	0.00414774887210948	1.14271794360356	North America	Canada	temperate	1	0.0514378163830611	0.0478487949336768	0.0550698461213439	0.0514378163830611	0.00722105118766709	-0.00258645091821604	-4.93075474281545	non_analogous
43.5552787780762	8.92300796508789	52.2115364074707	33.2145805358887	72.4126663208008	304.378540039062	8.8502791186329e-05	590	0.043815757727779	0.389156219301207	457	36	2	9.93609546369436e-05	0.0347212331924565	0.0050237306166188	1.13403404362902	North America	Canada	temperate	1	0.0499388915962161	0.0458361601923802	0.0540719809078297	0.0499388915962161	0.0082358207154495	-0.0061231338684371	-4.79926225845451	non_analogous
40.8595962524414	10.4799509048462	47.658618927002	27.4462032318115	54.8129386901855	345.623352050781	0.000318858656100929	591						0.000117087248903456	0.0370952558482171	0.0058960602523198	1.10993456816423	North America	Canada	temperate	1	0.0489891836473669	0.0446091553770683	0.0533807889918197	0.0489891836473669	0.00877163361475138		-4.73623221688299	non_analogous
49.5088500976562	13.4504127502441	45.0170364379883	40.4025192260742	79.8679656982422	335.754699707031	0.00131322664674371	592						0.000123326511735195	0.0407561525259033	0.00668418578484757	1.07966879949416	North America	Canada	temperate	1	0.0495689602820748	0.0457316578271975	0.0534349849837422	0.0495689602820748	0.00770332715654467		-4.86610294519751	analogous	49.5088500976562	13.4504127502441	45.0170364379883	40.4025192260742	79.8679656982422	335.754699707031	0.00131322664674371	592						0.000123326511735195	0.0407561525259033	0.00668418578484757	1.07966879949416	0.0495689602820748	0.0457316578271975	0.0534349849837422	0.0495689602820748
53.6037750244141	12.9109401702881	47.4219665527344	49.1652412414551	108.992858886719	395.516815185547	0.0019844847265631	593						0.000124421467396636	0.04537603019328	0.00739814518155452	1.04783432366743	North America	Canada	temperate	1	0.0497547266674821	0.0460083870323825	0.0535195359859857	0.0497547266674821	0.00751114895360325		-4.89136683508051	analogous	53.6037750244141	12.9109401702881	47.4219665527344	49.1652412414551	108.992858886719	395.516815185547	0.0019844847265631	593						0.000124421467396636	0.04537603019328	0.00739814518155452	1.04783432366743	0.0497547266674821	0.0460083870323825	0.0535195359859857	0.0497547266674821
53.7279052734375	10.6079406738281	50.255672454834	53.7284469604492	123.669342041016	323.937561035156	0.00129486317746341	594						0.000123546586635152	0.0513541690689322	0.00803544127517123	1.02985999575527	North America	Canada	temperate	1	0.0495182249494434	0.0455858035577647	0.053460143601692	0.0495182249494434	0.00787434004392731		-4.84414590172793	analogous	53.7279052734375	10.6079406738281	50.255672454834	53.7284469604492	123.669342041016	323.937561035156	0.00129486317746341	594						0.000123546586635152	0.0513541690689322	0.00803544127517123	1.02985999575527	0.0495182249494434	0.0455858035577647	0.053460143601692	0.0495182249494434
55.9805755615234	12.6489171981812	48.5385513305664	55.8897972106934	132.125595092773	291.718597412109	0.000564349291380495	595						0.000124113721167655	0.0588061357162893	0.00861879820298245	1.0374222620047	North America	Canada	temperate	1	0.0492402170841286	0.0450738176306056	0.0534158932296284	0.0492402170841286	0.00834207559902288		-4.78644322079066	analogous	55.9805755615234	12.6489171981812	48.5385513305664	55.8897972106934	132.125595092773	291.718597412109	0.000564349291380495	595						0.000124113721167655	0.0588061357162893	0.00861879820298245	1.0374222620047	0.0492402170841286	0.0450738176306056	0.0534158932296284	0.0492402170841286
61.4434814453125	16.5341377258301	44.3061218261719	55.4635734558105	124.676177978516	306.536895751953	0.00102551246527582	596	0.055280122642659	0.44869722427101	410	13	5	0.000132742220670928	0.066389691229661	0.00927244457207537	1.06110250887226	North America	Canada	temperate	1	0.0486375665530785	0.0442249015110333	0.0531451154531892	0.0486375665530785	0.00892021394215595	0.00664255608958047	-4.71943534813121	non_analogous
66.8651885986328	16.88307762146	43.1602554321289	48.5847129821777	94.9601516723633	353.62353515625	0.00225700903683901	597						0.000169572292177532	0.0697615145878353	0.00958859070486142	1.09551436216374	North America	Canada	temperate	1	0.0475316823761357	0.0428659024770957	0.0521650978885444	0.0475316823761357	0.00929919541144867		-4.67782739746355	non_analogous
69.6441802978516	13.5381393432617	49.0339050292969	40.8072891235352	60.3798141479492	505.976043701172	0.00223442516289651	598						0.000215322315774995	0.0716038158750394	0.00994223773061827	1.16196445905907	North America	Canada	temperate	1	0.0458149834781044	0.0407454979200245	0.0508590067359664	0.0458149834781044	0.0101135088159419		-4.59388324227111	non_analogous
68.9802474975586	16.7530555725098	41.371166229248	35.182689666748	46.0425148010254	480.1640625	0.00337156117893755	599						0.000271367305688136	0.0733433872065331	0.0101784667205783	1.25105100083826	North America	Canada	temperate	1	0.0453020320508277	0.0401459143289746	0.0504603547850849	0.0453020320508277	0.0103144404561103		-4.57421037958124	non_analogous
72.2612457275391	29.4252891540527	29.6467838287354	43.6316528320312	97.6522979736328	819.843139648438	0.00210882956162095	604						0.000610934755095209	0.111108473386279	0.010482727776958	1.70618907251207	North America	Greenland	temperate	1	0.0448424105387547	0.0398198286458402	0.0499284578643706	0.0448424105387547	0.0101086292185305		-4.59436584183579	non_analogous
72.8169479370117	32.7153587341309	27.2779388427734	50.122013092041	86.5149230957031	742.691284179688	0.000727527600247413	605	0.0466421455967306	0.391137480172267	45	13	4	0.000645026367470481	0.121258307658669	0.0105797483253211	1.78710425903787	North America	Greenland	temperate	1	0.0445866314287851	0.0393625679000254	0.0497913078488867	0.0445866314287851	0.0104287399488613	0.00205551416794552	-4.56318982753977	non_analogous
65.9053344726562	27.7286701202393	28.7220783233643	53.5641822814941	44.6063995361328	855.160705566406	3.92172514693812e-05	606						0.000684719100792328	0.134642295190163	0.0111100634179624	1.84180017430226	North America	Greenland	temperate	1	0.0432784487086061	0.0373443462106723	0.0491151937709844	0.0432784487086061	0.0117708475603121		-4.44212935008064	non_analogous
55.2113265991211	21.4155006408691	33.6262130737305	54.1570205688477	-3.95838022232056	941.979248046875	2.14288866118295e-05	607						0.000768917836089562	0.15612162560941	0.0110226276110252	1.86851698336615	North America	Greenland	temperate	1	0.0417113021016114	0.0351795482137032	0.048225322751455	0.0417113021016114	0.0130457745377518		-4.33929098785539	non_analogous
54.9579696655273	26.645679473877	26.9886131286621	53.8346252441406	-28.8588886260986	1020.87548828125	2.19942157855257e-05	608						0.000879530287168529	0.181563962863218	0.010950706804604	1.89120323908681	North America	Greenland	temperate	1	0.040956663107686	0.0339975658850837	0.0479262488145227	0.040956663107686	0.013928682929439		-4.2738050448752	non_analogous
98.6071395874023	45.8517646789551	20.4233627319336	49.736988067627	-6.23397922515869	941.572509765625	2.56160069511679e-06	609						0.000985569279722099	0.209014309575009	0.0107989903248844	1.91116401174295	North America	Greenland	temperate	1	0.0410162122238216	0.0343840333448714	0.0476878081254139	0.0410162122238216	0.0133037747805425		-4.31970746593726	non_analogous
137.437698364258	51.3291358947754	26.9601421356201	43.2142524719238	32.7048110961914	615.469177246094	1.36717990244506e-05	610						0.00107739782477044	0.237715531838641	0.0104459301842756	1.92653121940334	North America	Greenland	temperate	1	0.0409060465074831	0.0347852912606521	0.0470976078619174	0.0409060465074831	0.0123123166012653		-4.39715516792358	non_analogous
110.114227294922	40.2672691345215	25.5169982910156	44.3733901977539	41.8959999084473	614.345886230469	0.000790752877946943	611						0.00124670583365655	0.271002071483295	0.01018931367809	1.93820457522004	North America	Greenland	temperate	1	0.0405675596657167	0.0343610847285282	0.0467858771477145	0.0405675596657167	0.0124247924191863		-4.38806141384433	non_analogous
89.8771286010742	38.3901977539062	20.4443759918213	44.0420570373535	47.0993232727051	829.181823730469	0.00088351865997538	612						0.00140851538983828	0.292383380144699	0.00989667218482513	1.87948727615666	North America	Greenland	temperate	1	0.040201096595938	0.0339358609010595	0.046565809644331	0.040201096595938	0.0126299487432715		-4.3716844009596	non_analogous
94.1116333007812	40.751407623291	20.5928611755371	40.4624443054199	53.1196479797363	693.591857910156	9.70327746472321e-05	613						0.00153791054996394	0.317100476621472	0.00955835249394291	1.81840253458748	North America	Greenland	temperate	1	0.0395835298909442	0.0332103160843902	0.0460660601695393	0.0395835298909442	0.0128557440851491		-4.35396455700291	non_analogous
129.818176269531	61.5634765625	20.6718883514404	19.4466075897217	92.3412780761719	1138.55517578125	0.0750823020935059	618						0.000597211239994671	0.218570766130334	0.00824798449045853	1.48323816560468	Europe	Iceland	temperate	1	0.041109362856536	0.0357324478281233	0.0462685990293616	0.041109362856536	0.0105361512012384		-4.55294296372933	analogous	129.818176269531	61.5634765625	20.6718883514404	19.4466075897217	92.3412780761719	1138.55517578125	0.0750823020935059	618						0.000597211239994671	0.218570766130334	0.00824798449045853	1.48323816560468	0.041109362856536	0.0357324478281233	0.0462685990293616	0.041109362856536
110.685470581055	48.1192359924316	22.4508800506592	30.8828620910645	106.194854736328	998.777526855469	0.0776382759213448	619						0.000409978049218549	0.19511081723123	0.00797737927246298	1.43835247196222	Europe	Iceland	temperate	1	0.0423735262130442	0.0369369708957125	0.0474098303153732	0.0423735262130442	0.0104728594196607		-4.55896818540155	analogous	110.685470581055	48.1192359924316	22.4508800506592	30.8828620910645	106.194854736328	998.777526855469	0.0776382759213448	619						0.000409978049218549	0.19511081723123	0.00797737927246298	1.43835247196222	0.0423735262130442	0.0369369708957125	0.0474098303153732	0.0423735262130442
111.851409912109	57.0365142822266	19.2058715820312	39.0270500183105	118.977905273438	830.989440917969	0.0652694627642632	620						0.000298721029079399	0.180676012332692	0.00745300714733469	1.414706117875	Europe	Iceland	temperate	1	0.0433738555392374	0.0379154794377127	0.0484153528237442	0.0433738555392374	0.0104998733860315		-4.55639208036455	analogous	111.851409912109	57.0365142822266	19.2058715820312	39.0270500183105	118.977905273438	830.989440917969	0.0652694627642632	620						0.000298721029079399	0.180676012332692	0.00745300714733469	1.414706117875	0.0433738555392374	0.0379154794377127	0.0484153528237442	0.0433738555392374
108.538505554199	56.8137130737305	19.2105197906494	42.0701751708984	95.4038009643555	787.596862792969	0.0450024977326393	621						0.000267647303344453	0.173606327292529	0.00686185076058528	1.44518902821814	Europe	Iceland	temperate	1	0.0437178091966084	0.0385038866600553	0.0484673086999034	0.0437178091966084	0.00996342203984804		-4.60883468809714	analogous	108.538505554199	56.8137130737305	19.2105197906494	42.0701751708984	95.4038009643555	787.596862792969	0.0450024977326393	621						0.000267647303344453	0.173606327292529	0.00686185076058528	1.44518902821814	0.0437178091966084	0.0385038866600553	0.0484673086999034	0.0437178091966084
118.383361816406	58.6689109802246	20.4279613494873	40.884937286377	83.8279495239258	662.265930175781	0.0263269674032927	622						0.000276423921725165	0.171742020042232	0.00617961824457344	1.48767145944207	Europe	Iceland	temperate	1	0.0442301945178137	0.039441449008866	0.0486007147833488	0.0442301945178137	0.00915926577448276		-4.69298925913288	analogous	118.383361816406	58.6689109802246	20.4279613494873	40.884937286377	83.8279495239258	662.265930175781	0.0263269674032927	622						0.000276423921725165	0.171742020042232	0.00617961824457344	1.48767145944207	0.0442301945178137	0.039441449008866	0.0486007147833488	0.0442301945178137
113.324272155762	49.3865013122559	26.1690349578857	40.4513053894043	99.0884399414062	837.635009765625	0.0364136770367622	623						0.000276841035276871	0.170776117749679	0.00540147226395382	1.53200554065247	Europe	Iceland	temperate	1	0.0452735064646606	0.0409854206248878	0.0491069550421795	0.0452735064646606	0.00812153441729175		-4.81323617501392	analogous	113.324272155762	49.3865013122559	26.1690349578857	40.4513053894043	99.0884399414062	837.635009765625	0.0364136770367622	623						0.000276841035276871	0.170776117749679	0.00540147226395382	1.53200554065247	0.0452735064646606	0.0409854206248878	0.0491069550421795	0.0452735064646606
185.725280761719	69.4705276489258	31.2619228363037	35.1932029724121	152.510833740234	630.351440429688	0.246726468205452	634						0.000413849840688603	0.134775570023016	0.00526625879009828	1.60981558457812	Europe	Norway	temperate	1	0.0481444735259413	0.045168692847659	0.0511124824661173	0.0481444735259413	0.00594378961845833		-5.12540836612672	analogous	185.725280761719	69.4705276489258	31.2619228363037	35.1932029724121	152.510833740234	630.351440429688	0.246726468205452	634						0.000413849840688603	0.134775570023016	0.00526625879009828	1.60981558457812	0.0481444735259413	0.045168692847659	0.0511124824661173	0.0481444735259413
136.767715454102	56.1076011657715	25.67555809021	39.9696426391602	161.070724487305	685.2421875	0.252445697784424	635						0.000406730194674929	0.132892741633844	0.00524937097070915	1.5745403590707	Europe	Norway	temperate	1	0.0489035125668729	0.0460835079031146	0.0517637774725652	0.0489035125668729	0.00568026956945068		-5.17075658796491	analogous	136.767715454102	56.1076011657715	25.67555809021	39.9696426391602	161.070724487305	685.2421875	0.252445697784424	635						0.000406730194674929	0.132892741633844	0.00524937097070915	1.5745403590707	0.0489035125668729	0.0460835079031146	0.0517637774725652	0.0489035125668729
133.092178344727	58.0410614013672	26.6706047058105	46.6031303405762	166.410339355469	644.110595703125	0.213281542062759	636	0.0467472985225689	0.458013967407909	20516	1347	15	0.000405774668215562	0.131544001524003	0.00519577608771386	1.53560621627778	Europe	Norway	temperate	1	0.0492222651269158	0.0463394031671111	0.052135991625592	0.0492222651269158	0.00579658845848088	-0.00247496660434691	-5.15048573129901	analogous	133.092178344727	58.0410614013672	26.6706047058105	46.6031303405762	166.410339355469	644.110595703125	0.213281542062759	636	0.0467472985225689	0.458013967407909	20516	1347	15	0.000405774668215562	0.131544001524003	0.00519577608771386	1.53560621627778	0.0492222651269158	0.0463394031671111	0.052135991625592	0.0492222651269158
130.953750610352	53.6419677734375	27.9047222137451	50.9758720397949	161.120315551758	711.246459960938	0.123995028436184	637	0.034044373354225	0.439634342487492	34	10	4	0.000414708401313758	0.129446140430602	0.00535500014848754	1.49119272613346	Europe	Norway	temperate	1	0.0492909926448586	0.0465955345326729	0.0520517230506616	0.0492909926448586	0.00545618851798869	-0.0152466192906336	-5.21100480662061	analogous	130.953750610352	53.6419677734375	27.9047222137451	50.9758720397949	161.120315551758	711.246459960938	0.123995028436184	637	0.034044373354225	0.439634342487492	34	10	4	0.000414708401313758	0.129446140430602	0.00535500014848754	1.49119272613346	0.0492909926448586	0.0465955345326729	0.0520517230506616	0.0492909926448586
99.8881378173828	36.107349395752	30.3316707611084	55.6100196838379	164.650375366211	674.086730957031	0.0811921581625938	638						0.000401132173737095	0.127488557614576	0.00541336306108245	1.4677659832695	Europe	Sweden	temperate	1	0.0495881588171077	0.047224904233461	0.0519999845049584	0.0495881588171077	0.00477508027149746		-5.34434449440593	analogous	99.8881378173828	36.107349395752	30.3316707611084	55.6100196838379	164.650375366211	674.086730957031	0.0811921581625938	638						0.000401132173737095	0.127488557614576	0.00541336306108245	1.4677659832695	0.0495881588171077	0.047224904233461	0.0519999845049584	0.0495881588171077
88.099250793457	29.1820678710938	32.3070755004883	58.8994941711426	177.551559448242	535.271789550781	0.0830353423953056	639						0.000397928760585754	0.125087967636699	0.00542803707788345	1.45478603395077	Europe	Sweden	temperate	1	0.0499058872015837	0.0477190886728775	0.0521463000091016	0.0499058872015837	0.00442721133622403		-5.41998538834941	analogous	88.099250793457	29.1820678710938	32.3070755004883	58.8994941711426	177.551559448242	535.271789550781	0.0830353423953056	639						0.000397928760585754	0.125087967636699	0.00542803707788345	1.45478603395077	0.0499058872015837	0.0477190886728775	0.0521463000091016	0.0499058872015837
80.9111251831055	28.1234359741211	33.3856315612793	57.544605255127	185.221603393555	489.882019042969	0.117824636399746	640						0.00042776833511745	0.121807041725276	0.00547354912134424	1.43912450965018	Europe	Sweden	temperate	1	0.0497703539117609	0.0475011439894648	0.0520696262648341	0.0497703539117609	0.00456848227536933		-5.38857423528155	analogous	80.9111251831055	28.1234359741211	33.3856315612793	57.544605255127	185.221603393555	489.882019042969	0.117824636399746	640						0.00042776833511745	0.121807041725276	0.00547354912134424	1.43912450965018	0.0497703539117609	0.0475011439894648	0.0520696262648341	0.0497703539117609
71.705810546875	27.8663234710693	31.54176902771	54.4271049499512	190.177551269531	504.179229736328	0.213739916682243	641	0.0638040951893934	0.489895796486442	67	18	4	0.000430676142527806	0.118672764861131	0.00543344689129584	1.42446238238952	Europe	Sweden	temperate	1	0.0497987092954881	0.0471793151217867	0.052485480009952	0.0497987092954881	0.00530616488816524	0.0140053858939053	-5.238885947955	analogous	71.705810546875	27.8663234710693	31.54176902771	54.4271049499512	190.177551269531	504.179229736328	0.213739916682243	641	0.0638040951893934	0.489895796486442	67	18	4	0.000430676142527806	0.118672764861131	0.00543344689129584	1.42446238238952	0.0497987092954881	0.0471793151217867	0.052485480009952	0.0497987092954881
66.8013610839844	25.6209373474121	30.5437126159668	55.3811531066895	195.397201538086	526.583557128906	0.292101472616196	642						0.000407480504414163	0.117880021422095	0.00546266597801726	1.41894005370779	Europe	Finland	temperate	1	0.0501073663042645	0.0469120382301799	0.0533849203605247	0.0501073663042645	0.00647288213034477		-5.04013380901685	analogous	66.8013610839844	25.6209373474121	30.5437126159668	55.3811531066895	195.397201538086	526.583557128906	0.292101472616196	642						0.000407480504414163	0.117880021422095	0.00546266597801726	1.41894005370779	0.0501073663042645	0.0469120382301799	0.0533849203605247	0.0501073663042645
70.4133224487305	25.7248878479004	31.3385124206543	59.7815322875977	200.754684448242	517.291442871094	0.250985652208328	643	0.0480448740029324	0.469844893154214	5163	692	11	0.000396872534424888	0.119051679797478	0.00539331733404625	1.4150502083795	Europe	Finland	temperate	1	0.0505178494472312	0.0464512696159047	0.0545845956303499	0.0505178494472312	0.0081333260144453	-0.00247297544429882	-4.81178533521478	analogous	70.4133224487305	25.7248878479004	31.3385124206543	59.7815322875977	200.754684448242	517.291442871094	0.250985652208328	643	0.0480448740029324	0.469844893154214	5163	692	11	0.000396872534424888	0.119051679797478	0.00539331733404625	1.4150502083795	0.0505178494472312	0.0464512696159047	0.0545845956303499	0.0505178494472312
78.5128555297852	28.5278797149658	31.6903686523438	62.5491027832031	201.33122253418	478.587768554688	0.181678920984268	644	0.0433230350392353	0.457184800428231	89	24	6	0.000394085848335716	0.120523785237337	0.00529476066444776	1.40835759478019	Europe	Finland	temperate	1	0.0506719079776621	0.0473658595848378	0.0540813222560488	0.0506719079776621	0.0067154626712111	-0.00734887293842677	-5.00334255023217	analogous	78.5128555297852	28.5278797149658	31.6903686523438	62.5491027832031	201.33122253418	478.587768554688	0.181678920984268	644	0.0433230350392353	0.457184800428231	89	24	6	0.000394085848335716	0.120523785237337	0.00529476066444776	1.40835759478019	0.0506719079776621	0.0473658595848378	0.0540813222560488	0.0506719079776621
78.1482620239258	29.7640647888184	30.6315879821777	61.3583679199219	196.711166381836	479.276824951172	0.122030436992645	645	0.0462933363726256	0.437432780705497	215	54	6	0.000390827980136584	0.120945300767522	0.00524308807193602	1.39715203103518	Europe	Finland	temperate	1	0.0506083825589963	0.0477887546437238	0.0535132350130655	0.0506083825589963	0.00572448036934178	-0.00431504618637074	-5.16300349884172	analogous	78.1482620239258	29.7640647888184	30.6315879821777	61.3583679199219	196.711166381836	479.276824951172	0.122030436992645	645	0.0462933363726256	0.437432780705497	215	54	6	0.000390827980136584	0.120945300767522	0.00524308807193602	1.39715203103518	0.0506083825589963	0.0477887546437238	0.0535132350130655	0.0506083825589963
74.7928924560547	28.0554542541504	31.5891704559326	59.9087104797363	197.329360961914	449.028503417969	0.0575136207044125	646						0.00039533632406275	0.121096670878384	0.00517896177646077	1.38787828650115	Europe	Russian Federation	temperate	1	0.0505606846629829	0.0480303194785666	0.0531812790534905	0.0505606846629829	0.00515095957492394		-5.26857225643493	analogous	74.7928924560547	28.0554542541504	31.5891704559326	59.9087104797363	197.329360961914	449.028503417969	0.0575136207044125	646						0.00039533632406275	0.121096670878384	0.00517896177646077	1.38787828650115	0.0505606846629829	0.0480303194785666	0.0531812790534905	0.0505606846629829
74.9831848144531	25.3400173187256	33.7237777709961	58.9507217407227	198.932235717773	428.913543701172	0.0497984290122986	647						0.000359842055768291	0.123215123079586	0.00522142343257646	1.38881500976028	Europe	Russian Federation	temperate	1	0.0505617167542137	0.0481960505569534	0.0530295507777383	0.0505617167542137	0.00483350022078492		-5.33218439038155	analogous	74.9831848144531	25.3400173187256	33.7237777709961	58.9507217407227	198.932235717773	428.913543701172	0.0497984290122986	647						0.000359842055768291	0.123215123079586	0.00522142343257646	1.38881500976028	0.0505617167542137	0.0481960505569534	0.0530295507777383	0.0505617167542137
73.9312515258789	22.8918838500977	35.2168617248535	53.03662109375	191.271423339844	443.19775390625	0.0585164949297905	648						0.000338706471626963	0.123506661539906	0.00523026828152517	1.39104798854052	Europe	Russian Federation	temperate	1	0.0502226779479292	0.047926572403211	0.0526545895090156	0.0502226779479292	0.0047280171058046		-5.35424938090591	analogous	73.9312515258789	22.8918838500977	35.2168617248535	53.03662109375	191.271423339844	443.19775390625	0.0585164949297905	648						0.000338706471626963	0.123506661539906	0.00523026828152517	1.39104798854052	0.0502226779479292	0.047926572403211	0.0526545895090156	0.0502226779479292
67.3855209350586	22.6486396789551	34.2936935424805	49.7357025146484	182.504669189453	493.525634765625	0.0454544872045517	649						0.000325915622501693	0.122662378422848	0.00516698006156318	1.39336081039978	Europe	Russian Federation	temperate	1	0.0500290940764092	0.0476832272017845	0.0525031511455755	0.0500290940764092	0.00481992394379099		-5.3349971303406	analogous	67.3855209350586	22.6486396789551	34.2936935424805	49.7357025146484	182.504669189453	493.525634765625	0.0454544872045517	649						0.000325915622501693	0.122662378422848	0.00516698006156318	1.39336081039978	0.0500290940764092	0.0476832272017845	0.0525031511455755	0.0500290940764092
65.6884765625	24.0716018676758	32.3296356201172	54.1981620788574	188.993103027344	502.892486572266	0.0586249493062496	650						0.000313413393053492	0.121744292773109	0.00501426830012003	1.39492104200253	Europe	Russian Federation	temperate	1	0.0505766751633748	0.0482641331611506	0.0529556845197436	0.0505766751633748	0.00469155135859291		-5.36199197113584	analogous	65.6884765625	24.0716018676758	32.3296356201172	54.1981620788574	188.993103027344	502.892486572266	0.0586249493062496	650						0.000313413393053492	0.121744292773109	0.00501426830012003	1.39492104200253	0.0505766751633748	0.0482641331611506	0.0529556845197436	0.0505766751633748
66.815071105957	25.1588554382324	31.2941875457764	58.1005706787109	194.6376953125	493.872650146484	0.0664918497204781	651						0.000326582319557571	0.120111676846982	0.00475245404556056	1.39130201623925	Europe	Russian Federation	temperate	1	0.0510869897458641	0.0488447310261589	0.053389001919241	0.0510869897458641	0.0045442708930821		-5.39388798378518	analogous	66.815071105957	25.1588554382324	31.2941875457764	58.1005706787109	194.6376953125	493.872650146484	0.0664918497204781	651						0.000326582319557571	0.120111676846982	0.00475245404556056	1.39130201623925	0.0510869897458641	0.0488447310261589	0.053389001919241	0.0510869897458641
67.0685195922852	25.6966686248779	31.1725883483887	61.3016815185547	200.058990478516	517.727722167969	0.0369638800621033	652						0.000325541060169957	0.117312540692195	0.00454559073735536	1.38301066020229	Europe	Russian Federation	temperate	1	0.0515112255739516	0.049283490621581	0.0537744082075638	0.0515112255739516	0.00449091758598281		-5.40569823597281	analogous	67.0685195922852	25.6966686248779	31.1725883483887	61.3016815185547	200.058990478516	517.727722167969	0.0369638800621033	652						0.000325541060169957	0.117312540692195	0.00454559073735536	1.38301066020229	0.0515112255739516	0.049283490621581	0.0537744082075638	0.0515112255739516
68.4720764160156	23.6671981811523	33.1336212158203	62.556324005127	201.856704711914	527.715148925781	0.025439253076911	653						0.000325931532426881	0.115014279917995	0.00437871231631295	1.37399398355515	Europe	Russian Federation	temperate	1	0.0517189946824877	0.0495126945308522	0.0539663218643337	0.0517189946824877	0.00445362733348158		-5.41403638372348	analogous	68.4720764160156	23.6671981811523	33.1336212158203	62.556324005127	201.856704711914	527.715148925781	0.025439253076911	653						0.000325931532426881	0.115014279917995	0.00437871231631295	1.37399398355515	0.0517189946824877	0.0495126945308522	0.0539663218643337	0.0517189946824877
67.6748504638672	22.8362426757812	33.0651550292969	63.2810745239258	201.171691894531	511.824493408203	0.0198956113308668	654						0.000323313195858671	0.113318935657518	0.00422625828870711	1.36262138636103	Europe	Russian Federation	temperate	1	0.0519123748288729	0.0496810186019277	0.054194496708836	0.0519123748288729	0.00451347810690827		-5.40068722381759	analogous	67.6748504638672	22.8362426757812	33.0651550292969	63.2810745239258	201.171691894531	511.824493408203	0.0198956113308668	654						0.000323313195858671	0.113318935657518	0.00422625828870711	1.36262138636103	0.0519123748288729	0.0496810186019277	0.054194496708836	0.0519123748288729
68.8259811401367	24.2954959869385	31.056324005127	64.3077850341797	200.550582885742	496.970672607422	0.0190350562334061	655						0.000315296766708197	0.111976977381818	0.00408409570973703	1.34747385489358	Europe	Russian Federation	temperate	1	0.052220905555903	0.0499426472318681	0.0545168146113562	0.052220905555903	0.00457416737948807		-5.38733059037201	analogous	68.8259811401367	24.2954959869385	31.056324005127	64.3077850341797	200.550582885742	496.970672607422	0.0190350562334061	655						0.000315296766708197	0.111976977381818	0.00408409570973703	1.34747385489358	0.052220905555903	0.0499426472318681	0.0545168146113562	0.052220905555903
69.6318359375	23.931303024292	31.7865753173828	65.0441818237305	200.783248901367	507.921203613281	0.0234598387032747	656						0.000319781426438561	0.110491781811473	0.00404426603286074	1.33087048271416	Europe	Russian Federation	temperate	1	0.0522867241509788	0.0499895311971803	0.0546088876904969	0.0522867241509788	0.00461935649331659		-5.37749987075076	analogous	69.6318359375	23.931303024292	31.7865753173828	65.0441818237305	200.783248901367	507.921203613281	0.0234598387032747	656						0.000319781426438561	0.110491781811473	0.00404426603286074	1.33087048271416	0.0522867241509788	0.0499895311971803	0.0546088876904969	0.0522867241509788
69.25537109375	24.2495746612549	31.6024913787842	65.5500411987305	202.521453857422	504.022338867188	0.0551075451076031	657						0.000327821181640327	0.109133437306038	0.003971519664553	1.31471629057413	Europe	Russian Federation	temperate	1	0.0524040756150217	0.0500744167425557	0.0547629035383548	0.0524040756150217	0.00468848679579908		-5.36264539340395	analogous	69.25537109375	24.2495746612549	31.6024913787842	65.5500411987305	202.521453857422	504.022338867188	0.0551075451076031	657						0.000327821181640327	0.109133437306038	0.003971519664553	1.31471629057413	0.0524040756150217	0.0500744167425557	0.0547629035383548	0.0524040756150217
71.3037796020508	26.2883796691895	30.2103099822998	65.2566223144531	202.930969238281	459.309967041016	0.0533148162066936	658						0.000324528629148396	0.109102681566009	0.00394926226474709	1.29843442158866	Europe	Russian Federation	temperate	1	0.0524980309289297	0.0501273669406962	0.0549098181936566	0.0524980309289297	0.00478245125296033		-5.34280204949631	analogous	71.3037796020508	26.2883796691895	30.2103099822998	65.2566223144531	202.930969238281	459.309967041016	0.0533148162066936	658						0.000324528629148396	0.109102681566009	0.00394926226474709	1.29843442158866	0.0524980309289297	0.0501273669406962	0.0549098181936566	0.0524980309289297
75.8304290771484	29.9375457763672	29.5480136871338	64.8584823608398	200.601516723633	471.967437744141	0.0666894689202309	659						0.000309734956713076	0.109053668669548	0.0039338128561607	1.28126388073903	Europe	Russian Federation	temperate	1	0.052469540401119	0.0501083676439422	0.0548777589821268	0.052469540401119	0.00476939133818458		-5.34553658428146	analogous	75.8304290771484	29.9375457763672	29.5480136871338	64.8584823608398	200.601516723633	471.967437744141	0.0666894689202309	659						0.000309734956713076	0.109053668669548	0.0039338128561607	1.28126388073903	0.052469540401119	0.0501083676439422	0.0548777589821268	0.052469540401119
80.5250930786133	31.1730308532715	30.9836254119873	65.6374588012695	192.17936706543	575.013671875	0.0418770313262939	660						0.000289005707992576	0.107955276999401	0.00389305615618779	1.26344194520425	Europe	Russian Federation	temperate	1	0.0523725830466447	0.0500603482783014	0.0547490957822592	0.0523725830466447	0.00468874750395784		-5.36258978891535	analogous	80.5250930786133	31.1730308532715	30.9836254119873	65.6374588012695	192.17936706543	575.013671875	0.0418770313262939	660						0.000289005707992576	0.107955276999401	0.00389305615618779	1.26344194520425	0.0523725830466447	0.0500603482783014	0.0547490957822592	0.0523725830466447
78.3022537231445	25.0069141387939	37.6305694580078	66.6137237548828	193.868637084961	530.687805175781	0.0532128177583218	661						0.000278651898442744	0.107562231269851	0.00392106814238613	1.24906491610102	Europe	Russian Federation	temperate	1	0.0521887605314767	0.0499422391847684	0.0545289736782678	0.0521887605314767	0.00458673449349939		-5.38458694742749	analogous	78.3022537231445	25.0069141387939	37.6305694580078	66.6137237548828	193.868637084961	530.687805175781	0.0532128177583218	661						0.000278651898442744	0.107562231269851	0.00392106814238613	1.24906491610102	0.0521887605314767	0.0499422391847684	0.0545289736782678	0.0521887605314767
75.385124206543	21.8415699005127	38.7757034301758	67.304557800293	199.057052612305	414.496276855469	0.0460935980081558	662						0.000265584712927108	0.108151279600936	0.00401915447853105	1.23901478610735	Europe	Russian Federation	temperate	1	0.0522799493549622	0.0499882132845503	0.0546764712978013	0.0522799493549622	0.00468825801325096		-5.36269419126564	analogous	75.385124206543	21.8415699005127	38.7757034301758	67.304557800293	199.057052612305	414.496276855469	0.0460935980081558	662						0.000265584712927108	0.108151279600936	0.00401915447853105	1.23901478610735	0.0522799493549622	0.0499882132845503	0.0546764712978013	0.0522799493549622
76.6684112548828	22.5819320678711	39.1104125976562	67.5630798339844	203.254638671875	399.710235595703	0.0481434874236584	663						0.000250550849978173	0.107381559617747	0.00410754536955565	1.22923673032444	Europe	Russian Federation	temperate	1	0.0523159204734978	0.0499875683926927	0.0547406346777307	0.0523159204734978	0.00475306628503801		-5.34896533551063	analogous	76.6684112548828	22.5819320678711	39.1104125976562	67.5630798339844	203.254638671875	399.710235595703	0.0481434874236584	663						0.000250550849978173	0.107381559617747	0.00410754536955565	1.22923673032444	0.0523159204734978	0.0499875683926927	0.0547406346777307	0.0523159204734978
74.3483657836914	20.538402557373	41.735595703125	67.6904067993164	203.735061645508	388.186340332031	0.0444687604904175	664						0.000235427081047732	0.106214111244032	0.00412524345272621	1.21969541199337	Europe	Russian Federation	temperate	1	0.0522300369983466	0.0499039775051964	0.0546589141786297	0.0522300369983466	0.00475493667343329		-5.34857190096342	analogous	74.3483657836914	20.538402557373	41.735595703125	67.6904067993164	203.735061645508	388.186340332031	0.0444687604904175	664						0.000235427081047732	0.106214111244032	0.00412524345272621	1.21969541199337	0.0522300369983466	0.0499039775051964	0.0546589141786297	0.0522300369983466
74.4066390991211	18.5246315002441	44.176570892334	67.5524749755859	201.620498657227	399.221984863281	0.0429176725447178	665						0.000223748484747754	0.105856790760552	0.00404334394786748	1.21058492683556	Europe	Russian Federation	temperate	1	0.0521939076359358	0.0498876599367671	0.0545919124579858	0.0521939076359358	0.00470425252121869		-5.35928838759479	analogous	74.4066390991211	18.5246315002441	44.176570892334	67.5524749755859	201.620498657227	399.221984863281	0.0429176725447178	665						0.000223748484747754	0.105856790760552	0.00404334394786748	1.21058492683556	0.0521939076359358	0.0498876599367671	0.0545919124579858	0.0521939076359358
75.8574600219727	17.6879215240479	44.4691543579102	67.3629150390625	200.275421142578	433.972900390625	0.0422394052147865	666						0.000225120816987934	0.106414848157652	0.0039263522141123	1.2005617844162	Europe	Russian Federation	temperate	1	0.0522847685170276	0.0499986295140046	0.0546763209917994	0.0522847685170276	0.00467769147779485		-5.36495056472767	analogous	75.8574600219727	17.6879215240479	44.4691543579102	67.3629150390625	200.275421142578	433.972900390625	0.0422394052147865	666						0.000225120816987934	0.106414848157652	0.0039263522141123	1.2005617844162	0.0522847685170276	0.0499986295140046	0.0546763209917994	0.0522847685170276
74.5801086425781	17.8058815002441	44.2681770324707	66.271240234375	197.761108398438	457.109497070312	0.0484022796154022	667						0.000228177973321532	0.103867785234059	0.0037230322233971	1.19228951546906	Europe	Russian Federation	temperate	1	0.0523541398903504	0.0500918125606156	0.0547378710684095	0.0523541398903504	0.00464605850779391		-5.37173605155912	analogous	74.5801086425781	17.8058815002441	44.2681770324707	66.271240234375	197.761108398438	457.109497070312	0.0484022796154022	667						0.000228177973321532	0.103867785234059	0.0037230322233971	1.19228951546906	0.0523541398903504	0.0500918125606156	0.0547378710684095	0.0523541398903504
73.9884262084961	17.7187080383301	44.4478340148926	66.880485534668	199.289840698242	450.809326171875	0.0745778754353523	668						0.000222057408993491	0.101391112599929	0.00355364242541441	1.18155775733466	Europe	Russian Federation	temperate	1	0.0525505837499358	0.0503066109995909	0.0549313048394129	0.0525505837499358	0.00462469383982204		-5.37634510700409	analogous	73.9884262084961	17.7187080383301	44.4478340148926	66.880485534668	199.289840698242	450.809326171875	0.0745778754353523	668						0.000222057408993491	0.101391112599929	0.00355364242541441	1.18155775733466	0.0525505837499358	0.0503066109995909	0.0549313048394129	0.0525505837499358
70.8241119384766	18.073709487915	43.039623260498	67.2955322265625	203.121643066406	511.621185302734	0.134915009140968	669						0.000204711004023604	0.0992091853580495	0.00340294487785198	1.1698773925518	Europe	Russian Federation	temperate	1	0.0528447357164417	0.0505724342402379	0.0552584261166352	0.0528447357164417	0.0046859918763973		-5.36317767248803	analogous	70.8241119384766	18.073709487915	43.039623260498	67.2955322265625	203.121643066406	511.621185302734	0.134915009140968	669						0.000204711004023604	0.0992091853580495	0.00340294487785198	1.1698773925518	0.0528447357164417	0.0505724342402379	0.0552584261166352	0.0528447357164417
68.9906845092773	18.8999919891357	40.7197113037109	67.0350646972656	205.086090087891	451.090881347656	0.0800529196858406	670						0.000181296374979848	0.0972999931010057	0.00324360118985813	1.15955939843794	Europe	Russian Federation	temperate	1	0.0531719581935441	0.050855704280167	0.055616623039739	0.0531719581935441	0.00476091875957196		-5.34731461264734	analogous	68.9906845092773	18.8999919891357	40.7197113037109	67.0350646972656	205.086090087891	451.090881347656	0.0800529196858406	670						0.000181296374979848	0.0972999931010057	0.00324360118985813	1.15955939843794	0.0531719581935441	0.050855704280167	0.055616623039739	0.0531719581935441
70.2616806030273	19.9554710388184	39.1561622619629	66.2668228149414	206.59130859375	430.432556152344	0.0350789874792099	671						0.000177115787943662	0.09656990501924	0.00308693524883746	1.15246353553875	Europe	Russian Federation	temperate	1	0.0533901474509013	0.0510574307991833	0.05585689892625	0.0533901474509013	0.00479946812706675		-5.33925017406892	analogous	70.2616806030273	19.9554710388184	39.1561622619629	66.2668228149414	206.59130859375	430.432556152344	0.0350789874792099	671						0.000177115787943662	0.09656990501924	0.00308693524883746	1.15246353553875	0.0533901474509013	0.0510574307991833	0.05585689892625	0.0533901474509013
69.7684555053711	20.0361671447754	37.7315673828125	66.3954620361328	207.666244506836	394.288757324219	0.0267804209142923	672						0.000176955968622128	0.0967697469004545	0.00300477872524165	1.14343549150862	Europe	Russian Federation	temperate	1	0.0535726465492849	0.0512058231103575	0.0560861330229537	0.0535726465492849	0.00488030991259619		-5.322546554454	analogous	69.7684555053711	20.0361671447754	37.7315673828125	66.3954620361328	207.666244506836	394.288757324219	0.0267804209142923	672						0.000176955968622128	0.0967697469004545	0.00300477872524165	1.14343549150862	0.0535726465492849	0.0512058231103575	0.0560861330229537	0.0535726465492849
69.4080505371094	20.5135326385498	35.8744850158691	66.0246734619141	208.670318603516	353.415405273438	0.01563985273242	673						0.00017644238213433	0.0971491069928362	0.00290359077194989	1.13392944997905	Europe	Russian Federation	temperate	1	0.053760903109673	0.0513543075031829	0.0563178089080534	0.053760903109673	0.00496350140487051		-5.30564385889424	analogous	69.4080505371094	20.5135326385498	35.8744850158691	66.0246734619141	208.670318603516	353.415405273438	0.01563985273242	673						0.00017644238213433	0.0971491069928362	0.00290359077194989	1.13392944997905	0.053760903109673	0.0513543075031829	0.0563178089080534	0.053760903109673
70.423583984375	22.0008411407471	34.482536315918	65.5323333740234	212.48747253418	449.364959716797	0.00589742045849562	674						0.000169129025239324	0.0976281008932604	0.00280764091045711	1.12347651423355	Europe	Russian Federation	temperate	1	0.0539486998670098	0.0515235772028067	0.0565556420580637	0.0539486998670098	0.00503206485525702		-5.29192487110246	analogous	70.423583984375	22.0008411407471	34.482536315918	65.5323333740234	212.48747253418	449.364959716797	0.00589742045849562	674						0.000169129025239324	0.0976281008932604	0.00280764091045711	1.12347651423355	0.0539486998670098	0.0515235772028067	0.0565556420580637	0.0539486998670098
76.6054611206055	22.8762130737305	35.1602745056152	64.0798721313477	203.954498291016	447.063690185547	0.00680861156433821	675						0.000151959056970695	0.0978483390798624	0.00274770650722771	1.11168894555715	Europe	Russian Federation	temperate	1	0.0538298221275882	0.0514094365162758	0.056398877989324	0.0538298221275882	0.00498944147304822		-5.30043130473211	analogous	76.6054611206055	22.8762130737305	35.1602745056152	64.0798721313477	203.954498291016	447.063690185547	0.00680861156433821	675						0.000151959056970695	0.0978483390798624	0.00274770650722771	1.11168894555715	0.0538298221275882	0.0514094365162758	0.056398877989324	0.0538298221275882
77.6602096557617	22.0064964294434	37.3462066650391	63.4362907409668	197.988845825195	401.882720947266	0.00558668654412031	676						0.000134172413813422	0.0959689799657908	0.00271269720053858	1.09937374278885	Europe	Russian Federation	temperate	1	0.0536705072523053	0.0512659850159462	0.0562195415488873	0.0536705072523053	0.00495355653294111		-5.30764946888974	analogous	77.6602096557617	22.0064964294434	37.3462066650391	63.4362907409668	197.988845825195	401.882720947266	0.00558668654412031	676						0.000134172413813422	0.0959689799657908	0.00271269720053858	1.09937374278885	0.0536705072523053	0.0512659850159462	0.0562195415488873	0.0536705072523053
75.1426010131836	20.3933048248291	39.5893898010254	63.5515823364258	196.573272705078	415.714141845703	0.00383627880364656	677						0.000126442867291159	0.0937599395996729	0.00265698650598276	1.08539386533678	Europe	Russian Federation	temperate	1	0.0535958687848313	0.0512090376521372	0.0561266241811893	0.0535958687848313	0.00491758652905212		-5.31493741170902	analogous	75.1426010131836	20.3933048248291	39.5893898010254	63.5515823364258	196.573272705078	415.714141845703	0.00383627880364656	677						0.000126442867291159	0.0937599395996729	0.00265698650598276	1.08539386533678	0.0535958687848313	0.0512090376521372	0.0561266241811893	0.0535958687848313
73.352783203125	18.2253761291504	43.4606742858887	64.048828125	194.201705932617	447.402069091797	0.00326484930701554	678						0.00012539013041289	0.091758280816258	0.00261906032114011	1.06988460974026	Europe	Russian Federation	temperate	1	0.0533887886530925	0.0510314340932107	0.0558910615687423	0.0533887886530925	0.00485962747553165		-5.32679349513276	analogous	73.352783203125	18.2253761291504	43.4606742858887	64.048828125	194.201705932617	447.402069091797	0.00326484930701554	678						0.00012539013041289	0.091758280816258	0.00261906032114011	1.06988460974026	0.0533887886530925	0.0510314340932107	0.0558910615687423	0.0533887886530925
68.3588104248047	14.37571144104	50.2508163452148	65.1898574829102	192.262405395508	428.060180664062	0.00282985484227538	679						0.000128545136696535	0.0900296522346192	0.00256074163652824	1.05451515817356	Europe	Russian Federation	temperate	1	0.0530379976528829	0.0506638283463172	0.0555198066998325	0.0530379976528829	0.00485597835351534		-5.32754468291294	analogous	68.3588104248047	14.37571144104	50.2508163452148	65.1898574829102	192.262405395508	428.060180664062	0.00282985484227538	679						0.000128545136696535	0.0900296522346192	0.00256074163652824	1.05451515817356	0.0530379976528829	0.0506638283463172	0.0555198066998325	0.0530379976528829
61.7510223388672	11.0820331573486	55.1013793945312	66.8557586669922	195.343872070312	350.296417236328	0.00251438631676137	680						0.00013282785673334	0.088645337691023	0.00246707707150411	1.0409087186145	Europe	Russian Federation	temperate	1	0.0528967210381304	0.0505296093862434	0.0553955271989334	0.0528967210381304	0.00486591781269003		-5.32549992488058	analogous	61.7510223388672	11.0820331573486	55.1013793945312	66.8557586669922	195.343872070312	350.296417236328	0.00251438631676137	680						0.00013282785673334	0.088645337691023	0.00246707707150411	1.0409087186145	0.0528967210381304	0.0505296093862434	0.0553955271989334	0.0528967210381304
60.596622467041	10.4398126602173	54.9803733825684	68.5958938598633	198.957992553711	362.510559082031	0.00251747970469296	681						0.000133079704035052	0.0880522024846823	0.00245051919456306	1.02978740318079	Europe	Russian Federation	temperate	1	0.0530714242893481	0.0507247244955747	0.0555428331188462	0.0530714242893481	0.00481810862327153		-5.33537382974025	analogous	60.596622467041	10.4398126602173	54.9803733825684	68.5958938598633	198.957992553711	362.510559082031	0.00251747970469296	681						0.000133079704035052	0.0880522024846823	0.00245051919456306	1.02978740318079	0.0530714242893481	0.0507247244955747	0.0555428331188462	0.0530714242893481
62.2772331237793	8.8866548538208	59.6055221557617	69.7470779418945	199.71257019043	328.045928955078	0.00232672248966992	682						0.00013848214157599	0.0857475187923786	0.0024716930271107	1.0160674863329	Europe	Russian Federation	temperate	1	0.0528614655804527	0.0504957777806162	0.0553274460855707	0.0528614655804527	0.00483166830495452		-5.33256346620366	analogous	62.2772331237793	8.8866548538208	59.6055221557617	69.7470779418945	199.71257019043	328.045928955078	0.00232672248966992	682						0.00013848214157599	0.0857475187923786	0.0024716930271107	1.0160674863329	0.0528614655804527	0.0504957777806162	0.0553274460855707	0.0528614655804527
64.1594848632812	7.51280212402344	64.2702941894531	70.6164627075195	200.697814941406	321.434204101562	0.00362825486809015	683						0.000140160481845086	0.0851997424739949	0.00246554188872693	1.00344022200271	Europe	Russian Federation	temperate	1	0.05264764525031	0.0502686379953701	0.0551409154592654	0.05264764525031	0.00487227746389534		-5.32419379947874	analogous	64.1594848632812	7.51280212402344	64.2702941894531	70.6164627075195	200.697814941406	321.434204101562	0.00362825486809015	683						0.000140160481845086	0.0851997424739949	0.00246554188872693	1.00344022200271	0.05264764525031	0.0502686379953701	0.0551409154592654	0.05264764525031
63.6036338806152	7.5723123550415	62.5908126831055	71.349739074707	201.006271362305	306.528564453125	0.00961794424802065	684						0.000137848662158691	0.0864457180206633	0.00245305301292103	0.991770510216493	Europe	Russian Federation	temperate	1	0.0527995228674477	0.0504371415494083	0.0552711370137864	0.0527995228674477	0.00483399546437805		-5.33208193497641	analogous	63.6036338806152	7.5723123550415	62.5908126831055	71.349739074707	201.006271362305	306.528564453125	0.00961794424802065	684						0.000137848662158691	0.0864457180206633	0.00245305301292103	0.991770510216493	0.0527995228674477	0.0504371415494083	0.0552711370137864	0.0527995228674477
60.7990341186523	8.15163707733154	59.1377792358398	70.8487777709961	201.144577026367	301.756103515625	0.0148067697882652	685						0.000134657522234748	0.0885603039298244	0.0024575227661529	0.980897592788344	Europe	Russian Federation	temperate	1	0.0529547237582541	0.0506054332804779	0.0554118445344896	0.0529547237582541	0.0048064112540117		-5.33780457437343	analogous	60.7990341186523	8.15163707733154	59.1377792358398	70.8487777709961	201.144577026367	301.756103515625	0.0148067697882652	685						0.000134657522234748	0.0885603039298244	0.0024575227661529	0.980897592788344	0.0529547237582541	0.0506054332804779	0.0554118445344896	0.0529547237582541
57.5276145935059	8.53881931304932	56.9976577758789	70.8283615112305	203.121627807617	288.48193359375	0.0197013430297375	686						0.000140758108906276	0.0893358196816624	0.00246166237805965	0.97300645070414	Europe	Russian Federation	temperate	1	0.0530476708046615	0.0507139098317872	0.055506552777441	0.0530476708046615	0.00479264294565374		-5.34067325654015	analogous	57.5276145935059	8.53881931304932	56.9976577758789	70.8283615112305	203.121627807617	288.48193359375	0.0197013430297375	686						0.000140758108906276	0.0893358196816624	0.00246166237805965	0.97300645070414	0.0530476708046615	0.0507139098317872	0.055506552777441	0.0530476708046615
53.6386070251465	8.09921073913574	57.0163459777832	71.5491333007812	206.403778076172	290.191802978516	0.0163683276623487	687						0.000139527073642695	0.0913966907368172	0.00249180538695044	0.963623000748753	Europe	Russian Federation	temperate	1	0.0530495491174017	0.0507299113188248	0.0554962200660754	0.0530495491174017	0.00476630874725054		-5.34618312119303	analogous	53.6386070251465	8.09921073913574	57.0163459777832	71.5491333007812	206.403778076172	290.191802978516	0.0163683276623487	687						0.000139527073642695	0.0913966907368172	0.00249180538695044	0.963623000748753	0.0530495491174017	0.0507299113188248	0.0554962200660754	0.0530495491174017
49.7672920227051	6.97014379501343	61.42138671875	72.4394454956055	212.213455200195	299.990081787109	0.0112654585391283	688						0.000134489557877794	0.0909331439385502	0.00246594501365513	0.950116818704076	Europe	Russian Federation	temperate	1	0.0528668404869338	0.0505305674368475	0.0553217843643295	0.0528668404869338	0.00479121692748198		-5.34097084398428	analogous	49.7672920227051	6.97014379501343	61.42138671875	72.4394454956055	212.213455200195	299.990081787109	0.0112654585391283	688						0.000134489557877794	0.0909331439385502	0.00246594501365513	0.950116818704076	0.0528668404869338	0.0505305674368475	0.0553217843643295	0.0528668404869338
46.0604820251465	6.80208873748779	60.9418716430664	73.4399566650391	217.944869995117	322.856048583984	0.0157041437923908	689						0.000128825549523928	0.0887015087539765	0.00240984635909333	0.93260498280673	Europe	Russian Federation	temperate	1	0.053057229848768	0.0507301171337595	0.0555214181312975	0.053057229848768	0.00479130099753792		-5.34095329743616	analogous	46.0604820251465	6.80208873748779	60.9418716430664	73.4399566650391	217.944869995117	322.856048583984	0.0157041437923908	689						0.000128825549523928	0.0887015087539765	0.00240984635909333	0.93260498280673	0.053057229848768	0.0507301171337595	0.0555214181312975	0.053057229848768
44.821102142334	7.04155158996582	56.9711761474609	73.7620468139648	221.225250244141	318.875793457031	0.0203883331269026	690						0.000125550358946457	0.0862755076672024	0.00236094087946842	0.913437718185867	Europe	Russian Federation	temperate	1	0.053449145890922	0.0511302119899482	0.0559016753716216	0.053449145890922	0.00477146338167345		-5.34510223252111	analogous	44.821102142334	7.04155158996582	56.9711761474609	73.7620468139648	221.225250244141	318.875793457031	0.0203883331269026	690						0.000125550358946457	0.0862755076672024	0.00236094087946842	0.913437718185867	0.053449145890922	0.0511302119899482	0.0559016753716216	0.053449145890922
46.5179901123047	7.49766302108765	56.7233009338379	73.1810760498047	222.323120117188	361.535919189453	0.0181810017675161	691						0.000127386411910516	0.0854030100562333	0.0023350964875303	0.900991257023518	Europe	Russian Federation	temperate	1	0.0534808511818578	0.0511517535885934	0.0559472837910629	0.0534808511818578	0.00479553020246942		-5.34007100273052	analogous	46.5179901123047	7.49766302108765	56.7233009338379	73.1810760498047	222.323120117188	361.535919189453	0.0181810017675161	691						0.000127386411910516	0.0854030100562333	0.0023350964875303	0.900991257023518	0.0534808511818578	0.0511517535885934	0.0559472837910629	0.0534808511818578
43.6981239318848	7.87090444564819	55.5832824707031	72.6871719360352	225.173904418945	412.955902099609	0.0136018516495824	692						0.000121263390909261	0.0853031430486884	0.00226505215909364	0.88406019090275	Europe	Russian Federation	temperate	1	0.0535886956708981	0.0512351511772762	0.0560878987364168	0.0535886956708981	0.00485274755914065		-5.32821022739797	analogous	43.6981239318848	7.87090444564819	55.5832824707031	72.6871719360352	225.173904418945	412.955902099609	0.0136018516495824	692						0.000121263390909261	0.0853031430486884	0.00226505215909364	0.88406019090275	0.0535886956708981	0.0512351511772762	0.0560878987364168	0.0535886956708981
46.5385284423828	8.34300518035889	56.482666015625	72.1480407714844	224.611618041992	479.054962158203	0.00868030544370413	693						0.000117817099224655	0.0847373732676128	0.0022143136926107	0.868984645473364	Europe	Russian Federation	temperate	1	0.0535565788742819	0.0511920443772158	0.0560527294626004	0.0535565788742819	0.00486068508538457		-5.32657588693334	analogous	46.5385284423828	8.34300518035889	56.482666015625	72.1480407714844	224.611618041992	479.054962158203	0.00868030544370413	693						0.000117817099224655	0.0847373732676128	0.0022143136926107	0.868984645473364	0.0535565788742819	0.0511920443772158	0.0560527294626004	0.0535565788742819
55.1436500549316	7.47096109390259	62.4661636352539	70.5573272705078	205.378173828125	561.501159667969	0.00910676177591085	694						0.000122424524288476	0.0841939598773006	0.00219031801053203	0.858087591722918	Europe	Russian Federation	temperate	1	0.0528821319811957	0.0504408800589364	0.0554142864559875	0.0528821319811957	0.0049734063970511		-5.30365028188648	analogous	55.1436500549316	7.47096109390259	62.4661636352539	70.5573272705078	205.378173828125	561.501159667969	0.00910676177591085	694						0.000122424524288476	0.0841939598773006	0.00219031801053203	0.858087591722918	0.0528821319811957	0.0504408800589364	0.0554142864559875	0.0528821319811957
58.3044891357422	5.3953275680542	70.9525680541992	69.9773788452148	187.863220214844	600.862426757812	0.0140656447038054	695						0.000135371103047674	0.0842410717204326	0.00219989055740298	0.852648687718463	Europe	Russian Federation	temperate	1	0.0520144352848668	0.0493309108072513	0.0547824654658142	0.0520144352848668	0.00545155465856292		-5.21185445253353	analogous	58.3044891357422	5.3953275680542	70.9525680541992	69.9773788452148	187.863220214844	600.862426757812	0.0140656447038054	695						0.000135371103047674	0.0842410717204326	0.00219989055740298	0.852648687718463	0.0520144352848668	0.0493309108072513	0.0547824654658142	0.0520144352848668
61.5097389221191	5.08238935470581	76.0523452758789	71.6584548950195	194.612457275391	503.124603271484	0.0156913753598928	696						0.000142995782074327	0.0848407805263448	0.00228607203255091	0.853467131579388	Europe	Russian Federation	temperate	1	0.0517986050702255	0.0490925640786677	0.0545672274155387	0.0517986050702255	0.00547466333687102		-5.20762449615268	analogous	61.5097389221191	5.08238935470581	76.0523452758789	71.6584548950195	194.612457275391	503.124603271484	0.0156913753598928	696						0.000142995782074327	0.0848407805263448	0.00228607203255091	0.853467131579388	0.0517986050702255	0.0490925640786677	0.0545672274155387	0.0517986050702255
60.5434303283691	4.82927751541138	77.3100433349609	72.5747222900391	192.590408325195	479.401214599609	0.0109620103612542	697						0.00015245149536851	0.0863179922237281	0.00228673604648391	0.859631612656276	Europe	Russian Federation	temperate	1	0.0516617351422828	0.0489058185340688	0.0544971736391798	0.0516617351422828	0.00559135510511099		-5.18653360525198	analogous	60.5434303283691	4.82927751541138	77.3100433349609	72.5747222900391	192.590408325195	479.401214599609	0.0109620103612542	697						0.00015245149536851	0.0863179922237281	0.00228673604648391	0.859631612656276	0.0516617351422828	0.0489058185340688	0.0544971736391798	0.0516617351422828
55.9430541992188	4.90025758743286	76.3333282470703	72.7693786621094	188.506805419922	482.964416503906	0.00712853670120239	698						0.000170978925530709	0.088012508310748	0.00230724533759761	0.867511713648697	Europe	Russian Federation	temperate	1	0.0515223746769707	0.0487111188345962	0.0543924324130613	0.0515223746769707	0.00568131357846512		-5.17057280917215	analogous	55.9430541992188	4.90025758743286	76.3333282470703	72.7693786621094	188.506805419922	482.964416503906	0.00712853670120239	698						0.000170978925530709	0.088012508310748	0.00230724533759761	0.867511713648697	0.0515223746769707	0.0487111188345962	0.0543924324130613	0.0515223746769707
62.7209091186523	4.89942169189453	79.0169296264648	71.0683288574219	179.390670776367	555.38232421875	0.00652646226808429	699						0.000194200487524823	0.0907663666017808	0.002395672185956	0.874672530541786	Europe	Russian Federation	temperate	1	0.0510452773322348	0.0480913122190773	0.0540769749647128	0.0510452773322348	0.00598566274563551		-5.11838821166078	analogous	62.7209091186523	4.89942169189453	79.0169296264648	71.0683288574219	179.390670776367	555.38232421875	0.00652646226808429	699						0.000194200487524823	0.0907663666017808	0.002395672185956	0.874672530541786	0.0510452773322348	0.0480913122190773	0.0540769749647128	0.0510452773322348
69.0648651123047	3.82724523544312	89.1129837036133	67.6987380981445	156.98942565918	685.695617675781	0.00618122285231948	700						0.000215318710512683	0.0950811267439642	0.00253012166008473	0.879619724941334	Europe	Russian Federation	temperate	1	0.0497160415010672	0.0461626934323429	0.0533628331552942	0.0497160415010672	0.00720013972295131		-4.93365484718296	analogous	69.0648651123047	3.82724523544312	89.1129837036133	67.6987380981445	156.98942565918	685.695617675781	0.00618122285231948	700						0.000215318710512683	0.0950811267439642	0.00253012166008473	0.879619724941334	0.0497160415010672	0.0461626934323429	0.0533628331552942	0.0497160415010672
65.5841522216797	4.23293733596802	88.2348785400391	65.9348068237305	156.279769897461	692.265441894531	0.00620051706209779	701						0.000225471464835295	0.0996930298015454	0.00247731982903693	0.883339513283872	Europe	Russian Federation	temperate	1	0.0495939809078928	0.0460113578201544	0.0532363555845069	0.0495939809078928	0.00722499776435252		-4.93020835441587	analogous	65.5841522216797	4.23293733596802	88.2348785400391	65.9348068237305	156.279769897461	692.265441894531	0.00620051706209779	701						0.000225471464835295	0.0996930298015454	0.00247731982903693	0.883339513283872	0.0495939809078928	0.0460113578201544	0.0532363555845069	0.0495939809078928
56.8374443054199	4.89086961746216	79.4082717895508	67.8245391845703	170.81575012207	677.740661621094	0.0067886239849031	702						0.00023470878280008	0.105348884761021	0.00236656904386348	0.891824653407611	Europe	Russian Federation	temperate	1	0.0504299572569243	0.0472892046336139	0.0536572787019355	0.0504299572569243	0.00636807406832156		-5.0564581991758	analogous	56.8374443054199	4.89086961746216	79.4082717895508	67.8245391845703	170.81575012207	677.740661621094	0.0067886239849031	702						0.00023470878280008	0.105348884761021	0.00236656904386348	0.891824653407611	0.0504299572569243	0.0472892046336139	0.0536572787019355	0.0504299572569243
63.2950973510742	5.39531755447388	78.1154327392578	67.1425018310547	159.789733886719	666.058227539062	0.00561464391648769	703						0.000237537712676411	0.111466769288899	0.00231293109957363	0.900910323560798	Europe	Russian Federation	temperate	1	0.0503586042596254	0.0471000982551656	0.0536722612789654	0.0503586042596254	0.00657216302379985		-5.02491227330226	analogous	63.2950973510742	5.39531755447388	78.1154327392578	67.1425018310547	159.789733886719	666.058227539062	0.00561464391648769	703						0.000237537712676411	0.111466769288899	0.00231293109957363	0.900910323560798	0.0503586042596254	0.0471000982551656	0.0536722612789654	0.0503586042596254
66.6386489868164	5.94899940490723	75.8165893554688	66.090690612793	162.778472900391	655.11376953125	0.00589121459051967	704						0.000245516618794966	0.116820913534345	0.00230644156069045	0.910412437684602	Europe	Russian Federation	temperate	1	0.0505028039317354	0.0473721492438767	0.0537158649898478	0.0505028039317354	0.00634371574597109		-5.06029060240453	analogous	66.6386489868164	5.94899940490723	75.8165893554688	66.090690612793	162.778472900391	655.11376953125	0.00589121459051967	704						0.000245516618794966	0.116820913534345	0.00230644156069045	0.910412437684602	0.0505028039317354	0.0473721492438767	0.0537158649898478	0.0505028039317354
59.0553359985352	7.04452848434448	64.2106857299805	66.623893737793	179.607086181641	602.041381835938	0.00617164513096213	705						0.000264089377608081	0.12044538886647	0.00232366377597424	0.92139689703228	Europe	Russian Federation	temperate	1	0.0514312744413237	0.048764477668774	0.0541510523798689	0.0514312744413237	0.00538657471109488		-5.22384558566312	analogous	59.0553359985352	7.04452848434448	64.2106857299805	66.623893737793	179.607086181641	602.041381835938	0.00617164513096213	705						0.000264089377608081	0.12044538886647	0.00232366377597424	0.92139689703228	0.0514312744413237	0.048764477668774	0.0541510523798689	0.0514312744413237
55.4494705200195	9.09738636016846	51.7240219116211	66.6364364624023	197.749847412109	474.309265136719	0.00553118530660868	706						0.000269087875656214	0.122384546204882	0.00236816609975511	0.937551890185284	Europe	Russian Federation	temperate	1	0.0524822712013121	0.0500681735099769	0.0549681443498117	0.0524822712013121	0.00489997083983484		-5.31852602493738	analogous	55.4494705200195	9.09738636016846	51.7240219116211	66.6364364624023	197.749847412109	474.309265136719	0.00553118530660868	706						0.000269087875656214	0.122384546204882	0.00236816609975511	0.937551890185284	0.0524822712013121	0.0500681735099769	0.0549681443498117	0.0524822712013121
51.5183067321777	9.56027507781982	46.9071273803711	66.1735153198242	196.316635131836	437.832885742188	0.00277488422580063	707						0.00026460888296108	0.123914314480487	0.00237662797802351	0.954673147089583	Europe	Russian Federation	temperate	1	0.0527015378172659	0.0502524548400003	0.0552463777428934	0.0527015378172659	0.00499392290289312		-5.29953352519063	analogous	51.5183067321777	9.56027507781982	46.9071273803711	66.1735153198242	196.316635131836	437.832885742188	0.00277488422580063	707						0.00026460888296108	0.123914314480487	0.00237662797802351	0.954673147089583	0.0527015378172659	0.0502524548400003	0.0552463777428934	0.0527015378172659
53.4759330749512	9.25012683868408	51.7582626342773	65.2741088867188	189.296112060547	468.701721191406	0.00240147858858109	708						0.000258538788730809	0.124439799306537	0.00245020567399023	0.973965212715618	Europe	Russian Federation	temperate	1	0.0521773951000696	0.0497004495113201	0.0547078548070893	0.0521773951000696	0.00500740529576919		-5.29683740308059	analogous	53.4759330749512	9.25012683868408	51.7582626342773	65.2741088867188	189.296112060547	468.701721191406	0.00240147858858109	708						0.000258538788730809	0.124439799306537	0.00245020567399023	0.973965212715618	0.0521773951000696	0.0497004495113201	0.0547078548070893	0.0521773951000696
53.6242332458496	8.48860359191895	54.9739608764648	63.8221702575684	179.672348022461	520.471801757812	0.0025099297054112	709						0.000255266180484284	0.12442158513024	0.00252359317402535	0.994536594129605	Europe	Russian Federation	temperate	1	0.0516931259574205	0.0491302762378717	0.0543084506007972	0.0516931259574205	0.00517817436292551		-5.26330272442184	analogous	53.6242332458496	8.48860359191895	54.9739608764648	63.8221702575684	179.672348022461	520.471801757812	0.0025099297054112	709						0.000255266180484284	0.12442158513024	0.00252359317402535	0.994536594129605	0.0516931259574205	0.0491302762378717	0.0543084506007972	0.0516931259574205
52.9896354675293	8.72675704956055	54.7768974304199	62.1536865234375	170.713302612305	574.753601074219	0.0021826340816915	710						0.000255044255915768	0.124355340850899	0.00253168876147167	1.01484003487988	Europe	Russian Federation	temperate	1	0.0514607358011568	0.0487576767588986	0.0541702458137597	0.0514607358011568	0.00541256905486108		-5.21903142733102	analogous	52.9896354675293	8.72675704956055	54.7768974304199	62.1536865234375	170.713302612305	574.753601074219	0.0021826340816915	710						0.000255044255915768	0.124355340850899	0.00253168876147167	1.01484003487988	0.0514607358011568	0.0487576767588986	0.0541702458137597	0.0514607358011568
51.1272888183594	9.40218639373779	51.2537078857422	60.4988861083984	165.696578979492	616.188659667969	0.0022226432338357	711						0.000245747480300164	0.124229319690937	0.00249096132651886	1.03221277408349	Europe	Russian Federation	temperate	1	0.0515583019291559	0.048761861632265	0.0543327861416291	0.0515583019291559	0.00557092450936406		-5.19019425867895	analogous	51.1272888183594	9.40218639373779	51.2537078857422	60.4988861083984	165.696578979492	616.188659667969	0.0022226432338357	711						0.000245747480300164	0.124229319690937	0.00249096132651886	1.03221277408349	0.0515583019291559	0.048761861632265	0.0543327861416291	0.0515583019291559
49.0174713134766	10.3145160675049	47.7386932373047	59.7198715209961	160.854598999023	683.520812988281	0.00248201610520482	712						0.000250225319985114	0.123647358057047	0.00262701884962467	1.04735820861186	Europe	Russian Federation	temperate	1	0.0515333677397463	0.048707052474235	0.0543723466013104	0.0515333677397463	0.0056652941270754		-5.17339646580135	analogous	49.0174713134766	10.3145160675049	47.7386932373047	59.7198715209961	160.854598999023	683.520812988281	0.00248201610520482	712						0.000250225319985114	0.123647358057047	0.00262701884962467	1.04735820861186	0.0515333677397463	0.048707052474235	0.0543723466013104	0.0515333677397463
48.8147735595703	11.4162969589233	43.9336891174316	59.5062141418457	159.961196899414	729.822937011719	0.00295491795986891	713						0.000243726616418963	0.123683377531792	0.0027049739974352	1.05898606778475	Europe	Russian Federation	temperate	1	0.0517035691524616	0.0488759144235095	0.0545659298280704	0.0517035691524616	0.00569001540456087		-5.16904232354337	analogous	48.8147735595703	11.4162969589233	43.9336891174316	59.5062141418457	159.961196899414	729.822937011719	0.00295491795986891	713						0.000243726616418963	0.123683377531792	0.0027049739974352	1.05898606778475	0.0517035691524616	0.0488759144235095	0.0545659298280704	0.0517035691524616
51.9317588806152	12.6529102325439	44.0531997680664	59.7101783752441	163.402725219727	730.852966308594	0.00279196933843195	714						0.000230317433398687	0.125205910659023	0.00269389162459564	1.07081550492579	Europe	Russian Federation	temperate	1	0.0517808714879267	0.0490322616751805	0.0545789068374332	0.0517808714879267	0.00554664516225273		-5.19456200926241	analogous	51.9317588806152	12.6529102325439	44.0531997680664	59.7101783752441	163.402725219727	730.852966308594	0.00279196933843195	714						0.000230317433398687	0.125205910659023	0.00269389162459564	1.07081550492579	0.0517808714879267	0.0490322616751805	0.0545789068374332	0.0517808714879267
58.0751342773438	14.7925548553467	46.3840827941895	60.3930168151855	166.970703125	692.243408203125	0.00243767560459673	715						0.00021700242511039	0.128339328399282	0.00262786649801797	1.08390902482411	Europe	Russian Federation	temperate	1	0.0517488948094018	0.0490849202568511	0.054423078563216	0.0517488948094018	0.00533815830636486		-5.23287457194557	analogous	58.0751342773438	14.7925548553467	46.3840827941895	60.3930168151855	166.970703125	692.243408203125	0.00243767560459673	715						0.00021700242511039	0.128339328399282	0.00262786649801797	1.08390902482411	0.0517488948094018	0.0490849202568511	0.054423078563216	0.0517488948094018
60.3857574462891	15.6001558303833	45.9820671081543	60.9461135864258	167.088241577148	635.708740234375	0.00190774945076555	716						0.000205521467865354	0.13101940619803	0.00265064681464109	1.08741493194674	Europe	Russian Federation	temperate	1	0.0517922108268004	0.0491655520688539	0.0544422732510858	0.0517922108268004	0.00527672118223195		-5.24445036237065	analogous	60.3857574462891	15.6001558303833	45.9820671081543	60.9461135864258	167.088241577148	635.708740234375	0.00190774945076555	716						0.000205521467865354	0.13101940619803	0.00265064681464109	1.08741493194674	0.0517922108268004	0.0491655520688539	0.0544422732510858	0.0517922108268004
59.2369194030762	14.4874906539917	46.9607963562012	60.9715461730957	165.733779907227	618.974670410156	0.00166732037905604	717						0.000194096578945091	0.132614683261957	0.00260100690644414	1.08734244186709	Europe	Russian Federation	temperate	1	0.0517675663150734	0.0490998976463515	0.0544541854817976	0.0517675663150734	0.00535428783544617		-5.22985757450607	analogous	59.2369194030762	14.4874906539917	46.9607963562012	60.9715461730957	165.733779907227	618.974670410156	0.00166732037905604	717						0.000194096578945091	0.132614683261957	0.00260100690644414	1.08734244186709	0.0517675663150734	0.0490998976463515	0.0544541854817976	0.0517675663150734
58.7661972045898	14.3247184753418	46.4915351867676	60.9757118225098	161.831665039062	635.209167480469	0.00176219071727246	718						0.000183676680580629	0.134250530037104	0.00251062682147011	1.09848972199348	Europe	Russian Federation	temperate	1	0.0518031412588874	0.049061726028793	0.0545747101484963	0.0518031412588874	0.00551298411970329		-5.20064921989692	analogous	58.7661972045898	14.3247184753418	46.4915351867676	60.9757118225098	161.831665039062	635.209167480469	0.00176219071727246	718						0.000183676680580629	0.134250530037104	0.00251062682147011	1.09848972199348	0.0518031412588874	0.049061726028793	0.0545747101484963	0.0518031412588874
55.9897842407227	14.9310598373413	41.5393104553223	57.8873443603516	154.411636352539	604.789672851562	0.00296824355609715	719						0.000174228763377719	0.134152348709805	0.00240310777767778	1.10961502058493	Europe	Russian Federation	temperate	1	0.0519506160547841	0.0490118840447142	0.0549195184436715	0.0519506160547841	0.00590763439895723		-5.13150979859793	analogous	55.9897842407227	14.9310598373413	41.5393104553223	57.8873443603516	154.411636352539	604.789672851562	0.00296824355609715	719						0.000174228763377719	0.134152348709805	0.00240310777767778	1.10961502058493	0.0519506160547841	0.0490118840447142	0.0549195184436715	0.0519506160547841
59.7317695617676	16.6367721557617	39.2247505187988	51.9114761352539	136.797393798828	627.692321777344	0.00451600784435868	720						0.000166767421341382	0.1317545836874	0.00231251859682401	1.11104814508653	Europe	Russian Federation	temperate	1	0.0516678407749701	0.0483934217699313	0.05494440400135	0.0516678407749701	0.00655098223141863		-5.02814028158249	analogous	59.7317695617676	16.6367721557617	39.2247505187988	51.9114761352539	136.797393798828	627.692321777344	0.00451600784435868	720						0.000166767421341382	0.1317545836874	0.00231251859682401	1.11104814508653	0.0516678407749701	0.0483934217699313	0.05494440400135	0.0516678407749701
86.882682800293	19.5783443450928	57.9646492004395	33.5604934692383	115.657341003418	405.290679931641	0.00416159443557262	727						0.000133752764474158	0.151467777773104	0.00179027951288793	1.52034498314392	North America	United States	temperate	1	0.0496456027821648	0.0456157922212695	0.053597137762386	0.0496456027821648	0.00798134554111644		-4.8306482675592	analogous	86.882682800293	19.5783443450928	57.9646492004395	33.5604934692383	115.657341003418	405.290679931641	0.00416159443557262	727						0.000133752764474158	0.151467777773104	0.00179027951288793	1.52034498314392	0.0496456027821648	0.0456157922212695	0.053597137762386	0.0496456027821648
97.3299102783203	20.1072559356689	52.8111991882324	46.5415840148926	136.882125854492	534.775390625	0.00335067650303245	728						0.000140622141102397	0.153883162315965	0.00185786230078147	1.5859797805309	North America	United States	temperate	1	0.0509803895314289	0.0477645175791024	0.0541678635748153	0.0509803895314289	0.00640334599571284		-5.05093461340487	analogous	97.3299102783203	20.1072559356689	52.8111991882324	46.5415840148926	136.882125854492	534.775390625	0.00335067650303245	728						0.000140622141102397	0.153883162315965	0.00185786230078147	1.5859797805309	0.0509803895314289	0.0477645175791024	0.0541678635748153	0.0509803895314289
87.4660186767578	18.9655513763428	50.084228515625	56.0287704467773	154.968276977539	526.298461914062	0.00318295485340059	729						0.000153814723024981	0.158622766793588	0.00187196158676877	1.64877245427227	North America	United States	temperate	1	0.0517009570022115	0.0489165432905426	0.0544942295213911	0.0517009570022115	0.00557768623084846		-5.18898124255146	analogous	87.4660186767578	18.9655513763428	50.084228515625	56.0287704467773	154.968276977539	526.298461914062	0.00318295485340059	729						0.000153814723024981	0.158622766793588	0.00187196158676877	1.64877245427227	0.0517009570022115	0.0489165432905426	0.0544942295213911	0.0517009570022115
94.4118194580078	18.6576080322266	54.7920913696289	61.5549774169922	164.311340332031	614.974548339844	0.00259685236960649	730						0.000168953611207764	0.165472431713912	0.00190987116918476	1.70710260325408	North America	United States	temperate	1	0.0517367795279988	0.0491597890673372	0.0543034030072338	0.0517367795279988	0.00514361393989666		-5.26999934542767	analogous	94.4118194580078	18.6576080322266	54.7920913696289	61.5549774169922	164.311340332031	614.974548339844	0.00259685236960649	730						0.000168953611207764	0.165472431713912	0.00190987116918476	1.70710260325408	0.0517367795279988	0.0491597890673372	0.0543034030072338	0.0517367795279988
103.558570861816	18.7103061676025	55.6248664855957	64.1128082275391	172.800704956055	661.552978515625	0.0010975175537169	731						0.000166378757357096	0.172405418790344	0.00187835841290042	1.73563738039757	North America	United States	temperate	1	0.0520154291250965	0.0496232852545733	0.0544295848412905	0.0520154291250965	0.00480629958671717		-5.33782780763123	analogous	103.558570861816	18.7103061676025	55.6248664855957	64.1128082275391	172.800704956055	661.552978515625	0.0010975175537169	731						0.000166378757357096	0.172405418790344	0.00187835841290042	1.73563738039757	0.0520154291250965	0.0496232852545733	0.0544295848412905	0.0520154291250965
100.945304870605	18.6752910614014	56.4163703918457	64.5883331298828	178.123153686523	558.249572753906	0.000442174001364037	732						0.000157649022970884	0.179054751174607	0.00182404975053946	1.73164744703209	North America	United States	temperate	1	0.0520167002397001	0.0497035642639079	0.054346397337021	0.0520167002397001	0.00464283307311309		-5.37243052296776	analogous	100.945304870605	18.6752910614014	56.4163703918457	64.5883331298828	178.123153686523	558.249572753906	0.000442174001364037	732						0.000157649022970884	0.179054751174607	0.00182404975053946	1.73164744703209	0.0520167002397001	0.0497035642639079	0.054346397337021	0.0520167002397001
100.272827148438	24.5063610076904	51.2658042907715	61.133602142334	164.424621582031	809.712890625	0.000662556733004749	733						0.000151838868297265	0.187341523836735	0.00186463994130198	1.72095164897669	North America	United States	temperate	1	0.0516636047061356	0.0492258517870947	0.0541168095466075	0.0516636047061356	0.00489095775951283		-5.32036713383252	analogous	100.272827148438	24.5063610076904	51.2658042907715	61.133602142334	164.424621582031	809.712890625	0.000662556733004749	733						0.000151838868297265	0.187341523836735	0.00186463994130198	1.72095164897669	0.0516636047061356	0.0492258517870947	0.0541168095466075	0.0516636047061356
114.579643249512	34.4859046936035	44.8302803039551	53.4955749511719	147.561431884766	1290.95031738281	0.00146064290311188	734						0.000143634809425902	0.196312713676839	0.00198881039554987	1.70447458424143	North America	United States	temperate	1	0.0511772742104321	0.0486090600436016	0.053787051712556	0.0511772742104321	0.00517799166895435		-5.26333800658527	analogous	114.579643249512	34.4859046936035	44.8302803039551	53.4955749511719	147.561431884766	1290.95031738281	0.00146064290311188	734						0.000143634809425902	0.196312713676839	0.00198881039554987	1.70447458424143	0.0511772742104321	0.0486090600436016	0.053787051712556	0.0511772742104321
119.17586517334	31.4802722930908	46.1042938232422	52.1559715270996	152.113861083984	1229.18334960938	0.0228157471865416	735	0.0506137958243698	0.378990262713671	296	60	8	0.000128208731464225	0.204377503518256	0.00214975212966574	1.67776716900945	North America	United States	temperate	1	0.0511306765851728	0.0487097674464317	0.0535827850491267	0.0511306765851728	0.00487301760269505	-0.000516880760803029	-5.32404190283608	analogous	119.17586517334	31.4802722930908	46.1042938232422	52.1559715270996	152.113861083984	1229.18334960938	0.0228157471865416	735	0.0506137958243698	0.378990262713671	296	60	8	0.000128208731464225	0.204377503518256	0.00214975212966574	1.67776716900945	0.0511306765851728	0.0487097674464317	0.0535827850491267	0.0511306765851728
199.639358520508	58.0124092102051	45.4465713500977	49.2999267578125	137.481552124023	1347.70812988281	0.0374656766653061	736	0.0370486209673331	0.333599408922691	75	16	4	0.000115984338005497	0.209790666128066	0.0022777694866075	1.63207556506259	North America	United States	temperate	1	0.050816842670245	0.048337363087129	0.0533376753575474	0.050816842670245	0.00500031227041846	-0.0137682217029119	-5.29825491441452	analogous	199.639358520508	58.0124092102051	45.4465713500977	49.2999267578125	137.481552124023	1347.70812988281	0.0374656766653061	736	0.0370486209673331	0.333599408922691	75	16	4	0.000115984338005497	0.209790666128066	0.0022777694866075	1.63207556506259	0.050816842670245	0.048337363087129	0.0533376753575474	0.050816842670245
217.524887084961	66.7251281738281	41.4931411743164	46.938793182373	134.011856079102	1153.884765625	0.00634506624191999	737						0.000120685421394414	0.215265463600258	0.0023791940498472	1.58801019891461	North America	United States	temperate	1	0.0507074001400972	0.0481841755220388	0.0532432058865457	0.0507074001400972	0.00505903036450693		-5.28658044161347	analogous	217.524887084961	66.7251281738281	41.4931411743164	46.938793182373	134.011856079102	1153.884765625	0.00634506624191999	737						0.000120685421394414	0.215265463600258	0.0023791940498472	1.58801019891461	0.0507074001400972	0.0481841755220388	0.0532432058865457	0.0507074001400972
163.750823974609	47.3051719665527	43.5469284057617	50.2485237121582	137.882278442383	1112.47058105469	0.00400797184556723	738						0.000153311172425588	0.219577522476816	0.00238261724707918	1.58746632867922	North America	United States	temperate	1	0.0505871620838233	0.0482269161143979	0.0529348889053939	0.0505871620838233	0.00470797279099599		-5.35849786891347	analogous	163.750823974609	47.3051719665527	43.5469284057617	50.2485237121582	137.882278442383	1112.47058105469	0.00400797184556723	738						0.000153311172425588	0.219577522476816	0.00238261724707918	1.58746632867922	0.0505871620838233	0.0482269161143979	0.0529348889053939	0.0505871620838233
167.501037597656	40.5581665039062	55.2760124206543	50.9284439086914	119.401077270508	1136.2841796875	0.000853317498695105	739						0.000196303746641377	0.221264295328617	0.00226442201722659	1.6108377397313	North America	United States	temperate	1	0.0496803033712966	0.0468227093155123	0.0525365623214597	0.0496803033712966	0.00571385300594743		-5.16486170074992	analogous	167.501037597656	40.5581665039062	55.2760124206543	50.9284439086914	119.401077270508	1136.2841796875	0.000853317498695105	739						0.000196303746641377	0.221264295328617	0.00226442201722659	1.6108377397313	0.0496803033712966	0.0468227093155123	0.0525365623214597	0.0496803033712966
198.674011230469	56.4150352478027	47.8688507080078	56.6179275512695	109.447494506836	927.23974609375	0.00130725838243961	740						0.000229651201146508	0.219095410547123	0.00200714754141255	1.63083556171453	North America	United States	temperate	1	0.050199637766788	0.0471203712602007	0.0532548194483329	0.050199637766788	0.00613444818813227		-5.09383514974926	analogous	198.674011230469	56.4150352478027	47.8688507080078	56.6179275512695	109.447494506836	927.23974609375	0.00130725838243961	740						0.000229651201146508	0.219095410547123	0.00200714754141255	1.63083556171453	0.050199637766788	0.0471203712602007	0.0532548194483329	0.050199637766788
143.40055847168	39.7151489257812	49.5676918029785	63.1485900878906	129.901184082031	844.75830078125	0.00158353778533638	741	0.0489415690791237	0.426905592824636	2844	165	8	0.00025128554923564	0.212319872774541	0.00153894259813492	1.64801580424852	North America	Canada	temperate	1	0.0508172133921755	0.0479215239334638	0.0536480330842202	0.0508172133921755	0.00572650915075642	-0.00187564431305177	-5.16264915716106	analogous	143.40055847168	39.7151489257812	49.5676918029785	63.1485900878906	129.901184082031	844.75830078125	0.00158353778533638	741	0.0489415690791237	0.426905592824636	2844	165	8	0.00025128554923564	0.212319872774541	0.00153894259813492	1.64801580424852	0.0508172133921755	0.0479215239334638	0.0536480330842202	0.0508172133921755
104.521339416504	20.0480670928955	46.6009826660156	66.5768051147461	155.939987182617	803.862243652344	0.00247273012064397	742	0.0497676839484444	0.493837412319805	40295	1793	10	0.000256230946157749	0.199138674938802	0.00135996103471031	1.64473187278976	North America	Canada	temperate	1	0.0520257751963231	0.0492305247603574	0.0547468522074207	0.0520257751963231	0.00551632744706339	-0.00225809124787872	-5.20004295767606	analogous	104.521339416504	20.0480670928955	46.6009826660156	66.5768051147461	155.939987182617	803.862243652344	0.00247273012064397	742	0.0497676839484444	0.493837412319805	40295	1793	10	0.000256230946157749	0.199138674938802	0.00135996103471031	1.64473187278976	0.0520257751963231	0.0492305247603574	0.0547468522074207	0.0520257751963231
86.6836090087891	17.2186832427979	45.3970642089844	69.6074905395508	166.969421386719	712.472351074219	0.00819918606430292	743	0.0536114538530565	0.497161388938274	10371	741	9	0.000247603931537654	0.183794207552807	0.00137314544869224	1.63532217316543	North America	Canada	temperate	1	0.052329543671787	0.049294047092859	0.0553106816167651	0.052329543671787	0.00601663452390611	0.00128191018126954	-5.1132272251727	analogous	86.6836090087891	17.2186832427979	45.3970642089844	69.6074905395508	166.969421386719	712.472351074219	0.00819918606430292	743	0.0536114538530565	0.497161388938274	10371	741	9	0.000247603931537654	0.183794207552807	0.00137314544869224	1.63532217316543	0.052329543671787	0.049294047092859	0.0553106816167651	0.052329543671787
68.1771697998047	13.8209209442139	41.6163787841797	70.5856399536133	160.049468994141	665.13916015625	0.00219311215914786	744	0.0509670566944433	0.43963716474917	52	10	4	0.000232420441895362	0.166396867181716	0.00156463443069035	1.62133348585097	North America	Canada	temperate	1	0.0523345099326645	0.0488712204809269	0.055743100127515	0.0523345099326645	0.00687187964658809	-0.00136745323822117	-4.98031760804667	analogous	68.1771697998047	13.8209209442139	41.6163787841797	70.5856399536133	160.049468994141	665.13916015625	0.00219311215914786	744	0.0509670566944433	0.43963716474917	52	10	4	0.000232420441895362	0.166396867181716	0.00156463443069035	1.62133348585097	0.0523345099326645	0.0488712204809269	0.055743100127515	0.0523345099326645
62.3481674194336	15.6726188659668	35.8203315734863	69.7185134887695	158.963104248047	622.129211425781	0.000629739894066006	745						0.000218508695151276	0.147475710083869	0.00192995196093627	1.60306224683771	North America	Canada	temperate	1	0.0524206986861915	0.0487373523409939	0.056050605069826	0.0524206986861915	0.00731325272883208		-4.91806713444566	analogous	62.3481674194336	15.6726188659668	35.8203315734863	69.7185134887695	158.963104248047	622.129211425781	0.000629739894066006	745						0.000218508695151276	0.147475710083869	0.00192995196093627	1.60306224683771	0.0524206986861915	0.0487373523409939	0.056050605069826	0.0524206986861915
71.0716018676758	20.5848636627197	34.9157295227051	68.99267578125	156.292144775391	768.730163574219	0.0017906166613102	746						0.00021204759753822	0.132704442863772	0.00248962048544409	1.58513610982637	North America	Canada	temperate	1	0.0521011866687909	0.0488371083737582	0.0553186076521112	0.0521011866687909	0.00648149927835294		-5.0388034252637	analogous	71.0716018676758	20.5848636627197	34.9157295227051	68.99267578125	156.292144775391	768.730163574219	0.0017906166613102	746						0.00021204759753822	0.132704442863772	0.00248962048544409	1.58513610982637	0.0521011866687909	0.0488371083737582	0.0553186076521112	0.0521011866687909
79.0500106811523	20.4729194641113	44.8065490722656	71.8261032104492	154.315795898438	751.240173339844	0.000275886821327731	747						0.0002195746213553	0.123455688930316	0.00289502027221125	1.57059849407221	North America	Canada	temperate	1	0.0513884655346452	0.0487282810718311	0.0540933983838974	0.0513884655346452	0.00536511731206631		-5.22783703695656	analogous	79.0500106811523	20.4729194641113	44.8065490722656	71.8261032104492	154.315795898438	751.240173339844	0.000275886821327731	747						0.0002195746213553	0.123455688930316	0.00289502027221125	1.57059849407221	0.0513884655346452	0.0487282810718311	0.0540933983838974	0.0513884655346452
74.9998626708984	14.6464328765869	54.677906036377	79.40576171875	174.585968017578	667.921691894531	0.000433047185651958	748	0.0542399153852967	0.47527603842315	14085	1020	10	0.000231795061514207	0.117777927239123	0.00325102578029921	1.55551821266419	North America	Canada	temperate	1	0.0512946894281391	0.0489365313116846	0.0536351802094617	0.0512946894281391	0.00469864889777708	0.00294522595715759	-5.3604802801512	analogous	74.9998626708984	14.6464328765869	54.677906036377	79.40576171875	174.585968017578	667.921691894531	0.000433047185651958	748	0.0542399153852967	0.47527603842315	14085	1020	10	0.000231795061514207	0.117777927239123	0.00325102578029921	1.55551821266419	0.0512946894281391	0.0489365313116846	0.0536351802094617	0.0512946894281391
66.7788619995117	13.6557140350342	53.4571800231934	83.9659805297852	208.238586425781	512.598205566406	0.00175883062183857	749						0.000245357329852739	0.114153190204469	0.00350521022541934	1.53833127757238	North America	Canada	temperate	1	0.0519222507516202	0.049704406167765	0.0541484139927219	0.0519222507516202	0.00444400782495695		-5.41619864641491	analogous	66.7788619995117	13.6557140350342	53.4571800231934	83.9659805297852	208.238586425781	512.598205566406	0.00175883062183857	749						0.000245357329852739	0.114153190204469	0.00350521022541934	1.53833127757238	0.0519222507516202	0.049704406167765	0.0541484139927219	0.0519222507516202
60.4258689880371	16.1467571258545	46.093074798584	84.5095672607422	214.299728393555	367.415679931641	0.00173790380358696	750						0.000255737254396565	0.112175347014412	0.0036016598260078	1.51693858391376	North America	Canada	temperate	1	0.0523605609921607	0.0503016659681264	0.0544717314955009	0.0523605609921607	0.00417006552737456		-5.47982352929619	analogous	60.4258689880371	16.1467571258545	46.093074798584	84.5095672607422	214.299728393555	367.415679931641	0.00173790380358696	750						0.000255737254396565	0.112175347014412	0.0036016598260078	1.51693858391376	0.0523605609921607	0.0503016659681264	0.0544717314955009	0.0523605609921607
51.6867027282715	14.9879035949707	43.3863945007324	83.4079666137695	213.153610229492	355.542602539062	0.00150536012370139	751						0.000247846915435757	0.116932377094858	0.00357633931441485	1.48387349865917	North America	Canada	temperate	1	0.0524504678621711	0.0505303492630021	0.054395761076298	0.0524504678621711	0.00386541181329583		-5.5556870532537	analogous	51.6867027282715	14.9879035949707	43.3863945007324	83.4079666137695	213.153610229492	355.542602539062	0.00150536012370139	751						0.000247846915435757	0.116932377094858	0.00357633931441485	1.48387349865917	0.0524504678621711	0.0505303492630021	0.054395761076298	0.0524504678621711
46.9778480529785	13.3040647506714	42.6477355957031	79.6277084350586	213.698150634766	339.348846435547	0.00382427638396621	752	0.052391200353055	0.548946951366934	152	13	3	0.000234725000550315	0.114920473780775	0.00358593386942615	1.44925327494623	North America	Canada	temperate	1	0.0524710958023807	0.0505549811533906	0.0544067043790201	0.0524710958023807	0.0038517232256295	-7.98954493256704e-05	-5.55923463974885	analogous	46.9778480529785	13.3040647506714	42.6477355957031	79.6277084350586	213.698150634766	339.348846435547	0.00382427638396621	752	0.052391200353055	0.548946951366934	152	13	3	0.000234725000550315	0.114920473780775	0.00358593386942615	1.44925327494623	0.0524710958023807	0.0505549811533906	0.0544067043790201	0.0524710958023807
49.2941856384277	13.0072546005249	43.8570518493652	73.579216003418	206.927230834961	366.084228515625	0.0062283924780786	753	0.0434873350162714	0.542220052019379	150	15	4	0.000222723117250436	0.111271815475495	0.00356786231828566	1.4203514949861	North America	Canada	temperate	1	0.0522426669779166	0.0503374349557554	0.0542095948392196	0.0522426669779166	0.00387215988346426	-0.00875533196164515	-5.5539428182033	analogous	49.2941856384277	13.0072546005249	43.8570518493652	73.579216003418	206.927230834961	366.084228515625	0.0062283924780786	753	0.0434873350162714	0.542220052019379	150	15	4	0.000222723117250436	0.111271815475495	0.00356786231828566	1.4203514949861	0.0522426669779166	0.0503374349557554	0.0542095948392196	0.0522426669779166
49.2360496520996	13.1805009841919	43.4574012756348	75.6409225463867	208.555145263672	415.114379882812	0.00136087427381426	754	0.0631076048776239	0.453243618571265	452	51	5	0.000207601861219823	0.10601887660091	0.00346120161700592	1.38997470651217	North America	Canada	temperate	1	0.0526964173613172	0.0508787683938425	0.0545770282754634	0.0526964173613172	0.00369825988162089	0.0104111875163067	-5.59989287222338	analogous	49.2360496520996	13.1805009841919	43.4574012756348	75.6409225463867	208.555145263672	415.114379882812	0.00136087427381426	754	0.0631076048776239	0.453243618571265	452	51	5	0.000207601861219823	0.10601887660091	0.00346120161700592	1.38997470651217	0.0526964173613172	0.0508787683938425	0.0545770282754634	0.0526964173613172
51.0837554931641	12.972315788269	45.5970802307129	79.298957824707	209.056304931641	357.537475585938	0.00213079573586583	755	0.0574847910318294	0.485834363727038	6535	546	6	0.000184070863563771	0.0987282338218845	0.00323664711546546	1.35112369522782	North America	Canada	temperate	1	0.0531956454337755	0.0514853174276206	0.0549713256326737	0.0531956454337755	0.00348600820505303	0.00428914559805391	-5.65899797817135	analogous	51.0837554931641	12.972315788269	45.5970802307129	79.298957824707	209.056304931641	357.537475585938	0.00213079573586583	755	0.0574847910318294	0.485834363727038	6535	546	6	0.000184070863563771	0.0987282338218845	0.00323664711546546	1.35112369522782	0.0531956454337755	0.0514853174276206	0.0549713256326737	0.0531956454337755
52.4683074951172	12.1482467651367	48.2570762634277	77.8539276123047	198.881652832031	341.488830566406	0.000175124790985137	756						0.000150175108596477	0.0907833812791188	0.0029827719642464	1.30984645553003	North America	Canada	temperate	1	0.0533630813841436	0.0515967485514191	0.0551569965787918	0.0533630813841436	0.00356024802737269		-5.63792506593478	analogous	52.4683074951172	12.1482467651367	48.2570762634277	77.8539276123047	198.881652832031	341.488830566406	0.000175124790985137	756						0.000150175108596477	0.0907833812791188	0.0029827719642464	1.30984645553003	0.0533630813841436	0.0515967485514191	0.0551569965787918	0.0533630813841436
55.0913009643555	11.2942295074463	51.029613494873	77.2102432250977	191.37760925293	319.845703125	0.000189323633094318	757						0.000120281535534289	0.086785590701216	0.00283477586827905	1.28693570542425	North America	Canada	temperate	1	0.0534993263483261	0.051595127171765	0.0554271241439519	0.0534993263483261	0.00383199697218684		-5.56436920901297	analogous	55.0913009643555	11.2942295074463	51.029613494873	77.2102432250977	191.37760925293	319.845703125	0.000189323633094318	757						0.000120281535534289	0.086785590701216	0.00283477586827905	1.28693570542425	0.0534993263483261	0.051595127171765	0.0554271241439519	0.0534993263483261
57.306282043457	10.7400159835815	54.7858924865723	77.1839904785156	188.351913452148	329.359283447266	0.000199895395780914	758						9.24690665211102e-05	0.0839618829808617	0.00269750138067586	1.25521768594818	North America	Canada	temperate	1	0.0536343183140754	0.051551740642675	0.0557365323561067	0.0536343183140754	0.00418479171343168		-5.47629834606858	analogous	57.306282043457	10.7400159835815	54.7858924865723	77.1839904785156	188.351913452148	329.359283447266	0.000199895395780914	758						9.24690665211102e-05	0.0839618829808617	0.00269750138067586	1.25521768594818	0.0536343183140754	0.051551740642675	0.0557365323561067	0.0536343183140754
55.4672698974609	9.00522994995117	57.1777572631836	76.6999588012695	185.60173034668	360.832611083984	9.4249022367876e-05	759						7.17823943548741e-05	0.0759932007422107	0.00251030729872705	1.21746236427124	North America	Canada	temperate	1	0.0539170316681311	0.0515943598503373	0.05622931853112	0.0539170316681311	0.00463495868078265		-5.37412799461405	analogous	55.4672698974609	9.00522994995117	57.1777572631836	76.6999588012695	185.60173034668	360.832611083984	9.4249022367876e-05	759						7.17823943548741e-05	0.0759932007422107	0.00251030729872705	1.21746236427124	0.0539170316681311	0.0515943598503373	0.05622931853112	0.0539170316681311
52.6689567565918	7.3977689743042	59.1169013977051	75.608642578125	182.294952392578	386.296661376953	0.000202747469302267	760						6.08652296639743e-05	0.0603371286143891	0.00226889202263665	1.18177646667042	North America	Canada	temperate	1	0.0542445808692974	0.0516756683622846	0.0567939539584074	0.0542445808692974	0.00511828559612282		-5.27493574051092	analogous	52.6689567565918	7.3977689743042	59.1169013977051	75.608642578125	182.294952392578	386.296661376953	0.000202747469302267	760						6.08652296639743e-05	0.0603371286143891	0.00226889202263665	1.18177646667042	0.0542445808692974	0.0516756683622846	0.0567939539584074	0.0542445808692974
53.5359992980957	8.19227600097656	59.6253776550293	74.6235122680664	180.219314575195	363.290069580078	0.000389366468880326	761						4.74937163064795e-05	0.0533350317801708	0.00218417593993382	1.15337985466542	North America	Canada	temperate	1	0.0544404119892415	0.0517808305141485	0.0571325150127101	0.0544404119892415	0.00535168449856157		-5.23034390808787	analogous	53.5359992980957	8.19227600097656	59.6253776550293	74.6235122680664	180.219314575195	363.290069580078	0.000389366468880326	761						4.74937163064795e-05	0.0533350317801708	0.00218417593993382	1.15337985466542	0.0544404119892415	0.0517808305141485	0.0571325150127101	0.0544404119892415
55.7611541748047	9.44394779205322	59.1005706787109	74.3631134033203	179.775177001953	349.938995361328	0.000169051621924154	762						4.02717741826118e-05	0.0505349518737223	0.002066223389486	1.12451177475959	North America	Canada	temperate	1	0.0546989724054797	0.0520023256333913	0.0574568225247186	0.0546989724054797	0.00545449689132731		-5.2113148928547	analogous	55.7611541748047	9.44394779205322	59.1005706787109	74.3631134033203	179.775177001953	349.938995361328	0.000169051621924154	762						4.02717741826118e-05	0.0505349518737223	0.002066223389486	1.12451177475959	0.0546989724054797	0.0520023256333913	0.0574568225247186	0.0546989724054797
57.4864311218262	9.65035915374756	58.2087478637695	70.3295440673828	169.662933349609	370.479522705078	0.000725221761967987	763						3.32279771056039e-05	0.0498851708804459	0.0020946458033181	1.09444563097211	North America	Canada	temperate	1	0.0545545238820788	0.0517581309389969	0.057403748574011	0.0545545238820788	0.00564561763501409		-5.1768756746085	analogous	57.4864311218262	9.65035915374756	58.2087478637695	70.3295440673828	169.662933349609	370.479522705078	0.000725221761967987	763						3.32279771056039e-05	0.0498851708804459	0.0020946458033181	1.09444563097211	0.0545545238820788	0.0517581309389969	0.057403748574011	0.0545545238820788
58.3275375366211	9.50771713256836	53.7058944702148	61.8359184265137	149.192169189453	374.089111328125	0.00361613417044282	764						2.50070940005297e-05	0.0492241225773012	0.0022066919746304	1.06801233217012	North America	Canada	temperate	1	0.0542366170975114	0.0512027608323033	0.0572688933955481	0.0542366170975114	0.00606613256324477		-5.10503401646875	analogous	58.3275375366211	9.50771713256836	53.7058944702148	61.8359184265137	149.192169189453	374.089111328125	0.00361613417044282	764						2.50070940005297e-05	0.0492241225773012	0.0022066919746304	1.06801233217012	0.0542366170975114	0.0512027608323033	0.0572688933955481	0.0542366170975114
48.4975852966309	6.506591796875	56.0528411865234	46.6829452514648	116.733764648438	288.910858154297	0.00597593933343887	765						1.65984723666489e-05	0.0469844754204476	0.00230384007012926	1.05166223754693	North America	Canada	temperate	1	0.0529134793050623	0.0491687575094762	0.0566473230055822	0.0529134793050623	0.00747856549610602		-4.89571428398307	analogous	48.4975852966309	6.506591796875	56.0528411865234	46.6829452514648	116.733764648438	288.910858154297	0.00597593933343887	765						1.65984723666489e-05	0.0469844754204476	0.00230384007012926	1.05166223754693	0.0529134793050623	0.0491687575094762	0.0566473230055822	0.0529134793050623
45.8065376281738	10.5072212219238	51.256404876709	28.6165161132812	77.1016464233398	329.218292236328	0.000392463989555836	769						4.3676431442182e-05	0.0349430215097543	0.00335585879111581	1.04792164120471	North America	Canada	temperate	1	0.0513948118922735	0.0469842268854745	0.0558026588270919	0.0513948118922735	0.00881843194161747		-4.73091120916607	non_analogous
48.6270523071289	10.0594596862793	51.5974311828613	26.2954044342041	77.0738220214844	354.364196777344	0.0011073857313022	770						5.8831466274942e-05	0.0347524292953998	0.00421454797129333	1.04607323470245	North America	Canada	temperate	1	0.0507986527146225	0.0464922297607645	0.0551320741245553	0.0507986527146225	0.00863984436379075		-4.75137070977856	non_analogous
50.4573059082031	9.9284200668335	51.7097053527832	32.182731628418	85.9300155639648	428.388000488281	0.00171640294138342	771						8.12467477035084e-05	0.0385342804074636	0.00515890324339465	1.05031812878894	North America	Canada	temperate	1	0.0505479059818562	0.0465663933582013	0.0545467219839953	0.0505479059818562	0.00798032862579399		-4.83077568719115	non_analogous
58.5080184936523	11.1388607025146	51.1895942687988	55.6929740905762	129.613327026367	378.4912109375	0.00201503676362336	772						0.000109962815050602	0.0448338526460111	0.006079787114496	1.03421390874952	North America	Canada	temperate	1	0.0516421365786999	0.048412247327022	0.0549003698767291	0.0516421365786999	0.0064881225497071		-5.03778207367493	analogous	58.5080184936523	11.1388607025146	51.1895942687988	55.6929740905762	129.613327026367	378.4912109375	0.00201503676362336	772						0.000109962815050602	0.0448338526460111	0.006079787114496	1.03421390874952	0.0516421365786999	0.048412247327022	0.0549003698767291	0.0516421365786999
63.0944633483887	13.1604108810425	49.3482933044434	62.5032920837402	139.844146728516	403.715118408203	0.000977483694441617	773						0.000139284810833447	0.0515209027577042	0.00672538474439706	1.01132689898597	North America	Canada	temperate	1	0.0516008513175152	0.0482758334316394	0.054939995004451	0.0516008513175152	0.00666416157281156		-5.01101112879153	analogous	63.0944633483887	13.1604108810425	49.3482933044434	62.5032920837402	139.844146728516	403.715118408203	0.000977483694441617	773						0.000139284810833447	0.0515209027577042	0.00672538474439706	1.01132689898597	0.0516008513175152	0.0482758334316394	0.054939995004451	0.0516008513175152
60.8120193481445	13.8139600753784	45.5609550476074	60.9192886352539	130.26643371582	382.515655517578	0.00131295516621321	774						0.000170257033574749	0.060309922203767	0.00724701361435022	0.989184559950378	North America	Canada	temperate	1	0.0509702471031151	0.0474828927071791	0.0544701367425514	0.0509702471031151	0.00698724403537231		-4.96366907296117	analogous	60.8120193481445	13.8139600753784	45.5609550476074	60.9192886352539	130.26643371582	382.515655517578	0.00131295516621321	774						0.000170257033574749	0.060309922203767	0.00724701361435022	0.989184559950378	0.0509702471031151	0.0474828927071791	0.0544701367425514	0.0509702471031151
55.4368591308594	15.0541467666626	42.3130149841309	56.3984413146973	120.522201538086	335.687286376953	0.00149961933493614	775						0.000202581575023227	0.0724245035003854	0.00782863297178596	0.973590935014106	North America	Canada	temperate	1	0.0500005518484317	0.0463117972131953	0.0536838583466022	0.0500005518484317	0.00737206113340683		-4.91005794656016	analogous	55.4368591308594	15.0541467666626	42.3130149841309	56.3984413146973	120.522201538086	335.687286376953	0.00149961933493614	775						0.000202581575023227	0.0724245035003854	0.00782863297178596	0.973590935014106	0.0500005518484317	0.0463117972131953	0.0536838583466022	0.0500005518484317
59.8594093322754	18.5580501556396	36.7439002990723	53.6561393737793	109.720756530762	380.697631835938	0.00225803861394525	776						0.000224895412734898	0.084415344116165	0.00844109381275509	0.968008561124119	North America	Canada	temperate	1	0.0492866810218856	0.0453518145056135	0.0531975293245336	0.0492866810218856	0.00784571481892008		-4.84778777917627	analogous	59.8594093322754	18.5580501556396	36.7439002990723	53.6561393737793	109.720756530762	380.697631835938	0.00225803861394525	776						0.000224895412734898	0.084415344116165	0.00844109381275509	0.968008561124119	0.0492866810218856	0.0453518145056135	0.0531975293245336	0.0492866810218856
74.0413131713867	20.7695198059082	38.5456428527832	46.3843078613281	88.6244506835938	381.444030761719	0.00147770741023123	777						0.000277881819802304	0.0927480467244498	0.00919252729547007	1.00372521047782	North America	Canada	temperate	1	0.0477106746234606	0.043366484160312	0.0520410287075737	0.0477106746234606	0.00867454454726176		-4.74736245628405	non_analogous
86.0494079589844	15.3778390884399	51.4895172119141	36.6599578857422	66.2140731811523	411.610687255859	0.00239052693359554	778						0.000336953571597635	0.0987974171996381	0.00935776099230916	1.07685536591331	North America	Canada	temperate	1	0.0458466241525791	0.0410521895511631	0.0506135783326022	0.0458466241525791	0.00956138878143908		-4.65002229244449	non_analogous
102.410957336426	51.3432426452637	23.24440574646	52.0507965087891	61.9179763793945	956.713439941406	0.000653497409075499	786						0.00070068737700573	0.166813984735637	0.0116181932804979	2.01703640583451	North America	Greenland	temperate	1	0.0428649623608991	0.0367695182812773	0.0489531512771878	0.0428649623608991	0.0121836329959104		-4.40766178564938	non_analogous
94.9396896362305	46.5620498657227	25.4768466949463	49.9168891906738	35.6326026916504	937.436157226562	0.000681213976349682	787						0.000822199331159744	0.19506258802703	0.0120395930790395	2.1219853933055	North America	Greenland	temperate	1	0.0412661156331096	0.0346188679458008	0.0478493031027838	0.0412661156331096	0.0132304351569831		-4.32523540971191	non_analogous
111.734535217285	61.8893699645996	19.7561473846436	46.3651428222656	21.468111038208	1014.04937744141	0.000696258386597037	788						0.000998584540090515	0.226444994167176	0.0124253871610882	2.23491433355104	North America	Greenland	temperate	1	0.0398243085517744	0.0327190021912955	0.0469036295761832	0.0398243085517744	0.0141846273848876		-4.25559647931536	non_analogous
178.011779785156	87.9903945922852	19.02219581604	38.8821296691895	47.4235954284668	972.073303222656	7.81351554905996e-05	789						0.0012350096217837	0.263718380081791	0.0127286381973009	2.35086005905022	North America	Greenland	temperate	1	0.0386978195646592	0.0311701569870768	0.0463265894022561	0.0386978195646592	0.0151564324151794		-4.18933025527611	non_analogous
230.987228393555	84.5505447387695	30.9573020935059	35.8378868103027	158.693817138672	847.751708984375	0.206756874918938	813	0.0474412683726832	0.513459577434623	145	33	5	0.000408327782506452	0.166103401052029	0.00639887292795527	1.54085534023755	Europe	Norway	temperate	1	0.046962932060883	0.0436482819238508	0.0503364894794165	0.046962932060883	0.0066882075555657	0.0004783363118002	-5.00740936965531	analogous	230.987228393555	84.5505447387695	30.9573020935059	35.8378868103027	158.693817138672	847.751708984375	0.206756874918938	813	0.0474412683726832	0.513459577434623	145	33	5	0.000408327782506452	0.166103401052029	0.00639887292795527	1.54085534023755	0.046962932060883	0.0436482819238508	0.0503364894794165	0.046962932060883
177.331726074219	63.568187713623	31.1624908447266	48.4201011657715	149.303161621094	1103.58215332031	0.186273157596588	814	0.0430320504351885	0.448156090408116	1229	152	4	0.000309009686006504	0.165757128874448	0.00623362742710499	1.50909112925187	Europe	Norway	temperate	1	0.0478774568467923	0.0448550570124331	0.0509556224198906	0.0478774568467923	0.00610056540745753	-0.00484540641160383	-5.09937382235116	analogous	177.331726074219	63.568187713623	31.1624908447266	48.4201011657715	149.303161621094	1103.58215332031	0.186273157596588	814	0.0430320504351885	0.448156090408116	1229	152	4	0.000309009686006504	0.165757128874448	0.00623362742710499	1.50909112925187	0.0478774568467923	0.0448550570124331	0.0509556224198906	0.0478774568467923
105.596626281738	38.7387886047363	28.7479724884033	56.3305778503418	158.336334228516	768.318725585938	0.188059508800507	815	0.0559136934669055	0.539448731821224	1262	229	7	0.000222857800057534	0.166071246945749	0.00604473506349998	1.47731415797415	Europe	Norway	temperate	1	0.0490032481124338	0.0459118663070454	0.0521122141205125	0.0490032481124338	0.00620034781346711	0.0069104453544717	-5.08314988955827	analogous	105.596626281738	38.7387886047363	28.7479724884033	56.3305778503418	158.336334228516	768.318725585938	0.188059508800507	815	0.0559136934669055	0.539448731821224	1262	229	7	0.000222857800057534	0.166071246945749	0.00604473506349998	1.47731415797415	0.0490032481124338	0.0459118663070454	0.0521122141205125	0.0490032481124338
88.9446716308594	34.410285949707	29.0206413269043	60.9119758605957	174.994522094727	574.959594726562	0.209279149770737	816	0.0539006533141893	0.47435012808993	1556	310	10	0.000311740078942241	0.164602226771902	0.00591452250988672	1.43470477343875	Europe	Norway	temperate	1	0.0494424479615901	0.0461849435448924	0.0527873266222349	0.0494424479615901	0.00660238307734257	0.00445820535259917	-5.02032462279605	analogous	88.9446716308594	34.410285949707	29.0206413269043	60.9119758605957	174.994522094727	574.959594726562	0.209279149770737	816	0.0539006533141893	0.47435012808993	1556	310	10	0.000311740078942241	0.164602226771902	0.00591452250988672	1.43470477343875	0.0494424479615901	0.0461849435448924	0.0527873266222349	0.0494424479615901
85.3298492431641	31.50465965271	28.621467590332	64.33154296875	184.217498779297	482.315063476562	0.141929090023041	817	0.0609527718690476	0.45985176280268	113	23	3	0.000385322196716232	0.160942057940259	0.00591132995371139	1.40587174771182	Europe	Sweden	temperate	1	0.0496929361015399	0.0467445192463482	0.0526996063526647	0.0496929361015399	0.00595508710631647	0.0112598357675077	-5.12350944885675	analogous	85.3298492431641	31.50465965271	28.621467590332	64.33154296875	184.217498779297	482.315063476562	0.141929090023041	817	0.0609527718690476	0.45985176280268	113	23	3	0.000385322196716232	0.160942057940259	0.00591132995371139	1.40587174771182	0.0496929361015399	0.0467445192463482	0.0526996063526647	0.0496929361015399
81.7067184448242	28.6620788574219	30.1104011535645	66.2847442626953	196.819213867188	495.744842529297	0.170524179935455	818						0.000424723223707237	0.156757595809696	0.00581260568624057	1.39452192282752	Europe	Sweden	temperate	1	0.0498936373823273	0.0473908887728553	0.0524476295760687	0.0498936373823273	0.0050567408032134		-5.28703311324763	analogous	81.7067184448242	28.6620788574219	30.1104011535645	66.2847442626953	196.819213867188	495.744842529297	0.170524179935455	818						0.000424723223707237	0.156757595809696	0.00581260568624057	1.39452192282752	0.0498936373823273	0.0473908887728553	0.0524476295760687	0.0498936373823273
76.1229019165039	29.798921585083	29.3329410552979	57.2508354187012	199.452194213867	574.366638183594	0.269473224878311	819	0.067338898904447	0.532746556868651	180	43	3	0.000433599330734259	0.153832052690707	0.00567256312648009	1.3892692903817	Europe	Sweden	temperate	1	0.0495441448093329	0.0473070676694668	0.051793244509224	0.0495441448093329	0.00448617683975717	0.0177947540951141	-5.40675442329613	analogous	76.1229019165039	29.798921585083	29.3329410552979	57.2508354187012	199.452194213867	574.366638183594	0.269473224878311	819	0.067338898904447	0.532746556868651	180	43	3	0.000433599330734259	0.153832052690707	0.00567256312648009	1.3892692903817	0.0495441448093329	0.0473070676694668	0.051793244509224	0.0495441448093329
70.5635147094727	30.1072673797607	28.9855937957764	33.9996910095215	183.156860351562	630.972351074219	0.246726721525192	820	0.047154843233601	0.452715135328262	418	117	5	0.000423043874767092	0.152652912911575	0.00555923498732059	1.38016799357165	Europe	Sweden	temperate	1	0.0483190045033201	0.0456482912783389	0.0511134540925738	0.0483190045033201	0.00546516281423492	-0.00116416126971905	-5.20936136562268	analogous	70.5635147094727	30.1072673797607	28.9855937957764	33.9996910095215	183.156860351562	630.972351074219	0.246726721525192	820	0.047154843233601	0.452715135328262	418	117	5	0.000423043874767092	0.152652912911575	0.00555923498732059	1.38016799357165	0.0483190045033201	0.0456482912783389	0.0511134540925738	0.0483190045033201
71.9650497436523	26.9524631500244	31.3114471435547	34.1918754577637	185.001892089844	608.306518554688	0.302211701869965	821	0.0452752010225848	0.399511841163392	538	140	7	0.000411627727821055	0.148670061130615	0.00540016124281773	1.37459611033011	Europe	Finland	temperate	1	0.0485424666572466	0.0456703458748831	0.0515405613706957	0.0485424666572466	0.00587021549581261	-0.00326726563466182	-5.13786393443393	analogous	71.9650497436523	26.9524631500244	31.3114471435547	34.1918754577637	185.001892089844	608.306518554688	0.302211701869965	821	0.0452752010225848	0.399511841163392	538	140	7	0.000411627727821055	0.148670061130615	0.00540016124281773	1.37459611033011	0.0485424666572466	0.0456703458748831	0.0515405613706957	0.0485424666572466
75.1718444824219	26.8238925933838	32.8670425415039	52.5392265319824	201.692184448242	616.034606933594	0.361958771944046	822	0.0477873120908257	0.447957658295673	1822	431	7	0.000381894906896457	0.146709618490629	0.00522379214557758	1.36624184629276	Europe	Finland	temperate	1	0.049793253980487	0.0468936853158851	0.0527578288992052	0.049793253980487	0.00586414358332009	-0.00200594188966129	-5.13889882913819	analogous	75.1718444824219	26.8238925933838	32.8670425415039	52.5392265319824	201.692184448242	616.034606933594	0.361958771944046	822	0.0477873120908257	0.447957658295673	1822	431	7	0.000381894906896457	0.146709618490629	0.00522379214557758	1.36624184629276	0.049793253980487	0.0468936853158851	0.0527578288992052	0.049793253980487
81.3235015869141	28.3775482177734	32.5529899597168	60.9058074951172	210.342910766602	569.4482421875	0.342842251062393	823	0.0472892694658826	0.37145442767278	948	199	9	0.000343501553043554	0.14527102156708	0.00512274187539419	1.36491420199889	Europe	Finland	temperate	1	0.0505656299887868	0.0473702642707835	0.0538414556842526	0.0505656299887868	0.00647119141346902	-0.00327636052290421	-5.04039504314529	analogous	81.3235015869141	28.3775482177734	32.5529899597168	60.9058074951172	210.342910766602	569.4482421875	0.342842251062393	823	0.0472892694658826	0.37145442767278	948	199	9	0.000343501553043554	0.14527102156708	0.00512274187539419	1.36491420199889	0.0505656299887868	0.0473702642707835	0.0538414556842526	0.0505656299887868
81.7627334594727	29.3286571502686	32.6809883117676	62.2805328369141	214.399154663086	595.484924316406	0.274169504642487	824	0.0468711915961888	0.344547564857071	339	92	7	0.000322409586127681	0.143484823829306	0.00517334273674313	1.36494990899698	Europe	Finland	temperate	1	0.0507127840961037	0.0476987779068108	0.0538403364906086	0.0507127840961037	0.00614155858379775	-0.00384159249991486	-5.09267672802586	analogous	81.7627334594727	29.3286571502686	32.6809883117676	62.2805328369141	214.399154663086	595.484924316406	0.274169504642487	824	0.0468711915961888	0.344547564857071	339	92	7	0.000322409586127681	0.143484823829306	0.00517334273674313	1.36494990899698	0.0507127840961037	0.0476987779068108	0.0538403364906086	0.0507127840961037
80.3085479736328	30.3194408416748	31.0000686645508	60.2038688659668	213.654800415039	610.486694335938	0.255041241645813	825	0.0399297805022134	0.358683685264776	1191	267	6	0.000334978847193983	0.141014196142677	0.00538052014916774	1.36140522455983	Europe	Finland	temperate	1	0.0505640597767031	0.0477721649746447	0.0534336837310504	0.0505640597767031	0.00566151875640569	-0.0106342792744897	-5.17406309124107	analogous	80.3085479736328	30.3194408416748	31.0000686645508	60.2038688659668	213.654800415039	610.486694335938	0.255041241645813	825	0.0399297805022134	0.358683685264776	1191	267	6	0.000334978847193983	0.141014196142677	0.00538052014916774	1.36140522455983	0.0505640597767031	0.0477721649746447	0.0534336837310504	0.0505640597767031
80.0524444580078	29.9262313842773	31.2812786102295	54.9746437072754	208.547058105469	576.650085449219	0.169973254203796	826						0.000353251699144796	0.139149730519432	0.00551050874653954	1.36274893931098	Europe	Russian Federation	temperate	1	0.050164194682894	0.0475242856540829	0.0528584809583121	0.050164194682894	0.00533419530422917		-5.23361723892653	analogous	80.0524444580078	29.9262313842773	31.2812786102295	54.9746437072754	208.547058105469	576.650085449219	0.169973254203796	826						0.000353251699144796	0.139149730519432	0.00551050874653954	1.36274893931098	0.050164194682894	0.0475242856540829	0.0528584809583121	0.050164194682894
83.4689407348633	30.1600589752197	31.0838489532471	60.2208213806152	213.514053344727	495.64013671875	0.121708884835243	827						0.000367861103082154	0.136281193661597	0.00537605971844014	1.36589653754582	Europe	Russian Federation	temperate	1	0.0506635563731215	0.0481865749170903	0.0532196054958716	0.0506635563731215	0.00503303057878129		-5.29173297554945	analogous	83.4689407348633	30.1600589752197	31.0838489532471	60.2208213806152	213.514053344727	495.64013671875	0.121708884835243	827						0.000367861103082154	0.136281193661597	0.00537605971844014	1.36589653754582	0.0506635563731215	0.0481865749170903	0.0532196054958716	0.0506635563731215
83.1553802490234	29.8995761871338	31.0515918731689	59.1356048583984	210.760345458984	518.351806640625	0.0944747030735016	828						0.000384120188152059	0.132111412397998	0.00510882085078307	1.3705933780367	Europe	Russian Federation	temperate	1	0.0508221417133581	0.048494536806773	0.0532118956760571	0.0508221417133581	0.00471735886928416		-5.35650619759003	analogous	83.1553802490234	29.8995761871338	31.0515918731689	59.1356048583984	210.760345458984	518.351806640625	0.0944747030735016	828						0.000384120188152059	0.132111412397998	0.00510882085078307	1.3705933780367	0.0508221417133581	0.048494536806773	0.0532118956760571	0.0508221417133581
78.8585357666016	29.3094520568848	30.9743404388428	60.0642356872559	209.532318115234	526.015625	0.0734091624617577	829						0.000387742317573997	0.128344212797932	0.00485102450180387	1.37536062670254	Europe	Russian Federation	temperate	1	0.0510602068412779	0.0488426806390503	0.053330447030015	0.0510602068412779	0.00448776639096465		-5.40640016404059	analogous	78.8585357666016	29.3094520568848	30.9743404388428	60.0642356872559	209.532318115234	526.015625	0.0734091624617577	829						0.000387742317573997	0.128344212797932	0.00485102450180387	1.37536062670254	0.0510602068412779	0.0488426806390503	0.053330447030015	0.0510602068412779
76.6006469726562	26.5479183197021	30.4310073852539	63.122615814209	213.831100463867	522.458679199219	0.0812435150146484	830						0.000370652430058965	0.126724074587914	0.00467159693360448	1.37882669272142	Europe	Russian Federation	temperate	1	0.0516038677289351	0.0493820899514218	0.0538989024897055	0.0516038677289351	0.00451681253828368		-5.39994872454708	analogous	76.6006469726562	26.5479183197021	30.4310073852539	63.122615814209	213.831100463867	522.458679199219	0.0812435150146484	830						0.000370652430058965	0.126724074587914	0.00467159693360448	1.37882669272142	0.0516038677289351	0.0493820899514218	0.0538989024897055	0.0516038677289351
77.3137435913086	28.9621868133545	29.3235530853271	63.7130241394043	215.606292724609	520.814086914062	0.0869237184524536	831						0.000358869046640122	0.128070764956226	0.00434391631256921	1.38078218716462	Europe	Russian Federation	temperate	1	0.0519395617232194	0.0497806679526414	0.0541754837087259	0.0519395617232194	0.00439481575608447		-5.42732966997867	analogous	77.3137435913086	28.9621868133545	29.3235530853271	63.7130241394043	215.606292724609	520.814086914062	0.0869237184524536	831						0.000358869046640122	0.128070764956226	0.00434391631256921	1.38078218716462	0.0519395617232194	0.0497806679526414	0.0541754837087259	0.0519395617232194
76.0212249755859	27.2734622955322	30.4237270355225	64.1666946411133	217.468521118164	533.241760253906	0.0790713429450989	832						0.000366418881986961	0.126551404632983	0.00416225290872387	1.37363832954526	Europe	Russian Federation	temperate	1	0.0521232100583835	0.0499734720314076	0.0543776259160241	0.0521232100583835	0.0044041538846165		-5.42520711872115	analogous	76.0212249755859	27.2734622955322	30.4237270355225	64.1666946411133	217.468521118164	533.241760253906	0.0790713429450989	832						0.000366418881986961	0.126551404632983	0.00416225290872387	1.37363832954526	0.0521232100583835	0.0499734720314076	0.0543776259160241	0.0521232100583835
74.1391372680664	26.14208984375	30.9028396606445	65.1254959106445	218.46598815918	552.957214355469	0.0728434324264526	833						0.000364266553375197	0.125545315794254	0.00400882605903642	1.36166636208947	Europe	Russian Federation	temperate	1	0.0523211200363372	0.0501520557803715	0.0545863049475251	0.0523211200363372	0.00443424916715354		-5.41839697469987	analogous	74.1391372680664	26.14208984375	30.9028396606445	65.1254959106445	218.46598815918	552.957214355469	0.0728434324264526	833						0.000364266553375197	0.125545315794254	0.00400882605903642	1.36166636208947	0.0523211200363372	0.0501520557803715	0.0545863049475251	0.0523211200363372
72.5533752441406	24.9019756317139	32.1704483032227	66.6219711303711	220.874328613281	584.890014648438	0.0863148644566536	834						0.000347750814386017	0.12512013719105	0.00386279732539387	1.34817576668015	Europe	Russian Federation	temperate	1	0.052536733652014	0.0503575942340482	0.0547925423152409	0.052536733652014	0.00443494808119264		-5.41823936989732	analogous	72.5533752441406	24.9019756317139	32.1704483032227	66.6219711303711	220.874328613281	584.890014648438	0.0863148644566536	834						0.000347750814386017	0.12512013719105	0.00386279732539387	1.34817576668015	0.052536733652014	0.0503575942340482	0.0547925423152409	0.052536733652014
73.1126403808594	25.6897583007812	31.3498859405518	67.708381652832	221.406036376953	557.358093261719	0.069452665746212	835						0.000322044340857119	0.124702531067265	0.00373375997995197	1.33520549795137	Europe	Russian Federation	temperate	1	0.0528174286506411	0.0506262112074837	0.0550893304340084	0.0528174286506411	0.00446311922652476		-5.41190737925653	analogous	73.1126403808594	25.6897583007812	31.3498859405518	67.708381652832	221.406036376953	557.358093261719	0.069452665746212	835						0.000322044340857119	0.124702531067265	0.00373375997995197	1.33520549795137	0.0528174286506411	0.0506262112074837	0.0550893304340084	0.0528174286506411
74.6311645507812	25.5800743103027	32.0523376464844	68.3845825195312	220.460571289062	522.528930664062	0.0649613812565804	836						0.00031238738104377	0.123419180985785	0.00369273896889551	1.32008765306422	Europe	Russian Federation	temperate	1	0.0528962238788922	0.0506947052573933	0.055179348213363	0.0528962238788922	0.00448464295596964		-5.40709639511976	analogous	74.6311645507812	25.5800743103027	32.0523376464844	68.3845825195312	220.460571289062	522.528930664062	0.0649613812565804	836						0.00031238738104377	0.123419180985785	0.00369273896889551	1.32008765306422	0.0528962238788922	0.0506947052573933	0.055179348213363	0.0528962238788922
74.4845657348633	26.2807521820068	31.6154441833496	68.7969589233398	219.777435302734	498.841949462891	0.061965387314558	837						0.00031635845959736	0.122983082286758	0.00366099778978521	1.30459762209052	Europe	Russian Federation	temperate	1	0.052946224064004	0.0507059240922715	0.0552747281909041	0.052946224064004	0.00456880409863262		-5.38850379352231	analogous	74.4845657348633	26.2807521820068	31.6154441833496	68.7969589233398	219.777435302734	498.841949462891	0.061965387314558	837						0.00031635845959736	0.122983082286758	0.00366099778978521	1.30459762209052	0.052946224064004	0.0507059240922715	0.0552747281909041	0.052946224064004
75.9487609863281	27.7042026519775	30.7230911254883	68.7184524536133	219.771286010742	502.916046142578	0.0569085963070393	838						0.000318488467573341	0.122222493308385	0.00357139393832496	1.29042497008105	Europe	Russian Federation	temperate	1	0.0530640049132366	0.0508168034729068	0.0554293903500149	0.0530640049132366	0.00461258687710808		-5.37896643464749	analogous	75.9487609863281	27.7042026519775	30.7230911254883	68.7184524536133	219.771286010742	502.916046142578	0.0569085963070393	838						0.000318488467573341	0.122222493308385	0.00357139393832496	1.29042497008105	0.0530640049132366	0.0508168034729068	0.0554293903500149	0.0530640049132366
82.7429885864258	30.00168800354	29.7031917572021	68.7207717895508	215.075988769531	511.766296386719	0.0561766438186169	839						0.000305670041544438	0.120580511728161	0.00348013366115038	1.27644054155287	Europe	Russian Federation	temperate	1	0.0532019176979592	0.0509376612477588	0.0555419130495774	0.0532019176979592	0.00460425180181851		-5.38077509765052	analogous	82.7429885864258	30.00168800354	29.7031917572021	68.7207717895508	215.075988769531	511.766296386719	0.0561766438186169	839						0.000305670041544438	0.120580511728161	0.00348013366115038	1.27644054155287	0.0532019176979592	0.0509376612477588	0.0555419130495774	0.0532019176979592
86.4715957641602	25.6683464050293	36.5461044311523	70.4382934570312	210.477493286133	529.67138671875	0.059005718678236	840						0.000276077719467023	0.11826079992267	0.00345781234643402	1.26184628206359	Europe	Russian Federation	temperate	1	0.0530478339202213	0.0508716721388153	0.0552938860719402	0.0530478339202213	0.00442221393312491		-5.42111481844871	analogous	86.4715957641602	25.6683464050293	36.5461044311523	70.4382934570312	210.477493286133	529.67138671875	0.059005718678236	840						0.000276077719467023	0.11826079992267	0.00345781234643402	1.26184628206359	0.0530478339202213	0.0508716721388153	0.0552938860719402	0.0530478339202213
80.3408203125	18.9721584320068	46.083610534668	72.2670135498047	218.980514526367	468.293182373047	0.0689416229724884	841						0.000267009682216655	0.117873115797219	0.00355852869734675	1.24894163072238	Europe	Russian Federation	temperate	1	0.0527037377859769	0.0506132424675606	0.0549116938953894	0.0527037377859769	0.00429845142782881		-5.44950045420917	analogous	80.3408203125	18.9721584320068	46.083610534668	72.2670135498047	218.980514526367	468.293182373047	0.0689416229724884	841						0.000267009682216655	0.117873115797219	0.00355852869734675	1.24894163072238	0.0527037377859769	0.0506132424675606	0.0549116938953894	0.0527037377859769
75.0656509399414	17.5952644348145	46.0086364746094	72.8479843139648	224.606414794922	412.794128417969	0.0680783614516258	842						0.00027887872801569	0.117404165579141	0.00373947162597386	1.24058642480728	Europe	Russian Federation	temperate	1	0.052673853961486	0.0505073746321181	0.0549652720284512	0.052673853961486	0.00445789739633318		-5.4130780599107	analogous	75.0656509399414	17.5952644348145	46.0086364746094	72.8479843139648	224.606414794922	412.794128417969	0.0680783614516258	842						0.00027887872801569	0.117404165579141	0.00373947162597386	1.24058642480728	0.052673853961486	0.0505073746321181	0.0549652720284512	0.052673853961486
76.8793640136719	19.7303009033203	43.4148712158203	72.4619827270508	223.838180541992	408.302429199219	0.0889189317822456	843						0.000288034212355868	0.116503760415855	0.00383218552348195	1.23539814774389	Europe	Russian Federation	temperate	1	0.0527191645249027	0.0504927517029416	0.0550835944727707	0.0527191645249027	0.00459084276982905		-5.38369166177939	analogous	76.8793640136719	19.7303009033203	43.4148712158203	72.4619827270508	223.838180541992	408.302429199219	0.0889189317822456	843						0.000288034212355868	0.116503760415855	0.00383218552348195	1.23539814774389	0.0527191645249027	0.0504927517029416	0.0550835944727707	0.0527191645249027
77.3135452270508	19.7874183654785	44.034351348877	71.7260894775391	222.387573242188	403.435729980469	0.0839100852608681	844						0.000287164836237566	0.115105007665927	0.00384691364748159	1.23011927632944	Europe	Russian Federation	temperate	1	0.0526441219164891	0.0504178011716155	0.0550147670949764	0.0526441219164891	0.0045969659233609		-5.38235877498498	analogous	77.3135452270508	19.7874183654785	44.034351348877	71.7260894775391	222.387573242188	403.435729980469	0.0839100852608681	844						0.000287164836237566	0.115105007665927	0.00384691364748159	1.23011927632944	0.0526441219164891	0.0504178011716155	0.0550147670949764	0.0526441219164891
77.6731185913086	18.6431674957275	44.9633102416992	71.1206207275391	220.473571777344	425.707550048828	0.0891558602452278	845						0.000275671136344955	0.113078617101205	0.0038299174945187	1.22334373010494	Europe	Russian Federation	temperate	1	0.0526387671572869	0.0503990180237054	0.0550142347725177	0.0526387671572869	0.00461521674881226		-5.37839644597369	analogous	77.6731185913086	18.6431674957275	44.9633102416992	71.1206207275391	220.473571777344	425.707550048828	0.0891558602452278	845						0.000275671136344955	0.113078617101205	0.0038299174945187	1.22334373010494	0.0526387671572869	0.0503990180237054	0.0550142347725177	0.0526387671572869
78.0739669799805	18.1884651184082	45.0351333618164	71.2273101806641	218.429351806641	452.746459960938	0.125371307134628	846						0.000266409722246773	0.109732118986616	0.00384043713923025	1.22196949394348	Europe	Russian Federation	temperate	1	0.0526813391692406	0.0504237864879511	0.0550899624289061	0.0526813391692406	0.00466617594095496		-5.36741539907387	analogous	78.0739669799805	18.1884651184082	45.0351333618164	71.2273101806641	218.429351806641	452.746459960938	0.125371307134628	846						0.000266409722246773	0.109732118986616	0.00384043713923025	1.22196949394348	0.0526813391692406	0.0504237864879511	0.0550899624289061	0.0526813391692406
78.2516021728516	19.6795272827148	43.840087890625	71.4287490844727	217.537475585938	459.727905273438	0.158866122364998	847						0.00024444546606934	0.106089203784717	0.00371907774621675	1.21671057423768	Europe	Russian Federation	temperate	1	0.0528863196218981	0.0506388281632982	0.0552775431539783	0.0528863196218981	0.00463871499068014		-5.37331789276316	analogous	78.2516021728516	19.6795272827148	43.840087890625	71.4287490844727	217.537475585938	459.727905273438	0.158866122364998	847						0.00024444546606934	0.106089203784717	0.00371907774621675	1.21671057423768	0.0528863196218981	0.0506388281632982	0.0552775431539783	0.0528863196218981
78.8716278076172	20.7729244232178	42.8311958312988	71.7605438232422	218.639770507812	439.815490722656	0.141643077135086	848						0.000224245255258283	0.103867736908057	0.00356825640557466	1.21049920740104	Europe	Russian Federation	temperate	1	0.0531416620278138	0.0509037478422663	0.0555434669426752	0.0531416620278138	0.00463971910040887		-5.3731014532815	analogous	78.8716278076172	20.7729244232178	42.8311958312988	71.7605438232422	218.639770507812	439.815490722656	0.141643077135086	848						0.000224245255258283	0.103867736908057	0.00356825640557466	1.21049920740104	0.0531416620278138	0.0509037478422663	0.0555434669426752	0.0531416620278138
76.9604644775391	17.8417053222656	45.0619964599609	72.1263427734375	220.033309936523	446.618774414062	0.139650940895081	849						0.00021078048580346	0.103099328305898	0.00343128619399473	1.20429551778777	Europe	Russian Federation	temperate	1	0.0532478506735707	0.0510357107683779	0.0556315152151887	0.0532478506735707	0.00459580444681078		-5.38261146846247	analogous	76.9604644775391	17.8417053222656	45.0619964599609	72.1263427734375	220.033309936523	446.618774414062	0.139650940895081	849						0.00021078048580346	0.103099328305898	0.00343128619399473	1.20429551778777	0.0532478506735707	0.0510357107683779	0.0556315152151887	0.0532478506735707
76.5302124023438	17.542688369751	45.2086296081543	72.0330429077148	220.493667602539	429.132720947266	0.0682675316929817	850						0.000205199471887604	0.103223253085328	0.00332315060969045	1.19808583778144	Europe	Russian Federation	temperate	1	0.0533438712692133	0.0511339060726156	0.0557239269876778	0.0533438712692133	0.00459002091506218		-5.38387069826164	analogous	76.5302124023438	17.542688369751	45.2086296081543	72.0330429077148	220.493667602539	429.132720947266	0.0682675316929817	850						0.000205199471887604	0.103223253085328	0.00332315060969045	1.19808583778144	0.0533438712692133	0.0511339060726156	0.0557239269876778	0.0533438712692133
78.6107406616211	19.4715900421143	43.022403717041	71.7754592895508	219.634185791016	410.647552490234	0.0508940108120441	851						0.000201452007779155	0.102738937193938	0.0031897982318041	1.18928105992728	Europe	Russian Federation	temperate	1	0.0535449356751841	0.0513214870978065	0.0559438971734371	0.0535449356751841	0.00462241007563056		-5.37683904851459	analogous	78.6107406616211	19.4715900421143	43.022403717041	71.7754592895508	219.634185791016	410.647552490234	0.0508940108120441	851						0.000201452007779155	0.102738937193938	0.0031897982318041	1.18928105992728	0.0535449356751841	0.0513214870978065	0.0559438971734371	0.0535449356751841
79.215576171875	20.98073387146	39.9049949645996	72.0616302490234	221.130477905273	415.378540039062	0.0411137640476227	852						0.000202051058186084	0.10227866485718	0.00307826153549038	1.18433306092745	Europe	Russian Federation	temperate	1	0.0538496107148916	0.0515725836483588	0.0563055946361412	0.0538496107148916	0.00473301098778245		-5.35319370653474	analogous	79.215576171875	20.98073387146	39.9049949645996	72.0616302490234	221.130477905273	415.378540039062	0.0411137640476227	852						0.000202051058186084	0.10227866485718	0.00307826153549038	1.18433306092745	0.0538496107148916	0.0515725836483588	0.0563055946361412	0.0538496107148916
76.5831298828125	21.2408752441406	37.9785804748535	71.9676742553711	221.398559570312	384.873748779297	0.0248509477823973	853						0.000204712940378393	0.102063673586578	0.00297186153881288	1.17799030465307	Europe	Russian Federation	temperate	1	0.0540135421192598	0.051708407326403	0.05651199872623	0.0540135421192598	0.00480359139982707		-5.33839143253927	analogous	76.5831298828125	21.2408752441406	37.9785804748535	71.9676742553711	221.398559570312	384.873748779297	0.0248509477823973	853						0.000204712940378393	0.102063673586578	0.00297186153881288	1.17799030465307	0.0540135421192598	0.051708407326403	0.05651199872623	0.0540135421192598
72.0601043701172	21.2690372467041	36.4278297424316	71.3095932006836	223.067245483398	391.796081542969	0.011386526748538	854						0.000197075270845201	0.103155058201141	0.0028870747068792	1.17098104188379	Europe	Russian Federation	temperate	1	0.054134511089423	0.0517834719233121	0.0566656950722102	0.054134511089423	0.0048822231488981		-5.32215459955574	analogous	72.0601043701172	21.2690372467041	36.4278297424316	71.3095932006836	223.067245483398	391.796081542969	0.011386526748538	854						0.000197075270845201	0.103155058201141	0.0028870747068792	1.17098104188379	0.054134511089423	0.0517834719233121	0.0566656950722102	0.054134511089423
71.5643920898438	21.564884185791	35.2646789550781	70.1153717041016	223.091918945312	433.232879638672	0.0109213339164853	855						0.000174825528756517	0.105674576301259	0.0028224932486856	1.16358674261413	Europe	Russian Federation	temperate	1	0.0542296971553417	0.0518526282195721	0.0568077832641038	0.0542296971553417	0.00495515504453174		-5.30732682116869	analogous	71.5643920898438	21.564884185791	35.2646789550781	70.1153717041016	223.091918945312	433.232879638672	0.0109213339164853	855						0.000174825528756517	0.105674576301259	0.0028224932486856	1.16358674261413	0.0542296971553417	0.0518526282195721	0.0568077832641038	0.0542296971553417
77.2934951782227	22.6309089660645	35.6293716430664	69.5419464111328	218.542572021484	421.599182128906	0.0101017327979207	856						0.000167720098208326	0.105964561653217	0.00269325441779328	1.1506198633814	Europe	Russian Federation	temperate	1	0.0542511241052135	0.0519133273647041	0.0568029456374901	0.0542511241052135	0.004889618272786		-5.32064104136737	analogous	77.2934951782227	22.6309089660645	35.6293716430664	69.5419464111328	218.542572021484	421.599182128906	0.0101017327979207	856						0.000167720098208326	0.105964561653217	0.00269325441779328	1.1506198633814	0.0542511241052135	0.0519133273647041	0.0568029456374901	0.0542511241052135
78.3557357788086	20.9766006469727	38.203670501709	70.1631088256836	214.140167236328	433.938140869141	0.0162028037011623	857						0.000145757815975381	0.105393033072269	0.00262421469479974	1.13751972386659	Europe	Russian Federation	temperate	1	0.0541976355906773	0.0518869913600297	0.0566972973367918	0.0541976355906773	0.00481030597676204		-5.33699458425522	analogous	78.3557357788086	20.9766006469727	38.203670501709	70.1631088256836	214.140167236328	433.938140869141	0.0162028037011623	857						0.000145757815975381	0.105393033072269	0.00262421469479974	1.13751972386659	0.0541976355906773	0.0518869913600297	0.0566972973367918	0.0541976355906773
76.8921966552734	18.9108543395996	40.067684173584	71.4186935424805	212.52326965332	429.230041503906	0.00814309343695641	858						0.000138857524830936	0.105449666056221	0.00254098478775159	1.12399604333961	Europe	Russian Federation	temperate	1	0.054225394802733	0.0519210225684791	0.0567182164636005	0.054225394802733	0.00479719389512141		-5.33972413719957	analogous	76.8921966552734	18.9108543395996	40.067684173584	71.4186935424805	212.52326965332	429.230041503906	0.00814309343695641	858						0.000138857524830936	0.105449666056221	0.00254098478775159	1.12399604333961	0.054225394802733	0.0519210225684791	0.0567182164636005	0.054225394802733
72.1862030029297	16.8149032592773	42.7859764099121	72.5911560058594	214.818374633789	387.781402587891	0.00755638442933559	859						0.000136935880942791	0.105600385862473	0.00245353175242389	1.10987191984566	Europe	Russian Federation	temperate	1	0.0541831330917639	0.0519303949009332	0.0566454044397671	0.0541831330917639	0.00471500953883396		-5.35700433981627	analogous	72.1862030029297	16.8149032592773	42.7859764099121	72.5911560058594	214.818374633789	387.781402587891	0.00755638442933559	859						0.000136935880942791	0.105600385862473	0.00245353175242389	1.10987191984566	0.0541831330917639	0.0519303949009332	0.0566454044397671	0.0541831330917639
62.9116401672363	13.431809425354	45.9450492858887	73.7089157104492	220.900863647461	343.293212890625	0.00605339370667934	860						0.000128460883389181	0.105245291413369	0.00238452245037691	1.09464395908681	Europe	Russian Federation	temperate	1	0.0541621117301589	0.0519228663887656	0.0566072339252597	0.0541621117301589	0.00468436753649402		-5.36352436995137	analogous	62.9116401672363	13.431809425354	45.9450492858887	73.7089157104492	220.900863647461	343.293212890625	0.00605339370667934	860						0.000128460883389181	0.105245291413369	0.00238452245037691	1.09464395908681	0.0541621117301589	0.0519228663887656	0.0566072339252597	0.0541621117301589
59.7330513000488	11.9698820114136	47.2372894287109	74.8626174926758	223.673736572266	336.698211669922	0.00535978889092803	861						0.000120236165131782	0.104699109862357	0.00235620513643002	1.07629871837589	Europe	Russian Federation	temperate	1	0.0542160205215696	0.0519641059211001	0.0566566775602846	0.0542160205215696	0.00469257163918443		-5.36177452287866	analogous	59.7330513000488	11.9698820114136	47.2372894287109	74.8626174926758	223.673736572266	336.698211669922	0.00535978889092803	861						0.000120236165131782	0.104699109862357	0.00235620513643002	1.07629871837589	0.0542160205215696	0.0519641059211001	0.0566566775602846	0.0542160205215696
60.7805061340332	10.7448463439941	50.0068664550781	75.1936340332031	222.739562988281	346.983062744141	0.00517464149743319	862						0.000122734761769818	0.100388642753608	0.00245562659760243	1.05587348032567	Europe	Russian Federation	temperate	1	0.054033462751654	0.0517928615839884	0.0564455311969677	0.054033462751654	0.00465266961297927		-5.37031411380303	analogous	60.7805061340332	10.7448463439941	50.0068664550781	75.1936340332031	222.739562988281	346.983062744141	0.00517464149743319	862						0.000122734761769818	0.100388642753608	0.00245562659760243	1.05587348032567	0.054033462751654	0.0517928615839884	0.0564455311969677	0.054033462751654
60.9257965087891	8.80394268035889	57.7422523498535	74.9396286010742	222.709808349609	333.662292480469	0.00427101459354162	863						0.000123534589699505	0.0975373826535506	0.0025695277916574	1.03662291738597	Europe	Russian Federation	temperate	1	0.0534719328556252	0.0512777806874354	0.0558352608021913	0.0534719328556252	0.00455748011475592		-5.39098541461222	analogous	60.9257965087891	8.80394268035889	57.7422523498535	74.9396286010742	222.709808349609	333.662292480469	0.00427101459354162	863						0.000123534589699505	0.0975373826535506	0.0025695277916574	1.03662291738597	0.0534719328556252	0.0512777806874354	0.0558352608021913	0.0534719328556252
58.1524238586426	8.58450794219971	57.9419288635254	75.1753234863281	225.238128662109	349.351501464844	0.00818683113902807	864						0.000122255047822879	0.0972441160238637	0.00269667338421866	1.01908592926431	Europe	Russian Federation	temperate	1	0.0533882540874809	0.0511771672188169	0.0557577747838578	0.0533882540874809	0.00458060756504092		-5.38592363353162	analogous	58.1524238586426	8.58450794219971	57.9419288635254	75.1753234863281	225.238128662109	349.351501464844	0.00818683113902807	864						0.000122255047822879	0.0972441160238637	0.00269667338421866	1.01908592926431	0.0533882540874809	0.0511771672188169	0.0557577747838578	0.0533882540874809
55.9775085449219	10.0247383117676	50.8743171691895	74.5088272094727	225.063812255859	362.909057617188	0.0206115990877151	865						0.000121379339504698	0.0988721610428571	0.00283784869064955	1.0028792825057	Europe	Russian Federation	temperate	1	0.0536707139975787	0.051416268268285	0.0561126437059785	0.0536707139975787	0.00469637543769355		-5.36096425125052	analogous	55.9775085449219	10.0247383117676	50.8743171691895	74.5088272094727	225.063812255859	362.909057617188	0.0206115990877151	865						0.000121379339504698	0.0988721610428571	0.00283784869064955	1.0028792825057	0.0536707139975787	0.051416268268285	0.0561126437059785	0.0536707139975787
55.2373886108398	11.2479934692383	46.5830574035645	73.5290908813477	222.894683837891	355.05712890625	0.0204849392175674	866						0.000126944046986269	0.0981983888609068	0.00293995840702402	0.986102608428057	Europe	Russian Federation	temperate	1	0.0537642177679962	0.0514699633632533	0.0562655308868088	0.0537642177679962	0.00479556752355555		-5.34006322028742	analogous	55.2373886108398	11.2479934692383	46.5830574035645	73.5290908813477	222.894683837891	355.05712890625	0.0204849392175674	866						0.000126944046986269	0.0981983888609068	0.00293995840702402	0.986102608428057	0.0537642177679962	0.0514699633632533	0.0562655308868088	0.0537642177679962
55.8408699035645	11.3918285369873	46.0680274963379	73.1175384521484	221.343002319336	376.988372802734	0.0256350059062243	867						0.000137719608423985	0.0997914984069978	0.00293574994193863	0.970712211738026	Europe	Russian Federation	temperate	1	0.0537188522615694	0.0514246555944802	0.0562123674326547	0.0537188522615694	0.00478771183817446		-5.34170267727164	analogous	55.8408699035645	11.3918285369873	46.0680274963379	73.1175384521484	221.343002319336	376.988372802734	0.0256350059062243	867						0.000137719608423985	0.0997914984069978	0.00293574994193863	0.970712211738026	0.0537188522615694	0.0514246555944802	0.0562123674326547	0.0537188522615694
58.3296241760254	9.28043460845947	57.9215087890625	73.6238861083984	221.589340209961	417.682891845703	0.024214306846261	868						0.000148792197949871	0.104544265315172	0.00291707424044551	0.953739608024982	Europe	Russian Federation	temperate	1	0.0529224217174336	0.0507358081317231	0.0552969225119543	0.0529224217174336	0.00456111438023112		-5.39018830368254	analogous	58.3296241760254	9.28043460845947	57.9215087890625	73.6238861083984	221.589340209961	417.682891845703	0.024214306846261	868						0.000148792197949871	0.104544265315172	0.00291707424044551	0.953739608024982	0.0529224217174336	0.0507358081317231	0.0552969225119543	0.0529224217174336
59.3210487365723	7.99731969833374	64.8612289428711	75.2876281738281	225.998291015625	454.632934570312	0.0178363565355539	869						0.000154259870467177	0.107662252972605	0.00287025706383183	0.932437966153827	Europe	Russian Federation	temperate	1	0.0525969657971238	0.0504023207988719	0.0549610327041504	0.0525969657971238	0.00455871190527844		-5.39071517227258	analogous	59.3210487365723	7.99731969833374	64.8612289428711	75.2876281738281	225.998291015625	454.632934570312	0.0178363565355539	869						0.000154259870467177	0.107662252972605	0.00287025706383183	0.932437966153827	0.0525969657971238	0.0504023207988719	0.0549610327041504	0.0525969657971238
57.382568359375	7.85824060440063	60.2990837097168	76.7152099609375	228.180557250977	416.284088134766	0.0141533371061087	870						0.000150917102901097	0.105954332325401	0.00278226748598468	0.905983082025431	Europe	Russian Federation	temperate	1	0.0530841884651925	0.0509297325308621	0.055432624952543	0.0530841884651925	0.00450289242168091		-5.4030353283143	analogous	57.382568359375	7.85824060440063	60.2990837097168	76.7152099609375	228.180557250977	416.284088134766	0.0141533371061087	870						0.000150917102901097	0.105954332325401	0.00278226748598468	0.905983082025431	0.0530841884651925	0.0509297325308621	0.055432624952543	0.0530841884651925
55.4191932678223	7.85097169876099	58.8196449279785	76.5608673095703	227.375274658203	412.608673095703	0.0147062502801418	871						0.00014452331921526	0.104759336153467	0.00269424594015466	0.87947124874759	Europe	Russian Federation	temperate	1	0.0532201079349342	0.0510473444219195	0.0555742351409301	0.0532201079349342	0.00452689071901064		-5.39771995064504	analogous	55.4191932678223	7.85097169876099	58.8196449279785	76.5608673095703	227.375274658203	412.608673095703	0.0147062502801418	871						0.00014452331921526	0.104759336153467	0.00269424594015466	0.87947124874759	0.0532201079349342	0.0510473444219195	0.0555742351409301	0.0532201079349342
55.0475616455078	8.33163070678711	58.4222297668457	76.5899658203125	226.559051513672	401.311706542969	0.0122390817850828	872						0.000152032737946699	0.105223677759916	0.00259152640373182	0.862420193222125	Europe	Russian Federation	temperate	1	0.053255043245315	0.0510711789124503	0.055597375244725	0.053255043245315	0.00452619633227475		-5.39787335395008	analogous	55.0475616455078	8.33163070678711	58.4222297668457	76.5899658203125	226.559051513672	401.311706542969	0.0122390817850828	872						0.000152032737946699	0.105223677759916	0.00259152640373182	0.862420193222125	0.053255043245315	0.0510711789124503	0.055597375244725	0.053255043245315
54.5503234863281	8.37815189361572	59.8804626464844	77.1548004150391	227.04182434082	391.639984130859	0.0151976123452187	873						0.0001546755747358	0.104562823436557	0.00257982520134296	0.845376041892624	Europe	Russian Federation	temperate	1	0.0531704670030322	0.0509779291326073	0.0555018480898733	0.0531704670030322	0.00452391895726599		-5.39837663484407	analogous	54.5503234863281	8.37815189361572	59.8804626464844	77.1548004150391	227.04182434082	391.639984130859	0.0151976123452187	873						0.0001546755747358	0.104562823436557	0.00257982520134296	0.845376041892624	0.0531704670030322	0.0509779291326073	0.0555018480898733	0.0531704670030322
51.7284812927246	7.32429361343384	60.9173851013184	78.1907043457031	229.291854858398	389.868103027344	0.0248722229152918	874						0.000161924397849008	0.104319353738151	0.00255605615819269	0.831789255321162	Europe	Russian Federation	temperate	1	0.0531685453834444	0.0509681125741313	0.0555179786653664	0.0531685453834444	0.00454986609123509		-5.39265747695015	analogous	51.7284812927246	7.32429361343384	60.9173851013184	78.1907043457031	229.291854858398	389.868103027344	0.0248722229152918	874						0.000161924397849008	0.104319353738151	0.00255605615819269	0.831789255321162	0.0531685453834444	0.0509681125741313	0.0555179786653664	0.0531685453834444
50.5470581054688	7.12915134429932	61.677734375	79.4128494262695	233.770935058594	404.063262939453	0.0482554621994495	875						0.000181877807814626	0.105877219825156	0.00245222139994126	0.826804739804771	Europe	Russian Federation	temperate	1	0.0532332371759544	0.0510256998723519	0.0555918833647294	0.0532332371759544	0.00456618349237755		-5.38907754500273	analogous	50.5470581054688	7.12915134429932	61.677734375	79.4128494262695	233.770935058594	404.063262939453	0.0482554621994495	875						0.000181877807814626	0.105877219825156	0.00245222139994126	0.826804739804771	0.0532332371759544	0.0510256998723519	0.0555918833647294	0.0532332371759544
51.2859306335449	6.59402370452881	63.6377143859863	79.5001602172852	236.942413330078	416.343933105469	0.0532172136008739	876						0.000203705304915532	0.10785548986184	0.00243736187302108	0.836003015295352	Europe	Russian Federation	temperate	1	0.0531083180626932	0.050890527374591	0.0554891886480108	0.0531083180626932	0.00459866127341977		-5.38199004536126	analogous	51.2859306335449	6.59402370452881	63.6377143859863	79.5001602172852	236.942413330078	416.343933105469	0.0532172136008739	876						0.000203705304915532	0.10785548986184	0.00243736187302108	0.836003015295352	0.0531083180626932	0.050890527374591	0.0554891886480108	0.0531083180626932
52.9292411804199	6.28551197052002	65.7947845458984	80.0155258178711	236.822967529297	386.159149169922	0.0296213626861572	877						0.000213571305374082	0.110220422698577	0.0025004648693018	0.851377511816085	Europe	Russian Federation	temperate	1	0.0529061583160436	0.0506945230362836	0.0553085545934058	0.0529061583160436	0.00461403155712212		-5.37865327982568	analogous	52.9292411804199	6.28551197052002	65.7947845458984	80.0155258178711	236.822967529297	386.159149169922	0.0296213626861572	877						0.000213571305374082	0.110220422698577	0.0025004648693018	0.851377511816085	0.0529061583160436	0.0506945230362836	0.0553085545934058	0.0529061583160436
56.4826316833496	7.26255941390991	64.194465637207	80.2026824951172	235.213287353516	402.957305908203	0.0164116434752941	878						0.000227935781841717	0.114112677867273	0.0026010102028031	0.866429302258425	Europe	Russian Federation	temperate	1	0.0528779652834143	0.0506965228333762	0.0552575006703316	0.0528779652834143	0.00456097783695538		-5.39021824051556	analogous	56.4826316833496	7.26255941390991	64.194465637207	80.2026824951172	235.213287353516	402.957305908203	0.0164116434752941	878						0.000227935781841717	0.114112677867273	0.0026010102028031	0.866429302258425	0.0528779652834143	0.0506965228333762	0.0552575006703316	0.0528779652834143
73.7862243652344	6.6886887550354	72.3670272827148	77.3481903076172	204.498001098633	499.169006347656	0.00680992566049099	879						0.000241988436257493	0.120168389394545	0.00268218967058028	0.878177089924665	Europe	Russian Federation	temperate	1	0.0517729352387654	0.0493424765251483	0.0542835147106194	0.0517729352387654	0.00494103818547117		-5.31017981086035	analogous	73.7862243652344	6.6886887550354	72.3670272827148	77.3481903076172	204.498001098633	499.169006347656	0.00680992566049099	879						0.000241988436257493	0.120168389394545	0.00268218967058028	0.878177089924665	0.0517729352387654	0.0493424765251483	0.0542835147106194	0.0517729352387654
81.9171905517578	5.57730770111084	81.7932815551758	71.8883361816406	168.190307617188	665.821044921875	0.00475293956696987	880						0.000249610718390083	0.128179914510684	0.00271853028563244	0.882534598307579	Europe	Russian Federation	temperate	1	0.0502464807126482	0.0471708037324356	0.0534335415204794	0.0502464807126482	0.00626273778804382		-5.07313784314528	analogous	81.9171905517578	5.57730770111084	81.7932815551758	71.8883361816406	168.190307617188	665.821044921875	0.00475293956696987	880						0.000249610718390083	0.128179914510684	0.00271853028563244	0.882534598307579	0.0502464807126482	0.0471708037324356	0.0534335415204794	0.0502464807126482
79.9470138549805	6.02348136901855	77.8289947509766	66.2777481079102	159.804397583008	706.253112792969	0.00368437543511391	881						0.000250829410893573	0.135621168727304	0.00280138386491893	0.868227607076906	Europe	Russian Federation	temperate	1	0.0499874987546441	0.0469196283527255	0.0531574504914549	0.0499874987546441	0.00623782213872934		-5.07712417375041	analogous	79.9470138549805	6.02348136901855	77.8289947509766	66.2777481079102	159.804397583008	706.253112792969	0.00368437543511391	881						0.000250829410893573	0.135621168727304	0.00280138386491893	0.868227607076906	0.0499874987546441	0.0469196283527255	0.0531574504914549	0.0499874987546441
77.3547821044922	5.63737869262695	74.7781295776367	65.3112716674805	166.635940551758	704.254455566406	0.00427016150206327	882						0.000251783627374409	0.142959566554064	0.00287065639513689	0.862980709445885	Europe	Russian Federation	temperate	1	0.0501426043033948	0.0472555370664707	0.0531365389069146	0.0501426043033948	0.0058810018404439		-5.13602815055693	analogous	77.3547821044922	5.63737869262695	74.7781295776367	65.3112716674805	166.635940551758	704.254455566406	0.00427016150206327	882						0.000251783627374409	0.142959566554064	0.00287065639513689	0.862980709445885	0.0501426043033948	0.0472555370664707	0.0531365389069146	0.0501426043033948
81.1821594238281	7.95961666107178	69.5353164672852	62.9481773376465	161.971633911133	638.728088378906	0.00413343962281942	883						0.000251014035407774	0.149643973105328	0.00299866628728004	0.863492829340646	Europe	Russian Federation	temperate	1	0.0501753757009008	0.0473611408093299	0.0530734231979624	0.0501753757009008	0.00571228238863247		-5.16513661738106	analogous	81.1821594238281	7.95961666107178	69.5353164672852	62.9481773376465	161.971633911133	638.728088378906	0.00413343962281942	883						0.000251014035407774	0.149643973105328	0.00299866628728004	0.863492829340646	0.0501753757009008	0.0473611408093299	0.0530734231979624	0.0501753757009008
81.064338684082	9.9425048828125	62.3829650878906	62.6304244995117	167.447952270508	614.425476074219	0.00654783612117171	884						0.000254794748737423	0.154158421003359	0.0030890610318193	0.868695209860089	Europe	Russian Federation	temperate	1	0.0505905001759482	0.0479862419005807	0.0532541892896363	0.0505905001759482	0.00526794738905564		-5.24611448204246	analogous	81.064338684082	9.9425048828125	62.3829650878906	62.6304244995117	167.447952270508	614.425476074219	0.00654783612117171	884						0.000254794748737423	0.154158421003359	0.0030890610318193	0.868695209860089	0.0505905001759482	0.0479862419005807	0.0532541892896363	0.0505905001759482
76.8923416137695	9.41983413696289	58.8192138671875	61.5954475402832	168.122192382812	671.670288085938	0.0133210904896259	885						0.000266517738717729	0.155677184920635	0.00306772192035591	0.877733829503148	Europe	Russian Federation	temperate	1	0.0507554370064522	0.0481746364289273	0.0533922109095915	0.0507554370064522	0.00521757448066421		-5.25572264395157	analogous	76.8923416137695	9.41983413696289	58.8192138671875	61.5954475402832	168.122192382812	671.670288085938	0.0133210904896259	885						0.000266517738717729	0.155677184920635	0.00306772192035591	0.877733829503148	0.0507554370064522	0.0481746364289273	0.0533922109095915	0.0507554370064522
68.3108520507812	9.8841438293457	56.3436660766602	61.037525177002	171.064712524414	681.909423828125	0.0169230736792088	886						0.000276373816961195	0.155798925210625	0.00301540836421992	0.890383037153748	Europe	Russian Federation	temperate	1	0.0508317315538441	0.0482556019227434	0.0534471616106868	0.0508317315538441	0.00519155968794337		-5.26072110904264	analogous	68.3108520507812	9.8841438293457	56.3436660766602	61.037525177002	171.064712524414	681.909423828125	0.0169230736792088	886						0.000276373816961195	0.155798925210625	0.00301540836421992	0.890383037153748	0.0508317315538441	0.0482556019227434	0.0534471616106868	0.0508317315538441
63.6676368713379	12.9356079101562	45.4885673522949	61.0047798156738	172.298431396484	653.777160644531	0.00863042939454317	887						0.000281873018069886	0.154668254126724	0.0029621865870882	0.910637851650612	Europe	Russian Federation	temperate	1	0.0514987194447167	0.0489697275793619	0.0540842990912572	0.0514987194447167	0.00511457151189532		-5.27566165397798	analogous	63.6676368713379	12.9356079101562	45.4885673522949	61.0047798156738	172.298431396484	653.777160644531	0.00863042939454317	887						0.000281873018069886	0.154668254126724	0.0029621865870882	0.910637851650612	0.0514987194447167	0.0489697275793619	0.0540842990912572	0.0514987194447167
66.354866027832	14.872631072998	45.8922882080078	56.2022895812988	161.518859863281	771.119323730469	0.00550958840176463	888						0.000275437432049608	0.154709706105001	0.00286539942030199	0.937714151040179	Europe	Russian Federation	temperate	1	0.0511134680030254	0.0484266877923251	0.0538471528275022	0.0511134680030254	0.00542046503517706		-5.21757366736301	analogous	66.354866027832	14.872631072998	45.8922882080078	56.2022895812988	161.518859863281	771.119323730469	0.00550958840176463	888						0.000275437432049608	0.154709706105001	0.00286539942030199	0.937714151040179	0.0511134680030254	0.0484266877923251	0.0538471528275022	0.0511134680030254
65.6567535400391	12.6749963760376	54.9255218505859	52.8455848693848	148.535034179688	822.293212890625	0.00507019273936749	889						0.000266614737717266	0.155360615379159	0.00274802195759335	0.964744359873102	Europe	Russian Federation	temperate	1	0.0502427844461113	0.0472445990416183	0.0532763034418042	0.0502427844461113	0.00603170440018595		-5.11072565475149	analogous	65.6567535400391	12.6749963760376	54.9255218505859	52.8455848693848	148.535034179688	822.293212890625	0.00507019273936749	889						0.000266614737717266	0.155360615379159	0.00274802195759335	0.964744359873102	0.0502427844461113	0.0472445990416183	0.0532763034418042	0.0502427844461113
62.4750442504883	13.2203559875488	52.4104385375977	53.4316062927246	146.965637207031	750.747985839844	0.00253525911830366	890						0.000264748669462472	0.15599289435323	0.00262234726840604	0.986803183140171	Europe	Russian Federation	temperate	1	0.0504501762273504	0.047411808252145	0.0535039775391859	0.0504501762273504	0.00609216928704089		-5.10075105591757	analogous	62.4750442504883	13.2203559875488	52.4104385375977	53.4316062927246	146.965637207031	750.747985839844	0.00253525911830366	890						0.000264748669462472	0.15599289435323	0.00262234726840604	0.986803183140171	0.0504501762273504	0.047411808252145	0.0535039775391859	0.0504501762273504
60.9000663757324	16.0466384887695	44.1207008361816	52.6451225280762	150.148971557617	757.25	0.00354578765109181	891						0.000269828370587922	0.157394397968158	0.00242399129697577	1.00865298244174	Europe	Russian Federation	temperate	1	0.0510589056246229	0.0480373178941053	0.0541333364445001	0.0510589056246229	0.00609601855039486		-5.10011941755864	analogous	60.9000663757324	16.0466384887695	44.1207008361816	52.6451225280762	150.148971557617	757.25	0.00354578765109181	891						0.000269828370587922	0.157394397968158	0.00242399129697577	1.00865298244174	0.0510589056246229	0.0480373178941053	0.0541333364445001	0.0510589056246229
62.3281745910645	18.7229595184326	38.9431266784668	53.8904075622559	156.8173828125	689.241577148438	0.00627719657495618	892						0.000272874202818972	0.156266754930281	0.00241890912996497	1.01261960702967	Europe	Russian Federation	temperate	1	0.051532291794652	0.048623175307469	0.0545163122934043	0.051532291794652	0.00589313698593524		-5.13396682786196	analogous	62.3281745910645	18.7229595184326	38.9431266784668	53.8904075622559	156.8173828125	689.241577148438	0.00627719657495618	892						0.000272874202818972	0.156266754930281	0.00241890912996497	1.01261960702967	0.051532291794652	0.048623175307469	0.0545163122934043	0.051532291794652
61.8185615539551	19.0824432373047	37.2569046020508	53.6772575378418	159.853057861328	655.263549804688	0.00722712045535445	893						0.000271571263906919	0.155782256900323	0.0023659747009219	1.01315760708173	Europe	Russian Federation	temperate	1	0.0517239741841484	0.0488115607894961	0.0547124186805393	0.0517239741841484	0.00590085789104317		-5.13265753337923	analogous	61.8185615539551	19.0824432373047	37.2569046020508	53.6772575378418	159.853057861328	655.263549804688	0.00722712045535445	893						0.000271571263906919	0.155782256900323	0.0023659747009219	1.01315760708173	0.0517239741841484	0.0488115607894961	0.0547124186805393	0.0517239741841484
61.5146179199219	18.8743438720703	37.3842239379883	54.2562828063965	158.07356262207	746.884521484375	0.00609529251232743	894						0.000255317476820397	0.155891259613307	0.0023162895797909	1.01370927182605	Europe	Russian Federation	temperate	1	0.0517790842247527	0.0488471531154721	0.05479638148728	0.0517790842247527	0.00594922837180789		-5.12449375324492	analogous	61.5146179199219	18.8743438720703	37.3842239379883	54.2562828063965	158.07356262207	746.884521484375	0.00609529251232743	894						0.000255317476820397	0.155891259613307	0.0023162895797909	1.01370927182605	0.0517790842247527	0.0488471531154721	0.05479638148728	0.0517790842247527
66.7470855712891	18.6270027160645	40.8770713806152	53.3540115356445	146.896255493164	835.337951660156	0.0068922913633287	895						0.000222469429722176	0.155982866044429	0.00231611097967132	1.01685550850851	Europe	Russian Federation	temperate	1	0.0514521635554928	0.0484030754149366	0.0545369803597855	0.0514521635554928	0.00613390494484889		-5.09392370984822	analogous	66.7470855712891	18.6270027160645	40.8770713806152	53.3540115356445	146.896255493164	835.337951660156	0.0068922913633287	895						0.000222469429722176	0.155982866044429	0.00231611097967132	1.01685550850851	0.0514521635554928	0.0484030754149366	0.0545369803597855	0.0514521635554928
75.2030487060547	21.1572170257568	37.3354835510254	53.742992401123	138.360824584961	988.734313964844	0.00764251314103603	896						0.000203959194659481	0.155179338042357	0.00224927833368241	1.02805131319515	Europe	Russian Federation	temperate	1	0.0517060195879233	0.0485593536450125	0.05488100015797	0.0517060195879233	0.00632164651295753		-5.06377558055177	analogous	75.2030487060547	21.1572170257568	37.3354835510254	53.742992401123	138.360824584961	988.734313964844	0.00764251314103603	896						0.000203959194659481	0.155179338042357	0.00224927833368241	1.02805131319515	0.0517060195879233	0.0485593536450125	0.05488100015797	0.0517060195879233
81.8731079101562	22.9110984802246	35.3956489562988	53.1757202148438	142.331970214844	937.272033691406	0.00617233105003834	897						0.000193675409200884	0.155094417779265	0.00222192529367735	1.03888089186992	Europe	Russian Federation	temperate	1	0.0519746589420297	0.04888326535371	0.0550917850725062	0.0519746589420297	0.00620851971879619		-5.08183278201575	analogous	81.8731079101562	22.9110984802246	35.3956489562988	53.1757202148438	142.331970214844	937.272033691406	0.00617233105003834	897						0.000193675409200884	0.155094417779265	0.00222192529367735	1.03888089186992	0.0519746589420297	0.04888326535371	0.0550917850725062	0.0519746589420297
84.6082611083984	22.5400333404541	42.3382110595703	53.1450157165527	137.724533081055	899.225463867188	0.00342542957514524	898						0.00017996848677269	0.154459684747755	0.00221363119540716	1.03809364739865	Europe	Russian Federation	temperate	1	0.0514682544223336	0.0483729123863033	0.0545845891545559	0.0514682544223336	0.00621167676825263		-5.08132440849239	analogous	84.6082611083984	22.5400333404541	42.3382110595703	53.1450157165527	137.724533081055	899.225463867188	0.00342542957514524	898						0.00017996848677269	0.154459684747755	0.00221363119540716	1.03809364739865	0.0514682544223336	0.0483729123863033	0.0545845891545559	0.0514682544223336
75.7139587402344	23.4203510284424	35.448543548584	51.5986022949219	134.279525756836	992.16357421875	0.00207190890796483	899						0.000167041820515183	0.152148916761055	0.00219533210453603	1.03975326322613	Europe	Russian Federation	temperate	1	0.0517586399316113	0.048513430136879	0.055013736735469	0.0517586399316113	0.00650030659858994		-5.03590593417913	analogous	75.7139587402344	23.4203510284424	35.448543548584	51.5986022949219	134.279525756836	992.16357421875	0.00207190890796483	899						0.000167041820515183	0.152148916761055	0.00219533210453603	1.03975326322613	0.0517586399316113	0.048513430136879	0.055013736735469	0.0517586399316113
75.3155059814453	24.5616645812988	33.2986335754395	42.1292572021484	118.54695892334	1049.80004882812	0.00189144897740334	900						0.000160020809600761	0.14848911083353	0.00215708172566763	1.05216091842494	Europe	Russian Federation	temperate	1	0.0512731293657042	0.0476449320028856	0.0549211575914159	0.0512731293657042	0.00727622558853031		-4.92314301433598	analogous	75.3155059814453	24.5616645812988	33.2986335754395	42.1292572021484	118.54695892334	1049.80004882812	0.00189144897740334	900						0.000160020809600761	0.14848911083353	0.00215708172566763	1.05216091842494	0.0512731293657042	0.0476449320028856	0.0549211575914159	0.0512731293657042
106.037094116211	30.032398223877	50.4835319519043	38.4027061462402	131.664474487305	699.851318359375	0.00936806760728359	909						0.000148071167532459	0.165595312703843	0.0020778494300872	1.45095446750234	North America	United States	temperate	1	0.0501595066503489	0.0468257905689384	0.0534683214221944	0.0501595066503489	0.00664253085325598		-5.0142622355152	analogous	106.037094116211	30.032398223877	50.4835319519043	38.4027061462402	131.664474487305	699.851318359375	0.00936806760728359	909						0.000148071167532459	0.165595312703843	0.0020778494300872	1.45095446750234	0.0501595066503489	0.0468257905689384	0.0534683214221944	0.0501595066503489
116.80249786377	28.9605407714844	46.8221206665039	48.7957649230957	138.675689697266	897.6181640625	0.00247605447657406	910						0.000141080595221982	0.171720398432538	0.002206042489349	1.48761505856573	North America	United States	temperate	1	0.0510662519350207	0.0482400628683428	0.0538956203987733	0.0510662519350207	0.00565555753043052		-5.1751165835699	analogous	116.80249786377	28.9605407714844	46.8221206665039	48.7957649230957	138.675689697266	897.6181640625	0.00247605447657406	910						0.000141080595221982	0.171720398432538	0.002206042489349	1.48761505856573	0.0510662519350207	0.0482400628683428	0.0538956203987733	0.0510662519350207
105.774147033691	24.2410507202148	49.3743362426758	55.0371322631836	149.844009399414	1018.73681640625	0.0036756859626621	911						0.000127255681182933	0.178693984013997	0.00257913160902517	1.50449754656534	North America	United States	temperate	1	0.0510511468522899	0.0485002885289438	0.0536148768290842	0.0510511468522899	0.00511458830014039		-5.27565837154905	analogous	105.774147033691	24.2410507202148	49.3743362426758	55.0371322631836	149.844009399414	1018.73681640625	0.0036756859626621	911						0.000127255681182933	0.178693984013997	0.00257913160902517	1.50449754656534	0.0510511468522899	0.0485002885289438	0.0536148768290842	0.0510511468522899
96.2505950927734	24.2673168182373	46.1699104309082	55.246768951416	157.568115234375	782.034057617188	0.00272295717149973	912						0.000108858681688756	0.184904984151095	0.00267554857605842	1.49988450716146	North America	United States	temperate	1	0.0511875612847131	0.0487784879777297	0.0536550448971693	0.0511875612847131	0.00487655691943959		-5.32331585742929	analogous	96.2505950927734	24.2673168182373	46.1699104309082	55.246768951416	157.568115234375	782.034057617188	0.00272295717149973	912						0.000108858681688756	0.184904984151095	0.00267554857605842	1.49988450716146	0.0511875612847131	0.0487784879777297	0.0536550448971693	0.0511875612847131
[truncated: 3,872 more rows]
[truncated: 4 more columns]
