# Supplementary material for: Global determinants of insect mitochondrial genetic diversity
Source: Nat Commun. 2023 Aug 29;14:5276. doi: 10.1038/s41467-023-40936-0 (PMC10465557; doi:10.1038/s41467-023-40936-0)
Supplement: Supplementary file 4 — Source Data [file 41467_2023_40936_MOESM4_ESM.zip › Source Data/readme.md]

## Source Data
Raw data used to create figures. Figure 1 is entirely simulated data, which is able to be resimulated using code in `reports/publication_figures.Rmd`.  
Additionally, Figures 2 and 3 contain spatial metadata that is unable to be saved in a spreadsheet format like the kind required by Nature Communications for this section. The spreadsheets below enable a direct look at the underlying data, but to create maps, follow the instructions in `reports/publication_figures.Rmd`.

### Figure 2
`Fig_2_observed_map_data.csv`  
`Fig_2_map_data_gdm.csv`  
`Fig_2_map_data_gde.csv`  
`Fig_2_map_data_2d.csv`  
`Fig_234_model_data.csv`  

### Figure 3
`Fig_3_per_order_gd_map_data.csv`  
`Fig_234_model_data.csv`  

### Figure 4
`Fig_234_model_data.csv`  
`Fig_4_beta_posteriors_gdm.csv`  
`Fig_4_beta_posteriors_gde.csv`  
`Fig_4_r2_gdm.csv`  
`Fig_4_r2_gde.csv`  
`Fig_4_response_posteriors_gdm.csv`  
`Fig_4_response_posteriors_gde.csv`  
