# Supplementary material for: Global determinants of insect mitochondrial genetic diversity
Source: Nat Commun. 2023 Aug 29;14:5276. doi: 10.1038/s41467-023-40936-0 (PMC10465557; doi:10.1038/s41467-023-40936-0)
Supplement: Supplementary file 4 — Source Data [file 41467_2023_40936_MOESM4_ESM.zip › Source Data/Fig_4_response_posteriors_gdm.csv]

longitude	latitude	id	draw	response_post	post_samples
20289695.54838628	68142131.47766241	1	draw_1	0.05051921578459716	posterior
20289695.54838628	68142131.47766241	1	draw_2	0.05257254823749415	posterior
20289695.54838628	68142131.47766241	1	draw_3	0.051169600820251626	posterior
20289695.54838628	68142131.47766241	1	draw_4	0.05186415719328352	posterior
20289695.54838628	68142131.47766241	1	draw_5	0.04987494775927545	posterior
20289695.54838628	68142131.47766241	1	draw_6	0.048710738704481206	posterior
20289695.54838628	68142131.47766241	1	draw_7	0.05019688144409559	posterior
20289695.54838628	68142131.47766241	1	draw_8	0.049616432399816036	posterior
20289695.54838628	68142131.47766241	1	draw_9	0.052105940486916844	posterior
20289695.54838628	68142131.47766241	1	draw_10	0.05112449800740918	posterior
20289695.54838628	68142131.47766241	1	draw_11	0.04995747259555361	posterior
20289695.54838628	68142131.47766241	1	draw_12	0.04861819077543642	posterior
20289695.54838628	68142131.47766241	1	draw_13	0.050705566884113235	posterior
20289695.54838628	68142131.47766241	1	draw_14	0.05216648204356967	posterior
20289695.54838628	68142131.47766241	1	draw_15	0.04939464948916164	posterior
20289695.54838628	68142131.47766241	1	draw_16	0.05255160013312815	posterior
20289695.54838628	68142131.47766241	1	draw_17	0.05042819946561873	posterior
20289695.54838628	68142131.47766241	1	draw_18	0.04972318758844335	posterior
20289695.54838628	68142131.47766241	1	draw_19	0.05086351884889659	posterior
20289695.54838628	68142131.47766241	1	draw_20	0.05018145625077652	posterior
20289695.54838628	68142131.47766241	1	draw_21	0.048959439246380514	posterior
20289695.54838628	68142131.47766241	1	draw_22	0.050763159041844835	posterior
20289695.54838628	68142131.47766241	1	draw_23	0.04825019835316871	posterior
20289695.54838628	68142131.47766241	1	draw_24	0.04987795862989962	posterior
20289695.54838628	68142131.47766241	1	draw_25	0.04867392598031978	posterior
20289695.54838628	68142131.47766241	1	draw_26	0.048695276723331356	posterior
20289695.54838628	68142131.47766241	1	draw_27	0.05095715574932059	posterior
20289695.54838628	68142131.47766241	1	draw_28	0.04876772112056773	posterior
20289695.54838628	68142131.47766241	1	draw_29	0.05272336339224108	posterior
20289695.54838628	68142131.47766241	1	draw_30	0.04979780105032641	posterior
20289695.54838628	68142131.47766241	1	draw_31	0.05069054048959572	posterior
20289695.54838628	68142131.47766241	1	draw_32	0.05260183617482018	posterior
20289695.54838628	68142131.47766241	1	draw_33	0.052446208151412	posterior
20289695.54838628	68142131.47766241	1	draw_34	0.05169013970776683	posterior
20289695.54838628	68142131.47766241	1	draw_35	0.04914029036817423	posterior
20289695.54838628	68142131.47766241	1	draw_36	0.04859779233916208	posterior
20289695.54838628	68142131.47766241	1	draw_37	0.052021904136154616	posterior
20289695.54838628	68142131.47766241	1	draw_38	0.04863482746064637	posterior
20289695.54838628	68142131.47766241	1	draw_39	0.04900508028426322	posterior
20289695.54838628	68142131.47766241	1	draw_40	0.05276284795160546	posterior
20289695.54838628	68142131.47766241	1	draw_41	0.04911263059695772	posterior
20289695.54838628	68142131.47766241	1	draw_42	0.051531546847664526	posterior
20289695.54838628	68142131.47766241	1	draw_43	0.04802868909072138	posterior
20289695.54838628	68142131.47766241	1	draw_44	0.048844365686064685	posterior
20289695.54838628	68142131.47766241	1	draw_45	0.04929721841245177	posterior
20289695.54838628	68142131.47766241	1	draw_46	0.051026767227051704	posterior
20289695.54838628	68142131.47766241	1	draw_47	0.05298224034658337	posterior
20289695.54838628	68142131.47766241	1	draw_48	0.05102861654583959	posterior
20289695.54838628	68142131.47766241	1	draw_49	0.051305687333481606	posterior
20289695.54838628	68142131.47766241	1	draw_50	0.04971264903137264	posterior
20289695.54838628	68142131.47766241	1	draw_51	0.05181566227091356	posterior
20289695.54838628	68142131.47766241	1	draw_52	0.049527618678559975	posterior
20289695.54838628	68142131.47766241	1	draw_53	0.05028327769331415	posterior
20289695.54838628	68142131.47766241	1	draw_54	0.050292042470107365	posterior
20289695.54838628	68142131.47766241	1	draw_55	0.05114861100793211	posterior
20289695.54838628	68142131.47766241	1	draw_56	0.049732623485001085	posterior
20289695.54838628	68142131.47766241	1	draw_57	0.0524647629657492	posterior
20289695.54838628	68142131.47766241	1	draw_58	0.05298082424209563	posterior
20289695.54838628	68142131.47766241	1	draw_59	0.052671907387264565	posterior
20289695.54838628	68142131.47766241	1	draw_60	0.050000596482231985	posterior
20289695.54838628	68142131.47766241	1	draw_61	0.049895593683969355	posterior
20289695.54838628	68142131.47766241	1	draw_62	0.049001650225074536	posterior
20289695.54838628	68142131.47766241	1	draw_63	0.05082710104601642	posterior
20289695.54838628	68142131.47766241	1	draw_64	0.05031951505807922	posterior
20289695.54838628	68142131.47766241	1	draw_65	0.04776938434330166	posterior
20289695.54838628	68142131.47766241	1	draw_66	0.05216078621027574	posterior
20289695.54838628	68142131.47766241	1	draw_67	0.05226738845374837	posterior
20289695.54838628	68142131.47766241	1	draw_68	0.04959586804908811	posterior
20289695.54838628	68142131.47766241	1	draw_69	0.05046297155787737	posterior
20289695.54838628	68142131.47766241	1	draw_70	0.050561446817996666	posterior
20289695.54838628	68142131.47766241	1	draw_71	0.04913534972315324	posterior
20289695.54838628	68142131.47766241	1	draw_72	0.050700593107225196	posterior
20289695.54838628	68142131.47766241	1	draw_73	0.05215200560381707	posterior
20289695.54838628	68142131.47766241	1	draw_74	0.05188092431529156	posterior
20289695.54838628	68142131.47766241	1	draw_75	0.04869060000163254	posterior
20289695.54838628	68142131.47766241	1	draw_76	0.051673789738860096	posterior
20289695.54838628	68142131.47766241	1	draw_77	0.052259258670219244	posterior
20289695.54838628	68142131.47766241	1	draw_78	0.046924985084454585	posterior
20289695.54838628	68142131.47766241	1	draw_79	0.050853004010893786	posterior
20289695.54838628	68142131.47766241	1	draw_80	0.05051326596975945	posterior
20289695.54838628	68142131.47766241	1	draw_81	0.050425713331355565	posterior
20289695.54838628	68142131.47766241	1	draw_82	0.04844457444966712	posterior
20289695.54838628	68142131.47766241	1	draw_83	0.04845130236763636	posterior
20289695.54838628	68142131.47766241	1	draw_84	0.05000283593572625	posterior
20289695.54838628	68142131.47766241	1	draw_85	0.04892377136070656	posterior
20289695.54838628	68142131.47766241	1	draw_86	0.04892303280759793	posterior
20289695.54838628	68142131.47766241	1	draw_87	0.04972279347219446	posterior
20289695.54838628	68142131.47766241	1	draw_88	0.050876568747920896	posterior
20289695.54838628	68142131.47766241	1	draw_89	0.05084340128119696	posterior
20289695.54838628	68142131.47766241	1	draw_90	0.04814243592605989	posterior
20289695.54838628	68142131.47766241	1	draw_91	0.05183697287682827	posterior
20289695.54838628	68142131.47766241	1	draw_92	0.04882957171268174	posterior
20289695.54838628	68142131.47766241	1	draw_93	0.0509355755325709	posterior
20289695.54838628	68142131.47766241	1	draw_94	0.04917960632279576	posterior
20289695.54838628	68142131.47766241	1	draw_95	0.050300352686937194	posterior
20289695.54838628	68142131.47766241	1	draw_96	0.0504504918267095	posterior
20289695.54838628	68142131.47766241	1	draw_97	0.04958711213045401	posterior
20289695.54838628	68142131.47766241	1	draw_98	0.05331086234925373	posterior
20289695.54838628	68142131.47766241	1	draw_99	0.05143490138975402	posterior
20289695.54838628	68142131.47766241	1	draw_100	0.05029782216795513	posterior
20289695.54838628	68142131.47766241	1	draw_101	0.049085299978516406	posterior
20289695.54838628	68142131.47766241	1	draw_102	0.04936718647994869	posterior
20289695.54838628	68142131.47766241	1	draw_103	0.04871945940545396	posterior
20289695.54838628	68142131.47766241	1	draw_104	0.050842856407233045	posterior
20289695.54838628	68142131.47766241	1	draw_105	0.04920959975353084	posterior
20289695.54838628	68142131.47766241	1	draw_106	0.04948550904961256	posterior
20289695.54838628	68142131.47766241	1	draw_107	0.05070788928489455	posterior
20289695.54838628	68142131.47766241	1	draw_108	0.05081722729843809	posterior
20289695.54838628	68142131.47766241	1	draw_109	0.05010131545269019	posterior
20289695.54838628	68142131.47766241	1	draw_110	0.04935885880729979	posterior
20289695.54838628	68142131.47766241	1	draw_111	0.04939707122636471	posterior
20289695.54838628	68142131.47766241	1	draw_112	0.05027351318288121	posterior
20289695.54838628	68142131.47766241	1	draw_113	0.051460497941845706	posterior
20289695.54838628	68142131.47766241	1	draw_114	0.05048605111907221	posterior
20289695.54838628	68142131.47766241	1	draw_115	0.04961303918969691	posterior
20289695.54838628	68142131.47766241	1	draw_116	0.05076679531943161	posterior
20289695.54838628	68142131.47766241	1	draw_117	0.05008520398182432	posterior
20289695.54838628	68142131.47766241	1	draw_118	0.05317309448032702	posterior
20289695.54838628	68142131.47766241	1	draw_119	0.047598463641976015	posterior
20289695.54838628	68142131.47766241	1	draw_120	0.051841711248853846	posterior
20289695.54838628	68142131.47766241	1	draw_121	0.05093551655693212	posterior
20289695.54838628	68142131.47766241	1	draw_122	0.04757462449813703	posterior
20289695.54838628	68142131.47766241	1	draw_123	0.049773955097965346	posterior
20289695.54838628	68142131.47766241	1	draw_124	0.04850666760649977	posterior
20289695.54838628	68142131.47766241	1	draw_125	0.04901711669018722	posterior
20289695.54838628	68142131.47766241	1	draw_126	0.05031687479679796	posterior
20289695.54838628	68142131.47766241	1	draw_127	0.0481400705277709	posterior
20289695.54838628	68142131.47766241	1	draw_128	0.050519204425448466	posterior
20289695.54838628	68142131.47766241	1	draw_129	0.05204531755833255	posterior
20289695.54838628	68142131.47766241	1	draw_130	0.05347574063739258	posterior
20289695.54838628	68142131.47766241	1	draw_131	0.04905776405335456	posterior
20289695.54838628	68142131.47766241	1	draw_132	0.05091678187500941	posterior
20289695.54838628	68142131.47766241	1	draw_133	0.051058587025028655	posterior
20289695.54838628	68142131.47766241	1	draw_134	0.04992347997133901	posterior
20289695.54838628	68142131.47766241	1	draw_135	0.05189199327407646	posterior
20289695.54838628	68142131.47766241	1	draw_136	0.04854092715031965	posterior
20289695.54838628	68142131.47766241	1	draw_137	0.0477026819341113	posterior
20289695.54838628	68142131.47766241	1	draw_138	0.04946140550848997	posterior
20289695.54838628	68142131.47766241	1	draw_139	0.051306027729918	posterior
20289695.54838628	68142131.47766241	1	draw_140	0.051877932280737525	posterior
20289695.54838628	68142131.47766241	1	draw_141	0.051553198247462184	posterior
20289695.54838628	68142131.47766241	1	draw_142	0.05148156541273361	posterior
20289695.54838628	68142131.47766241	1	draw_143	0.05182238769446257	posterior
20289695.54838628	68142131.47766241	1	draw_144	0.050657443375589695	posterior
20289695.54838628	68142131.47766241	1	draw_145	0.050275395023636905	posterior
20289695.54838628	68142131.47766241	1	draw_146	0.04687245470014817	posterior
20289695.54838628	68142131.47766241	1	draw_147	0.052929018723543185	posterior
20289695.54838628	68142131.47766241	1	draw_148	0.04989849464698649	posterior
20289695.54838628	68142131.47766241	1	draw_149	0.05121398141647876	posterior
20289695.54838628	68142131.47766241	1	draw_150	0.04968532362807631	posterior
20289695.54838628	68142131.47766241	1	draw_151	0.05171508406299341	posterior
20289695.54838628	68142131.47766241	1	draw_152	0.049971526083620585	posterior
20289695.54838628	68142131.47766241	1	draw_153	0.050644331150476216	posterior
20289695.54838628	68142131.47766241	1	draw_154	0.051236118455499566	posterior
20289695.54838628	68142131.47766241	1	draw_155	0.052334502661651315	posterior
20289695.54838628	68142131.47766241	1	draw_156	0.051794969878915645	posterior
20289695.54838628	68142131.47766241	1	draw_157	0.04795242229536565	posterior
20289695.54838628	68142131.47766241	1	draw_158	0.04997629463230181	posterior
20289695.54838628	68142131.47766241	1	draw_159	0.0502989393613601	posterior
20289695.54838628	68142131.47766241	1	draw_160	0.049520511432878354	posterior
20289695.54838628	68142131.47766241	1	draw_161	0.050480136393113675	posterior
20289695.54838628	68142131.47766241	1	draw_162	0.04808777234537709	posterior
20289695.54838628	68142131.47766241	1	draw_163	0.05017831450118708	posterior
20289695.54838628	68142131.47766241	1	draw_164	0.048203132226225236	posterior
20289695.54838628	68142131.47766241	1	draw_165	0.05110126462095459	posterior
20289695.54838628	68142131.47766241	1	draw_166	0.04934832408482112	posterior
20289695.54838628	68142131.47766241	1	draw_167	0.04976051610070176	posterior
20289695.54838628	68142131.47766241	1	draw_168	0.05276123760474763	posterior
20289695.54838628	68142131.47766241	1	draw_169	0.04910112087608592	posterior
20289695.54838628	68142131.47766241	1	draw_170	0.05033056722800395	posterior
20289695.54838628	68142131.47766241	1	draw_171	0.05125873749708924	posterior
20289695.54838628	68142131.47766241	1	draw_172	0.04962367900931349	posterior
20289695.54838628	68142131.47766241	1	draw_173	0.04820615340603426	posterior
20289695.54838628	68142131.47766241	1	draw_174	0.05301786790737353	posterior
20289695.54838628	68142131.47766241	1	draw_175	0.051655595430832354	posterior
20289695.54838628	68142131.47766241	1	draw_176	0.051112614858322636	posterior
20289695.54838628	68142131.47766241	1	draw_177	0.05211466267878999	posterior
20289695.54838628	68142131.47766241	1	draw_178	0.05015923179888896	posterior
20289695.54838628	68142131.47766241	1	draw_179	0.05086287025390269	posterior
20289695.54838628	68142131.47766241	1	draw_180	0.04848798545529013	posterior
20289695.54838628	68142131.47766241	1	draw_181	0.04858610751707865	posterior
20289695.54838628	68142131.47766241	1	draw_182	0.05190415621263825	posterior
20289695.54838628	68142131.47766241	1	draw_183	0.04952232188328381	posterior
20289695.54838628	68142131.47766241	1	draw_184	0.050721983010950364	posterior
20289695.54838628	68142131.47766241	1	draw_185	0.05041818294186199	posterior
20289695.54838628	68142131.47766241	1	draw_186	0.05109155677703335	posterior
20289695.54838628	68142131.47766241	1	draw_187	0.047848176254253	posterior
20289695.54838628	68142131.47766241	1	draw_188	0.04946417766309949	posterior
20289695.54838628	68142131.47766241	1	draw_189	0.051689780902420025	posterior
20289695.54838628	68142131.47766241	1	draw_190	0.05079956288537672	posterior
20289695.54838628	68142131.47766241	1	draw_191	0.051306853448674444	posterior
20289695.54838628	68142131.47766241	1	draw_192	0.051113527679237436	posterior
20289695.54838628	68142131.47766241	1	draw_193	0.05094762222120181	posterior
20289695.54838628	68142131.47766241	1	draw_194	0.050671408052880534	posterior
20289695.54838628	68142131.47766241	1	draw_195	0.05050585941901201	posterior
20289695.54838628	68142131.47766241	1	draw_196	0.05001853999978855	posterior
20289695.54838628	68142131.47766241	1	draw_197	0.04946809519733524	posterior
20289695.54838628	68142131.47766241	1	draw_198	0.05012963504116402	posterior
20289695.54838628	68142131.47766241	1	draw_199	0.05012527000821979	posterior
20289695.54838628	68142131.47766241	1	draw_200	0.04757139938813361	posterior
20289695.54838628	68142131.47766241	1	draw_201	0.04942101609092237	posterior
20289695.54838628	68142131.47766241	1	draw_202	0.05274336469065334	posterior
20289695.54838628	68142131.47766241	1	draw_203	0.050394232544454284	posterior
20289695.54838628	68142131.47766241	1	draw_204	0.0503720251828524	posterior
20289695.54838628	68142131.47766241	1	draw_205	0.050418759065226165	posterior
20289695.54838628	68142131.47766241	1	draw_206	0.05288968122924911	posterior
20289695.54838628	68142131.47766241	1	draw_207	0.050823764908225724	posterior
20289695.54838628	68142131.47766241	1	draw_208	0.04947589940832526	posterior
20289695.54838628	68142131.47766241	1	draw_209	0.049946277738292015	posterior
20289695.54838628	68142131.47766241	1	draw_210	0.050245868192424936	posterior
20289695.54838628	68142131.47766241	1	draw_211	0.05128005351071132	posterior
20289695.54838628	68142131.47766241	1	draw_212	0.0478654918354328	posterior
20289695.54838628	68142131.47766241	1	draw_213	0.051393743775324706	posterior
20289695.54838628	68142131.47766241	1	draw_214	0.052845391925039176	posterior
20289695.54838628	68142131.47766241	1	draw_215	0.050664556596726085	posterior
20289695.54838628	68142131.47766241	1	draw_216	0.04994196266083765	posterior
20289695.54838628	68142131.47766241	1	draw_217	0.05169478396349488	posterior
20289695.54838628	68142131.47766241	1	draw_218	0.05140503259106038	posterior
20289695.54838628	68142131.47766241	1	draw_219	0.05052887186151407	posterior
20289695.54838628	68142131.47766241	1	draw_220	0.04999842909944148	posterior
20289695.54838628	68142131.47766241	1	draw_221	0.05180740033003746	posterior
20289695.54838628	68142131.47766241	1	draw_222	0.051849202169994855	posterior
20289695.54838628	68142131.47766241	1	draw_223	0.05048138623093505	posterior
20289695.54838628	68142131.47766241	1	draw_224	0.050629751450864485	posterior
20289695.54838628	68142131.47766241	1	draw_225	0.04850850110507407	posterior
20289695.54838628	68142131.47766241	1	draw_226	0.049548453773933285	posterior
20289695.54838628	68142131.47766241	1	draw_227	0.049270368759081154	posterior
20289695.54838628	68142131.47766241	1	draw_228	0.0509669110099691	posterior
20289695.54838628	68142131.47766241	1	draw_229	0.04979846072742233	posterior
20289695.54838628	68142131.47766241	1	draw_230	0.050901222975915185	posterior
20289695.54838628	68142131.47766241	1	draw_231	0.04964239914275328	posterior
20289695.54838628	68142131.47766241	1	draw_232	0.04991590927220498	posterior
20289695.54838628	68142131.47766241	1	draw_233	0.05098196578996065	posterior
20289695.54838628	68142131.47766241	1	draw_234	0.05129505686376802	posterior
20289695.54838628	68142131.47766241	1	draw_235	0.051026660480957685	posterior
20289695.54838628	68142131.47766241	1	draw_236	0.04994455493463449	posterior
20289695.54838628	68142131.47766241	1	draw_237	0.050503479880695354	posterior
20289695.54838628	68142131.47766241	1	draw_238	0.0513281851651862	posterior
20289695.54838628	68142131.47766241	1	draw_239	0.05218086236830145	posterior
20289695.54838628	68142131.47766241	1	draw_240	0.04850193815235264	posterior
20289695.54838628	68142131.47766241	1	draw_241	0.052485814493940686	posterior
20289695.54838628	68142131.47766241	1	draw_242	0.05060747130515222	posterior
20289695.54838628	68142131.47766241	1	draw_243	0.05073931156686489	posterior
20289695.54838628	68142131.47766241	1	draw_244	0.05040050736320864	posterior
20289695.54838628	68142131.47766241	1	draw_245	0.051260200488823404	posterior
20289695.54838628	68142131.47766241	1	draw_246	0.05230751653439913	posterior
20289695.54838628	68142131.47766241	1	draw_247	0.050930823589656546	posterior
20289695.54838628	68142131.47766241	1	draw_248	0.05268290289227893	posterior
20289695.54838628	68142131.47766241	1	draw_249	0.04682171889977082	posterior
20289695.54838628	68142131.47766241	1	draw_250	0.05079346075584615	posterior
20289695.54838628	68142131.47766241	1	draw_251	0.05204208335122519	posterior
20289695.54838628	68142131.47766241	1	draw_252	0.050742497530696457	posterior
20289695.54838628	68142131.47766241	1	draw_253	0.04809973473486056	posterior
20289695.54838628	68142131.47766241	1	draw_254	0.04805163059054262	posterior
20289695.54838628	68142131.47766241	1	draw_255	0.04943935986204669	posterior
20289695.54838628	68142131.47766241	1	draw_256	0.05071124990976391	posterior
20289695.54838628	68142131.47766241	1	draw_257	0.04970647330549734	posterior
20289695.54838628	68142131.47766241	1	draw_258	0.04868749392833016	posterior
20289695.54838628	68142131.47766241	1	draw_259	0.050790709439554736	posterior
20289695.54838628	68142131.47766241	1	draw_260	0.05254335047900706	posterior
20289695.54838628	68142131.47766241	1	draw_261	0.04892791350093537	posterior
20289695.54838628	68142131.47766241	1	draw_262	0.05099325406049076	posterior
20289695.54838628	68142131.47766241	1	draw_263	0.050939258595266046	posterior
20289695.54838628	68142131.47766241	1	draw_264	0.04669942483878633	posterior
20289695.54838628	68142131.47766241	1	draw_265	0.04813342691848434	posterior
20289695.54838628	68142131.47766241	1	draw_266	0.04997924567469639	posterior
20289695.54838628	68142131.47766241	1	draw_267	0.052113836176235044	posterior
20289695.54838628	68142131.47766241	1	draw_268	0.05130035582986526	posterior
20289695.54838628	68142131.47766241	1	draw_269	0.04952267937458777	posterior
20289695.54838628	68142131.47766241	1	draw_270	0.04962888763197918	posterior
20289695.54838628	68142131.47766241	1	draw_271	0.05108607843101414	posterior
20289695.54838628	68142131.47766241	1	draw_272	0.052100882811259845	posterior
20289695.54838628	68142131.47766241	1	draw_273	0.05215370980648663	posterior
20289695.54838628	68142131.47766241	1	draw_274	0.05074294697738072	posterior
20289695.54838628	68142131.47766241	1	draw_275	0.05214353601116088	posterior
20289695.54838628	68142131.47766241	1	draw_276	0.050974068097966514	posterior
20289695.54838628	68142131.47766241	1	draw_277	0.051901201123513936	posterior
20289695.54838628	68142131.47766241	1	draw_278	0.05091565063860585	posterior
20289695.54838628	68142131.47766241	1	draw_279	0.05017906898824897	posterior
20289695.54838628	68142131.47766241	1	draw_280	0.048675125582166606	posterior
20289695.54838628	68142131.47766241	1	draw_281	0.05201369886681814	posterior
20289695.54838628	68142131.47766241	1	draw_282	0.05193505967893052	posterior
20289695.54838628	68142131.47766241	1	draw_283	0.05347467088244604	posterior
20289695.54838628	68142131.47766241	1	draw_284	0.0525333272320411	posterior
20289695.54838628	68142131.47766241	1	draw_285	0.05177791068681813	posterior
20289695.54838628	68142131.47766241	1	draw_286	0.05183294458020741	posterior
20289695.54838628	68142131.47766241	1	draw_287	0.04724369292099919	posterior
20289695.54838628	68142131.47766241	1	draw_288	0.047746571592874786	posterior
20289695.54838628	68142131.47766241	1	draw_289	0.05140684210512088	posterior
20289695.54838628	68142131.47766241	1	draw_290	0.04925417069934217	posterior
20289695.54838628	68142131.47766241	1	draw_291	0.050705917405543165	posterior
20289695.54838628	68142131.47766241	1	draw_292	0.05161569615009886	posterior
20289695.54838628	68142131.47766241	1	draw_293	0.05179326868037663	posterior
20289695.54838628	68142131.47766241	1	draw_294	0.04925151474381183	posterior
20289695.54838628	68142131.47766241	1	draw_295	0.049514924934004174	posterior
20289695.54838628	68142131.47766241	1	draw_296	0.052930020223764015	posterior
20289695.54838628	68142131.47766241	1	draw_297	0.05136717864643835	posterior
20289695.54838628	68142131.47766241	1	draw_298	0.05142185404275303	posterior
20289695.54838628	68142131.47766241	1	draw_299	0.05004518327325827	posterior
20289695.54838628	68142131.47766241	1	draw_300	0.049016953829343096	posterior
20289695.54838628	68142131.47766241	1	draw_301	0.05083781860207888	posterior
20289695.54838628	68142131.47766241	1	draw_302	0.05167060486697089	posterior
20289695.54838628	68142131.47766241	1	draw_303	0.04951486643353537	posterior
20289695.54838628	68142131.47766241	1	draw_304	0.051382105048615914	posterior
20289695.54838628	68142131.47766241	1	draw_305	0.04819593722568996	posterior
20289695.54838628	68142131.47766241	1	draw_306	0.05129429519236704	posterior
20289695.54838628	68142131.47766241	1	draw_307	0.04886822287205042	posterior
20289695.54838628	68142131.47766241	1	draw_308	0.049791370039852956	posterior
20289695.54838628	68142131.47766241	1	draw_309	0.04980495891665765	posterior
20289695.54838628	68142131.47766241	1	draw_310	0.05069184980381606	posterior
20289695.54838628	68142131.47766241	1	draw_311	0.04799261015463008	posterior
20289695.54838628	68142131.47766241	1	draw_312	0.051647942025356684	posterior
20289695.54838628	68142131.47766241	1	draw_313	0.04929564925130833	posterior
20289695.54838628	68142131.47766241	1	draw_314	0.05089147131946239	posterior
20289695.54838628	68142131.47766241	1	draw_315	0.04936154818566271	posterior
20289695.54838628	68142131.47766241	1	draw_316	0.050753540528752285	posterior
20289695.54838628	68142131.47766241	1	draw_317	0.049616458304898865	posterior
20289695.54838628	68142131.47766241	1	draw_318	0.05044087997439759	posterior
20289695.54838628	68142131.47766241	1	draw_319	0.04914126928625024	posterior
20289695.54838628	68142131.47766241	1	draw_320	0.05028322961402151	posterior
20289695.54838628	68142131.47766241	1	draw_321	0.05028131685561294	posterior
20289695.54838628	68142131.47766241	1	draw_322	0.04915057754271912	posterior
20289695.54838628	68142131.47766241	1	draw_323	0.05030391410884818	posterior
20289695.54838628	68142131.47766241	1	draw_324	0.05177709797037	posterior
20289695.54838628	68142131.47766241	1	draw_325	0.04917942835202947	posterior
20289695.54838628	68142131.47766241	1	draw_326	0.050831356586412094	posterior
20289695.54838628	68142131.47766241	1	draw_327	0.04976137693265246	posterior
20289695.54838628	68142131.47766241	1	draw_328	0.05284156459705204	posterior
20289695.54838628	68142131.47766241	1	draw_329	0.052178454003773994	posterior
20289695.54838628	68142131.47766241	1	draw_330	0.05262939611189642	posterior
20289695.54838628	68142131.47766241	1	draw_331	0.05001290700075026	posterior
20289695.54838628	68142131.47766241	1	draw_332	0.048126519503135894	posterior
20289695.54838628	68142131.47766241	1	draw_333	0.04873775839082825	posterior
20289695.54838628	68142131.47766241	1	draw_334	0.05039161603875353	posterior
20289695.54838628	68142131.47766241	1	draw_335	0.05158003600569572	posterior
20289695.54838628	68142131.47766241	1	draw_336	0.05113131642353008	posterior
20289695.54838628	68142131.47766241	1	draw_337	0.050152009915810133	posterior
20289695.54838628	68142131.47766241	1	draw_338	0.05146492772183314	posterior
20289695.54838628	68142131.47766241	1	draw_339	0.0508935194379198	posterior
20289695.54838628	68142131.47766241	1	draw_340	0.050181531388943344	posterior
20289695.54838628	68142131.47766241	1	draw_341	0.05033409882719768	posterior
20289695.54838628	68142131.47766241	1	draw_342	0.05207853556491331	posterior
20289695.54838628	68142131.47766241	1	draw_343	0.048136434796351	posterior
20289695.54838628	68142131.47766241	1	draw_344	0.05020347227657649	posterior
20289695.54838628	68142131.47766241	1	draw_345	0.05202154449565361	posterior
20289695.54838628	68142131.47766241	1	draw_346	0.051967953176187263	posterior
20289695.54838628	68142131.47766241	1	draw_347	0.05123297362267401	posterior
20289695.54838628	68142131.47766241	1	draw_348	0.05018932938123334	posterior
20289695.54838628	68142131.47766241	1	draw_349	0.05189744789440389	posterior
20289695.54838628	68142131.47766241	1	draw_350	0.05323206515203772	posterior
20289695.54838628	68142131.47766241	1	draw_351	0.04880340201652936	posterior
20289695.54838628	68142131.47766241	1	draw_352	0.048960962431432505	posterior
20289695.54838628	68142131.47766241	1	draw_353	0.05175243145132812	posterior
20289695.54838628	68142131.47766241	1	draw_354	0.050094964017511505	posterior
20289695.54838628	68142131.47766241	1	draw_355	0.04933078963242831	posterior
20289695.54838628	68142131.47766241	1	draw_356	0.05210500232099771	posterior
20289695.54838628	68142131.47766241	1	draw_357	0.05181639942922767	posterior
20289695.54838628	68142131.47766241	1	draw_358	0.050202815598184874	posterior
20289695.54838628	68142131.47766241	1	draw_359	0.05045813238506048	posterior
20289695.54838628	68142131.47766241	1	draw_360	0.04982573418505312	posterior
20289695.54838628	68142131.47766241	1	draw_361	0.051749970710569054	posterior
20289695.54838628	68142131.47766241	1	draw_362	0.05066977265037797	posterior
20289695.54838628	68142131.47766241	1	draw_363	0.05161578384701377	posterior
20289695.54838628	68142131.47766241	1	draw_364	0.04988956342323121	posterior
20289695.54838628	68142131.47766241	1	draw_365	0.0506392981809791	posterior
20289695.54838628	68142131.47766241	1	draw_366	0.05127198750771844	posterior
20289695.54838628	68142131.47766241	1	draw_367	0.0505819484126448	posterior
20289695.54838628	68142131.47766241	1	draw_368	0.04821041772778718	posterior
20289695.54838628	68142131.47766241	1	draw_369	0.05024971462609555	posterior
20289695.54838628	68142131.47766241	1	draw_370	0.050047867723473694	posterior
20289695.54838628	68142131.47766241	1	draw_371	0.04838912824459911	posterior
20289695.54838628	68142131.47766241	1	draw_372	0.050474492613240836	posterior
20289695.54838628	68142131.47766241	1	draw_373	0.05121382119864441	posterior
20289695.54838628	68142131.47766241	1	draw_374	0.05058347103619454	posterior
20289695.54838628	68142131.47766241	1	draw_375	0.0509360667889294	posterior
20289695.54838628	68142131.47766241	1	draw_376	0.05027776891011712	posterior
20289695.54838628	68142131.47766241	1	draw_377	0.05126457236090742	posterior
20289695.54838628	68142131.47766241	1	draw_378	0.04955413430024973	posterior
20289695.54838628	68142131.47766241	1	draw_379	0.04942126676057402	posterior
20289695.54838628	68142131.47766241	1	draw_380	0.0487538849934118	posterior
20289695.54838628	68142131.47766241	1	draw_381	0.053417048457428944	posterior
20289695.54838628	68142131.47766241	1	draw_382	0.05029229163152975	posterior
20289695.54838628	68142131.47766241	1	draw_383	0.05197942403331832	posterior
20289695.54838628	68142131.47766241	1	draw_384	0.05038698423725592	posterior
20289695.54838628	68142131.47766241	1	draw_385	0.050980979939941266	posterior
20289695.54838628	68142131.47766241	1	draw_386	0.05431274009362954	posterior
20289695.54838628	68142131.47766241	1	draw_387	0.0526479457650755	posterior
20289695.54838628	68142131.47766241	1	draw_388	0.050353729813237595	posterior
20289695.54838628	68142131.47766241	1	draw_389	0.05170829480546744	posterior
20289695.54838628	68142131.47766241	1	draw_390	0.050746147477528876	posterior
20289695.54838628	68142131.47766241	1	draw_391	0.04989607775795655	posterior
20289695.54838628	68142131.47766241	1	draw_392	0.050007686698354654	posterior
20289695.54838628	68142131.47766241	1	draw_393	0.051728922018111384	posterior
20289695.54838628	68142131.47766241	1	draw_394	0.051313723212575685	posterior
20289695.54838628	68142131.47766241	1	draw_395	0.048211626114555206	posterior
20289695.54838628	68142131.47766241	1	draw_396	0.05043991048857571	posterior
20289695.54838628	68142131.47766241	1	draw_397	0.05013059391743997	posterior
20289695.54838628	68142131.47766241	1	draw_398	0.04927058229732109	posterior
20289695.54838628	68142131.47766241	1	draw_399	0.049348873698704276	posterior
20289695.54838628	68142131.47766241	1	draw_400	0.05137557803284444	posterior
20289695.54838628	68142131.47766241	1	draw_401	0.05255266826592616	posterior
20289695.54838628	68142131.47766241	1	draw_402	0.04949618693856241	posterior
20289695.54838628	68142131.47766241	1	draw_403	0.05112237359184177	posterior
20289695.54838628	68142131.47766241	1	draw_404	0.04950798984212619	posterior
20289695.54838628	68142131.47766241	1	draw_405	0.05247922092076322	posterior
20289695.54838628	68142131.47766241	1	draw_406	0.0502184858532716	posterior
20289695.54838628	68142131.47766241	1	draw_407	0.05297366110574065	posterior
20289695.54838628	68142131.47766241	1	draw_408	0.049384426716110555	posterior
20289695.54838628	68142131.47766241	1	draw_409	0.04889605369912234	posterior
20289695.54838628	68142131.47766241	1	draw_410	0.0502454568085362	posterior
20289695.54838628	68142131.47766241	1	draw_411	0.05229525610517205	posterior
20289695.54838628	68142131.47766241	1	draw_412	0.05131921971684507	posterior
20289695.54838628	68142131.47766241	1	draw_413	0.05168263467546391	posterior
20289695.54838628	68142131.47766241	1	draw_414	0.05192376668114442	posterior
20289695.54838628	68142131.47766241	1	draw_415	0.05101255232031583	posterior
20289695.54838628	68142131.47766241	1	draw_416	0.04997232185841981	posterior
20289695.54838628	68142131.47766241	1	draw_417	0.05111555808769482	posterior
20289695.54838628	68142131.47766241	1	draw_418	0.049962676429750184	posterior
20289695.54838628	68142131.47766241	1	draw_419	0.05218547434296757	posterior
20289695.54838628	68142131.47766241	1	draw_420	0.05153396673149683	posterior
20289695.54838628	68142131.47766241	1	draw_421	0.0507169182676463	posterior
20289695.54838628	68142131.47766241	1	draw_422	0.05041113510433711	posterior
20289695.54838628	68142131.47766241	1	draw_423	0.05083156235603798	posterior
20289695.54838628	68142131.47766241	1	draw_424	0.05158879063596924	posterior
20289695.54838628	68142131.47766241	1	draw_425	0.05353153786302201	posterior
20289695.54838628	68142131.47766241	1	draw_426	0.05222222281582109	posterior
20289695.54838628	68142131.47766241	1	draw_427	0.053438218117684615	posterior
20289695.54838628	68142131.47766241	1	draw_428	0.054882387092663215	posterior
20289695.54838628	68142131.47766241	1	draw_429	0.05107696722761182	posterior
20289695.54838628	68142131.47766241	1	draw_430	0.05164324909860524	posterior
20289695.54838628	68142131.47766241	1	draw_431	0.04928729355158311	posterior
20289695.54838628	68142131.47766241	1	draw_432	0.049736024893549155	posterior
20289695.54838628	68142131.47766241	1	draw_433	0.05132877403196284	posterior
20289695.54838628	68142131.47766241	1	draw_434	0.0512066411522949	posterior
20289695.54838628	68142131.47766241	1	draw_435	0.05271526545436836	posterior
20289695.54838628	68142131.47766241	1	draw_436	0.05097793667711585	posterior
20289695.54838628	68142131.47766241	1	draw_437	0.0497036037300902	posterior
20289695.54838628	68142131.47766241	1	draw_438	0.049669920899125156	posterior
20289695.54838628	68142131.47766241	1	draw_439	0.049637301618817846	posterior
20289695.54838628	68142131.47766241	1	draw_440	0.049355701924770665	posterior
20289695.54838628	68142131.47766241	1	draw_441	0.049875566509324856	posterior
20289695.54838628	68142131.47766241	1	draw_442	0.04800698748257074	posterior
20289695.54838628	68142131.47766241	1	draw_443	0.0486589620372324	posterior
20289695.54838628	68142131.47766241	1	draw_444	0.05235087066103795	posterior
20289695.54838628	68142131.47766241	1	draw_445	0.04913617359877071	posterior
20289695.54838628	68142131.47766241	1	draw_446	0.050845422703823626	posterior
20289695.54838628	68142131.47766241	1	draw_447	0.048934365731930836	posterior
20289695.54838628	68142131.47766241	1	draw_448	0.05023206042271391	posterior
20289695.54838628	68142131.47766241	1	draw_449	0.05029509517163882	posterior
20289695.54838628	68142131.47766241	1	draw_450	0.04988926501600562	posterior
20289695.54838628	68142131.47766241	1	draw_451	0.04954734912646782	posterior
20289695.54838628	68142131.47766241	1	draw_452	0.05193219723870631	posterior
20289695.54838628	68142131.47766241	1	draw_453	0.0495303389446695	posterior
20289695.54838628	68142131.47766241	1	draw_454	0.05087945892545277	posterior
20289695.54838628	68142131.47766241	1	draw_455	0.050336492639584805	posterior
20289695.54838628	68142131.47766241	1	draw_456	0.04938977323298518	posterior
20289695.54838628	68142131.47766241	1	draw_457	0.05110238036578066	posterior
20289695.54838628	68142131.47766241	1	draw_458	0.0496851073893095	posterior
20289695.54838628	68142131.47766241	1	draw_459	0.05236068545069402	posterior
20289695.54838628	68142131.47766241	1	draw_460	0.05107210490934218	posterior
20289695.54838628	68142131.47766241	1	draw_461	0.05060306886168939	posterior
20289695.54838628	68142131.47766241	1	draw_462	0.049455895349021194	posterior
20289695.54838628	68142131.47766241	1	draw_463	0.051489058748162134	posterior
20289695.54838628	68142131.47766241	1	draw_464	0.04920555494754746	posterior
20289695.54838628	68142131.47766241	1	draw_465	0.050471465806996	posterior
20289695.54838628	68142131.47766241	1	draw_466	0.048565491407248994	posterior
20289695.54838628	68142131.47766241	1	draw_467	0.05265397056911689	posterior
20289695.54838628	68142131.47766241	1	draw_468	0.051669582887547735	posterior
20289695.54838628	68142131.47766241	1	draw_469	0.05117485927539059	posterior
20289695.54838628	68142131.47766241	1	draw_470	0.051463179224663966	posterior
20289695.54838628	68142131.47766241	1	draw_471	0.050711721281943976	posterior
20289695.54838628	68142131.47766241	1	draw_472	0.05008360178119741	posterior
20289695.54838628	68142131.47766241	1	draw_473	0.0517799553761291	posterior
20289695.54838628	68142131.47766241	1	draw_474	0.051010165012868654	posterior
20289695.54838628	68142131.47766241	1	draw_475	0.05078123357515153	posterior
20289695.54838628	68142131.47766241	1	draw_476	0.049778918545884517	posterior
20289695.54838628	68142131.47766241	1	draw_477	0.04844772680164136	posterior
20289695.54838628	68142131.47766241	1	draw_478	0.049300908155190844	posterior
20289695.54838628	68142131.47766241	1	draw_479	0.04973312852266241	posterior
20289695.54838628	68142131.47766241	1	draw_480	0.050447885707356456	posterior
20289695.54838628	68142131.47766241	1	draw_481	0.05086455333433967	posterior
20289695.54838628	68142131.47766241	1	draw_482	0.05066195600783038	posterior
20289695.54838628	68142131.47766241	1	draw_483	0.05223838728075334	posterior
20289695.54838628	68142131.47766241	1	draw_484	0.05186183620157137	posterior
20289695.54838628	68142131.47766241	1	draw_485	0.050806447288525396	posterior
20289695.54838628	68142131.47766241	1	draw_486	0.05294728402066147	posterior
20289695.54838628	68142131.47766241	1	draw_487	0.049040411098785035	posterior
20289695.54838628	68142131.47766241	1	draw_488	0.049549324182117445	posterior
20289695.54838628	68142131.47766241	1	draw_489	0.05088898108498978	posterior
20289695.54838628	68142131.47766241	1	draw_490	0.05023806588853154	posterior
20289695.54838628	68142131.47766241	1	draw_491	0.050470191424209894	posterior
20289695.54838628	68142131.47766241	1	draw_492	0.051079047394762704	posterior
20289695.54838628	68142131.47766241	1	draw_493	0.05044890276105192	posterior
20289695.54838628	68142131.47766241	1	draw_494	0.049298773601299	posterior
20289695.54838628	68142131.47766241	1	draw_495	0.05273368198020539	posterior
20289695.54838628	68142131.47766241	1	draw_496	0.05009095571087144	posterior
20289695.54838628	68142131.47766241	1	draw_497	0.05268310556436748	posterior
20289695.54838628	68142131.47766241	1	draw_498	0.049427253697589935	posterior
20289695.54838628	68142131.47766241	1	draw_499	0.051676508188182285	posterior
20289695.54838628	68142131.47766241	1	draw_500	0.049117443928582444	posterior
20289695.54838628	68142131.47766241	1	draw_501	0.05092134095381789	posterior
20289695.54838628	68142131.47766241	1	draw_502	0.05114832350768525	posterior
20289695.54838628	68142131.47766241	1	draw_503	0.05188217300675452	posterior
20289695.54838628	68142131.47766241	1	draw_504	0.05026798951468181	posterior
20289695.54838628	68142131.47766241	1	draw_505	0.04984221510143457	posterior
20289695.54838628	68142131.47766241	1	draw_506	0.048993265517259535	posterior
20289695.54838628	68142131.47766241	1	draw_507	0.049888029504164225	posterior
20289695.54838628	68142131.47766241	1	draw_508	0.05080951595904262	posterior
20289695.54838628	68142131.47766241	1	draw_509	0.05176955427199238	posterior
20289695.54838628	68142131.47766241	1	draw_510	0.04875180165762638	posterior
20289695.54838628	68142131.47766241	1	draw_511	0.04957051874337362	posterior
20289695.54838628	68142131.47766241	1	draw_512	0.05056333370362015	posterior
20289695.54838628	68142131.47766241	1	draw_513	0.053351819153256	posterior
20289695.54838628	68142131.47766241	1	draw_514	0.051340748132539485	posterior
20289695.54838628	68142131.47766241	1	draw_515	0.051017308755037835	posterior
20289695.54838628	68142131.47766241	1	draw_516	0.0503066959957151	posterior
20289695.54838628	68142131.47766241	1	draw_517	0.050086148898445225	posterior
20289695.54838628	68142131.47766241	1	draw_518	0.04967766622502432	posterior
20289695.54838628	68142131.47766241	1	draw_519	0.05042045644530673	posterior
20289695.54838628	68142131.47766241	1	draw_520	0.0510593010883273	posterior
20289695.54838628	68142131.47766241	1	draw_521	0.05160743091122565	posterior
20289695.54838628	68142131.47766241	1	draw_522	0.049827877254238276	posterior
20289695.54838628	68142131.47766241	1	draw_523	0.05274524464268069	posterior
20289695.54838628	68142131.47766241	1	draw_524	0.05227797032689898	posterior
20289695.54838628	68142131.47766241	1	draw_525	0.0518146959183614	posterior
20289695.54838628	68142131.47766241	1	draw_526	0.050639895296835415	posterior
20289695.54838628	68142131.47766241	1	draw_527	0.05192190225593477	posterior
20289695.54838628	68142131.47766241	1	draw_528	0.05026993640892608	posterior
20289695.54838628	68142131.47766241	1	draw_529	0.04730774643168033	posterior
20289695.54838628	68142131.47766241	1	draw_530	0.04653975925960016	posterior
20289695.54838628	68142131.47766241	1	draw_531	0.051980477668565915	posterior
20289695.54838628	68142131.47766241	1	draw_532	0.048932665670993254	posterior
20289695.54838628	68142131.47766241	1	draw_533	0.04966368629219691	posterior
20289695.54838628	68142131.47766241	1	draw_534	0.05174662872608048	posterior
20289695.54838628	68142131.47766241	1	draw_535	0.051264159316225945	posterior
20289695.54838628	68142131.47766241	1	draw_536	0.05151189088376989	posterior
20289695.54838628	68142131.47766241	1	draw_537	0.052386118847873614	posterior
20289695.54838628	68142131.47766241	1	draw_538	0.05091343822717844	posterior
20289695.54838628	68142131.47766241	1	draw_539	0.05080502462312582	posterior
20289695.54838628	68142131.47766241	1	draw_540	0.051847912006482436	posterior
20289695.54838628	68142131.47766241	1	draw_541	0.05118884306330973	posterior
20289695.54838628	68142131.47766241	1	draw_542	0.0502276182322201	posterior
20289695.54838628	68142131.47766241	1	draw_543	0.052371362590499945	posterior
20289695.54838628	68142131.47766241	1	draw_544	0.05111082369829201	posterior
20289695.54838628	68142131.47766241	1	draw_545	0.0485358329825487	posterior
20289695.54838628	68142131.47766241	1	draw_546	0.05156840512893342	posterior
20289695.54838628	68142131.47766241	1	draw_547	0.048719354895083826	posterior
20289695.54838628	68142131.47766241	1	draw_548	0.04914618965415045	posterior
20289695.54838628	68142131.47766241	1	draw_549	0.04843518168338156	posterior
20289695.54838628	68142131.47766241	1	draw_550	0.05003255930547354	posterior
20289695.54838628	68142131.47766241	1	draw_551	0.05256134752164923	posterior
20289695.54838628	68142131.47766241	1	draw_552	0.04994225340472758	posterior
20289695.54838628	68142131.47766241	1	draw_553	0.05220865746540108	posterior
20289695.54838628	68142131.47766241	1	draw_554	0.051218735792957035	posterior
20289695.54838628	68142131.47766241	1	draw_555	0.05044949905233799	posterior
20289695.54838628	68142131.47766241	1	draw_556	0.05024404477255754	posterior
20289695.54838628	68142131.47766241	1	draw_557	0.05104846243705453	posterior
20289695.54838628	68142131.47766241	1	draw_558	0.049749779734480026	posterior
20289695.54838628	68142131.47766241	1	draw_559	0.04821924340569628	posterior
20289695.54838628	68142131.47766241	1	draw_560	0.04925818637682154	posterior
20289695.54838628	68142131.47766241	1	draw_561	0.051282343122314285	posterior
20289695.54838628	68142131.47766241	1	draw_562	0.05031121479344301	posterior
20289695.54838628	68142131.47766241	1	draw_563	0.05119761304896176	posterior
20289695.54838628	68142131.47766241	1	draw_564	0.04817299955549239	posterior
20289695.54838628	68142131.47766241	1	draw_565	0.049170688076577415	posterior
20289695.54838628	68142131.47766241	1	draw_566	0.05018762846175385	posterior
20289695.54838628	68142131.47766241	1	draw_567	0.049801030231459924	posterior
20289695.54838628	68142131.47766241	1	draw_568	0.048138244721953015	posterior
20289695.54838628	68142131.47766241	1	draw_569	0.051159988908966086	posterior
20289695.54838628	68142131.47766241	1	draw_570	0.052828010697258884	posterior
20289695.54838628	68142131.47766241	1	draw_571	0.05129048858402914	posterior
20289695.54838628	68142131.47766241	1	draw_572	0.05058601391662953	posterior
20289695.54838628	68142131.47766241	1	draw_573	0.05354280322565962	posterior
20289695.54838628	68142131.47766241	1	draw_574	0.04988958692068852	posterior
20289695.54838628	68142131.47766241	1	draw_575	0.050534991441294634	posterior
20289695.54838628	68142131.47766241	1	draw_576	0.05140307757559024	posterior
20289695.54838628	68142131.47766241	1	draw_577	0.05068372632326216	posterior
20289695.54838628	68142131.47766241	1	draw_578	0.05014285940377887	posterior
20289695.54838628	68142131.47766241	1	draw_579	0.052997456996571726	posterior
20289695.54838628	68142131.47766241	1	draw_580	0.050241582037810206	posterior
20289695.54838628	68142131.47766241	1	draw_581	0.05169188717825057	posterior
20289695.54838628	68142131.47766241	1	draw_582	0.04978101080843081	posterior
20289695.54838628	68142131.47766241	1	draw_583	0.05085336351360242	posterior
20289695.54838628	68142131.47766241	1	draw_584	0.05140965604650201	posterior
20289695.54838628	68142131.47766241	1	draw_585	0.05048058368837873	posterior
20289695.54838628	68142131.47766241	1	draw_586	0.05094991657560477	posterior
20289695.54838628	68142131.47766241	1	draw_587	0.05022471034643392	posterior
20289695.54838628	68142131.47766241	1	draw_588	0.051703110790967274	posterior
20289695.54838628	68142131.47766241	1	draw_589	0.05098310090338404	posterior
20289695.54838628	68142131.47766241	1	draw_590	0.05047329309967177	posterior
20289695.54838628	68142131.47766241	1	draw_591	0.05162107566829922	posterior
20289695.54838628	68142131.47766241	1	draw_592	0.05121437968109246	posterior
20289695.54838628	68142131.47766241	1	draw_593	0.050371241068666764	posterior
20289695.54838628	68142131.47766241	1	draw_594	0.04881821258666578	posterior
20289695.54838628	68142131.47766241	1	draw_595	0.04979586812036477	posterior
20289695.54838628	68142131.47766241	1	draw_596	0.052068927009531696	posterior
20289695.54838628	68142131.47766241	1	draw_597	0.05195982995067405	posterior
20289695.54838628	68142131.47766241	1	draw_598	0.05217934275214761	posterior
20289695.54838628	68142131.47766241	1	draw_599	0.05061768844130043	posterior
20289695.54838628	68142131.47766241	1	draw_600	0.048909129705221016	posterior
20289695.54838628	68142131.47766241	1	draw_601	0.04727452339328481	posterior
20289695.54838628	68142131.47766241	1	draw_602	0.05186817312600371	posterior
20289695.54838628	68142131.47766241	1	draw_603	0.04941048893847546	posterior
20289695.54838628	68142131.47766241	1	draw_604	0.05003826788503585	posterior
20289695.54838628	68142131.47766241	1	draw_605	0.04989778743799922	posterior
20289695.54838628	68142131.47766241	1	draw_606	0.05012934871786494	posterior
20289695.54838628	68142131.47766241	1	draw_607	0.049756020025290455	posterior
20289695.54838628	68142131.47766241	1	draw_608	0.051889876812133515	posterior
20289695.54838628	68142131.47766241	1	draw_609	0.04994763733143612	posterior
20289695.54838628	68142131.47766241	1	draw_610	0.051967953246670376	posterior
20289695.54838628	68142131.47766241	1	draw_611	0.05176673953444485	posterior
20289695.54838628	68142131.47766241	1	draw_612	0.05161621958892261	posterior
20289695.54838628	68142131.47766241	1	draw_613	0.05216698297739612	posterior
20289695.54838628	68142131.47766241	1	draw_614	0.0510771154536785	posterior
20289695.54838628	68142131.47766241	1	draw_615	0.04832212351391798	posterior
20289695.54838628	68142131.47766241	1	draw_616	0.048989662860581984	posterior
20289695.54838628	68142131.47766241	1	draw_617	0.05028906573640204	posterior
20289695.54838628	68142131.47766241	1	draw_618	0.053763048447858335	posterior
20289695.54838628	68142131.47766241	1	draw_619	0.04845479840014215	posterior
20289695.54838628	68142131.47766241	1	draw_620	0.050743243105485114	posterior
20289695.54838628	68142131.47766241	1	draw_621	0.0504189234434594	posterior
20289695.54838628	68142131.47766241	1	draw_622	0.04955061277427045	posterior
20289695.54838628	68142131.47766241	1	draw_623	0.04782556405894558	posterior
20289695.54838628	68142131.47766241	1	draw_624	0.04816664313921081	posterior
20289695.54838628	68142131.47766241	1	draw_625	0.04927558278001154	posterior
20289695.54838628	68142131.47766241	1	draw_626	0.051908306369580645	posterior
20289695.54838628	68142131.47766241	1	draw_627	0.05137466366047765	posterior
20289695.54838628	68142131.47766241	1	draw_628	0.05083864015482047	posterior
20289695.54838628	68142131.47766241	1	draw_629	0.05071063117121048	posterior
20289695.54838628	68142131.47766241	1	draw_630	0.04948123863642045	posterior
20289695.54838628	68142131.47766241	1	draw_631	0.051978040178394726	posterior
20289695.54838628	68142131.47766241	1	draw_632	0.04873471123835309	posterior
20289695.54838628	68142131.47766241	1	draw_633	0.0505584280726601	posterior
20289695.54838628	68142131.47766241	1	draw_634	0.05282867050827927	posterior
20289695.54838628	68142131.47766241	1	draw_635	0.04837068889422061	posterior
20289695.54838628	68142131.47766241	1	draw_636	0.050692034036154236	posterior
20289695.54838628	68142131.47766241	1	draw_637	0.05125897851846085	posterior
20289695.54838628	68142131.47766241	1	draw_638	0.04893669390208324	posterior
20289695.54838628	68142131.47766241	1	draw_639	0.05324720908441631	posterior
20289695.54838628	68142131.47766241	1	draw_640	0.050997845936292516	posterior
20289695.54838628	68142131.47766241	1	draw_641	0.04928083572044519	posterior
20289695.54838628	68142131.47766241	1	draw_642	0.05295292688916153	posterior
20289695.54838628	68142131.47766241	1	draw_643	0.05044088390169431	posterior
20289695.54838628	68142131.47766241	1	draw_644	0.05005230038946774	posterior
20289695.54838628	68142131.47766241	1	draw_645	0.05197572610658646	posterior
20289695.54838628	68142131.47766241	1	draw_646	0.05113033077215969	posterior
20289695.54838628	68142131.47766241	1	draw_647	0.051969375702880995	posterior
20289695.54838628	68142131.47766241	1	draw_648	0.051206388673399626	posterior
20289695.54838628	68142131.47766241	1	draw_649	0.052203531281009116	posterior
20289695.54838628	68142131.47766241	1	draw_650	0.0498170911094361	posterior
20289695.54838628	68142131.47766241	1	draw_651	0.05231969230262858	posterior
20289695.54838628	68142131.47766241	1	draw_652	0.052840631180757255	posterior
20289695.54838628	68142131.47766241	1	draw_653	0.05004617682542471	posterior
20289695.54838628	68142131.47766241	1	draw_654	0.051330258376604536	posterior
20289695.54838628	68142131.47766241	1	draw_655	0.049982590911927104	posterior
20289695.54838628	68142131.47766241	1	draw_656	0.05129858481904649	posterior
20289695.54838628	68142131.47766241	1	draw_657	0.051919237734732775	posterior
20289695.54838628	68142131.47766241	1	draw_658	0.04885956990458974	posterior
20289695.54838628	68142131.47766241	1	draw_659	0.050999029265163184	posterior
20289695.54838628	68142131.47766241	1	draw_660	0.048751607641707995	posterior
20289695.54838628	68142131.47766241	1	draw_661	0.05008349709169779	posterior
20289695.54838628	68142131.47766241	1	draw_662	0.050696960183740265	posterior
20289695.54838628	68142131.47766241	1	draw_663	0.04967122283368371	posterior
20289695.54838628	68142131.47766241	1	draw_664	0.04933992540791046	posterior
20289695.54838628	68142131.47766241	1	draw_665	0.05218777946416933	posterior
20289695.54838628	68142131.47766241	1	draw_666	0.05152112916540353	posterior
20289695.54838628	68142131.47766241	1	draw_667	0.049302892360934984	posterior
20289695.54838628	68142131.47766241	1	draw_668	0.052752064852350886	posterior
20289695.54838628	68142131.47766241	1	draw_669	0.04993656351017172	posterior
20289695.54838628	68142131.47766241	1	draw_670	0.051206844693881	posterior
20289695.54838628	68142131.47766241	1	draw_671	0.051592792089090816	posterior
20289695.54838628	68142131.47766241	1	draw_672	0.048862878624997066	posterior
20289695.54838628	68142131.47766241	1	draw_673	0.052056524045131065	posterior
20289695.54838628	68142131.47766241	1	draw_674	0.051429200949752646	posterior
20289695.54838628	68142131.47766241	1	draw_675	0.049750292105697265	posterior
20289695.54838628	68142131.47766241	1	draw_676	0.04914822387379304	posterior
20289695.54838628	68142131.47766241	1	draw_677	0.050108029036109746	posterior
20289695.54838628	68142131.47766241	1	draw_678	0.05055879907475849	posterior
20289695.54838628	68142131.47766241	1	draw_679	0.050373975232950986	posterior
20289695.54838628	68142131.47766241	1	draw_680	0.05186654359385074	posterior
20289695.54838628	68142131.47766241	1	draw_681	0.05201689864690863	posterior
20289695.54838628	68142131.47766241	1	draw_682	0.05140932297431835	posterior
20289695.54838628	68142131.47766241	1	draw_683	0.04933413746911926	posterior
20289695.54838628	68142131.47766241	1	draw_684	0.05168532538414502	posterior
20289695.54838628	68142131.47766241	1	draw_685	0.048961458994438455	posterior
20289695.54838628	68142131.47766241	1	draw_686	0.05257552773211536	posterior
20289695.54838628	68142131.47766241	1	draw_687	0.05092181600151338	posterior
20289695.54838628	68142131.47766241	1	draw_688	0.05134626016632175	posterior
20289695.54838628	68142131.47766241	1	draw_689	0.04867353819656451	posterior
20289695.54838628	68142131.47766241	1	draw_690	0.05013586996285205	posterior
20289695.54838628	68142131.47766241	1	draw_691	0.05215362744335804	posterior
20289695.54838628	68142131.47766241	1	draw_692	0.05153425467452121	posterior
20289695.54838628	68142131.47766241	1	draw_693	0.05008984161212937	posterior
20289695.54838628	68142131.47766241	1	draw_694	0.0494926868272486	posterior
20289695.54838628	68142131.47766241	1	draw_695	0.05206895518129947	posterior
20289695.54838628	68142131.47766241	1	draw_696	0.04820628892859215	posterior
20289695.54838628	68142131.47766241	1	draw_697	0.0545017307814455	posterior
20289695.54838628	68142131.47766241	1	draw_698	0.050592002099685715	posterior
20289695.54838628	68142131.47766241	1	draw_699	0.0478509098536743	posterior
20289695.54838628	68142131.47766241	1	draw_700	0.04981647282687874	posterior
20289695.54838628	68142131.47766241	1	draw_701	0.051610024948556155	posterior
20289695.54838628	68142131.47766241	1	draw_702	0.05130221068275937	posterior
20289695.54838628	68142131.47766241	1	draw_703	0.0497610157930709	posterior
20289695.54838628	68142131.47766241	1	draw_704	0.052166278356394646	posterior
20289695.54838628	68142131.47766241	1	draw_705	0.04955443179485162	posterior
20289695.54838628	68142131.47766241	1	draw_706	0.04971679913763527	posterior
20289695.54838628	68142131.47766241	1	draw_707	0.04952057758208416	posterior
20289695.54838628	68142131.47766241	1	draw_708	0.052399790734509025	posterior
20289695.54838628	68142131.47766241	1	draw_709	0.05203681928294359	posterior
20289695.54838628	68142131.47766241	1	draw_710	0.05135861631750464	posterior
20289695.54838628	68142131.47766241	1	draw_711	0.05017487736681613	posterior
20289695.54838628	68142131.47766241	1	draw_712	0.05172844289133761	posterior
20289695.54838628	68142131.47766241	1	draw_713	0.05209310845815097	posterior
20289695.54838628	68142131.47766241	1	draw_714	0.05110064929110938	posterior
20289695.54838628	68142131.47766241	1	draw_715	0.050589106779676034	posterior
20289695.54838628	68142131.47766241	1	draw_716	0.04986394128028096	posterior
20289695.54838628	68142131.47766241	1	draw_717	0.04983219109026949	posterior
20289695.54838628	68142131.47766241	1	draw_718	0.05160804629129491	posterior
20289695.54838628	68142131.47766241	1	draw_719	0.05036208321187452	posterior
20289695.54838628	68142131.47766241	1	draw_720	0.049794614780949396	posterior
20289695.54838628	68142131.47766241	1	draw_721	0.04868636932748704	posterior
20289695.54838628	68142131.47766241	1	draw_722	0.05022474968334457	posterior
20289695.54838628	68142131.47766241	1	draw_723	0.04963256719783831	posterior
20289695.54838628	68142131.47766241	1	draw_724	0.05210773744003387	posterior
20289695.54838628	68142131.47766241	1	draw_725	0.04975920853038401	posterior
20289695.54838628	68142131.47766241	1	draw_726	0.04950634668257667	posterior
20289695.54838628	68142131.47766241	1	draw_727	0.052551302187122985	posterior
20289695.54838628	68142131.47766241	1	draw_728	0.05063171971864461	posterior
20289695.54838628	68142131.47766241	1	draw_729	0.05105834080679668	posterior
20289695.54838628	68142131.47766241	1	draw_730	0.05014782882761219	posterior
20289695.54838628	68142131.47766241	1	draw_731	0.050757088739062844	posterior
20289695.54838628	68142131.47766241	1	draw_732	0.0506786073056126	posterior
20289695.54838628	68142131.47766241	1	draw_733	0.051604779645641106	posterior
20289695.54838628	68142131.47766241	1	draw_734	0.05282541612074976	posterior
20289695.54838628	68142131.47766241	1	draw_735	0.050344594864148086	posterior
20289695.54838628	68142131.47766241	1	draw_736	0.0498711319425528	posterior
20289695.54838628	68142131.47766241	1	draw_737	0.04947901452102041	posterior
20289695.54838628	68142131.47766241	1	draw_738	0.05092384335091729	posterior
20289695.54838628	68142131.47766241	1	draw_739	0.05290343980709654	posterior
20289695.54838628	68142131.47766241	1	draw_740	0.04999117319726492	posterior
20289695.54838628	68142131.47766241	1	draw_741	0.04884185610360007	posterior
20289695.54838628	68142131.47766241	1	draw_742	0.05065182804100772	posterior
20289695.54838628	68142131.47766241	1	draw_743	0.048324462798306815	posterior
20289695.54838628	68142131.47766241	1	draw_744	0.04899048816340377	posterior
20289695.54838628	68142131.47766241	1	draw_745	0.04874692097629473	posterior
20289695.54838628	68142131.47766241	1	draw_746	0.050776445132485304	posterior
20289695.54838628	68142131.47766241	1	draw_747	0.05093119123523084	posterior
20289695.54838628	68142131.47766241	1	draw_748	0.05013827893848416	posterior
20289695.54838628	68142131.47766241	1	draw_749	0.04885796733389851	posterior
20289695.54838628	68142131.47766241	1	draw_750	0.049695044126923896	posterior
20289695.54838628	68142131.47766241	1	draw_751	0.050298859494324596	posterior
20289695.54838628	68142131.47766241	1	draw_752	0.05237552541664201	posterior
20289695.54838628	68142131.47766241	1	draw_753	0.05258375060247484	posterior
20289695.54838628	68142131.47766241	1	draw_754	0.052056430509893434	posterior
20289695.54838628	68142131.47766241	1	draw_755	0.05101867608147018	posterior
20289695.54838628	68142131.47766241	1	draw_756	0.050993932038371326	posterior
20289695.54838628	68142131.47766241	1	draw_757	0.050424880732378725	posterior
20289695.54838628	68142131.47766241	1	draw_758	0.05047748215998121	posterior
20289695.54838628	68142131.47766241	1	draw_759	0.05165726191257731	posterior
20289695.54838628	68142131.47766241	1	draw_760	0.047183102143414396	posterior
20289695.54838628	68142131.47766241	1	draw_761	0.050684460145035276	posterior
20289695.54838628	68142131.47766241	1	draw_762	0.04705370785411245	posterior
20289695.54838628	68142131.47766241	1	draw_763	0.04871264974601053	posterior
20289695.54838628	68142131.47766241	1	draw_764	0.049813492229931255	posterior
20289695.54838628	68142131.47766241	1	draw_765	0.0504842558343019	posterior
20289695.54838628	68142131.47766241	1	draw_766	0.051507720712640474	posterior
20289695.54838628	68142131.47766241	1	draw_767	0.05142991867907985	posterior
20289695.54838628	68142131.47766241	1	draw_768	0.04934843277865217	posterior
20289695.54838628	68142131.47766241	1	draw_769	0.05083274613558698	posterior
20289695.54838628	68142131.47766241	1	draw_770	0.050006528956576236	posterior
20289695.54838628	68142131.47766241	1	draw_771	0.048147341354280865	posterior
20289695.54838628	68142131.47766241	1	draw_772	0.05173225461674206	posterior
20289695.54838628	68142131.47766241	1	draw_773	0.04946369962785174	posterior
20289695.54838628	68142131.47766241	1	draw_774	0.051762963803196345	posterior
20289695.54838628	68142131.47766241	1	draw_775	0.05187518801960666	posterior
20289695.54838628	68142131.47766241	1	draw_776	0.04934699923751658	posterior
20289695.54838628	68142131.47766241	1	draw_777	0.05016456378282923	posterior
20289695.54838628	68142131.47766241	1	draw_778	0.05253622819423438	posterior
20289695.54838628	68142131.47766241	1	draw_779	0.04962218286601288	posterior
20289695.54838628	68142131.47766241	1	draw_780	0.05063559530491886	posterior
20289695.54838628	68142131.47766241	1	draw_781	0.047376248082777794	posterior
20289695.54838628	68142131.47766241	1	draw_782	0.051629159508697516	posterior
20289695.54838628	68142131.47766241	1	draw_783	0.049810575396446864	posterior
20289695.54838628	68142131.47766241	1	draw_784	0.05085088012621149	posterior
20289695.54838628	68142131.47766241	1	draw_785	0.04906125639857093	posterior
20289695.54838628	68142131.47766241	1	draw_786	0.05000148666694391	posterior
20289695.54838628	68142131.47766241	1	draw_787	0.049661656680847946	posterior
20289695.54838628	68142131.47766241	1	draw_788	0.04980789659457234	posterior
20289695.54838628	68142131.47766241	1	draw_789	0.052248389133347097	posterior
20289695.54838628	68142131.47766241	1	draw_790	0.050678790337446274	posterior
20289695.54838628	68142131.47766241	1	draw_791	0.049596970637299606	posterior
20289695.54838628	68142131.47766241	1	draw_792	0.050948925570928325	posterior
20289695.54838628	68142131.47766241	1	draw_793	0.04924347305109866	posterior
20289695.54838628	68142131.47766241	1	draw_794	0.049811948276452994	posterior
20289695.54838628	68142131.47766241	1	draw_795	0.05056687173988029	posterior
20289695.54838628	68142131.47766241	1	draw_796	0.04944132112824305	posterior
20289695.54838628	68142131.47766241	1	draw_797	0.050347702445795575	posterior
20289695.54838628	68142131.47766241	1	draw_798	0.048679897145527444	posterior
20289695.54838628	68142131.47766241	1	draw_799	0.04875648074568997	posterior
20289695.54838628	68142131.47766241	1	draw_800	0.049534602370027735	posterior
20289695.54838628	68142131.47766241	1	draw_801	0.04857028539226035	posterior
20289695.54838628	68142131.47766241	1	draw_802	0.05121861946096443	posterior
20289695.54838628	68142131.47766241	1	draw_803	0.05364696511290932	posterior
20289695.54838628	68142131.47766241	1	draw_804	0.051588711863887325	posterior
20289695.54838628	68142131.47766241	1	draw_805	0.05017521167594626	posterior
20289695.54838628	68142131.47766241	1	draw_806	0.05019643759822704	posterior
20289695.54838628	68142131.47766241	1	draw_807	0.050935235751166784	posterior
20289695.54838628	68142131.47766241	1	draw_808	0.04957928972870488	posterior
20289695.54838628	68142131.47766241	1	draw_809	0.04954486994880917	posterior
20289695.54838628	68142131.47766241	1	draw_810	0.050081316889906524	posterior
20289695.54838628	68142131.47766241	1	draw_811	0.04973345489637746	posterior
20289695.54838628	68142131.47766241	1	draw_812	0.04926193636370583	posterior
20289695.54838628	68142131.47766241	1	draw_813	0.05228782399944275	posterior
20289695.54838628	68142131.47766241	1	draw_814	0.05023120203139982	posterior
20289695.54838628	68142131.47766241	1	draw_815	0.049508356648529	posterior
20289695.54838628	68142131.47766241	1	draw_816	0.05116799293310007	posterior
20289695.54838628	68142131.47766241	1	draw_817	0.048938562400833885	posterior
20289695.54838628	68142131.47766241	1	draw_818	0.04982182267292576	posterior
20289695.54838628	68142131.47766241	1	draw_819	0.04933326438932552	posterior
20289695.54838628	68142131.47766241	1	draw_820	0.04985467158242068	posterior
20289695.54838628	68142131.47766241	1	draw_821	0.049153229104577284	posterior
20289695.54838628	68142131.47766241	1	draw_822	0.05012430307896198	posterior
20289695.54838628	68142131.47766241	1	draw_823	0.05059728423432904	posterior
20289695.54838628	68142131.47766241	1	draw_824	0.05060085159723819	posterior
20289695.54838628	68142131.47766241	1	draw_825	0.05073876617452809	posterior
20289695.54838628	68142131.47766241	1	draw_826	0.04775048393809846	posterior
20289695.54838628	68142131.47766241	1	draw_827	0.05128686380106785	posterior
20289695.54838628	68142131.47766241	1	draw_828	0.05142883137694331	posterior
20289695.54838628	68142131.47766241	1	draw_829	0.05028283444624093	posterior
20289695.54838628	68142131.47766241	1	draw_830	0.053096786767071164	posterior
20289695.54838628	68142131.47766241	1	draw_831	0.050662271276446603	posterior
20289695.54838628	68142131.47766241	1	draw_832	0.05179860010555115	posterior
20289695.54838628	68142131.47766241	1	draw_833	0.04937962220327881	posterior
20289695.54838628	68142131.47766241	1	draw_834	0.05239410888294389	posterior
20289695.54838628	68142131.47766241	1	draw_835	0.05300575623906404	posterior
20289695.54838628	68142131.47766241	1	draw_836	0.05185238674054491	posterior
20289695.54838628	68142131.47766241	1	draw_837	0.050721658854320485	posterior
20289695.54838628	68142131.47766241	1	draw_838	0.051745015265158525	posterior
20289695.54838628	68142131.47766241	1	draw_839	0.0519867328246668	posterior
20289695.54838628	68142131.47766241	1	draw_840	0.05128611437323574	posterior
20289695.54838628	68142131.47766241	1	draw_841	0.04715463906454575	posterior
20289695.54838628	68142131.47766241	1	draw_842	0.051618059805138734	posterior
20289695.54838628	68142131.47766241	1	draw_843	0.04865141548106649	posterior
20289695.54838628	68142131.47766241	1	draw_844	0.05224924536058552	posterior
20289695.54838628	68142131.47766241	1	draw_845	0.0509220614137455	posterior
20289695.54838628	68142131.47766241	1	draw_846	0.048505658502579305	posterior
20289695.54838628	68142131.47766241	1	draw_847	0.04905491072433814	posterior
20289695.54838628	68142131.47766241	1	draw_848	0.04908014210912846	posterior
20289695.54838628	68142131.47766241	1	draw_849	0.04993074491964709	posterior
20289695.54838628	68142131.47766241	1	draw_850	0.05310717508825751	posterior
20289695.54838628	68142131.47766241	1	draw_851	0.05347512365661153	posterior
20289695.54838628	68142131.47766241	1	draw_852	0.05038560549884064	posterior
20289695.54838628	68142131.47766241	1	draw_853	0.05120369982243296	posterior
20289695.54838628	68142131.47766241	1	draw_854	0.05093166875639832	posterior
20289695.54838628	68142131.47766241	1	draw_855	0.05012289260410041	posterior
20289695.54838628	68142131.47766241	1	draw_856	0.05351612496633607	posterior
20289695.54838628	68142131.47766241	1	draw_857	0.05074180367418869	posterior
20289695.54838628	68142131.47766241	1	draw_858	0.04866336020991652	posterior
20289695.54838628	68142131.47766241	1	draw_859	0.04923654544968219	posterior
20289695.54838628	68142131.47766241	1	draw_860	0.050321199538623324	posterior
20289695.54838628	68142131.47766241	1	draw_861	0.049166478175961155	posterior
20289695.54838628	68142131.47766241	1	draw_862	0.050416233593537724	posterior
20289695.54838628	68142131.47766241	1	draw_863	0.05035423414740871	posterior
20289695.54838628	68142131.47766241	1	draw_864	0.04969259041155366	posterior
20289695.54838628	68142131.47766241	1	draw_865	0.05115137891031635	posterior
20289695.54838628	68142131.47766241	1	draw_866	0.051295764954562464	posterior
20289695.54838628	68142131.47766241	1	draw_867	0.050959701044277286	posterior
20289695.54838628	68142131.47766241	1	draw_868	0.05138980443869006	posterior
20289695.54838628	68142131.47766241	1	draw_869	0.05176644222157797	posterior
20289695.54838628	68142131.47766241	1	draw_870	0.05007371013814675	posterior
20289695.54838628	68142131.47766241	1	draw_871	0.05067184432006177	posterior
20289695.54838628	68142131.47766241	1	draw_872	0.05042313687469851	posterior
20289695.54838628	68142131.47766241	1	draw_873	0.05158854369521875	posterior
20289695.54838628	68142131.47766241	1	draw_874	0.050632914910817756	posterior
20289695.54838628	68142131.47766241	1	draw_875	0.05173965588720471	posterior
20289695.54838628	68142131.47766241	1	draw_876	0.05222577745302252	posterior
20289695.54838628	68142131.47766241	1	draw_877	0.050477870646223326	posterior
20289695.54838628	68142131.47766241	1	draw_878	0.05270353318869386	posterior
20289695.54838628	68142131.47766241	1	draw_879	0.04890506647084152	posterior
20289695.54838628	68142131.47766241	1	draw_880	0.051567538861296586	posterior
20289695.54838628	68142131.47766241	1	draw_881	0.05070439333539591	posterior
20289695.54838628	68142131.47766241	1	draw_882	0.048501645102854214	posterior
20289695.54838628	68142131.47766241	1	draw_883	0.053115708012550056	posterior
20289695.54838628	68142131.47766241	1	draw_884	0.05134414281139871	posterior
20289695.54838628	68142131.47766241	1	draw_885	0.050614312928811696	posterior
20289695.54838628	68142131.47766241	1	draw_886	0.04978905735469362	posterior
20289695.54838628	68142131.47766241	1	draw_887	0.05207478958472798	posterior
20289695.54838628	68142131.47766241	1	draw_888	0.05108164572137456	posterior
20289695.54838628	68142131.47766241	1	draw_889	0.05042844748358647	posterior
20289695.54838628	68142131.47766241	1	draw_890	0.051265746569221	posterior
20289695.54838628	68142131.47766241	1	draw_891	0.05203144580158138	posterior
20289695.54838628	68142131.47766241	1	draw_892	0.048665885426584995	posterior
20289695.54838628	68142131.47766241	1	draw_893	0.048734345374840254	posterior
20289695.54838628	68142131.47766241	1	draw_894	0.048766630576649	posterior
20289695.54838628	68142131.47766241	1	draw_895	0.05132758117402505	posterior
20289695.54838628	68142131.47766241	1	draw_896	0.05027613138796166	posterior
20289695.54838628	68142131.47766241	1	draw_897	0.051725335505023756	posterior
20289695.54838628	68142131.47766241	1	draw_898	0.05013662274332541	posterior
20289695.54838628	68142131.47766241	1	draw_899	0.051492207149556976	posterior
20289695.54838628	68142131.47766241	1	draw_900	0.05118612919459082	posterior
20289695.54838628	68142131.47766241	1	draw_901	0.05228902881887589	posterior
20289695.54838628	68142131.47766241	1	draw_902	0.04992869478548219	posterior
20289695.54838628	68142131.47766241	1	draw_903	0.050967525442784024	posterior
20289695.54838628	68142131.47766241	1	draw_904	0.04867812649343756	posterior
20289695.54838628	68142131.47766241	1	draw_905	0.05088086735421538	posterior
20289695.54838628	68142131.47766241	1	draw_906	0.05198810057139084	posterior
20289695.54838628	68142131.47766241	1	draw_907	0.050624662352915746	posterior
20289695.54838628	68142131.47766241	1	draw_908	0.05240277445473595	posterior
20289695.54838628	68142131.47766241	1	draw_909	0.053801634261429324	posterior
20289695.54838628	68142131.47766241	1	draw_910	0.050655144996369576	posterior
20289695.54838628	68142131.47766241	1	draw_911	0.052714748619834585	posterior
20289695.54838628	68142131.47766241	1	draw_912	0.05104163636914377	posterior
20289695.54838628	68142131.47766241	1	draw_913	0.05101972993034505	posterior
20289695.54838628	68142131.47766241	1	draw_914	0.05049471203726992	posterior
20289695.54838628	68142131.47766241	1	draw_915	0.04896206018858114	posterior
20289695.54838628	68142131.47766241	1	draw_916	0.05034220597209993	posterior
20289695.54838628	68142131.47766241	1	draw_917	0.05105813458269725	posterior
20289695.54838628	68142131.47766241	1	draw_918	0.049418684177877835	posterior
20289695.54838628	68142131.47766241	1	draw_919	0.050040671359391	posterior
20289695.54838628	68142131.47766241	1	draw_920	0.05018507552972307	posterior
20289695.54838628	68142131.47766241	1	draw_921	0.04841358271019573	posterior
20289695.54838628	68142131.47766241	1	draw_922	0.049747131255574756	posterior
20289695.54838628	68142131.47766241	1	draw_923	0.05025817557179186	posterior
20289695.54838628	68142131.47766241	1	draw_924	0.05095208701569864	posterior
20289695.54838628	68142131.47766241	1	draw_925	0.049136542282416026	posterior
20289695.54838628	68142131.47766241	1	draw_926	0.05025550677059441	posterior
20289695.54838628	68142131.47766241	1	draw_927	0.05018316094214819	posterior
20289695.54838628	68142131.47766241	1	draw_928	0.051517531849457614	posterior
20289695.54838628	68142131.47766241	1	draw_929	0.05101982856453874	posterior
20289695.54838628	68142131.47766241	1	draw_930	0.05150555849744432	posterior
20289695.54838628	68142131.47766241	1	draw_931	0.05119031871967012	posterior
20289695.54838628	68142131.47766241	1	draw_932	0.0508569024423204	posterior
20289695.54838628	68142131.47766241	1	draw_933	0.04871970642861722	posterior
20289695.54838628	68142131.47766241	1	draw_934	0.05216943337835463	posterior
20289695.54838628	68142131.47766241	1	draw_935	0.052899712966677774	posterior
20289695.54838628	68142131.47766241	1	draw_936	0.052349482212589664	posterior
20289695.54838628	68142131.47766241	1	draw_937	0.05048892790517911	posterior
20289695.54838628	68142131.47766241	1	draw_938	0.048429882409984776	posterior
20289695.54838628	68142131.47766241	1	draw_939	0.05263443257081966	posterior
20289695.54838628	68142131.47766241	1	draw_940	0.04952637587787839	posterior
20289695.54838628	68142131.47766241	1	draw_941	0.050396065414139	posterior
20289695.54838628	68142131.47766241	1	draw_942	0.04840967086066395	posterior
20289695.54838628	68142131.47766241	1	draw_943	0.04979119632825554	posterior
20289695.54838628	68142131.47766241	1	draw_944	0.050811074198136484	posterior
20289695.54838628	68142131.47766241	1	draw_945	0.050694603856521546	posterior
20289695.54838628	68142131.47766241	1	draw_946	0.04922906155602285	posterior
20289695.54838628	68142131.47766241	1	draw_947	0.05328593551914944	posterior
20289695.54838628	68142131.47766241	1	draw_948	0.04811187027868366	posterior
20289695.54838628	68142131.47766241	1	draw_949	0.05093391820382809	posterior
20289695.54838628	68142131.47766241	1	draw_950	0.05164892783284923	posterior
20289695.54838628	68142131.47766241	1	draw_951	0.04951175269548921	posterior
20289695.54838628	68142131.47766241	1	draw_952	0.04897234303379138	posterior
20289695.54838628	68142131.47766241	1	draw_953	0.05110082642741811	posterior
20289695.54838628	68142131.47766241	1	draw_954	0.05142200248894779	posterior
20289695.54838628	68142131.47766241	1	draw_955	0.048064405266537165	posterior
20289695.54838628	68142131.47766241	1	draw_956	0.05306744444274226	posterior
20289695.54838628	68142131.47766241	1	draw_957	0.05067652725366224	posterior
20289695.54838628	68142131.47766241	1	draw_958	0.05055042310812205	posterior
20289695.54838628	68142131.47766241	1	draw_959	0.049932567550372224	posterior
20289695.54838628	68142131.47766241	1	draw_960	0.050238983014392634	posterior
20289695.54838628	68142131.47766241	1	draw_961	0.050869065061454374	posterior
20289695.54838628	68142131.47766241	1	draw_962	0.04980511287986153	posterior
20289695.54838628	68142131.47766241	1	draw_963	0.04773535679923882	posterior
20289695.54838628	68142131.47766241	1	draw_964	0.05055828811827975	posterior
20289695.54838628	68142131.47766241	1	draw_965	0.049887072317303	posterior
20289695.54838628	68142131.47766241	1	draw_966	0.05063191354279815	posterior
20289695.54838628	68142131.47766241	1	draw_967	0.050356559017084954	posterior
20289695.54838628	68142131.47766241	1	draw_968	0.04995240617428725	posterior
20289695.54838628	68142131.47766241	1	draw_969	0.052304590050775375	posterior
20289695.54838628	68142131.47766241	1	draw_970	0.05081288346163087	posterior
20289695.54838628	68142131.47766241	1	draw_971	0.04818185162480448	posterior
20289695.54838628	68142131.47766241	1	draw_972	0.04965837007535004	posterior
20289695.54838628	68142131.47766241	1	draw_973	0.049608231553947446	posterior
20289695.54838628	68142131.47766241	1	draw_974	0.052717104890941766	posterior
20289695.54838628	68142131.47766241	1	draw_975	0.04904537160707824	posterior
20289695.54838628	68142131.47766241	1	draw_976	0.05011483321019536	posterior
20289695.54838628	68142131.47766241	1	draw_977	0.052746023498136514	posterior
20289695.54838628	68142131.47766241	1	draw_978	0.051474250086728936	posterior
20289695.54838628	68142131.47766241	1	draw_979	0.0528913567098706	posterior
20289695.54838628	68142131.47766241	1	draw_980	0.04941851073126755	posterior
20289695.54838628	68142131.47766241	1	draw_981	0.050076358140661074	posterior
20289695.54838628	68142131.47766241	1	draw_982	0.052333886035094174	posterior
20289695.54838628	68142131.47766241	1	draw_983	0.0488972710172103	posterior
20289695.54838628	68142131.47766241	1	draw_984	0.050451499126109835	posterior
20289695.54838628	68142131.47766241	1	draw_985	0.05099562201561605	posterior
20289695.54838628	68142131.47766241	1	draw_986	0.051727007075705614	posterior
20289695.54838628	68142131.47766241	1	draw_987	0.04974039254836815	posterior
20289695.54838628	68142131.47766241	1	draw_988	0.04728677193232609	posterior
20289695.54838628	68142131.47766241	1	draw_989	0.051978933378072224	posterior
20289695.54838628	68142131.47766241	1	draw_990	0.050228422085012325	posterior
20289695.54838628	68142131.47766241	1	draw_991	0.05141352361333191	posterior
20289695.54838628	68142131.47766241	1	draw_992	0.04961781327773558	posterior
20289695.54838628	68142131.47766241	1	draw_993	0.050517549837662594	posterior
20289695.54838628	68142131.47766241	1	draw_994	0.05095548563915847	posterior
20289695.54838628	68142131.47766241	1	draw_995	0.050492555648645875	posterior
20289695.54838628	68142131.47766241	1	draw_996	0.05343399692083086	posterior
20289695.54838628	68142131.47766241	1	draw_997	0.04741284323139961	posterior
20289695.54838628	68142131.47766241	1	draw_998	0.048627949728710936	posterior
20289695.54838628	68142131.47766241	1	draw_999	0.04989774053839715	posterior
20289695.54838628	68142131.47766241	1	draw_1000	0.05152760699180152	posterior
20289695.54838628	68142131.47766241	1	observed	0.0464998030013058	observed
22219695.548386283	68142131.47766241	2	draw_1	0.050175084077168475	posterior
22219695.548386283	68142131.47766241	2	draw_2	0.05345685745143306	posterior
22219695.548386283	68142131.47766241	2	draw_3	0.050742896362746676	posterior
22219695.548386283	68142131.47766241	2	draw_4	0.051776322916872376	posterior
22219695.548386283	68142131.47766241	2	draw_5	0.049291807949950674	posterior
22219695.548386283	68142131.47766241	2	draw_6	0.04845200959844034	posterior
22219695.548386283	68142131.47766241	2	draw_7	0.0501918693626273	posterior
22219695.548386283	68142131.47766241	2	draw_8	0.049335952509031146	posterior
22219695.548386283	68142131.47766241	2	draw_9	0.05243518939354623	posterior
22219695.548386283	68142131.47766241	2	draw_10	0.05099380692455387	posterior
22219695.548386283	68142131.47766241	2	draw_11	0.04969917805525348	posterior
22219695.548386283	68142131.47766241	2	draw_12	0.04846564456211951	posterior
22219695.548386283	68142131.47766241	2	draw_13	0.05056197716390919	posterior
22219695.548386283	68142131.47766241	2	draw_14	0.052342202204022664	posterior
22219695.548386283	68142131.47766241	2	draw_15	0.04928996069212275	posterior
22219695.548386283	68142131.47766241	2	draw_16	0.05253701501624279	posterior
22219695.548386283	68142131.47766241	2	draw_17	0.050195844416636395	posterior
22219695.548386283	68142131.47766241	2	draw_18	0.04908288819167746	posterior
22219695.548386283	68142131.47766241	2	draw_19	0.051440246068503316	posterior
22219695.548386283	68142131.47766241	2	draw_20	0.05027440668635813	posterior
22219695.548386283	68142131.47766241	2	draw_21	0.049356480524400524	posterior
22219695.548386283	68142131.47766241	2	draw_22	0.050502539087907736	posterior
22219695.548386283	68142131.47766241	2	draw_23	0.04831040157675575	posterior
22219695.548386283	68142131.47766241	2	draw_24	0.04946249811534364	posterior
22219695.548386283	68142131.47766241	2	draw_25	0.04849674364594056	posterior
22219695.548386283	68142131.47766241	2	draw_26	0.048649729587472185	posterior
22219695.548386283	68142131.47766241	2	draw_27	0.05110285609041327	posterior
22219695.548386283	68142131.47766241	2	draw_28	0.04786600829295701	posterior
22219695.548386283	68142131.47766241	2	draw_29	0.05268525247254374	posterior
22219695.548386283	68142131.47766241	2	draw_30	0.049627963324119485	posterior
22219695.548386283	68142131.47766241	2	draw_31	0.05099009259054759	posterior
22219695.548386283	68142131.47766241	2	draw_32	0.053550641944765665	posterior
22219695.548386283	68142131.47766241	2	draw_33	0.05258762726272161	posterior
22219695.548386283	68142131.47766241	2	draw_34	0.05226818045243203	posterior
22219695.548386283	68142131.47766241	2	draw_35	0.048986565179249944	posterior
22219695.548386283	68142131.47766241	2	draw_36	0.04845188195446548	posterior
22219695.548386283	68142131.47766241	2	draw_37	0.05226485963287256	posterior
22219695.548386283	68142131.47766241	2	draw_38	0.04853789929037491	posterior
22219695.548386283	68142131.47766241	2	draw_39	0.04921978878107577	posterior
22219695.548386283	68142131.47766241	2	draw_40	0.052983169285190417	posterior
22219695.548386283	68142131.47766241	2	draw_41	0.04893066239012941	posterior
22219695.548386283	68142131.47766241	2	draw_42	0.05200569474460083	posterior
22219695.548386283	68142131.47766241	2	draw_43	0.047755526005905775	posterior
22219695.548386283	68142131.47766241	2	draw_44	0.04892487933825147	posterior
22219695.548386283	68142131.47766241	2	draw_45	0.04908837711476938	posterior
22219695.548386283	68142131.47766241	2	draw_46	0.05100398155675767	posterior
22219695.548386283	68142131.47766241	2	draw_47	0.05276967560681053	posterior
22219695.548386283	68142131.47766241	2	draw_48	0.05177770841432655	posterior
22219695.548386283	68142131.47766241	2	draw_49	0.05095072036172196	posterior
22219695.548386283	68142131.47766241	2	draw_50	0.049553316442940296	posterior
22219695.548386283	68142131.47766241	2	draw_51	0.051851766721327006	posterior
22219695.548386283	68142131.47766241	2	draw_52	0.050041812637810025	posterior
22219695.548386283	68142131.47766241	2	draw_53	0.0494596675234012	posterior
22219695.548386283	68142131.47766241	2	draw_54	0.05031911339240883	posterior
22219695.548386283	68142131.47766241	2	draw_55	0.05087257393514051	posterior
22219695.548386283	68142131.47766241	2	draw_56	0.04947571133564624	posterior
22219695.548386283	68142131.47766241	2	draw_57	0.05268813026823694	posterior
22219695.548386283	68142131.47766241	2	draw_58	0.0536790217075405	posterior
22219695.548386283	68142131.47766241	2	draw_59	0.052369269144274914	posterior
22219695.548386283	68142131.47766241	2	draw_60	0.049972690967207876	posterior
22219695.548386283	68142131.47766241	2	draw_61	0.049684929416938604	posterior
22219695.548386283	68142131.47766241	2	draw_62	0.04887915875987023	posterior
22219695.548386283	68142131.47766241	2	draw_63	0.04977779401532527	posterior
22219695.548386283	68142131.47766241	2	draw_64	0.04978559576601983	posterior
22219695.548386283	68142131.47766241	2	draw_65	0.04776157329259857	posterior
22219695.548386283	68142131.47766241	2	draw_66	0.05259639386787981	posterior
22219695.548386283	68142131.47766241	2	draw_67	0.0528570472907699	posterior
22219695.548386283	68142131.47766241	2	draw_68	0.05019730746600241	posterior
22219695.548386283	68142131.47766241	2	draw_69	0.05033191575690077	posterior
22219695.548386283	68142131.47766241	2	draw_70	0.05071164782059336	posterior
22219695.548386283	68142131.47766241	2	draw_71	0.04983698175011102	posterior
22219695.548386283	68142131.47766241	2	draw_72	0.05111497547166598	posterior
22219695.548386283	68142131.47766241	2	draw_73	0.05261570718493276	posterior
22219695.548386283	68142131.47766241	2	draw_74	0.05213072535943745	posterior
22219695.548386283	68142131.47766241	2	draw_75	0.0489153125031107	posterior
22219695.548386283	68142131.47766241	2	draw_76	0.05176801060423678	posterior
22219695.548386283	68142131.47766241	2	draw_77	0.05296663747486283	posterior
22219695.548386283	68142131.47766241	2	draw_78	0.046539813674876356	posterior
22219695.548386283	68142131.47766241	2	draw_79	0.05024773873502396	posterior
22219695.548386283	68142131.47766241	2	draw_80	0.0502506174213293	posterior
22219695.548386283	68142131.47766241	2	draw_81	0.05004119172180525	posterior
22219695.548386283	68142131.47766241	2	draw_82	0.0490489596151704	posterior
22219695.548386283	68142131.47766241	2	draw_83	0.04796882703050649	posterior
22219695.548386283	68142131.47766241	2	draw_84	0.05040855463717344	posterior
22219695.548386283	68142131.47766241	2	draw_85	0.04924140038153916	posterior
22219695.548386283	68142131.47766241	2	draw_86	0.049274842929335205	posterior
22219695.548386283	68142131.47766241	2	draw_87	0.0494359014203217	posterior
22219695.548386283	68142131.47766241	2	draw_88	0.05071672721250404	posterior
22219695.548386283	68142131.47766241	2	draw_89	0.05078206480146437	posterior
22219695.548386283	68142131.47766241	2	draw_90	0.04790538931556488	posterior
22219695.548386283	68142131.47766241	2	draw_91	0.052065266426106496	posterior
22219695.548386283	68142131.47766241	2	draw_92	0.04936036877017057	posterior
22219695.548386283	68142131.47766241	2	draw_93	0.05115561119413366	posterior
22219695.548386283	68142131.47766241	2	draw_94	0.048568719842727114	posterior
22219695.548386283	68142131.47766241	2	draw_95	0.05035476436929971	posterior
22219695.548386283	68142131.47766241	2	draw_96	0.050409013326625444	posterior
22219695.548386283	68142131.47766241	2	draw_97	0.05066595182070885	posterior
22219695.548386283	68142131.47766241	2	draw_98	0.052397288989030254	posterior
22219695.548386283	68142131.47766241	2	draw_99	0.05146600882483028	posterior
22219695.548386283	68142131.47766241	2	draw_100	0.05005596883222347	posterior
22219695.548386283	68142131.47766241	2	draw_101	0.04917231426851622	posterior
22219695.548386283	68142131.47766241	2	draw_102	0.048607737578407646	posterior
22219695.548386283	68142131.47766241	2	draw_103	0.048491469313977166	posterior
22219695.548386283	68142131.47766241	2	draw_104	0.05019088492359935	posterior
22219695.548386283	68142131.47766241	2	draw_105	0.049204849518915156	posterior
22219695.548386283	68142131.47766241	2	draw_106	0.04927791894802463	posterior
22219695.548386283	68142131.47766241	2	draw_107	0.05070105646533652	posterior
22219695.548386283	68142131.47766241	2	draw_108	0.050814489762400106	posterior
22219695.548386283	68142131.47766241	2	draw_109	0.05043695929388037	posterior
22219695.548386283	68142131.47766241	2	draw_110	0.04982727208864403	posterior
22219695.548386283	68142131.47766241	2	draw_111	0.04916101965591743	posterior
22219695.548386283	68142131.47766241	2	draw_112	0.05022627136591114	posterior
22219695.548386283	68142131.47766241	2	draw_113	0.05230732515710446	posterior
22219695.548386283	68142131.47766241	2	draw_114	0.050882579985554344	posterior
22219695.548386283	68142131.47766241	2	draw_115	0.04949753614399846	posterior
22219695.548386283	68142131.47766241	2	draw_116	0.05143813441361621	posterior
22219695.548386283	68142131.47766241	2	draw_117	0.04983322971725909	posterior
22219695.548386283	68142131.47766241	2	draw_118	0.05368100960731537	posterior
22219695.548386283	68142131.47766241	2	draw_119	0.04723481775739835	posterior
22219695.548386283	68142131.47766241	2	draw_120	0.052163291134052665	posterior
22219695.548386283	68142131.47766241	2	draw_121	0.051294590896557093	posterior
22219695.548386283	68142131.47766241	2	draw_122	0.04707198498347733	posterior
22219695.548386283	68142131.47766241	2	draw_123	0.04930071435443226	posterior
22219695.548386283	68142131.47766241	2	draw_124	0.04832395624322847	posterior
22219695.548386283	68142131.47766241	2	draw_125	0.049150877828338956	posterior
22219695.548386283	68142131.47766241	2	draw_126	0.04987161831182223	posterior
22219695.548386283	68142131.47766241	2	draw_127	0.04780829295711486	posterior
22219695.548386283	68142131.47766241	2	draw_128	0.05069783265033933	posterior
22219695.548386283	68142131.47766241	2	draw_129	0.05216896186581092	posterior
22219695.548386283	68142131.47766241	2	draw_130	0.053493927933091844	posterior
22219695.548386283	68142131.47766241	2	draw_131	0.049316964024318635	posterior
22219695.548386283	68142131.47766241	2	draw_132	0.05124092335037019	posterior
22219695.548386283	68142131.47766241	2	draw_133	0.05169086342570202	posterior
22219695.548386283	68142131.47766241	2	draw_134	0.050109890088034174	posterior
22219695.548386283	68142131.47766241	2	draw_135	0.05199461949833853	posterior
22219695.548386283	68142131.47766241	2	draw_136	0.0480509128952454	posterior
22219695.548386283	68142131.47766241	2	draw_137	0.04628594727986326	posterior
22219695.548386283	68142131.47766241	2	draw_138	0.048923482155088086	posterior
22219695.548386283	68142131.47766241	2	draw_139	0.05157205886560889	posterior
22219695.548386283	68142131.47766241	2	draw_140	0.05262693187154986	posterior
22219695.548386283	68142131.47766241	2	draw_141	0.051368681484700675	posterior
22219695.548386283	68142131.47766241	2	draw_142	0.05166488137914503	posterior
22219695.548386283	68142131.47766241	2	draw_143	0.05147671832979278	posterior
22219695.548386283	68142131.47766241	2	draw_144	0.050657519983219004	posterior
22219695.548386283	68142131.47766241	2	draw_145	0.0499671471249464	posterior
22219695.548386283	68142131.47766241	2	draw_146	0.047072644475854825	posterior
22219695.548386283	68142131.47766241	2	draw_147	0.0530604071469705	posterior
22219695.548386283	68142131.47766241	2	draw_148	0.04977483793839339	posterior
22219695.548386283	68142131.47766241	2	draw_149	0.05167801093458728	posterior
22219695.548386283	68142131.47766241	2	draw_150	0.04977891869395811	posterior
22219695.548386283	68142131.47766241	2	draw_151	0.05212836028851516	posterior
22219695.548386283	68142131.47766241	2	draw_152	0.05048078386456338	posterior
22219695.548386283	68142131.47766241	2	draw_153	0.05120880861229203	posterior
22219695.548386283	68142131.47766241	2	draw_154	0.05131969769672885	posterior
22219695.548386283	68142131.47766241	2	draw_155	0.05253806301058627	posterior
22219695.548386283	68142131.47766241	2	draw_156	0.051934894389203734	posterior
22219695.548386283	68142131.47766241	2	draw_157	0.047813015165599264	posterior
22219695.548386283	68142131.47766241	2	draw_158	0.04957341131843252	posterior
22219695.548386283	68142131.47766241	2	draw_159	0.050229980449115794	posterior
22219695.548386283	68142131.47766241	2	draw_160	0.04930697287815796	posterior
22219695.548386283	68142131.47766241	2	draw_161	0.05073047241162495	posterior
22219695.548386283	68142131.47766241	2	draw_162	0.04758391508516831	posterior
22219695.548386283	68142131.47766241	2	draw_163	0.05004815706177109	posterior
22219695.548386283	68142131.47766241	2	draw_164	0.048236865723267935	posterior
22219695.548386283	68142131.47766241	2	draw_165	0.050935022633675706	posterior
22219695.548386283	68142131.47766241	2	draw_166	0.04948978487326843	posterior
22219695.548386283	68142131.47766241	2	draw_167	0.049658060792342404	posterior
22219695.548386283	68142131.47766241	2	draw_168	0.05285202193693356	posterior
22219695.548386283	68142131.47766241	2	draw_169	0.04897375996995453	posterior
22219695.548386283	68142131.47766241	2	draw_170	0.0506065116483966	posterior
22219695.548386283	68142131.47766241	2	draw_171	0.05101885277820119	posterior
22219695.548386283	68142131.47766241	2	draw_172	0.049064973498206814	posterior
22219695.548386283	68142131.47766241	2	draw_173	0.04803565342991386	posterior
22219695.548386283	68142131.47766241	2	draw_174	0.052555994107801235	posterior
22219695.548386283	68142131.47766241	2	draw_175	0.05183899527497384	posterior
22219695.548386283	68142131.47766241	2	draw_176	0.05108209344842167	posterior
22219695.548386283	68142131.47766241	2	draw_177	0.052315083947396736	posterior
22219695.548386283	68142131.47766241	2	draw_178	0.050801646072553934	posterior
22219695.548386283	68142131.47766241	2	draw_179	0.05148633875393438	posterior
22219695.548386283	68142131.47766241	2	draw_180	0.04871002199431664	posterior
22219695.548386283	68142131.47766241	2	draw_181	0.04854428530537749	posterior
22219695.548386283	68142131.47766241	2	draw_182	0.05233949675998912	posterior
22219695.548386283	68142131.47766241	2	draw_183	0.04974273333702259	posterior
22219695.548386283	68142131.47766241	2	draw_184	0.050733421403090784	posterior
22219695.548386283	68142131.47766241	2	draw_185	0.05045908223145224	posterior
22219695.548386283	68142131.47766241	2	draw_186	0.051083958379564906	posterior
22219695.548386283	68142131.47766241	2	draw_187	0.04716648074670716	posterior
22219695.548386283	68142131.47766241	2	draw_188	0.050005318778450714	posterior
22219695.548386283	68142131.47766241	2	draw_189	0.052063426500462674	posterior
22219695.548386283	68142131.47766241	2	draw_190	0.05130126173215662	posterior
22219695.548386283	68142131.47766241	2	draw_191	0.052121279238710905	posterior
22219695.548386283	68142131.47766241	2	draw_192	0.051562068453944336	posterior
22219695.548386283	68142131.47766241	2	draw_193	0.05115805004040229	posterior
22219695.548386283	68142131.47766241	2	draw_194	0.050435688151132446	posterior
22219695.548386283	68142131.47766241	2	draw_195	0.050780686128426525	posterior
22219695.548386283	68142131.47766241	2	draw_196	0.050145770073047824	posterior
22219695.548386283	68142131.47766241	2	draw_197	0.0497153115968922	posterior
22219695.548386283	68142131.47766241	2	draw_198	0.049910035757634016	posterior
22219695.548386283	68142131.47766241	2	draw_199	0.04989845889459207	posterior
22219695.548386283	68142131.47766241	2	draw_200	0.04727774989389575	posterior
22219695.548386283	68142131.47766241	2	draw_201	0.04947512910750673	posterior
22219695.548386283	68142131.47766241	2	draw_202	0.05264343991698973	posterior
22219695.548386283	68142131.47766241	2	draw_203	0.05047191078203687	posterior
22219695.548386283	68142131.47766241	2	draw_204	0.05049618960913001	posterior
22219695.548386283	68142131.47766241	2	draw_205	0.05040597473424984	posterior
22219695.548386283	68142131.47766241	2	draw_206	0.05363427319960465	posterior
22219695.548386283	68142131.47766241	2	draw_207	0.05087779647269531	posterior
22219695.548386283	68142131.47766241	2	draw_208	0.04863629665377199	posterior
22219695.548386283	68142131.47766241	2	draw_209	0.04985183286406871	posterior
22219695.548386283	68142131.47766241	2	draw_210	0.050458594906190146	posterior
22219695.548386283	68142131.47766241	2	draw_211	0.05121495433553228	posterior
22219695.548386283	68142131.47766241	2	draw_212	0.04743288890793559	posterior
22219695.548386283	68142131.47766241	2	draw_213	0.05192314684853457	posterior
22219695.548386283	68142131.47766241	2	draw_214	0.05303854063493089	posterior
22219695.548386283	68142131.47766241	2	draw_215	0.05126201046351414	posterior
22219695.548386283	68142131.47766241	2	draw_216	0.04964331105857997	posterior
22219695.548386283	68142131.47766241	2	draw_217	0.051211486747760555	posterior
22219695.548386283	68142131.47766241	2	draw_218	0.05149089379753137	posterior
22219695.548386283	68142131.47766241	2	draw_219	0.05097774638853803	posterior
22219695.548386283	68142131.47766241	2	draw_220	0.04992394308337213	posterior
22219695.548386283	68142131.47766241	2	draw_221	0.051301935214563964	posterior
22219695.548386283	68142131.47766241	2	draw_222	0.0521489585530347	posterior
22219695.548386283	68142131.47766241	2	draw_223	0.05075236324148446	posterior
22219695.548386283	68142131.47766241	2	draw_224	0.05056292927617353	posterior
22219695.548386283	68142131.47766241	2	draw_225	0.048198171179423134	posterior
22219695.548386283	68142131.47766241	2	draw_226	0.04963189309903403	posterior
22219695.548386283	68142131.47766241	2	draw_227	0.04866599240206955	posterior
22219695.548386283	68142131.47766241	2	draw_228	0.05097757955367074	posterior
22219695.548386283	68142131.47766241	2	draw_229	0.04965949137620184	posterior
22219695.548386283	68142131.47766241	2	draw_230	0.051217487655659595	posterior
22219695.548386283	68142131.47766241	2	draw_231	0.04940117139171983	posterior
22219695.548386283	68142131.47766241	2	draw_232	0.04961195216725577	posterior
22219695.548386283	68142131.47766241	2	draw_233	0.05032029993692098	posterior
22219695.548386283	68142131.47766241	2	draw_234	0.05155144664274923	posterior
22219695.548386283	68142131.47766241	2	draw_235	0.050331991734734856	posterior
22219695.548386283	68142131.47766241	2	draw_236	0.0500533421964989	posterior
22219695.548386283	68142131.47766241	2	draw_237	0.049536500934085154	posterior
22219695.548386283	68142131.47766241	2	draw_238	0.05202808978583301	posterior
22219695.548386283	68142131.47766241	2	draw_239	0.05197376592599078	posterior
22219695.548386283	68142131.47766241	2	draw_240	0.047679242741713285	posterior
22219695.548386283	68142131.47766241	2	draw_241	0.05254793953264257	posterior
22219695.548386283	68142131.47766241	2	draw_242	0.0504884767538223	posterior
22219695.548386283	68142131.47766241	2	draw_243	0.05129468864467045	posterior
22219695.548386283	68142131.47766241	2	draw_244	0.05048029467383576	posterior
22219695.548386283	68142131.47766241	2	draw_245	0.05130301856674215	posterior
22219695.548386283	68142131.47766241	2	draw_246	0.05236692096389652	posterior
22219695.548386283	68142131.47766241	2	draw_247	0.051508668231242886	posterior
22219695.548386283	68142131.47766241	2	draw_248	0.052064804992537385	posterior
22219695.548386283	68142131.47766241	2	draw_249	0.045925264115212736	posterior
22219695.548386283	68142131.47766241	2	draw_250	0.05042447566615833	posterior
22219695.548386283	68142131.47766241	2	draw_251	0.0523758424462078	posterior
22219695.548386283	68142131.47766241	2	draw_252	0.04956364164911541	posterior
22219695.548386283	68142131.47766241	2	draw_253	0.04764304834747473	posterior
22219695.548386283	68142131.47766241	2	draw_254	0.047710410207891435	posterior
22219695.548386283	68142131.47766241	2	draw_255	0.04930093837725509	posterior
22219695.548386283	68142131.47766241	2	draw_256	0.050853779230638635	posterior
22219695.548386283	68142131.47766241	2	draw_257	0.050024850061713866	posterior
22219695.548386283	68142131.47766241	2	draw_258	0.04816037968361812	posterior
22219695.548386283	68142131.47766241	2	draw_259	0.05086702263527422	posterior
22219695.548386283	68142131.47766241	2	draw_260	0.05291256461021124	posterior
22219695.548386283	68142131.47766241	2	draw_261	0.04869896558663401	posterior
22219695.548386283	68142131.47766241	2	draw_262	0.05125245314601852	posterior
22219695.548386283	68142131.47766241	2	draw_263	0.05054338461701104	posterior
22219695.548386283	68142131.47766241	2	draw_264	0.046864079350852926	posterior
22219695.548386283	68142131.47766241	2	draw_265	0.047914822919301235	posterior
22219695.548386283	68142131.47766241	2	draw_266	0.04993922390270765	posterior
22219695.548386283	68142131.47766241	2	draw_267	0.05233082831063281	posterior
22219695.548386283	68142131.47766241	2	draw_268	0.0508534569305288	posterior
22219695.548386283	68142131.47766241	2	draw_269	0.04981919904699862	posterior
22219695.548386283	68142131.47766241	2	draw_270	0.04973354708088515	posterior
22219695.548386283	68142131.47766241	2	draw_271	0.05074122014589194	posterior
22219695.548386283	68142131.47766241	2	draw_272	0.05235365716903122	posterior
22219695.548386283	68142131.47766241	2	draw_273	0.05225013326663295	posterior
22219695.548386283	68142131.47766241	2	draw_274	0.05101050412635586	posterior
22219695.548386283	68142131.47766241	2	draw_275	0.051694409272439804	posterior
22219695.548386283	68142131.47766241	2	draw_276	0.051140514545322584	posterior
22219695.548386283	68142131.47766241	2	draw_277	0.052017263972860495	posterior
22219695.548386283	68142131.47766241	2	draw_278	0.05064149417651839	posterior
22219695.548386283	68142131.47766241	2	draw_279	0.0498904661379659	posterior
22219695.548386283	68142131.47766241	2	draw_280	0.04863820599715396	posterior
22219695.548386283	68142131.47766241	2	draw_281	0.05216530333653447	posterior
22219695.548386283	68142131.47766241	2	draw_282	0.05227326374123688	posterior
22219695.548386283	68142131.47766241	2	draw_283	0.054112135537296754	posterior
22219695.548386283	68142131.47766241	2	draw_284	0.0531110404408316	posterior
22219695.548386283	68142131.47766241	2	draw_285	0.05187962255767482	posterior
22219695.548386283	68142131.47766241	2	draw_286	0.05205113524661309	posterior
22219695.548386283	68142131.47766241	2	draw_287	0.046912630388363075	posterior
22219695.548386283	68142131.47766241	2	draw_288	0.0470991769499569	posterior
22219695.548386283	68142131.47766241	2	draw_289	0.05200722683433105	posterior
22219695.548386283	68142131.47766241	2	draw_290	0.0485832794385906	posterior
22219695.548386283	68142131.47766241	2	draw_291	0.05032846368456926	posterior
22219695.548386283	68142131.47766241	2	draw_292	0.051830191779993005	posterior
22219695.548386283	68142131.47766241	2	draw_293	0.05231473514159418	posterior
22219695.548386283	68142131.47766241	2	draw_294	0.048752299061664964	posterior
22219695.548386283	68142131.47766241	2	draw_295	0.049721358465519866	posterior
22219695.548386283	68142131.47766241	2	draw_296	0.05332798788698028	posterior
22219695.548386283	68142131.47766241	2	draw_297	0.050951034446531665	posterior
22219695.548386283	68142131.47766241	2	draw_298	0.051403126611548285	posterior
22219695.548386283	68142131.47766241	2	draw_299	0.05010035010459886	posterior
22219695.548386283	68142131.47766241	2	draw_300	0.048125914410873605	posterior
22219695.548386283	68142131.47766241	2	draw_301	0.05105385241998214	posterior
22219695.548386283	68142131.47766241	2	draw_302	0.05195793035784515	posterior
22219695.548386283	68142131.47766241	2	draw_303	0.04919541657162495	posterior
22219695.548386283	68142131.47766241	2	draw_304	0.05100442899315976	posterior
22219695.548386283	68142131.47766241	2	draw_305	0.04792506100316649	posterior
22219695.548386283	68142131.47766241	2	draw_306	0.052620096920837856	posterior
22219695.548386283	68142131.47766241	2	draw_307	0.04899703094617261	posterior
22219695.548386283	68142131.47766241	2	draw_308	0.04919917656114428	posterior
22219695.548386283	68142131.47766241	2	draw_309	0.04971167265250155	posterior
22219695.548386283	68142131.47766241	2	draw_310	0.0501904022806711	posterior
22219695.548386283	68142131.47766241	2	draw_311	0.047655685554183064	posterior
22219695.548386283	68142131.47766241	2	draw_312	0.05201634133472669	posterior
22219695.548386283	68142131.47766241	2	draw_313	0.04850772483977717	posterior
22219695.548386283	68142131.47766241	2	draw_314	0.05093630183567852	posterior
22219695.548386283	68142131.47766241	2	draw_315	0.04947201301107275	posterior
22219695.548386283	68142131.47766241	2	draw_316	0.05038461718269138	posterior
22219695.548386283	68142131.47766241	2	draw_317	0.049828078328400686	posterior
22219695.548386283	68142131.47766241	2	draw_318	0.050041319531502836	posterior
22219695.548386283	68142131.47766241	2	draw_319	0.049204864054396086	posterior
22219695.548386283	68142131.47766241	2	draw_320	0.05009584718136695	posterior
22219695.548386283	68142131.47766241	2	draw_321	0.04995094540356337	posterior
22219695.548386283	68142131.47766241	2	draw_322	0.04841131032249625	posterior
22219695.548386283	68142131.47766241	2	draw_323	0.050356338550900596	posterior
22219695.548386283	68142131.47766241	2	draw_324	0.05197174657306826	posterior
22219695.548386283	68142131.47766241	2	draw_325	0.048402363320955176	posterior
22219695.548386283	68142131.47766241	2	draw_326	0.051020051267557404	posterior
22219695.548386283	68142131.47766241	2	draw_327	0.04908562144254061	posterior
22219695.548386283	68142131.47766241	2	draw_328	0.05282919774804939	posterior
22219695.548386283	68142131.47766241	2	draw_329	0.05252246875302207	posterior
22219695.548386283	68142131.47766241	2	draw_330	0.05283786784430898	posterior
22219695.548386283	68142131.47766241	2	draw_331	0.049932367357407643	posterior
22219695.548386283	68142131.47766241	2	draw_332	0.04844685729805058	posterior
22219695.548386283	68142131.47766241	2	draw_333	0.04829696035707533	posterior
22219695.548386283	68142131.47766241	2	draw_334	0.05087915450942873	posterior
22219695.548386283	68142131.47766241	2	draw_335	0.05159025332425805	posterior
22219695.548386283	68142131.47766241	2	draw_336	0.05139592319964844	posterior
22219695.548386283	68142131.47766241	2	draw_337	0.04954930950066327	posterior
22219695.548386283	68142131.47766241	2	draw_338	0.05198702512271225	posterior
22219695.548386283	68142131.47766241	2	draw_339	0.05067360016802052	posterior
22219695.548386283	68142131.47766241	2	draw_340	0.04944183647151238	posterior
22219695.548386283	68142131.47766241	2	draw_341	0.05053795727888909	posterior
22219695.548386283	68142131.47766241	2	draw_342	0.05216880284270674	posterior
22219695.548386283	68142131.47766241	2	draw_343	0.04785220445700906	posterior
22219695.548386283	68142131.47766241	2	draw_344	0.050090744114617336	posterior
22219695.548386283	68142131.47766241	2	draw_345	0.05109079742254623	posterior
22219695.548386283	68142131.47766241	2	draw_346	0.05295360543552498	posterior
22219695.548386283	68142131.47766241	2	draw_347	0.051789043485283494	posterior
22219695.548386283	68142131.47766241	2	draw_348	0.05019808196952764	posterior
22219695.548386283	68142131.47766241	2	draw_349	0.05187934966804605	posterior
22219695.548386283	68142131.47766241	2	draw_350	0.05277839389580782	posterior
22219695.548386283	68142131.47766241	2	draw_351	0.04837740738613982	posterior
22219695.548386283	68142131.47766241	2	draw_352	0.04879249537613844	posterior
22219695.548386283	68142131.47766241	2	draw_353	0.051148529586599566	posterior
22219695.548386283	68142131.47766241	2	draw_354	0.05041108755606329	posterior
22219695.548386283	68142131.47766241	2	draw_355	0.04914290210085794	posterior
22219695.548386283	68142131.47766241	2	draw_356	0.05260549924537758	posterior
22219695.548386283	68142131.47766241	2	draw_357	0.051970047778555815	posterior
22219695.548386283	68142131.47766241	2	draw_358	0.05017675629879226	posterior
22219695.548386283	68142131.47766241	2	draw_359	0.05010728007731118	posterior
22219695.548386283	68142131.47766241	2	draw_360	0.0494462062173861	posterior
22219695.548386283	68142131.47766241	2	draw_361	0.052032220969319185	posterior
22219695.548386283	68142131.47766241	2	draw_362	0.05093726651018156	posterior
22219695.548386283	68142131.47766241	2	draw_363	0.05131073853289788	posterior
22219695.548386283	68142131.47766241	2	draw_364	0.049459692657936885	posterior
22219695.548386283	68142131.47766241	2	draw_365	0.04998996235615564	posterior
22219695.548386283	68142131.47766241	2	draw_366	0.050447872400129344	posterior
22219695.548386283	68142131.47766241	2	draw_367	0.050397264804886106	posterior
22219695.548386283	68142131.47766241	2	draw_368	0.04816696327006193	posterior
22219695.548386283	68142131.47766241	2	draw_369	0.05009401492617746	posterior
22219695.548386283	68142131.47766241	2	draw_370	0.05040290242991151	posterior
22219695.548386283	68142131.47766241	2	draw_371	0.04844807411627545	posterior
22219695.548386283	68142131.47766241	2	draw_372	0.05003118009554838	posterior
22219695.548386283	68142131.47766241	2	draw_373	0.05096086250463906	posterior
22219695.548386283	68142131.47766241	2	draw_374	0.05086625778677914	posterior
22219695.548386283	68142131.47766241	2	draw_375	0.050808475366678985	posterior
22219695.548386283	68142131.47766241	2	draw_376	0.0499513345742538	posterior
22219695.548386283	68142131.47766241	2	draw_377	0.0510217899349355	posterior
22219695.548386283	68142131.47766241	2	draw_378	0.049453512411196714	posterior
22219695.548386283	68142131.47766241	2	draw_379	0.04978547490579308	posterior
22219695.548386283	68142131.47766241	2	draw_380	0.04897368578478112	posterior
22219695.548386283	68142131.47766241	2	draw_381	0.053683873995807194	posterior
22219695.548386283	68142131.47766241	2	draw_382	0.049884343913904686	posterior
22219695.548386283	68142131.47766241	2	draw_383	0.05185858448935584	posterior
22219695.548386283	68142131.47766241	2	draw_384	0.05058742865277107	posterior
22219695.548386283	68142131.47766241	2	draw_385	0.0510082173190234	posterior
22219695.548386283	68142131.47766241	2	draw_386	0.054964630058126136	posterior
22219695.548386283	68142131.47766241	2	draw_387	0.052476247924129665	posterior
22219695.548386283	68142131.47766241	2	draw_388	0.04997543737546117	posterior
22219695.548386283	68142131.47766241	2	draw_389	0.051917522165089804	posterior
22219695.548386283	68142131.47766241	2	draw_390	0.05059656952559951	posterior
22219695.548386283	68142131.47766241	2	draw_391	0.05054182361287742	posterior
22219695.548386283	68142131.47766241	2	draw_392	0.050202109608479734	posterior
22219695.548386283	68142131.47766241	2	draw_393	0.051710967356906126	posterior
22219695.548386283	68142131.47766241	2	draw_394	0.05149853535120902	posterior
22219695.548386283	68142131.47766241	2	draw_395	0.04772907731860345	posterior
22219695.548386283	68142131.47766241	2	draw_396	0.050529160678534725	posterior
22219695.548386283	68142131.47766241	2	draw_397	0.04966989013328985	posterior
22219695.548386283	68142131.47766241	2	draw_398	0.04892707959020746	posterior
22219695.548386283	68142131.47766241	2	draw_399	0.05026118579965807	posterior
22219695.548386283	68142131.47766241	2	draw_400	0.05106572504319655	posterior
22219695.548386283	68142131.47766241	2	draw_401	0.05293571010037154	posterior
22219695.548386283	68142131.47766241	2	draw_402	0.04962647641917644	posterior
22219695.548386283	68142131.47766241	2	draw_403	0.05103676435495693	posterior
22219695.548386283	68142131.47766241	2	draw_404	0.04883637562840359	posterior
22219695.548386283	68142131.47766241	2	draw_405	0.052728762160463793	posterior
22219695.548386283	68142131.47766241	2	draw_406	0.05016260636309698	posterior
22219695.548386283	68142131.47766241	2	draw_407	0.052986867096268375	posterior
22219695.548386283	68142131.47766241	2	draw_408	0.04925634355789509	posterior
22219695.548386283	68142131.47766241	2	draw_409	0.048563389997242266	posterior
22219695.548386283	68142131.47766241	2	draw_410	0.050069733135846256	posterior
22219695.548386283	68142131.47766241	2	draw_411	0.05242838004109946	posterior
22219695.548386283	68142131.47766241	2	draw_412	0.05105570869190722	posterior
22219695.548386283	68142131.47766241	2	draw_413	0.05143668040173153	posterior
22219695.548386283	68142131.47766241	2	draw_414	0.05245500608812542	posterior
22219695.548386283	68142131.47766241	2	draw_415	0.05095136386810325	posterior
22219695.548386283	68142131.47766241	2	draw_416	0.05040210491885779	posterior
22219695.548386283	68142131.47766241	2	draw_417	0.05125075224970015	posterior
22219695.548386283	68142131.47766241	2	draw_418	0.049693726857688296	posterior
22219695.548386283	68142131.47766241	2	draw_419	0.052378953758373585	posterior
22219695.548386283	68142131.47766241	2	draw_420	0.051926108216924095	posterior
22219695.548386283	68142131.47766241	2	draw_421	0.05006583786475214	posterior
22219695.548386283	68142131.47766241	2	draw_422	0.05026787453709423	posterior
22219695.548386283	68142131.47766241	2	draw_423	0.05041796050023934	posterior
22219695.548386283	68142131.47766241	2	draw_424	0.05166539996804441	posterior
22219695.548386283	68142131.47766241	2	draw_425	0.05418932846926391	posterior
22219695.548386283	68142131.47766241	2	draw_426	0.05316216606849732	posterior
22219695.548386283	68142131.47766241	2	draw_427	0.05320891694942716	posterior
22219695.548386283	68142131.47766241	2	draw_428	0.05515852736711638	posterior
22219695.548386283	68142131.47766241	2	draw_429	0.050967645590391505	posterior
22219695.548386283	68142131.47766241	2	draw_430	0.05184276463142018	posterior
22219695.548386283	68142131.47766241	2	draw_431	0.04852270323854736	posterior
22219695.548386283	68142131.47766241	2	draw_432	0.04899738119517725	posterior
22219695.548386283	68142131.47766241	2	draw_433	0.0516063130384391	posterior
22219695.548386283	68142131.47766241	2	draw_434	0.0516060267430116	posterior
22219695.548386283	68142131.47766241	2	draw_435	0.05287136269697007	posterior
22219695.548386283	68142131.47766241	2	draw_436	0.05035968611696355	posterior
22219695.548386283	68142131.47766241	2	draw_437	0.0495711485732906	posterior
22219695.548386283	68142131.47766241	2	draw_438	0.049377986034790274	posterior
22219695.548386283	68142131.47766241	2	draw_439	0.04977810148028745	posterior
22219695.548386283	68142131.47766241	2	draw_440	0.04914355368025626	posterior
22219695.548386283	68142131.47766241	2	draw_441	0.04997518877648127	posterior
22219695.548386283	68142131.47766241	2	draw_442	0.047609153061676845	posterior
22219695.548386283	68142131.47766241	2	draw_443	0.048685531510107606	posterior
22219695.548386283	68142131.47766241	2	draw_444	0.052638894205277065	posterior
22219695.548386283	68142131.47766241	2	draw_445	0.04904090488902551	posterior
22219695.548386283	68142131.47766241	2	draw_446	0.05158160023076515	posterior
22219695.548386283	68142131.47766241	2	draw_447	0.04812192682837308	posterior
22219695.548386283	68142131.47766241	2	draw_448	0.05012831967574222	posterior
22219695.548386283	68142131.47766241	2	draw_449	0.05005837681956319	posterior
22219695.548386283	68142131.47766241	2	draw_450	0.049850708818536385	posterior
22219695.548386283	68142131.47766241	2	draw_451	0.04991318222947109	posterior
22219695.548386283	68142131.47766241	2	draw_452	0.051337968942452225	posterior
22219695.548386283	68142131.47766241	2	draw_453	0.04876055549424053	posterior
22219695.548386283	68142131.47766241	2	draw_454	0.05119204549038964	posterior
22219695.548386283	68142131.47766241	2	draw_455	0.050914841105915085	posterior
22219695.548386283	68142131.47766241	2	draw_456	0.0487452813928221	posterior
22219695.548386283	68142131.47766241	2	draw_457	0.050928181154906195	posterior
22219695.548386283	68142131.47766241	2	draw_458	0.04969574111082265	posterior
22219695.548386283	68142131.47766241	2	draw_459	0.052647002645004756	posterior
22219695.548386283	68142131.47766241	2	draw_460	0.051258980381091904	posterior
22219695.548386283	68142131.47766241	2	draw_461	0.05017315757309646	posterior
22219695.548386283	68142131.47766241	2	draw_462	0.049296856127803164	posterior
22219695.548386283	68142131.47766241	2	draw_463	0.05143239854589148	posterior
22219695.548386283	68142131.47766241	2	draw_464	0.04871820054961485	posterior
22219695.548386283	68142131.47766241	2	draw_465	0.050036969159210944	posterior
22219695.548386283	68142131.47766241	2	draw_466	0.04821557882415769	posterior
22219695.548386283	68142131.47766241	2	draw_467	0.05282956784620927	posterior
22219695.548386283	68142131.47766241	2	draw_468	0.05190661347310258	posterior
22219695.548386283	68142131.47766241	2	draw_469	0.051158785275922956	posterior
22219695.548386283	68142131.47766241	2	draw_470	0.05129866163628208	posterior
22219695.548386283	68142131.47766241	2	draw_471	0.05075050831172701	posterior
22219695.548386283	68142131.47766241	2	draw_472	0.050295879024616894	posterior
22219695.548386283	68142131.47766241	2	draw_473	0.05215624735950788	posterior
22219695.548386283	68142131.47766241	2	draw_474	0.05157111578901227	posterior
22219695.548386283	68142131.47766241	2	draw_475	0.04991209745061415	posterior
22219695.548386283	68142131.47766241	2	draw_476	0.049409120932873855	posterior
22219695.548386283	68142131.47766241	2	draw_477	0.048142034950015705	posterior
22219695.548386283	68142131.47766241	2	draw_478	0.0496383636755338	posterior
22219695.548386283	68142131.47766241	2	draw_479	0.049473761659444095	posterior
22219695.548386283	68142131.47766241	2	draw_480	0.05051023894070318	posterior
22219695.548386283	68142131.47766241	2	draw_481	0.051081890299185854	posterior
22219695.548386283	68142131.47766241	2	draw_482	0.050543081503189355	posterior
22219695.548386283	68142131.47766241	2	draw_483	0.05230180852054717	posterior
22219695.548386283	68142131.47766241	2	draw_484	0.05193251488452939	posterior
22219695.548386283	68142131.47766241	2	draw_485	0.05118990267918263	posterior
22219695.548386283	68142131.47766241	2	draw_486	0.05307759596766048	posterior
22219695.548386283	68142131.47766241	2	draw_487	0.04900068656047598	posterior
22219695.548386283	68142131.47766241	2	draw_488	0.04927745391194244	posterior
22219695.548386283	68142131.47766241	2	draw_489	0.050297175614566786	posterior
22219695.548386283	68142131.47766241	2	draw_490	0.04971713065293307	posterior
22219695.548386283	68142131.47766241	2	draw_491	0.05053201838330934	posterior
22219695.548386283	68142131.47766241	2	draw_492	0.05111979373252759	posterior
22219695.548386283	68142131.47766241	2	draw_493	0.050442718428179184	posterior
22219695.548386283	68142131.47766241	2	draw_494	0.04925213785682628	posterior
22219695.548386283	68142131.47766241	2	draw_495	0.052730249869957405	posterior
22219695.548386283	68142131.47766241	2	draw_496	0.05016756207983795	posterior
22219695.548386283	68142131.47766241	2	draw_497	0.05306484134051253	posterior
22219695.548386283	68142131.47766241	2	draw_498	0.049468649243718736	posterior
22219695.548386283	68142131.47766241	2	draw_499	0.05136278524676285	posterior
22219695.548386283	68142131.47766241	2	draw_500	0.04972287224467267	posterior
22219695.548386283	68142131.47766241	2	draw_501	0.05103624408765176	posterior
22219695.548386283	68142131.47766241	2	draw_502	0.050480230680812505	posterior
22219695.548386283	68142131.47766241	2	draw_503	0.05190455888345063	posterior
22219695.548386283	68142131.47766241	2	draw_504	0.050282805715346456	posterior
22219695.548386283	68142131.47766241	2	draw_505	0.04994132297400939	posterior
22219695.548386283	68142131.47766241	2	draw_506	0.049424245317992464	posterior
22219695.548386283	68142131.47766241	2	draw_507	0.049287258454008255	posterior
22219695.548386283	68142131.47766241	2	draw_508	0.05118407465242292	posterior
22219695.548386283	68142131.47766241	2	draw_509	0.05122839374713704	posterior
22219695.548386283	68142131.47766241	2	draw_510	0.04889570660487727	posterior
22219695.548386283	68142131.47766241	2	draw_511	0.04966988516790877	posterior
22219695.548386283	68142131.47766241	2	draw_512	0.050872684905608916	posterior
22219695.548386283	68142131.47766241	2	draw_513	0.05358911930900278	posterior
22219695.548386283	68142131.47766241	2	draw_514	0.05072990348401164	posterior
22219695.548386283	68142131.47766241	2	draw_515	0.05028738523261717	posterior
22219695.548386283	68142131.47766241	2	draw_516	0.05054927592831545	posterior
22219695.548386283	68142131.47766241	2	draw_517	0.04949909081826975	posterior
22219695.548386283	68142131.47766241	2	draw_518	0.0489388931077264	posterior
22219695.548386283	68142131.47766241	2	draw_519	0.050429062330430346	posterior
22219695.548386283	68142131.47766241	2	draw_520	0.051482553224718404	posterior
22219695.548386283	68142131.47766241	2	draw_521	0.052068743415253485	posterior
22219695.548386283	68142131.47766241	2	draw_522	0.0496235632401992	posterior
22219695.548386283	68142131.47766241	2	draw_523	0.05332665844855772	posterior
22219695.548386283	68142131.47766241	2	draw_524	0.05254988240375261	posterior
22219695.548386283	68142131.47766241	2	draw_525	0.051970835473270416	posterior
22219695.548386283	68142131.47766241	2	draw_526	0.051305107579615455	posterior
22219695.548386283	68142131.47766241	2	draw_527	0.05240453774210031	posterior
22219695.548386283	68142131.47766241	2	draw_528	0.05014355909253309	posterior
22219695.548386283	68142131.47766241	2	draw_529	0.04711075057036961	posterior
22219695.548386283	68142131.47766241	2	draw_530	0.04633592323987638	posterior
22219695.548386283	68142131.47766241	2	draw_531	0.0522548559854506	posterior
22219695.548386283	68142131.47766241	2	draw_532	0.04898008454943533	posterior
22219695.548386283	68142131.47766241	2	draw_533	0.04941381528894596	posterior
22219695.548386283	68142131.47766241	2	draw_534	0.05190097989395407	posterior
22219695.548386283	68142131.47766241	2	draw_535	0.051049157524925656	posterior
22219695.548386283	68142131.47766241	2	draw_536	0.05188886172415412	posterior
22219695.548386283	68142131.47766241	2	draw_537	0.05196932864160221	posterior
22219695.548386283	68142131.47766241	2	draw_538	0.05114021842521597	posterior
22219695.548386283	68142131.47766241	2	draw_539	0.05064460492333296	posterior
22219695.548386283	68142131.47766241	2	draw_540	0.052246703050625926	posterior
22219695.548386283	68142131.47766241	2	draw_541	0.05052877673162293	posterior
22219695.548386283	68142131.47766241	2	draw_542	0.04984259369700039	posterior
22219695.548386283	68142131.47766241	2	draw_543	0.05258538357654824	posterior
22219695.548386283	68142131.47766241	2	draw_544	0.051145143216064864	posterior
22219695.548386283	68142131.47766241	2	draw_545	0.04797209705087011	posterior
22219695.548386283	68142131.47766241	2	draw_546	0.051794670102419026	posterior
22219695.548386283	68142131.47766241	2	draw_547	0.04915169601107467	posterior
22219695.548386283	68142131.47766241	2	draw_548	0.04877858344083865	posterior
22219695.548386283	68142131.47766241	2	draw_549	0.048443137054830256	posterior
22219695.548386283	68142131.47766241	2	draw_550	0.04964787414745941	posterior
22219695.548386283	68142131.47766241	2	draw_551	0.051852850381945585	posterior
22219695.548386283	68142131.47766241	2	draw_552	0.049918280615352535	posterior
22219695.548386283	68142131.47766241	2	draw_553	0.052251803335795724	posterior
22219695.548386283	68142131.47766241	2	draw_554	0.050738885733868394	posterior
22219695.548386283	68142131.47766241	2	draw_555	0.05067681893966301	posterior
22219695.548386283	68142131.47766241	2	draw_556	0.05042395892599704	posterior
22219695.548386283	68142131.47766241	2	draw_557	0.05037393960454633	posterior
22219695.548386283	68142131.47766241	2	draw_558	0.049458616168661707	posterior
22219695.548386283	68142131.47766241	2	draw_559	0.048205055659976404	posterior
22219695.548386283	68142131.47766241	2	draw_560	0.04883835892502293	posterior
22219695.548386283	68142131.47766241	2	draw_561	0.051686416175976066	posterior
22219695.548386283	68142131.47766241	2	draw_562	0.050041221901718586	posterior
22219695.548386283	68142131.47766241	2	draw_563	0.05149290826180628	posterior
22219695.548386283	68142131.47766241	2	draw_564	0.04773634346432755	posterior
22219695.548386283	68142131.47766241	2	draw_565	0.04886112579482072	posterior
22219695.548386283	68142131.47766241	2	draw_566	0.04991690376779476	posterior
22219695.548386283	68142131.47766241	2	draw_567	0.049881312078661894	posterior
22219695.548386283	68142131.47766241	2	draw_568	0.04738977178739338	posterior
22219695.548386283	68142131.47766241	2	draw_569	0.05145255251309361	posterior
22219695.548386283	68142131.47766241	2	draw_570	0.052255544587237045	posterior
22219695.548386283	68142131.47766241	2	draw_571	0.0506529652881673	posterior
22219695.548386283	68142131.47766241	2	draw_572	0.050703182914110016	posterior
22219695.548386283	68142131.47766241	2	draw_573	0.054123950646994025	posterior
22219695.548386283	68142131.47766241	2	draw_574	0.05028597789696917	posterior
22219695.548386283	68142131.47766241	2	draw_575	0.05090551101567838	posterior
22219695.548386283	68142131.47766241	2	draw_576	0.05086493718673074	posterior
22219695.548386283	68142131.47766241	2	draw_577	0.05043072569745786	posterior
22219695.548386283	68142131.47766241	2	draw_578	0.05029574676714047	posterior
22219695.548386283	68142131.47766241	2	draw_579	0.052948321810195084	posterior
22219695.548386283	68142131.47766241	2	draw_580	0.050257015988764	posterior
22219695.548386283	68142131.47766241	2	draw_581	0.05152277897041964	posterior
22219695.548386283	68142131.47766241	2	draw_582	0.049316327120520365	posterior
22219695.548386283	68142131.47766241	2	draw_583	0.05123005214990629	posterior
22219695.548386283	68142131.47766241	2	draw_584	0.05182583051209115	posterior
22219695.548386283	68142131.47766241	2	draw_585	0.05057542796367515	posterior
22219695.548386283	68142131.47766241	2	draw_586	0.05071726738848203	posterior
22219695.548386283	68142131.47766241	2	draw_587	0.05002618730403536	posterior
22219695.548386283	68142131.47766241	2	draw_588	0.051466542140966	posterior
22219695.548386283	68142131.47766241	2	draw_589	0.050285901116701684	posterior
22219695.548386283	68142131.47766241	2	draw_590	0.0502374619159145	posterior
22219695.548386283	68142131.47766241	2	draw_591	0.05185350692463465	posterior
22219695.548386283	68142131.47766241	2	draw_592	0.05170447089444871	posterior
22219695.548386283	68142131.47766241	2	draw_593	0.049879888743417714	posterior
22219695.548386283	68142131.47766241	2	draw_594	0.048828609972393563	posterior
22219695.548386283	68142131.47766241	2	draw_595	0.04993477439100023	posterior
22219695.548386283	68142131.47766241	2	draw_596	0.052436558893596726	posterior
22219695.548386283	68142131.47766241	2	draw_597	0.05197127601006175	posterior
22219695.548386283	68142131.47766241	2	draw_598	0.05285489157046993	posterior
22219695.548386283	68142131.47766241	2	draw_599	0.050810743713424596	posterior
22219695.548386283	68142131.47766241	2	draw_600	0.04889885246436759	posterior
22219695.548386283	68142131.47766241	2	draw_601	0.0471099700609607	posterior
22219695.548386283	68142131.47766241	2	draw_602	0.052209934873144744	posterior
22219695.548386283	68142131.47766241	2	draw_603	0.04850732891423862	posterior
22219695.548386283	68142131.47766241	2	draw_604	0.04978858664039798	posterior
22219695.548386283	68142131.47766241	2	draw_605	0.05058283069598239	posterior
22219695.548386283	68142131.47766241	2	draw_606	0.04993506629730676	posterior
22219695.548386283	68142131.47766241	2	draw_607	0.05061685864333585	posterior
22219695.548386283	68142131.47766241	2	draw_608	0.051865444669208206	posterior
22219695.548386283	68142131.47766241	2	draw_609	0.050324804939507146	posterior
22219695.548386283	68142131.47766241	2	draw_610	0.052144344938545695	posterior
22219695.548386283	68142131.47766241	2	draw_611	0.05126418983414382	posterior
22219695.548386283	68142131.47766241	2	draw_612	0.05099753546704977	posterior
22219695.548386283	68142131.47766241	2	draw_613	0.0525880080571411	posterior
22219695.548386283	68142131.47766241	2	draw_614	0.05107044812021722	posterior
22219695.548386283	68142131.47766241	2	draw_615	0.048180182470825506	posterior
22219695.548386283	68142131.47766241	2	draw_616	0.04840796723701136	posterior
22219695.548386283	68142131.47766241	2	draw_617	0.050473325756981324	posterior
22219695.548386283	68142131.47766241	2	draw_618	0.05373580970444509	posterior
22219695.548386283	68142131.47766241	2	draw_619	0.04883858218155196	posterior
22219695.548386283	68142131.47766241	2	draw_620	0.05065821392355538	posterior
22219695.548386283	68142131.47766241	2	draw_621	0.05095838560125377	posterior
22219695.548386283	68142131.47766241	2	draw_622	0.04979245614937074	posterior
22219695.548386283	68142131.47766241	2	draw_623	0.04795347742506871	posterior
22219695.548386283	68142131.47766241	2	draw_624	0.048214534692673734	posterior
22219695.548386283	68142131.47766241	2	draw_625	0.04929835502665348	posterior
22219695.548386283	68142131.47766241	2	draw_626	0.05171358301959285	posterior
22219695.548386283	68142131.47766241	2	draw_627	0.05196105695410082	posterior
22219695.548386283	68142131.47766241	2	draw_628	0.051356970425232185	posterior
22219695.548386283	68142131.47766241	2	draw_629	0.05017724436788113	posterior
22219695.548386283	68142131.47766241	2	draw_630	0.04931459557450981	posterior
22219695.548386283	68142131.47766241	2	draw_631	0.051198797852459385	posterior
22219695.548386283	68142131.47766241	2	draw_632	0.04797301585873972	posterior
22219695.548386283	68142131.47766241	2	draw_633	0.05040870785468874	posterior
22219695.548386283	68142131.47766241	2	draw_634	0.05264240771053391	posterior
22219695.548386283	68142131.47766241	2	draw_635	0.048378767951709756	posterior
22219695.548386283	68142131.47766241	2	draw_636	0.051237773184376605	posterior
22219695.548386283	68142131.47766241	2	draw_637	0.05113630903394244	posterior
22219695.548386283	68142131.47766241	2	draw_638	0.049147636829712994	posterior
22219695.548386283	68142131.47766241	2	draw_639	0.05343989815698454	posterior
22219695.548386283	68142131.47766241	2	draw_640	0.05080342971321824	posterior
22219695.548386283	68142131.47766241	2	draw_641	0.049360393251451425	posterior
22219695.548386283	68142131.47766241	2	draw_642	0.05257612408391308	posterior
22219695.548386283	68142131.47766241	2	draw_643	0.050539504526340484	posterior
22219695.548386283	68142131.47766241	2	draw_644	0.04942890896996626	posterior
22219695.548386283	68142131.47766241	2	draw_645	0.05142411593839091	posterior
22219695.548386283	68142131.47766241	2	draw_646	0.05139741966998986	posterior
22219695.548386283	68142131.47766241	2	draw_647	0.05212192078408777	posterior
22219695.548386283	68142131.47766241	2	draw_648	0.052137206403410526	posterior
22219695.548386283	68142131.47766241	2	draw_649	0.05126220330020197	posterior
22219695.548386283	68142131.47766241	2	draw_650	0.05007292292006496	posterior
22219695.548386283	68142131.47766241	2	draw_651	0.0520448490345017	posterior
22219695.548386283	68142131.47766241	2	draw_652	0.0530036230129933	posterior
22219695.548386283	68142131.47766241	2	draw_653	0.050335918061593016	posterior
22219695.548386283	68142131.47766241	2	draw_654	0.05088915907903642	posterior
22219695.548386283	68142131.47766241	2	draw_655	0.05045341588149164	posterior
22219695.548386283	68142131.47766241	2	draw_656	0.051624395519354195	posterior
22219695.548386283	68142131.47766241	2	draw_657	0.05220782675294949	posterior
22219695.548386283	68142131.47766241	2	draw_658	0.04767972824431883	posterior
22219695.548386283	68142131.47766241	2	draw_659	0.05053245428455865	posterior
22219695.548386283	68142131.47766241	2	draw_660	0.04807130284440965	posterior
22219695.548386283	68142131.47766241	2	draw_661	0.0497226202012719	posterior
22219695.548386283	68142131.47766241	2	draw_662	0.05058747612248264	posterior
22219695.548386283	68142131.47766241	2	draw_663	0.049343027485733285	posterior
22219695.548386283	68142131.47766241	2	draw_664	0.0494039473192301	posterior
22219695.548386283	68142131.47766241	2	draw_665	0.05264880935164232	posterior
22219695.548386283	68142131.47766241	2	draw_666	0.0517118082433898	posterior
22219695.548386283	68142131.47766241	2	draw_667	0.049020732524652486	posterior
22219695.548386283	68142131.47766241	2	draw_668	0.05331993630180094	posterior
22219695.548386283	68142131.47766241	2	draw_669	0.050026786243358615	posterior
22219695.548386283	68142131.47766241	2	draw_670	0.05049456043521634	posterior
22219695.548386283	68142131.47766241	2	draw_671	0.05217152971247904	posterior
22219695.548386283	68142131.47766241	2	draw_672	0.04918129860577024	posterior
22219695.548386283	68142131.47766241	2	draw_673	0.05203183067378722	posterior
22219695.548386283	68142131.47766241	2	draw_674	0.0514571037236275	posterior
22219695.548386283	68142131.47766241	2	draw_675	0.049653109922890536	posterior
22219695.548386283	68142131.47766241	2	draw_676	0.04923429476155737	posterior
22219695.548386283	68142131.47766241	2	draw_677	0.05040031305626606	posterior
22219695.548386283	68142131.47766241	2	draw_678	0.05033485948150187	posterior
22219695.548386283	68142131.47766241	2	draw_679	0.05016603699246694	posterior
22219695.548386283	68142131.47766241	2	draw_680	0.05239504110630683	posterior
22219695.548386283	68142131.47766241	2	draw_681	0.05170570553245761	posterior
22219695.548386283	68142131.47766241	2	draw_682	0.05138869857380865	posterior
22219695.548386283	68142131.47766241	2	draw_683	0.048713547604805396	posterior
22219695.548386283	68142131.47766241	2	draw_684	0.05159360885798113	posterior
22219695.548386283	68142131.47766241	2	draw_685	0.04882483663926037	posterior
22219695.548386283	68142131.47766241	2	draw_686	0.05280423391932648	posterior
22219695.548386283	68142131.47766241	2	draw_687	0.05077376201471963	posterior
22219695.548386283	68142131.47766241	2	draw_688	0.050668871618789996	posterior
22219695.548386283	68142131.47766241	2	draw_689	0.04860992914442053	posterior
22219695.548386283	68142131.47766241	2	draw_690	0.05015111905120944	posterior
22219695.548386283	68142131.47766241	2	draw_691	0.05228580615317276	posterior
22219695.548386283	68142131.47766241	2	draw_692	0.05194341774520876	posterior
22219695.548386283	68142131.47766241	2	draw_693	0.05078654825692325	posterior
22219695.548386283	68142131.47766241	2	draw_694	0.0493126758665203	posterior
22219695.548386283	68142131.47766241	2	draw_695	0.05227790783738865	posterior
22219695.548386283	68142131.47766241	2	draw_696	0.04774634306138739	posterior
22219695.548386283	68142131.47766241	2	draw_697	0.05542640017373952	posterior
22219695.548386283	68142131.47766241	2	draw_698	0.05059099738750224	posterior
22219695.548386283	68142131.47766241	2	draw_699	0.047472279401726034	posterior
22219695.548386283	68142131.47766241	2	draw_700	0.049296276347692736	posterior
22219695.548386283	68142131.47766241	2	draw_701	0.051800350384641626	posterior
22219695.548386283	68142131.47766241	2	draw_702	0.05115796008533672	posterior
22219695.548386283	68142131.47766241	2	draw_703	0.04945479354804122	posterior
22219695.548386283	68142131.47766241	2	draw_704	0.052616357965457085	posterior
22219695.548386283	68142131.47766241	2	draw_705	0.04997288515752323	posterior
22219695.548386283	68142131.47766241	2	draw_706	0.04895093826674765	posterior
22219695.548386283	68142131.47766241	2	draw_707	0.05003633808455371	posterior
22219695.548386283	68142131.47766241	2	draw_708	0.05271843680879438	posterior
22219695.548386283	68142131.47766241	2	draw_709	0.05187821026410472	posterior
22219695.548386283	68142131.47766241	2	draw_710	0.05116858360008663	posterior
22219695.548386283	68142131.47766241	2	draw_711	0.05029146592176233	posterior
22219695.548386283	68142131.47766241	2	draw_712	0.0516406370576721	posterior
22219695.548386283	68142131.47766241	2	draw_713	0.052383343087703454	posterior
22219695.548386283	68142131.47766241	2	draw_714	0.05012396025667064	posterior
22219695.548386283	68142131.47766241	2	draw_715	0.0502788428718964	posterior
22219695.548386283	68142131.47766241	2	draw_716	0.04962678032962113	posterior
22219695.548386283	68142131.47766241	2	draw_717	0.04932445242237981	posterior
22219695.548386283	68142131.47766241	2	draw_718	0.05142659723863485	posterior
22219695.548386283	68142131.47766241	2	draw_719	0.05013965083097984	posterior
22219695.548386283	68142131.47766241	2	draw_720	0.04977158289421554	posterior
22219695.548386283	68142131.47766241	2	draw_721	0.04885128292110861	posterior
22219695.548386283	68142131.47766241	2	draw_722	0.05003191282402886	posterior
22219695.548386283	68142131.47766241	2	draw_723	0.04948073539379709	posterior
22219695.548386283	68142131.47766241	2	draw_724	0.05206362873762952	posterior
22219695.548386283	68142131.47766241	2	draw_725	0.04959591077544137	posterior
22219695.548386283	68142131.47766241	2	draw_726	0.049615183862615424	posterior
22219695.548386283	68142131.47766241	2	draw_727	0.051878885089433995	posterior
22219695.548386283	68142131.47766241	2	draw_728	0.05030640255765586	posterior
22219695.548386283	68142131.47766241	2	draw_729	0.050530897612265355	posterior
22219695.548386283	68142131.47766241	2	draw_730	0.04991944638252575	posterior
22219695.548386283	68142131.47766241	2	draw_731	0.050894649760413566	posterior
22219695.548386283	68142131.47766241	2	draw_732	0.05172288541237992	posterior
22219695.548386283	68142131.47766241	2	draw_733	0.05188827250545337	posterior
22219695.548386283	68142131.47766241	2	draw_734	0.052995163466382875	posterior
22219695.548386283	68142131.47766241	2	draw_735	0.049575402897311424	posterior
22219695.548386283	68142131.47766241	2	draw_736	0.05006380833248842	posterior
22219695.548386283	68142131.47766241	2	draw_737	0.04916108308752204	posterior
22219695.548386283	68142131.47766241	2	draw_738	0.05090012156133299	posterior
22219695.548386283	68142131.47766241	2	draw_739	0.05318487516496493	posterior
22219695.548386283	68142131.47766241	2	draw_740	0.050047020964798065	posterior
22219695.548386283	68142131.47766241	2	draw_741	0.04897035085091803	posterior
22219695.548386283	68142131.47766241	2	draw_742	0.05059840428519614	posterior
22219695.548386283	68142131.47766241	2	draw_743	0.048555729967616694	posterior
22219695.548386283	68142131.47766241	2	draw_744	0.048040659705698215	posterior
22219695.548386283	68142131.47766241	2	draw_745	0.04820536068211726	posterior
22219695.548386283	68142131.47766241	2	draw_746	0.051074821937861586	posterior
22219695.548386283	68142131.47766241	2	draw_747	0.05132666780945483	posterior
22219695.548386283	68142131.47766241	2	draw_748	0.04976647189681813	posterior
22219695.548386283	68142131.47766241	2	draw_749	0.04895671524190309	posterior
22219695.548386283	68142131.47766241	2	draw_750	0.04959199768792745	posterior
22219695.548386283	68142131.47766241	2	draw_751	0.050424612217777665	posterior
22219695.548386283	68142131.47766241	2	draw_752	0.05281033787570113	posterior
22219695.548386283	68142131.47766241	2	draw_753	0.052895758264628744	posterior
22219695.548386283	68142131.47766241	2	draw_754	0.05165463067445921	posterior
22219695.548386283	68142131.47766241	2	draw_755	0.051352938453583075	posterior
22219695.548386283	68142131.47766241	2	draw_756	0.050778683787118695	posterior
22219695.548386283	68142131.47766241	2	draw_757	0.05056298471679658	posterior
22219695.548386283	68142131.47766241	2	draw_758	0.050344659880847034	posterior
22219695.548386283	68142131.47766241	2	draw_759	0.05192348178451616	posterior
22219695.548386283	68142131.47766241	2	draw_760	0.04674434999520679	posterior
22219695.548386283	68142131.47766241	2	draw_761	0.04988980425421265	posterior
22219695.548386283	68142131.47766241	2	draw_762	0.046192617806464255	posterior
22219695.548386283	68142131.47766241	2	draw_763	0.04819412605346952	posterior
22219695.548386283	68142131.47766241	2	draw_764	0.05041455662889441	posterior
22219695.548386283	68142131.47766241	2	draw_765	0.05077963156296038	posterior
22219695.548386283	68142131.47766241	2	draw_766	0.05157154588773591	posterior
22219695.548386283	68142131.47766241	2	draw_767	0.051840785781687826	posterior
22219695.548386283	68142131.47766241	2	draw_768	0.04980362193339019	posterior
22219695.548386283	68142131.47766241	2	draw_769	0.05027868336248832	posterior
22219695.548386283	68142131.47766241	2	draw_770	0.049352508644481326	posterior
22219695.548386283	68142131.47766241	2	draw_771	0.04824584084112364	posterior
22219695.548386283	68142131.47766241	2	draw_772	0.05261597595360831	posterior
22219695.548386283	68142131.47766241	2	draw_773	0.04909278521046545	posterior
22219695.548386283	68142131.47766241	2	draw_774	0.05159109184965481	posterior
22219695.548386283	68142131.47766241	2	draw_775	0.05216778839173037	posterior
22219695.548386283	68142131.47766241	2	draw_776	0.04889984705535215	posterior
22219695.548386283	68142131.47766241	2	draw_777	0.04937406537806977	posterior
22219695.548386283	68142131.47766241	2	draw_778	0.05262861600202446	posterior
22219695.548386283	68142131.47766241	2	draw_779	0.049501846003551765	posterior
22219695.548386283	68142131.47766241	2	draw_780	0.050409828514441195	posterior
22219695.548386283	68142131.47766241	2	draw_781	0.047227615681414606	posterior
22219695.548386283	68142131.47766241	2	draw_782	0.05097811783897638	posterior
22219695.548386283	68142131.47766241	2	draw_783	0.05005980970850434	posterior
22219695.548386283	68142131.47766241	2	draw_784	0.0504240626212448	posterior
22219695.548386283	68142131.47766241	2	draw_785	0.04895831945210632	posterior
22219695.548386283	68142131.47766241	2	draw_786	0.05017389797664543	posterior
22219695.548386283	68142131.47766241	2	draw_787	0.04924032456369625	posterior
22219695.548386283	68142131.47766241	2	draw_788	0.04927485472998024	posterior
22219695.548386283	68142131.47766241	2	draw_789	0.051743048384916064	posterior
22219695.548386283	68142131.47766241	2	draw_790	0.05016302820486855	posterior
22219695.548386283	68142131.47766241	2	draw_791	0.04964839144243394	posterior
22219695.548386283	68142131.47766241	2	draw_792	0.05111915055073593	posterior
22219695.548386283	68142131.47766241	2	draw_793	0.04907729764962781	posterior
22219695.548386283	68142131.47766241	2	draw_794	0.049799939624734245	posterior
22219695.548386283	68142131.47766241	2	draw_795	0.04942997001791288	posterior
22219695.548386283	68142131.47766241	2	draw_796	0.04875190817466336	posterior
22219695.548386283	68142131.47766241	2	draw_797	0.05062361333570461	posterior
22219695.548386283	68142131.47766241	2	draw_798	0.04835886201029109	posterior
22219695.548386283	68142131.47766241	2	draw_799	0.048671328905779174	posterior
22219695.548386283	68142131.47766241	2	draw_800	0.0494758918349126	posterior
22219695.548386283	68142131.47766241	2	draw_801	0.04853496620061622	posterior
22219695.548386283	68142131.47766241	2	draw_802	0.0516587942919601	posterior
22219695.548386283	68142131.47766241	2	draw_803	0.053644718423526354	posterior
22219695.548386283	68142131.47766241	2	draw_804	0.05145737157512999	posterior
22219695.548386283	68142131.47766241	2	draw_805	0.050024437554516604	posterior
22219695.548386283	68142131.47766241	2	draw_806	0.05000224644621284	posterior
22219695.548386283	68142131.47766241	2	draw_807	0.050833095497615874	posterior
22219695.548386283	68142131.47766241	2	draw_808	0.04983879842217627	posterior
22219695.548386283	68142131.47766241	2	draw_809	0.04995643550933191	posterior
22219695.548386283	68142131.47766241	2	draw_810	0.048960004295751466	posterior
22219695.548386283	68142131.47766241	2	draw_811	0.05014495795417331	posterior
22219695.548386283	68142131.47766241	2	draw_812	0.0495016258044309	posterior
22219695.548386283	68142131.47766241	2	draw_813	0.052535719568936316	posterior
22219695.548386283	68142131.47766241	2	draw_814	0.05028871675659276	posterior
22219695.548386283	68142131.47766241	2	draw_815	0.04983533207232596	posterior
22219695.548386283	68142131.47766241	2	draw_816	0.0506176054932344	posterior
22219695.548386283	68142131.47766241	2	draw_817	0.049199447948560335	posterior
22219695.548386283	68142131.47766241	2	draw_818	0.05028577150306812	posterior
22219695.548386283	68142131.47766241	2	draw_819	0.049448135854719834	posterior
22219695.548386283	68142131.47766241	2	draw_820	0.049593563493728406	posterior
22219695.548386283	68142131.47766241	2	draw_821	0.04909319345893798	posterior
22219695.548386283	68142131.47766241	2	draw_822	0.05018626236342324	posterior
22219695.548386283	68142131.47766241	2	draw_823	0.051035505204618935	posterior
22219695.548386283	68142131.47766241	2	draw_824	0.05083305377889862	posterior
22219695.548386283	68142131.47766241	2	draw_825	0.050917344000977825	posterior
22219695.548386283	68142131.47766241	2	draw_826	0.047177280464074954	posterior
22219695.548386283	68142131.47766241	2	draw_827	0.05116904554345997	posterior
22219695.548386283	68142131.47766241	2	draw_828	0.05140653379174331	posterior
22219695.548386283	68142131.47766241	2	draw_829	0.05027794024062391	posterior
22219695.548386283	68142131.47766241	2	draw_830	0.05320598301311099	posterior
22219695.548386283	68142131.47766241	2	draw_831	0.05064372384287785	posterior
22219695.548386283	68142131.47766241	2	draw_832	0.0517032107546662	posterior
22219695.548386283	68142131.47766241	2	draw_833	0.04980580816018311	posterior
22219695.548386283	68142131.47766241	2	draw_834	0.05283912598738217	posterior
22219695.548386283	68142131.47766241	2	draw_835	0.0518563294361547	posterior
22219695.548386283	68142131.47766241	2	draw_836	0.05203991528273224	posterior
22219695.548386283	68142131.47766241	2	draw_837	0.05061571420446128	posterior
22219695.548386283	68142131.47766241	2	draw_838	0.05164509862929674	posterior
22219695.548386283	68142131.47766241	2	draw_839	0.051726700619812147	posterior
22219695.548386283	68142131.47766241	2	draw_840	0.05128441131984071	posterior
22219695.548386283	68142131.47766241	2	draw_841	0.04715931346625725	posterior
22219695.548386283	68142131.47766241	2	draw_842	0.05153116474435655	posterior
22219695.548386283	68142131.47766241	2	draw_843	0.04962587190390466	posterior
22219695.548386283	68142131.47766241	2	draw_844	0.052814179025633866	posterior
22219695.548386283	68142131.47766241	2	draw_845	0.050413439037866555	posterior
22219695.548386283	68142131.47766241	2	draw_846	0.04815889417337739	posterior
22219695.548386283	68142131.47766241	2	draw_847	0.049099689476068895	posterior
22219695.548386283	68142131.47766241	2	draw_848	0.04931894923420915	posterior
22219695.548386283	68142131.47766241	2	draw_849	0.049777185262890364	posterior
22219695.548386283	68142131.47766241	2	draw_850	0.05358666001359062	posterior
22219695.548386283	68142131.47766241	2	draw_851	0.05357848501089851	posterior
22219695.548386283	68142131.47766241	2	draw_852	0.04990339090530818	posterior
22219695.548386283	68142131.47766241	2	draw_853	0.051188613533556124	posterior
22219695.548386283	68142131.47766241	2	draw_854	0.05061732432618694	posterior
22219695.548386283	68142131.47766241	2	draw_855	0.049627710783097724	posterior
22219695.548386283	68142131.47766241	2	draw_856	0.05386587573992054	posterior
22219695.548386283	68142131.47766241	2	draw_857	0.05077328939465029	posterior
22219695.548386283	68142131.47766241	2	draw_858	0.04793553409283621	posterior
22219695.548386283	68142131.47766241	2	draw_859	0.04855603961041057	posterior
22219695.548386283	68142131.47766241	2	draw_860	0.04996218124625002	posterior
22219695.548386283	68142131.47766241	2	draw_861	0.04862029790670322	posterior
22219695.548386283	68142131.47766241	2	draw_862	0.049891028237920514	posterior
22219695.548386283	68142131.47766241	2	draw_863	0.050025212722439184	posterior
22219695.548386283	68142131.47766241	2	draw_864	0.04963063079548022	posterior
22219695.548386283	68142131.47766241	2	draw_865	0.05073403031993825	posterior
22219695.548386283	68142131.47766241	2	draw_866	0.05155579083558045	posterior
22219695.548386283	68142131.47766241	2	draw_867	0.0511441599801724	posterior
22219695.548386283	68142131.47766241	2	draw_868	0.0512999117530462	posterior
22219695.548386283	68142131.47766241	2	draw_869	0.05249521253433314	posterior
22219695.548386283	68142131.47766241	2	draw_870	0.05018841614333713	posterior
22219695.548386283	68142131.47766241	2	draw_871	0.05121893493059717	posterior
22219695.548386283	68142131.47766241	2	draw_872	0.05135557059006476	posterior
22219695.548386283	68142131.47766241	2	draw_873	0.05196694824702918	posterior
22219695.548386283	68142131.47766241	2	draw_874	0.05033036366227264	posterior
22219695.548386283	68142131.47766241	2	draw_875	0.05209678116365152	posterior
22219695.548386283	68142131.47766241	2	draw_876	0.05287150054343894	posterior
22219695.548386283	68142131.47766241	2	draw_877	0.05024820119348271	posterior
22219695.548386283	68142131.47766241	2	draw_878	0.052307946962914735	posterior
22219695.548386283	68142131.47766241	2	draw_879	0.04898346156080685	posterior
22219695.548386283	68142131.47766241	2	draw_880	0.051596336684683344	posterior
22219695.548386283	68142131.47766241	2	draw_881	0.050881633818434406	posterior
22219695.548386283	68142131.47766241	2	draw_882	0.04837168015516178	posterior
22219695.548386283	68142131.47766241	2	draw_883	0.05314066622227353	posterior
22219695.548386283	68142131.47766241	2	draw_884	0.05140464062046978	posterior
22219695.548386283	68142131.47766241	2	draw_885	0.05044749067465412	posterior
22219695.548386283	68142131.47766241	2	draw_886	0.0498787633783307	posterior
22219695.548386283	68142131.47766241	2	draw_887	0.05203489960366473	posterior
22219695.548386283	68142131.47766241	2	draw_888	0.051508097167353016	posterior
22219695.548386283	68142131.47766241	2	draw_889	0.050711305136000556	posterior
22219695.548386283	68142131.47766241	2	draw_890	0.05135838847919947	posterior
22219695.548386283	68142131.47766241	2	draw_891	0.0519564202911762	posterior
22219695.548386283	68142131.47766241	2	draw_892	0.04896999566908161	posterior
22219695.548386283	68142131.47766241	2	draw_893	0.04831448565108691	posterior
22219695.548386283	68142131.47766241	2	draw_894	0.04850299757658441	posterior
22219695.548386283	68142131.47766241	2	draw_895	0.05177152043559112	posterior
22219695.548386283	68142131.47766241	2	draw_896	0.04964444677397557	posterior
22219695.548386283	68142131.47766241	2	draw_897	0.051711769804802174	posterior
22219695.548386283	68142131.47766241	2	draw_898	0.05071530483311349	posterior
22219695.548386283	68142131.47766241	2	draw_899	0.05139433128118085	posterior
22219695.548386283	68142131.47766241	2	draw_900	0.05118535146182897	posterior
22219695.548386283	68142131.47766241	2	draw_901	0.052138123647869544	posterior
22219695.548386283	68142131.47766241	2	draw_902	0.04964445399681196	posterior
22219695.548386283	68142131.47766241	2	draw_903	0.051100868891523536	posterior
22219695.548386283	68142131.47766241	2	draw_904	0.048936200629480744	posterior
22219695.548386283	68142131.47766241	2	draw_905	0.05081346111023545	posterior
22219695.548386283	68142131.47766241	2	draw_906	0.05257701895313963	posterior
22219695.548386283	68142131.47766241	2	draw_907	0.05119369614808598	posterior
22219695.548386283	68142131.47766241	2	draw_908	0.05171325677716192	posterior
22219695.548386283	68142131.47766241	2	draw_909	0.05460332891357771	posterior
22219695.548386283	68142131.47766241	2	draw_910	0.050149930023942677	posterior
22219695.548386283	68142131.47766241	2	draw_911	0.052236453241924725	posterior
22219695.548386283	68142131.47766241	2	draw_912	0.051067689406648104	posterior
22219695.548386283	68142131.47766241	2	draw_913	0.05137202946805113	posterior
22219695.548386283	68142131.47766241	2	draw_914	0.050372158222455075	posterior
22219695.548386283	68142131.47766241	2	draw_915	0.04890396280926235	posterior
22219695.548386283	68142131.47766241	2	draw_916	0.05060728256734112	posterior
22219695.548386283	68142131.47766241	2	draw_917	0.05099088481827357	posterior
22219695.548386283	68142131.47766241	2	draw_918	0.049314611080961114	posterior
22219695.548386283	68142131.47766241	2	draw_919	0.05027279164732106	posterior
22219695.548386283	68142131.47766241	2	draw_920	0.05011635793219557	posterior
22219695.548386283	68142131.47766241	2	draw_921	0.048224160081582174	posterior
22219695.548386283	68142131.47766241	2	draw_922	0.04894922154612951	posterior
22219695.548386283	68142131.47766241	2	draw_923	0.049683453668837446	posterior
22219695.548386283	68142131.47766241	2	draw_924	0.050920907849136866	posterior
22219695.548386283	68142131.47766241	2	draw_925	0.04891143330644967	posterior
22219695.548386283	68142131.47766241	2	draw_926	0.04997365386416111	posterior
22219695.548386283	68142131.47766241	2	draw_927	0.05126501451342648	posterior
22219695.548386283	68142131.47766241	2	draw_928	0.051668289761439126	posterior
22219695.548386283	68142131.47766241	2	draw_929	0.05008523649314419	posterior
22219695.548386283	68142131.47766241	2	draw_930	0.05232624631630681	posterior
22219695.548386283	68142131.47766241	2	draw_931	0.05130651709436864	posterior
22219695.548386283	68142131.47766241	2	draw_932	0.0507227553978938	posterior
22219695.548386283	68142131.47766241	2	draw_933	0.0479220363859734	posterior
22219695.548386283	68142131.47766241	2	draw_934	0.05270723881742212	posterior
22219695.548386283	68142131.47766241	2	draw_935	0.052675204687905146	posterior
22219695.548386283	68142131.47766241	2	draw_936	0.05238991790347186	posterior
22219695.548386283	68142131.47766241	2	draw_937	0.05034522151588431	posterior
22219695.548386283	68142131.47766241	2	draw_938	0.04820528339276754	posterior
22219695.548386283	68142131.47766241	2	draw_939	0.05298470762897223	posterior
22219695.548386283	68142131.47766241	2	draw_940	0.04962598356485809	posterior
22219695.548386283	68142131.47766241	2	draw_941	0.05050132673547784	posterior
22219695.548386283	68142131.47766241	2	draw_942	0.04874585004573908	posterior
22219695.548386283	68142131.47766241	2	draw_943	0.049651138706564145	posterior
22219695.548386283	68142131.47766241	2	draw_944	0.05095218816726823	posterior
22219695.548386283	68142131.47766241	2	draw_945	0.05074251697874521	posterior
22219695.548386283	68142131.47766241	2	draw_946	0.04887021217902558	posterior
22219695.548386283	68142131.47766241	2	draw_947	0.053603392045328796	posterior
22219695.548386283	68142131.47766241	2	draw_948	0.04802241081344841	posterior
22219695.548386283	68142131.47766241	2	draw_949	0.05059495477640724	posterior
22219695.548386283	68142131.47766241	2	draw_950	0.05204253888040036	posterior
22219695.548386283	68142131.47766241	2	draw_951	0.049334574682573636	posterior
22219695.548386283	68142131.47766241	2	draw_952	0.049351783428914234	posterior
22219695.548386283	68142131.47766241	2	draw_953	0.05159039320140187	posterior
22219695.548386283	68142131.47766241	2	draw_954	0.05189650162841495	posterior
22219695.548386283	68142131.47766241	2	draw_955	0.04765041702740516	posterior
22219695.548386283	68142131.47766241	2	draw_956	0.05336206202316319	posterior
22219695.548386283	68142131.47766241	2	draw_957	0.05055518202558257	posterior
22219695.548386283	68142131.47766241	2	draw_958	0.05102566661769095	posterior
22219695.548386283	68142131.47766241	2	draw_959	0.04951034703593523	posterior
22219695.548386283	68142131.47766241	2	draw_960	0.0500138337553322	posterior
22219695.548386283	68142131.47766241	2	draw_961	0.05115071319160486	posterior
22219695.548386283	68142131.47766241	2	draw_962	0.05052861497840833	posterior
22219695.548386283	68142131.47766241	2	draw_963	0.047664242681214906	posterior
22219695.548386283	68142131.47766241	2	draw_964	0.05127902777616524	posterior
22219695.548386283	68142131.47766241	2	draw_965	0.04903964160030277	posterior
22219695.548386283	68142131.47766241	2	draw_966	0.051047270697830174	posterior
22219695.548386283	68142131.47766241	2	draw_967	0.05013431495653264	posterior
22219695.548386283	68142131.47766241	2	draw_968	0.04991106105838871	posterior
22219695.548386283	68142131.47766241	2	draw_969	0.05242132418696669	posterior
22219695.548386283	68142131.47766241	2	draw_970	0.05046813244498853	posterior
22219695.548386283	68142131.47766241	2	draw_971	0.04788967119942931	posterior
22219695.548386283	68142131.47766241	2	draw_972	0.04889871070755778	posterior
22219695.548386283	68142131.47766241	2	draw_973	0.049687023217271864	posterior
22219695.548386283	68142131.47766241	2	draw_974	0.053097448877839806	posterior
22219695.548386283	68142131.47766241	2	draw_975	0.049184379997372525	posterior
22219695.548386283	68142131.47766241	2	draw_976	0.049573826180941215	posterior
22219695.548386283	68142131.47766241	2	draw_977	0.0528393170536149	posterior
22219695.548386283	68142131.47766241	2	draw_978	0.05051875159583478	posterior
22219695.548386283	68142131.47766241	2	draw_979	0.052955076540900765	posterior
22219695.548386283	68142131.47766241	2	draw_980	0.04937345249599981	posterior
22219695.548386283	68142131.47766241	2	draw_981	0.04982051113101389	posterior
22219695.548386283	68142131.47766241	2	draw_982	0.05230609626198934	posterior
22219695.548386283	68142131.47766241	2	draw_983	0.04838736773869233	posterior
22219695.548386283	68142131.47766241	2	draw_984	0.04971906784974847	posterior
22219695.548386283	68142131.47766241	2	draw_985	0.05097926753059106	posterior
22219695.548386283	68142131.47766241	2	draw_986	0.05114904696315838	posterior
22219695.548386283	68142131.47766241	2	draw_987	0.0502454006247626	posterior
22219695.548386283	68142131.47766241	2	draw_988	0.0471860641841913	posterior
22219695.548386283	68142131.47766241	2	draw_989	0.05201871843658577	posterior
22219695.548386283	68142131.47766241	2	draw_990	0.05009807065969491	posterior
22219695.548386283	68142131.47766241	2	draw_991	0.05076268303432658	posterior
22219695.548386283	68142131.47766241	2	draw_992	0.0492561282721205	posterior
22219695.548386283	68142131.47766241	2	draw_993	0.049877249211051924	posterior
22219695.548386283	68142131.47766241	2	draw_994	0.05012943288350344	posterior
22219695.548386283	68142131.47766241	2	draw_995	0.04964025085950106	posterior
22219695.548386283	68142131.47766241	2	draw_996	0.05286959580731639	posterior
22219695.548386283	68142131.47766241	2	draw_997	0.047499529536140325	posterior
22219695.548386283	68142131.47766241	2	draw_998	0.0481235115185095	posterior
[truncated: 181,184 more rows]
