# Supplementary material for: Global determinants of insect mitochondrial genetic diversity
Source: Nat Commun. 2023 Aug 29;14:5276. doi: 10.1038/s41467-023-40936-0 (PMC10465557; doi:10.1038/s41467-023-40936-0)
Supplement: Supplementary file 4 — Source Data [file 41467_2023_40936_MOESM4_ESM.zip › Source Data/Fig_2_observed_map_data.csv]

bio_13	bio_14	bio_15	bio_2	bio_5	ghh_std_dev	human_gHM	cell	gdm	gde	num_ind	num_otu	num_order	precip_trend	precip_var	temp_trend	temp_var	continent	name_long	min_temp	freezeline
42.4910697937012	4.39854621887207	63.940071105957	46.0890350341797	89.2929611206055	422.83154296875	0.00111540651414543	231	0.0441861292582516	0.364740340256673	1697	106	4	9.264124916383e-05	0.0392983968201197	0.00740954107049178	1.16731211776159	North America	Canada	temperate	1
32.0410537719727	9.81253147125244	31.273344039917	38.4245643615723	46.3421249389648	501.500274658203	0.000268873642198741	260	0.0360672238409629	0.51094159956854	28761	271	6	0.000298341371282344	0.125355540754233	0.00681287302885127	1.05183153255079	North America	Greenland	temperate	1
46.6821212768555	5.91067934036255	73.2772216796875	68.579719543457	160.314834594727	536.99853515625	3.85543462471105e-05	380	0.0501068994565263	0.509665429769896	6303	490	8	9.40870912441833e-05	0.0882963719024428	0.00211457321097172	1.58894728202216	North America	United States	temperate	1
43.9945030212402	11.1664409637451	50.5134239196777	69.7152252197266	178.897079467773	435.002532958984	0.00251722475513816	384	0.0570060089344974	0.498689399997221	778	102	6	0.000120456145811976	0.0861725211625045	0.0020110435751334	1.51857127365473	North America	Canada	temperate	1
41.2027473449707	8.73495864868164	51.7052726745605	66.6602554321289	159.175216674805	316.060180664062	0.000421653676312417	389	0.0582524891778646	0.5650358119109	10511	130	5	9.69549213153976e-05	0.112945414740096	0.00140499551009331	1.39502640668652	North America	Canada	temperate	1
79.3360214233398	25.9268131256104	34.5684280395508	53.6488151550293	159.654006958008	592.015319824219	0.0675225183367729	461	0.0464998030013058	0.398187409653135	1963	203	7	0.000348689256489773	0.101455252653264	0.00422183398512015	1.46877306735749	Europe	Sweden	temperate	1
71.5397872924805	25.2040233612061	33.7519149780273	53.436954498291	166.680053710938	505.482391357422	0.0677114427089691	462	0.0610643235286896	0.519673490276493	471	102	7	0.000301056247266309	0.103758510270484	0.00454923646302537	1.4624654534908	Europe	Sweden	temperate	1
65.5320816040039	22.8818225860596	33.7059211730957	56.6783905029297	173.806762695312	459.1923828125	0.0565584897994995	464	0.0500573260165876	0.419636792391306	1433	135	9	0.000286094628851581	0.108615914082176	0.00495618294301232	1.43944491994833	Europe	Finland	temperate	1
68.7705154418945	25.0252342224121	32.0117454528809	57.2538566589355	172.536117553711	481.749725341797	0.0598151423037052	465	0.0629530105171649	0.604143842447421	795	149	7	0.000302368350313422	0.111452505959659	0.00518318774408627	1.42871166869476	Europe	Finland	temperate	1
63.6023063659668	14.4104804992676	52.0052528381348	74.7430572509766	181.079498291016	543.7197265625	0.00112557271495461	567	0.0533180637208212	0.513559251898622	2351	161	6	0.000210808159704484	0.105275914105363	0.00175742039212425	1.54852045851805	North America	Canada	temperate	1
133.092178344727	58.0410614013672	26.6706047058105	46.6031303405762	166.410339355469	644.110595703125	0.213281542062759	636	0.0467472985225689	0.458013967407909	20516	1347	15	0.000405774668215562	0.131544001524003	0.00519577608771386	1.53560621627778	Europe	Norway	temperate	1
70.4133224487305	25.7248878479004	31.3385124206543	59.7815322875977	200.754684448242	517.291442871094	0.250985652208328	643	0.0480448740029324	0.469844893154214	5163	692	11	0.000396872534424888	0.119051679797478	0.00539331733404625	1.4150502083795	Europe	Finland	temperate	1
143.40055847168	39.7151489257812	49.5676918029785	63.1485900878906	129.901184082031	844.75830078125	0.00158353778533638	741	0.0489415690791237	0.426905592824636	2844	165	8	0.00025128554923564	0.212319872774541	0.00153894259813492	1.64801580424852	North America	Canada	temperate	1
104.521339416504	20.0480670928955	46.6009826660156	66.5768051147461	155.939987182617	803.862243652344	0.00247273012064397	742	0.0497676839484444	0.493837412319805	40295	1793	10	0.000256230946157749	0.199138674938802	0.00135996103471031	1.64473187278976	North America	Canada	temperate	1
86.6836090087891	17.2186832427979	45.3970642089844	69.6074905395508	166.969421386719	712.472351074219	0.00819918606430292	743	0.0536114538530565	0.497161388938274	10371	741	9	0.000247603931537654	0.183794207552807	0.00137314544869224	1.63532217316543	North America	Canada	temperate	1
74.9998626708984	14.6464328765869	54.677906036377	79.40576171875	174.585968017578	667.921691894531	0.000433047185651958	748	0.0542399153852967	0.47527603842315	14085	1020	10	0.000231795061514207	0.117777927239123	0.00325102578029921	1.55551821266419	North America	Canada	temperate	1
51.0837554931641	12.972315788269	45.5970802307129	79.298957824707	209.056304931641	357.537475585938	0.00213079573586583	755	0.0574847910318294	0.485834363727038	6535	546	6	0.000184070863563771	0.0987282338218845	0.00323664711546546	1.35112369522782	North America	Canada	temperate	1
177.331726074219	63.568187713623	31.1624908447266	48.4201011657715	149.303161621094	1103.58215332031	0.186273157596588	814	0.0430320504351885	0.448156090408116	1229	152	4	0.000309009686006504	0.165757128874448	0.00623362742710499	1.50909112925187	Europe	Norway	temperate	1
105.596626281738	38.7387886047363	28.7479724884033	56.3305778503418	158.336334228516	768.318725585938	0.188059508800507	815	0.0559136934669055	0.539448731821224	1262	229	7	0.000222857800057534	0.166071246945749	0.00604473506349998	1.47731415797415	Europe	Norway	temperate	1
88.9446716308594	34.410285949707	29.0206413269043	60.9119758605957	174.994522094727	574.959594726562	0.209279149770737	816	0.0539006533141893	0.47435012808993	1556	310	10	0.000311740078942241	0.164602226771902	0.00591452250988672	1.43470477343875	Europe	Norway	temperate	1
70.5635147094727	30.1072673797607	28.9855937957764	33.9996910095215	183.156860351562	630.972351074219	0.246726721525192	820	0.047154843233601	0.452715135328262	418	117	5	0.000423043874767092	0.152652912911575	0.00555923498732059	1.38016799357165	Europe	Sweden	temperate	1
71.9650497436523	26.9524631500244	31.3114471435547	34.1918754577637	185.001892089844	608.306518554688	0.302211701869965	821	0.0452752010225848	0.399511841163392	538	140	7	0.000411627727821055	0.148670061130615	0.00540016124281773	1.37459611033011	Europe	Finland	temperate	1
75.1718444824219	26.8238925933838	32.8670425415039	52.5392265319824	201.692184448242	616.034606933594	0.361958771944046	822	0.0477873120908257	0.447957658295673	1822	431	7	0.000381894906896457	0.146709618490629	0.00522379214557758	1.36624184629276	Europe	Finland	temperate	1
81.3235015869141	28.3775482177734	32.5529899597168	60.9058074951172	210.342910766602	569.4482421875	0.342842251062393	823	0.0472892694658826	0.37145442767278	948	199	9	0.000343501553043554	0.14527102156708	0.00512274187539419	1.36491420199889	Europe	Finland	temperate	1
80.3085479736328	30.3194408416748	31.0000686645508	60.2038688659668	213.654800415039	610.486694335938	0.255041241645813	825	0.0399297805022134	0.358683685264776	1191	267	6	0.000334978847193983	0.141014196142677	0.00538052014916774	1.36140522455983	Europe	Finland	temperate	1
118.054100036621	30.757719039917	37.1531524658203	63.2811660766602	148.050308227539	912.297607421875	0.0012883209856227	925	0.0499207001679853	0.453074397016473	6520	460	9	0.000252866773636962	0.242979775236903	0.00220733901184735	1.50773604693882	North America	Canada	temperate	1
67.4612350463867	13.8387746810913	53.7070007324219	78.7996444702148	193.075912475586	328.672546386719	0.000461357296444476	943	0.0548107017665179	0.537316013596022	14320	1350	12	6.44775116014106e-05	0.0543283790838342	0.00247051427969916	1.08990380248255	North America	Canada	temperate	1
59.4687347412109	13.2339038848877	49.001220703125	71.1716156005859	175.163757324219	378.512725830078	0.00104107137303799	944	0.0548832489285347	0.541327749636605	41160	1931	14	5.87711985296202e-05	0.0554142513282998	0.00242387844557122	1.05709861414798	North America	Canada	temperate	1
89.5588531494141	35.3172950744629	29.9738750457764	56.9265823364258	118.984519958496	656.890563964844	3.34628457494546e-05	959	0.0465666263036936	0.472216416687467	18491	482	10	0.000508914724015052	0.134883646204839	0.00959313291861267	1.0894067015095	North America	Canada	temperate	1
179.168395996094	66.1398696899414	31.069314956665	47.5316390991211	166.931655883789	736.701416015625	0.233742371201515	994	0.0486953398915397	0.546176535856475	438	114	3	0.000258741961683179	0.165206088694582	0.00666956198264582	1.40926778067583	Europe	Norway	temperate	1
116.131332397461	47.3323974609375	26.8513603210449	52.6781883239746	186.008361816406	571.05029296875	0.352664470672607	995	0.0510119498130354	0.491879057120615	1204	276	6	0.000192703820325764	0.165022074136401	0.00653486954466737	1.38795007189118	Europe	Norway	temperate	1
91.2308578491211	41.5895233154297	23.5283679962158	52.5315856933594	199.387771606445	656.963562011719	0.405253678560257	996	0.047314835411354	0.478893962140907	829	155	7	0.000240911100302238	0.166353066634904	0.00631350741388702	1.37867152478388	Europe	Sweden	temperate	1
101.889152526855	29.2943820953369	32.4815559387207	71.6061019897461	159.494735717773	898.714172363281	0.0201931800693274	1107	0.049519328904394	0.471300427005417	11761	824	9	0.00016992029127894	0.254580421866284	0.00300974773553512	1.4404000723392	North America	Canada	temperate	1
82.8981628417969	22.4374694824219	48.9617919921875	88.2213363647461	200.066925048828	623.161254882812	0.203781709074974	1111	0.0496273488656894	0.369245784954728	627	104	6	7.4967562008799e-05	0.135429774431336	0.00307848134107613	1.43567566629107	North America	Canada	temperate	1
75.1369018554688	37.0369987487793	20.6039409637451	51.2075462341309	204.366226196289	645.322937011719	0.528506696224213	1177	0.0525372451248105	0.517077263452982	1734	224	4	0.000289265224611975	0.153322396947688	0.00573915405280527	1.28017780648491	Europe	Sweden	temperate	1
319.57958984375	83.554931640625	41.6052284240723	29.8672904968262	151.765289306641	628.148376464844	0.0037825140170753	1284	0.0500295836336185	0.463276806710518	9370	416	10	0.000101144805379662	0.33875158532506	0.00250463545042768	1.18051673926994	North America	Canada	tropical	0
74.6494064331055	27.869010925293	29.9227313995361	87.4663391113281	203.092712402344	699.129272460938	0.059582345187664	1289	0.0434193152525997	0.493479724738775	2262	270	7	9.44368234777183e-05	0.249827911524751	0.00299060611660263	1.33433427063873	North America	Canada	temperate	1
94.8092575073242	32.4205551147461	31.5209140777588	86.5353469848633	184.844741821289	892.992248535156	0.0288699064403772	1291	0.0567071074589217	0.498259244009396	9442	882	12	7.33032444911127e-05	0.176162084238303	0.00298675832446836	1.33778672424957	North America	Canada	temperate	1
106.991142272949	26.9063014984131	48.1756744384766	90.8523712158203	191.075546264648	720.174377441406	0.0810851156711578	1292	0.057397105528445	0.532409996161384	24603	1548	14	8.99743537194457e-05	0.154010778876507	0.00292910297004998	1.32044372145199	North America	Canada	temperate	1
85.9372329711914	15.2331790924072	63.1654014587402	96.3077926635742	225.369934082031	604.394104003906	0.519159615039825	1294	0.0540951610064659	0.516075385017902	40727	2365	12	0.000131946493397671	0.137005641764845	0.00292371733260015	1.28206864214165	North America	Canada	temperate	1
73.3625030517578	14.0216550827026	55.9256210327148	93.4952774047852	232.112274169922	569.092407226562	0.310386031866074	1297	0.0571216385915836	0.518888363031621	29842	1948	12	0.000134413996859873	0.133019603818672	0.00300380369835937	1.23255622024771	North America	Canada	temperate	1
84.3339691162109	45.0105857849121	18.5473518371582	48.2151718139648	205.051528930664	836.624633789062	0.658079504966736	1353	0.0439392466904064	0.446983778328346	957	220	4	0.000363649696112647	0.158411155992288	0.00577011683809894	1.17630800850955	Europe	Netherlands	tropical	0
71.1871337890625	38.2212219238281	17.484447479248	60.4031028747559	217.266891479492	686.471496582031	0.586089730262756	1356	0.0466100320625645	0.465519521700814	971	264	5	0.000341332551486843	0.149314422194761	0.00517537989068943	1.13119540693487	Europe	Germany	temperate	1
67.1156005859375	33.4745712280273	20.5749073028564	60.3633995056152	220.232437133789	693.268127441406	0.540416300296783	1357	0.0490095336996036	0.467188566043716	2292	487	7	0.000353394465015931	0.147005155733725	0.0049920369376452	1.1387476801872	Europe	Germany	temperate	1
107.477867126465	29.8094310760498	33.2063255310059	89.7209014892578	214.632385253906	679.294799804688	0.0806963443756104	1470	0.0532493032866834	0.526944631420845	41661	1858	12	0.000112330827426737	0.260137092351524	0.00280954873691641	1.19124687339775	North America	Canada	temperate	1
87.1987533569336	35.4048309326172	25.5891494750977	90.2330093383789	215.443267822266	826.789306640625	0.0862070769071579	1471	0.0511979648725468	0.473490493193854	19347	1325	13	0.00011483123949952	0.22092262727726	0.00279332434338917	1.19058775318657	North America	Canada	temperate	1
102.682968139648	38.1724891662598	30.198127746582	89.8580627441406	198.874160766602	884.657043457031	0.0425087921321392	1472	0.0541010215239491	0.507503743427975	66071	3484	14	0.000131231379947327	0.186901418527354	0.00265477588238869	1.17452483956949	North America	Canada	temperate	1
81.1634368896484	24.8299770355225	37.8527221679688	96.1179656982422	207.438888549805	719.729675292969	0.151766210794449	1473	0.0576065859275201	0.507868859915228	11705	1104	16	0.000153807140105043	0.164488394743518	0.00251869303710981	1.15511328979454	North America	Canada	temperate	1
77.7333984375	17.9835643768311	53.0305290222168	100.957328796387	236.445983886719	670.660583496094	0.465058654546738	1474	0.0544501328075856	0.465646839482659	1128	129	8	0.000172036391145733	0.15123700252798	0.00241044051246298	1.13709267011722	North America	Canada	temperate	1
66.9922256469727	11.9578638076782	56.6613502502441	102.200256347656	250.365539550781	475.744476318359	0.280010223388672	1475	0.0546295158924394	0.440812144380433	576	112	7	0.000179132533197849	0.143152656313947	0.0023279076546427	1.12380537894635	North America	Canada	temperate	1
81.3049697875977	15.7580823898315	52.2054328918457	91.3412322998047	241.072570800781	577.111450195312	0.364529073238373	1480	0.0597742044710045	0.485603023857457	726	119	10	0.000132148016195182	0.13453462804967	0.00236285944936202	1.13049301799681	North America	Canada	temperate	1
80.7638320922852	15.7834777832031	49.7948417663574	87.4475250244141	243.554458618164	603.135314941406	0.303472220897675	1481	0.0579001809246446	0.49858378175997	12834	1177	13	0.000141089478158219	0.133045040924803	0.00219745395945531	1.11286507900395	North America	Canada	temperate	1
82.4200820922852	16.796142578125	48.7392044067383	87.2927474975586	244.435958862305	583.018493652344	0.250458508729935	1482	0.0617415622062416	0.493650555651514	840	123	8	0.000142690221449401	0.128446892981033	0.00220551964529315	1.08087264991425	North America	Canada	temperate	1
103.865493774414	55.4960861206055	18.0092792510986	56.714771270752	178.937316894531	365.516357421875	0.0100174564868212	1499	0.0554589283618046	0.507811374922799	14070	802	9	0.000556111499430852	0.202741732502496	0.0070067457650014	0.974744459794539	North America	Canada	temperate	1
115.03288269043	68.1884384155273	15.1276693344116	63.8121032714844	178.616943359375	430.119110107422	0.0214570760726929	1502	0.0514687669101938	0.477518349575173	33049	1728	12	0.000480007555574462	0.201504011796953	0.00884412858756576	1.0689935914709	North America	Canada	temperate	1
74.4688949584961	44.2493362426758	18.3998336791992	57.411563873291	211.729400634766	619.371765136719	0.648320019245148	1531	0.0479941261979113	0.50438258035603	1766	323	10	0.000506465428202818	0.171462689324493	0.00589041149737142	1.01620350502971	Europe	France	tropical	0
82.7539825439453	51.9476852416992	12.1554498672485	66.4472885131836	223.620376586914	711.488098144531	0.637777864933014	1533	0.0471941380090988	0.471498862549203	605	111	5	0.000515278663289843	0.15689008453332	0.00493658399634089	1.00867522622578	Europe	Belgium	temperate	1
88.8171768188477	55.5397033691406	12.5796566009521	68.4477233886719	223.993545532227	703.720825195312	0.615410447120667	1534	0.0500023235420325	0.517142573840341	29472	3024	13	0.000513095296150967	0.152537404961398	0.00456847045513947	0.99951059560017	Europe	Germany	temperate	1
86.3905715942383	52.0869293212891	13.9812593460083	69.3929748535156	222.854309082031	660.733093261719	0.584266245365143	1535	0.0464215553444768	0.464232261978695	1940	338	9	0.000509318273642793	0.149141571455506	0.00436434993018466	0.99750258092282	Europe	Germany	temperate	1
81.4680862426758	43.7704658508301	17.3366241455078	70.9112091064453	224.212783813477	684.053344726562	0.592919826507568	1536	0.0487059086932216	0.501357250113163	4513	1060	8	0.00050019428585592	0.149100919154931	0.00427386349156488	0.999781417021151	Europe	Germany	temperate	1
82.0163803100586	40.4793891906738	23.7813014984131	72.1406402587891	226.731842041016	727.641174316406	0.577690601348877	1537	0.0517890412176072	0.486666761099437	899	238	7	0.000494467383602467	0.148577444113032	0.00397958328467246	1.00864245698998	Europe	Germany	temperate	1
382.395904541016	56.8619804382324	57.5319747924805	55.2267150878906	196.213302612305	769.095581054688	0.0803196504712105	1648	0.0490028595870571	0.458097164112361	9133	725	12	3.97665386637538e-05	0.357164871806379	0.00243073176050706	0.940738778702733	North America	Canada	tropical	0
260.584808349609	37.7927322387695	54.5254898071289	74.3242645263672	217.946029663086	791.435546875	0.254503428936005	1649	0.0493971776479655	0.499550743633611	51117	2065	14	8.24507469707824e-05	0.332250865717212	0.00240165960688128	0.988256649746925	North America	United States	tropical	0
177.899963378906	28.4845237731934	55.6318550109863	89.6989059448242	227.920471191406	755.820556640625	0.124364480376244	1650	0.0539898802787124	0.469174604309899	2172	297	12	0.000112519321232045	0.296313764971025	0.00239174967182199	1.02203645932703	North America	United States	temperate	1
54.6469039916992	18.5727672576904	34.7358360290527	96.4939804077148	258.394073486328	648.937866210938	0.142413765192032	1651	0.0495929541817657	0.486805552556968	4066	497	9	0.00012425844795292	0.256125348404514	0.00234572947154281	1.0339828054345	North America	United States	temperate	1
81.1139373779297	27.0695896148682	35.0607872009277	98.2427291870117	252.613342285156	594.475952148438	0.160961374640465	1652	0.0501652810848336	0.426477958456396	6073	189	8	0.000150938613608534	0.214779244666716	0.00219895850456673	1.02703078808999	North America	United States	temperate	1
81.2626876831055	29.3348655700684	29.3501071929932	99.6132659912109	238.100723266602	622.517822265625	0.0711191520094872	1653	0.0551275198479137	0.520255616005428	6124	416	12	0.000182856296844219	0.18351282531773	0.00204076573057283	1.01391477033805	North America	United States	temperate	1
72.9757690429688	23.1783275604248	43.6139640808105	103.225326538086	244.649185180664	656.031188964844	0.167069509625435	1654	0.0547200656129936	0.517748259345721	31147	2062	13	0.000209895518448965	0.162873003497634	0.00191513898723502	0.998855876259055	North America	United States	temperate	1
65.9070129394531	9.7493724822998	66.0117263793945	105.965934753418	279.415130615234	459.714141845703	0.146711990237236	1657	0.0564077618086282	0.543780816746083	30784	1525	12	0.000275046584711151	0.142559888559891	0.00168344740103242	0.966479986146154	North America	United States	temperate	1
90.8210754394531	13.9335098266602	59.3141059875488	92.1562805175781	259.828308105469	627.32421875	0.422814667224884	1662	0.0540473525880896	0.561270845165763	758	105	4	0.000177755394314856	0.144646818545713	0.0017695828379249	1.00273931422995	North America	United States	temperate	1
90.7539520263672	41.5596618652344	19.1348152160645	58.5061073303223	192.839202880859	596.812133789062	0.0239304322749376	1667	0.0581778404074745	0.512173243831326	16087	1068	14	4.62897287965123e-05	0.144789527986286	0.00284920781456655	0.87125139217189	North America	Canada	temperate	1
109.160705566406	66.2495651245117	13.4012689590454	71.0772323608398	208.322784423828	589.426391601562	0.0959964618086815	1677	0.0565125235041954	0.537098537054817	1078	103	8	0.000402296299774505	0.20934877518871	0.00594541604584031	0.883863023969154	North America	Canada	temperate	1
105.493629455566	67.3792343139648	12.9341659545898	59.9870681762695	199.246109008789	513.625427246094	0.098579153418541	1678	0.0548568860579765	0.517522035424712	22194	1411	11	0.000424154254660617	0.216179145620742	0.00607740996680751	0.887214061406947	North America	Canada	temperate	1
133.926147460938	81.9164962768555	14.2285575866699	44.8743782043457	176.716354370117	578.57373046875	0.211923271417618	1684	0.0524202625497459	0.465627768914225	14962	1014	9	0.000212116090680039	0.192650926232677	0.00764160398183162	1.06446451525433	North America	Canada	temperate	1
107.383995056152	66.0441970825195	13.1235837936401	74.1296005249023	227.119934082031	692.177612304688	0.541010737419128	1714	0.0486148553303441	0.447258528063098	1563	328	9	0.000583680395375234	0.158641438942912	0.00418313856262977	0.872764911956206	Europe	France	temperate	1
114.555381774902	60.9647216796875	19.3115768432617	75.4206237792969	217.144882202148	747.646667480469	0.583024382591248	1715	0.0514248144751491	0.493241541974224	3398	626	10	0.000564746896428717	0.158967882181557	0.00395143767322433	0.876184474023111	Europe	Germany	temperate	1
115.56884765625	52.9873237609863	26.5242748260498	77.242790222168	214.134994506836	735.8251953125	0.571363031864166	1716	0.0512626261181124	0.536257460278229	20116	3131	15	0.00056097627714742	0.159892032900516	0.00383314849459926	0.887701520308911	Europe	Germany	temperate	1
124.103675842285	54.7488250732422	28.3813552856445	77.9474563598633	217.789901733398	712.157531738281	0.511368751525879	1717	0.0505674418173812	0.509143113147795	27251	2237	14	0.000562861122939946	0.159769318974873	0.00347722285791921	0.908699287532912	Europe	Germany	temperate	1
110.008583068848	43.1496810913086	31.4105281829834	77.9489593505859	229.448989868164	626.888732910156	0.515491247177124	1718	0.051513124525228	0.514227826162328	543	100	6	0.00055569998510501	0.160354897141573	0.003190690609228	0.932396294629681	Europe	Austria	temperate	1
86.7957763671875	35.3801155090332	29.23020362854	78.3064270019531	247.327728271484	652.464416503906	0.583016276359558	1719	0.0507378777039713	0.46398537900423	1469	214	7	0.000547952939733565	0.163042586596298	0.00302497644341657	0.956847921724792	Europe	Austria	temperate	1
273.030334472656	24.0637073516846	60.3775863647461	83.096076965332	234.093276977539	643.285766601562	0.243529185652733	1829	0.0409787135360709	0.489143762392558	3346	336	5	5.89437581363766e-06	0.357723918454439	0.00190276253742984	0.816285500925594	North America	United States	tropical	0
96.8863372802734	52.4754371643066	17.4872398376465	72.992790222168	229.045227050781	586.844055175781	0.109112441539764	1850	0.0608216279236117	0.501750620996573	11389	955	11	3.21981333868283e-05	0.184182690410274	0.00323870409426883	0.842407317567978	North America	Canada	temperate	1
97.7960662841797	53.8997077941895	17.4363956451416	84.2605514526367	239.310150146484	663.08154296875	0.103626996278763	1851	0.0669625410057338	0.586342947326929	4729	461	11	3.33543734521787e-05	0.192726630856454	0.00330639184868368	0.854982245040757	North America	Canada	temperate	1
91.9460144042969	54.6733551025391	16.5981121063232	82.4673690795898	239.798721313477	665.922607421875	0.124343194067478	1852	0.064833530127494	0.578181711673708	12452	1384	10	7.11812274785394e-05	0.202185192479534	0.00367966462349016	0.863352484766795	North America	Canada	temperate	1
103.977500915527	61.007942199707	15.4177141189575	82.0456085205078	239.439758300781	682.601196289062	0.244720116257668	1853	0.0568887675743469	0.508262261160088	4215	623	9	0.000117452488900591	0.211360206543396	0.00408431394243054	0.867103535520489	North America	Canada	temperate	1
108.17692565918	59.2769546508789	15.7795152664185	80.0996475219727	238.254364013672	643.913940429688	0.332530528306961	1854	0.0568209158246435	0.522680354402847	23358	1994	10	0.000182429808433045	0.220905131894513	0.00443833277962104	0.872155681174645	North America	Canada	temperate	1
120.55583190918	68.2966690063477	15.8713998794556	78.3862075805664	226.173690795898	589.402770996094	0.25082927942276	1855	0.0605818525171875	0.508013948499433	426	100	5	0.000268732315698076	0.230865487391466	0.00472754241855504	0.882346509016371	North America	Canada	temperate	1
116.054962158203	72.3861770629883	11.8257856369019	71.9679718017578	220.577865600586	606.276977539062	0.121949762105942	1857	0.0551589909584505	0.543754546240577	8199	710	12	0.000330008027932759	0.239572781125467	0.00529516390083188	0.880877492752737	North America	Canada	temperate	1
120.168884277344	80.5257720947266	11.1041812896729	65.0200881958008	218.840408325195	565.735595703125	0.172894090414047	1858	0.0577866278644282	0.54439851582944	38293	2011	14	0.000310909449963725	0.241049776502839	0.00529867121255304	0.866451753833026	North America	Canada	temperate	1
131.684356689453	82.381706237793	14.4208297729492	49.2351226806641	205.978088378906	573.808166503906	0.201692208647728	1859	0.0559891023273166	0.475613494229176	19268	789	10	0.000277045441419355	0.23859572571666	0.00516479230412084	0.858387786488203	North America	Canada	temperate	1
154.281188964844	86.1105270385742	18.1567401885986	36.4240379333496	191.865997314453	610.938415527344	0.129376828670502	1860	0.0551781318432802	0.504491304348394	19278	1339	14	0.000241624453556858	0.230255203634167	0.00500624599580875	0.867886577938147	North America	Canada	temperate	1
120.159881591797	65.5576324462891	16.2729892730713	77.7262496948242	226.222274780273	811.603881835938	0.468666106462479	1894	0.0506090505818737	0.47281552959362	1088	232	9	0.000553279272985912	0.175679417306289	0.00392228203801079	0.746943020250469	Europe	Switzerland	temperate	1
136.518569946289	60.359016418457	26.4230728149414	79.23291015625	223.897079467773	865.666748046875	0.47781828045845	1895	0.0496636098924775	0.480403950192519	1798	245	8	0.0005357564566742	0.179831457859969	0.00369376067234605	0.760029685938554	Europe	Italy	temperate	1
129.494018554688	53.0883903503418	27.5579433441162	81.2756042480469	230.293243408203	860.919372558594	0.489656716585159	1896	0.0486774621750142	0.490420656279384	3987	916	6	0.000528947691140121	0.183555825651678	0.0035850935788128	0.781883345754778	Europe	Italy	temperate	1
148.605285644531	65.8035430908203	25.6381740570068	73.5652542114258	232.005630493164	792.982299804688	0.449029713869095	1897	0.0516199661243258	0.502630240021418	2375	475	6	0.00053664281766077	0.183643981637248	0.00333833539402559	0.817732788783288	Europe	Italy	temperate	1
140.260986328125	58.7024002075195	26.5801200866699	73.8630447387695	240.651977539062	602.339782714844	0.475487053394318	1898	0.0499616228391202	0.459856344768111	761	164	6	0.000551735958503655	0.18475406622868	0.0030797313840629	0.856794304059861	Europe	Slovenia	temperate	1
94.9503860473633	36.9545783996582	34.0867767333984	81.4326324462891	251.434524536133	571.267944335938	0.44289693236351	1902	0.0445453028627048	0.45764861969607	567	117	2	0.000618651473923967	0.188270004971614	0.00284292261749901	0.931835923521592	Europe	Romania	temperate	1
84.4357986450195	44.4881858825684	19.6054000854492	57.7283782958984	238.209823608398	642.382263183594	0.455479204654694	2029	0.0618416866689782	0.484991867401443	1050	127	7	-5.72868012505659e-05	0.198895405844993	0.00283044046831942	0.824930649489732	North America	United States	temperate	1
95.3743438720703	59.0419540405273	14.0678739547729	61.1560211181641	237.211044311523	577.514465332031	0.519367694854736	2030	0.0573829916651038	0.563777841105665	170736	6213	17	-7.72534997941481e-05	0.205110585111562	0.00294451965666059	0.830343395414695	North America	Canada	temperate	1
93.8133010864258	57.9332313537598	12.2904329299927	76.3118133544922	248.160842895508	631.987243652344	0.425491869449615	2031	0.0597079683610427	0.542326837574523	111120	4892	14	-0.000102799142469913	0.212576836878849	0.00298881418114962	0.841095457989896	North America	Canada	temperate	1
87.8934783935547	56.1410331726074	11.2423324584961	76.3839416503906	251.97119140625	567.695373535156	0.302229583263397	2032	0.0658196948430135	0.608026728073639	45430	2797	17	-0.000101514325230457	0.22101076857881	0.00314042682234801	0.844730353748829	North America	Canada	temperate	1
100.903770446777	67.0709838867188	11.8046045303345	80.3015823364258	251.765579223633	541.172668457031	0.289613276720047	2033	0.0601442025900338	0.537719903940234	41629	2812	14	-7.26276181769072e-05	0.227212670140492	0.00348252874292619	0.843126412077794	North America	United States	temperate	1
138.019149780273	87.0271072387695	15.7440748214722	54.1817169189453	206.622344970703	551.870788574219	0.146820440888405	2038	0.0561919338575349	0.513242395195961	23224	1430	12	1.61805629802832e-05	0.239174320733114	0.00446663235594894	0.908494349377583	North America	Canada	temperate	1
141.279891967773	87.5275726318359	14.9848794937134	54.2629699707031	209.730331420898	597.444580078125	0.167475163936615	2039	0.0505904076203061	0.461526555996067	10134	789	7	1.78521997478178e-05	0.233394006136452	0.00432791826251299	0.916092165007223	North America	Canada	temperate	1
150.787658691406	90.8182983398438	14.3348627090454	38.5666046142578	198.169052124023	598.055114746094	0.0495728887617588	2040	0.0349949821203445	0.361590858692551	10949	268	8	5.48727232318549e-05	0.220152878879633	0.00418721551675885	0.917748115391589	North America	Canada	temperate	1
113.021324157715	34.4306221008301	30.9612789154053	66.1612930297852	248.14794921875	731.675598144531	0.414521515369415	2074	0.0516834454946372	0.47330981647264	1349	307	7	0.000546762723449531	0.190210194943311	0.00364652180849428	0.609396322619029	Europe	France	temperate	1
117.791412353516	31.8398761749268	32.681770324707	62.6588287353516	257.938415527344	657.634399414062	0.510749638080597	2075	0.0483642140213621	0.416486108411449	492	103	5	0.000556531785914591	0.193317773591093	0.00341429122996005	0.624164451092506	Europe	Italy	temperate	1
84.9640502929688	39.0105133056641	22.495304107666	85.2917633056641	258.100616455078	560.21923828125	0.491750121116638	2082	0.0531753720287862	0.518201102485104	9500	830	14	0.000555650704402955	0.19847540029001	0.00236087663714369	0.829019313976748	Europe	Romania	temperate	1
128.026336669922	11.8093681335449	67.8831634521484	76.2130889892578	238.994888305664	449.291625976562	0.16956889629364	2137	0.0536582599666674	0.533103154725475	3335	369	8	8.18208763847408e-05	0.244591442894717	0.00254131255129727	0.590905267097581	Europe	Russian Federation	temperate	1
91.4321823120117	47.5901870727539	18.6120014190674	75.3552780151367	268.921905517578	623.601989746094	0.597979128360748	2209	0.0602127862033554	0.572631934994128	34861	1960	17	-0.000108832915117409	0.202774246374683	0.00221650258200855	0.811450223569901	North America	United States	temperate	1
97.6999130249023	57.8257293701172	13.7628412246704	71.5649719238281	259.509399414062	588.61669921875	0.511285066604614	2210	0.0654437802687425	0.575469510197644	14739	643	10	-0.000127783238599199	0.210707600318089	0.0022818194203301	0.807643795814574	North America	United States	temperate	1
108.163902282715	75.8581314086914	9.00772953033447	72.0544662475586	262.819793701172	630.445007324219	0.465306013822556	2214	0.0609065395819802	0.605564329386532	1251	124	7	-0.000215652300335774	0.246747267838363	0.00317072230000821	0.782267078517737	North America	United States	temperate	1
111.541107177734	78.0176467895508	10.0674686431885	56.5688591003418	242.517929077148	744.61328125	0.486111223697662	2215	0.0559069587085714	0.575933283363844	593	116	12	-0.000150474728631424	0.254589487398051	0.00330173971340807	0.778351386857444	North America	United States	temperate	1
84.5276947021484	34.5004615783691	24.889835357666	80.1511077880859	265.571716308594	546.412292480469	0.350566029548645	2251	0.0497457710957273	0.478260156267674	863	161	4	0.000453594145153657	0.183236498707089	0.00367971136372864	0.57063426127543	Europe	Spain	tropical	0
117.292785644531	33.3902206420898	35.0016212463379	66.4070053100586	274.605712890625	629.16015625	0.584262430667877	2257	0.0456282495888604	0.530347535910677	749	129	5	0.000497172475421204	0.186014813596368	0.00284982907634586	0.594391185178547	Europe	Italy	tropical	0
78.4812393188477	32.4976577758789	26.5976238250732	84.952392578125	271.695739746094	589.538513183594	0.404452174901962	2262	0.0553010455859119	0.546398402707362	1213	208	7	0.000487611798135914	0.1939914932016	0.00227850599925539	0.727168602024111	Europe	Bulgaria	temperate	1
134.361633300781	4.40010976791382	70.1216201782227	120.617752075195	310.249816894531	513.341552734375	0.155842706561089	2370	0.055684963171119	0.529586465108311	529	125	7	-4.72110738970465e-05	0.356502205430496	0.00100590366289742	0.615476528025842	North America	United States	temperate	1
59.6902847290039	13.5347757339478	52.8082618713379	127.064224243164	266.880859375	533.086791992188	0.237319484353065	2378	0.0566280048116767	0.564989810961757	4013	301	12	0.000143692800378715	0.222614904738093	0.00117189908921038	0.719368727318003	North America	United States	temperate	1
107.779472351074	66.0587615966797	14.3867387771606	81.6286087036133	263.413543701172	501.003509521484	0.387636244297028	2391	0.0660865712882634	0.565238178181848	9366	653	13	-0.000191009649288116	0.236933100499953	0.00169234111244875	0.756782458762863	North America	United States	temperate	1
105.528427124023	67.8815765380859	12.6864194869995	82.1412124633789	286.626312255859	552.815551757812	0.465180575847626	2392	0.0681640350335201	0.637589695158082	2629	204	9	-0.000229921513182038	0.248200090721579	0.00192020226839822	0.714627068083114	North America	United States	temperate	1
115.459663391113	74.7465515136719	11.7125177383423	70.2992706298828	281.804046630859	673.543884277344	0.571116507053375	2393	0.0675937505565099	0.615483130678442	4564	196	8	-0.000271490792094851	0.260584110381692	0.00225527632519924	0.694131196098712	North America	United States	temperate	1
64.4936904907227	14.2799596786499	35.4150314331055	86.7389297485352	290.335998535156	449.533752441406	0.32582026720047	2430	0.0487117555693021	0.55857024816127	654	138	3	0.00043148823056761	0.182697275620882	0.00309273513892197	0.590542063207879	Europe	Spain	tropical	0
98.1962432861328	17.9125556945801	47.6439170837402	47.6679039001465	273.589447021484	565.78662109375	0.585086464881897	2439	0.0455181065258612	0.526316173564904	603	139	2	0.000463475690201262	0.17632590605974	0.00265954187928521	0.576306389723692	Europe	Italy	tropical	0
78.5756378173828	5.95347309112549	58.1817626953125	121.77677154541	304.039733886719	451.598754882812	0.0760578662157059	2551	0.0544387938332392	0.517328938400612	1408	242	10	-3.8087978978005e-05	0.314086057156803	0.000999640297844608	0.608463921850334	North America	United States	temperate	1
62.9575691223145	13.712233543396	52.1924438476562	129.519104003906	265.845397949219	396.273742675781	0.13005143404007	2558	0.0482700457113004	0.508895051955835	660	124	6	7.45199877521208e-05	0.245604140016118	0.00143216475778956	0.709287054973543	North America	United States	temperate	1
119.333595275879	66.0597152709961	17.1067733764648	87.9458312988281	309.758026123047	513.702392578125	0.460117876529694	2566	0.0542285065700994	0.487950633308608	594	117	5	-5.65808653570152e-05	0.239103805891672	0.0014350431327671	0.76633799010671	North America	United States	temperate	1
117.591468811035	74.0777893066406	13.1572093963623	78.993034362793	298.210418701172	590.548461914062	0.415239602327347	2572	0.0593257521273459	0.564111755394735	1669	194	5	-0.000168307516791104	0.2630390809853	0.00128437480189171	0.646238408354916	North America	United States	temperate	1
64.5390853881836	5.92735910415649	45.7549858093262	95.0657501220703	311.731811523438	496.943786621094	0.324097633361816	2609	0.0512358723662895	0.498610595828841	707	132	7	0.000358307293496206	0.188629673094975	0.00240390235747942	0.649275004129797	Europe	Spain	tropical	0
95.7853240966797	9.70319938659668	57.0288429260254	47.4965362548828	272.807250976562	599.128356933594	0.561094880104065	2618	0.0463957709986257	0.551047615275666	773	136	4	0.000368512184707169	0.151853932764679	0.0025989454065865	0.502407033811957	Europe	Italy	tropical	0
91.1143646240234	0.871411085128784	89.7289886474609	110.406234741211	284.970642089844	626.2197265625	0.236940637230873	2730	0.0469314414892785	0.583067942080948	1358	185	6	-1.73731909802595e-05	0.271787339885624	0.000934416773856466	0.50325158064931	North America	United States	tropical	0
140.32991027832	51.1582412719727	27.877233505249	93.4587783813477	322.25146484375	440.368530273438	0.312025964260101	2743	0.0531381266349104	0.600233003990821	4346	616	10	-0.000102312568769156	0.279624180752382	0.00114484121897993	0.703775616092112	North America	United States	temperate	1
138.456970214844	79.3609161376953	14.8917646408081	85.7850341796875	278.424072265625	478.881652832031	0.333248436450958	2749	0.0607038244468776	0.577554270501001	14278	1390	14	-0.000134705847811595	0.247289958566048	0.000732874157280108	0.732114312451886	North America	United States	temperate	1
120.10294342041	75.9621734619141	12.5336608886719	86.1295166015625	285.865386962891	462.832580566406	0.374347239732742	2750	0.0595734977391134	0.577593180602206	1129	215	8	-0.000146021559953172	0.239906919103902	0.000576899709654878	0.693703902607821	North America	United States	temperate	1
79.8047027587891	0.473516285419464	92.5325698852539	100.531684875488	297.900787353516	559.591857910156	0.255779772996902	2911	0.0594151367921483	0.625047872802002	3650	181	12	-5.07557414877661e-05	0.220849587708719	0.0010310672949827	0.476722142568278	North America	United States	tropical	0
53.3669891357422	1.32210350036621	75.1892166137695	122.39754486084	345.320556640625	399.46923828125	0.265468120574951	2912	0.0560876378292647	0.555791639619103	4808	345	13	-8.14289984519265e-05	0.216390641264058	0.00100398196320797	0.504517163186212	North America	United States	tropical	0
40.4105186462402	4.43128728866577	49.4073371887207	125.680885314941	378.191070556641	338.577484130859	0.0909627825021744	2914	0.0585665371943819	0.575201694213062	2502	413	15	-6.71317827510956e-05	0.198037957746367	0.00133274309578233	0.573977725316926	North America	United States	tropical	0
58.970947265625	8.02786731719971	48.1657791137695	123.243423461914	335.865783691406	259.853851318359	0.10448495298624	2915	0.0598760878033061	0.614233356445582	1488	228	12	-2.23666326911545e-05	0.200562480802924	0.00163202942475861	0.59869557582784	North America	United States	temperate	1
83.0341796875	15.4889984130859	51.3308525085449	116.929847717285	334.798797607422	452.877563476562	0.317284852266312	2920	0.0586159999421187	0.540540351563422	846	129	9	0.000215621870676172	0.304366903873242	0.00136767844742475	0.622721454816726	North America	United States	temperate	1
127.081443786621	42.4499244689941	30.8374080657959	97.1715393066406	338.316223144531	511.803680419922	0.311099410057068	2922	0.0575586261286158	0.643347762433201	2078	352	13	-3.61163882047283e-05	0.292669292097037	0.0011538400552158	0.623611405029945	North America	United States	tropical	0
136.066146850586	74.9733810424805	16.3689880371094	91.1239013671875	324.646728515625	480.777984619141	0.26220715045929	2924	0.0578943774466772	0.556594693021306	673	132	9	-0.000145129710424506	0.287961505980945	0.00128410581705425	0.651144959791794	North America	United States	tropical	0
136.689254760742	77.461784362793	15.4725914001465	87.752067565918	298.309844970703	491.902618408203	0.369708865880966	2929	0.0652805072928559	0.607721563646174	605	105	10	-2.80277835503723e-05	0.24275532249229	0.000869911691837306	0.6689438461898	North America	United States	tropical	0
177.473815917969	76.5192260742188	25.9095878601074	55.6895790100098	291.513275146484	604.396423339844	0.304544389247894	2932	0.0527030851133197	0.507622090205182	838	161	1	3.51646869876078e-05	0.266114098929554	0.00065449906665214	0.524986121472485	North America	United States	tropical	0
179.905090332031	17.450216293335	64.7451400756836	103.024993896484	289.636291503906	561.222717285156	0.534346699714661	3007	0.0543520851884658	0.547766141740543	18912	1276	14	0.000335801532478056	0.196735422187355	0.00146764085952213	0.659820154865406	Asia	Pakistan	tropical	0
144.548522949219	4.43566417694092	77.1636047363281	89.8425979614258	260.414123535156	447.722442626953	0.418117105960846	3024	0.052238164305349	0.509961925370776	6146	572	12	0.000580666620636123	0.376011399393166	0.00188866417727606	0.553605481112658	Asia	China	temperate	1
56.5384292602539	1.14729034900665	80.7005767822266	107.954254150391	317.797607421875	479.073150634766	0.257769674062729	3092	0.0550602787409819	0.555507304405137	34392	1737	17	-8.28097087528191e-05	0.183875417929736	0.00100955531588849	0.450346882957012	North America	Mexico	tropical	0
28.7470111846924	0.900355637073517	64.8617477416992	122.900077819824	378.971710205078	343.585784912109	0.124571025371552	3093	0.0615650675907145	0.649950524872446	2341	220	6	-8.40597517253938e-05	0.180653327872085	0.00113734536515014	0.474570528000206	North America	Mexico	tropical	0
73.4032287597656	5.01300382614136	67.888786315918	125.214637756348	355.286407470703	349.049224853516	0.171723306179047	3095	0.0573176297463534	0.614461820671123	1832	320	14	-3.21023116149994e-05	0.190686954576268	0.00151469928357665	0.538053990620397	North America	United States	tropical	0
74.3456039428711	6.48726177215576	70.2026596069336	123.137435913086	329.57861328125	284.854309082031	0.0679366588592529	3096	0.0510139579031647	0.508859317828724	1044	251	8	-1.66921888607111e-05	0.214727087220737	0.00176261521095321	0.554695289591556	North America	United States	tropical	0
161.340896606445	9.13758563995361	98.6625823974609	111.286407470703	382.770538330078	556.174133300781	0.705140233039856	3187	0.0575444710979093	0.593658100547825	774	116	10	0.000408452984423499	0.276485247874106	0.00112513761608247	0.611916575451378	Asia	Pakistan	tropical	0
88.8760604858398	3.21239590644836	88.0633163452148	123.39958190918	360.696960449219	350.396331787109	0.101145021617413	3275	0.0501633062852286	0.562858855718457	1275	291	5	-2.88212062640465e-05	0.188426944599929	0.00138739874401906	0.488792887766965	North America	Mexico	tropical	0
71.8238296508789	18.3121662139893	43.4363021850586	110.67017364502	335.543060302734	276.669006347656	0.116626664996147	3280	0.0541896443701289	0.585893454109243	1167	182	13	0.000196042054977859	0.411273407643326	0.00160011719379874	0.597125775443293	North America	United States	tropical	0
94.5490341186523	34.3270263671875	33.4864082336426	101.859367370605	337.955749511719	367.568756103516	0.212056860327721	3281	0.0543159681460257	0.586525172607156	691	124	10	0.000137551938242533	0.370908094887525	0.00120787089810844	0.568887661558275	North America	United States	tropical	0
176.373886108398	79.9706344604492	20.6585445404053	72.9064254760742	303.810272216797	501.046966552734	0.259903401136398	3287	0.0630229973226565	0.615070483604708	888	194	12	5.16948301944938e-05	0.280332116111359	0.00115627583819287	0.503129503614527	North America	United States	tropical	0
176.269439697266	55.9599800109863	38.7350807189941	65.9105606079102	302.033020019531	555.26904296875	0.325690656900406	3290	0.0561145747013922	0.589919770404329	1103	139	2	0.000232826253872116	0.251630474612574	0.00110110550613208	0.467646169715239	North America	United States	tropical	0
19.5171127319336	0	114.130462646484	97.2640609741211	336.962066650391	190.624267578125	0.177308335900307	3345	0.0421684487598143	0.462916833602438	13053	440	11	-9.28441354211263e-06	0.0635536117341942	0.00206442338902817	0.505681791244378	Africa	Egypt	tropical	0
93.1018905639648	2.89658403396606	107.753921508789	118.582847595215	409.621551513672	679.569641113281	0.734063565731049	3367	0.0571574575974594	0.587608733653159	2242	285	12	0.000493424084572033	0.341795150644529	0.000737662346067493	0.594677715988922	Asia	Pakistan	tropical	0
151.828491210938	67.8096008300781	21.4514617919922	63.2308616638184	314.38916015625	596.326843261719	0.354705363512039	3463	0.0535890080244033	0.569926960099114	552	109	9	-0.000314641797166214	0.346479383444686	0.000968825590821	0.469172810617216	North America	United States	tropical	0
199.926086425781	53.4367561340332	47.4883193969727	73.2591171264648	301.706085205078	534.714416503906	0.337719619274139	3469	0.0512942586447864	0.56401976122506	624	107	6	0.000402638942733014	0.256568090643188	0.00124803176188802	0.393638481127241	North America	United States	tropical	0
220.708908081055	8.94766521453857	86.2224197387695	72.1250076293945	222.972961425781	501.738159179688	0.374179393053055	3562	0.0504622265006448	0.438346517147659	508	100	7	-0.000176293581388121	0.406765887118966	0.00140904473607977	0.47459951021394	Asia	China	temperate	1
212.270614624023	47.680347442627	55.2352104187012	62.9183807373047	300.805908203125	544.902893066406	0.613266408443451	3649	0.0557847141863347	0.574108090857302	1227	237	12	0.000557250373963122	0.250892225589962	0.00117291269932299	0.330442213566048	North America	United States	tropical	0
204.214431762695	46.1604423522949	51.9134407043457	67.1529235839844	302.872650146484	563.125854492188	0.389687448740005	3650	0.0567375444594019	0.613731622815789	3628	515	13	0.000565905417846715	0.265754645646552	0.00103445404222217	0.319307416171167	North America	United States	tropical	0
220.452880859375	4.4878306388855	106.663360595703	82.421142578125	207.275726318359	494.960968017578	0.337279200553894	3741	0.0465505714208794	0.485079565593308	834	162	4	-0.00035334697038911	0.402197679515413	0.00090943031183448	0.494779359730916	Asia	China	temperate	1
215.54377746582	40.8576965332031	55.5687522888184	43.7612724304199	299.393218994141	596.118469238281	0.28803625702858	3830	0.0544773338115404	0.519562644082893	1493	278	11	0.00064078788435423	0.277804036876837	0.000968350731960065	0.265003996244959	North America	United States	tropical	0
400.398590087891	55.8434829711914	59.6179656982422	43.9375457763672	266.235473632812	721.961975097656	0.394724816083908	4111	0.0553953624390264	0.510991685416487	1811	328	5	-0.000542745468461108	0.430630641825445	0.00070806384417153	0.286429926227623	Asia	Taiwan	tropical	0
19.7065963745117	0.208908960223198	105.961982727051	87.3044357299805	385.858642578125	112.796997070312	0.213694602251053	4250	0.0554804425543186	0.556618044990354	8309	281	12	0.000283746736751503	0.284790003783809	0.00164311832271664	0.524281376525812	Asia	Saudi Arabia	tropical	0
594.527465820312	6.5840311050415	93.8770065307617	54.6399345397949	315.600830078125	594.336608886719	0.529052734375	4276	0.0581384793310784	0.564288203103066	32555	1456	10	7.96246689950311e-05	0.360742092141125	0.000309920863513142	0.541399151026085	Asia	Bangladesh	tropical	0
325.421661376953	17.0846920013428	80.7870483398438	70.5781860351562	272.342010498047	369.401641845703	0.306875854730606	4281	0.0602834489729928	0.580904909979368	1509	322	7	-0.000176998001836353	0.350440526699793	0.00082036433273205	0.675717841381288	Asia	China	tropical	0
186.767700195312	27.575174331665	61.9680976867676	65.2851867675781	322.218292236328	281.731506347656	0.315498977899551	4366	0.0444721394714684	0.537379823138827	1430	228	5	0.000557825059549578	0.274475319861816	0.000971073963091622	0.263912879636297	North America	Mexico	tropical	0
240.078002929688	2.33891773223877	109.785179138184	75.203742980957	304.605743408203	532.591491699219	0.401955842971802	4538	0.0537716466886944	0.580631545460697	19769	1389	10	-1.27055716173464e-05	0.383250108302934	0.000765156756265783	0.235942113681583	North America	Mexico	tropical	0
213.914352416992	28.6519889831543	58.9604759216309	57.2627410888672	311.745422363281	359.661682128906	0.168116167187691	4546	0.0505003966080951	0.565221073301369	3060	431	5	0.000504993238560928	0.256633263336632	0.000970774567461125	0.244308146634174	North America	Mexico	tropical	0
288.686004638672	15.2173337936401	78.2285232543945	34.566291809082	295.164642333984	552.341125488281	0.445520579814911	4645	0.0745186733621016	0.632477613304075	1868	218	7	-6.02403447210693e-05	0.37509450396554	0.000826619123417302	0.317931860493162	Asia	China	tropical	0
266.032012939453	43.2498893737793	51.6368789672852	49.8229751586914	299.080291748047	400.899169921875	0.199912443757057	4726	0.0465707179875632	0.461001832221551	1769	277	6	0.000346977690078001	0.189631584676657	0.000898346806923808	0.239609713072993	North America	Belize	tropical	0
369.586334228516	59.0807838439941	52.8112678527832	58.5813293457031	290.389038085938	394.715301513672	0.282194018363953	4906	0.0506884304589686	0.520990111120505	37326	2748	13	0.000343442437534626	0.187461239439396	0.000734569908813726	0.237125390809325	North America	Guatemala	tropical	0
390.971313476562	35.9076843261719	68.4865951538086	35.5723838806152	293.068328857422	403.637634277344	0.307193636894226	5448	0.0456593408906251	0.539872758290833	277738	13300	20	0.00140580687730887	0.412954255560146	0.000552331283988759	0.18099289946033	North America	Nicaragua	tropical	0
485.229217529297	42.3753356933594	71.0547561645508	30.008861541748	281.2236328125	475.113067626953	0.325717985630035	5628	0.0510276182273965	0.531203394561547	4548	917	8	0.00146746199353813	0.425217022270845	0.000569218001706478	0.186536296008576	North America	Costa Rica	tropical	0
449.352935791016	114.27677154541	40.5934715270996	36.3646507263184	259.37744140625	380.781127929688	0.291920900344849	5629	0.0509874916410579	0.552331205734101	11859	1862	10	0.00167554734622138	0.475186824778472	0.000600671068262128	0.18422769935823	North America	Costa Rica	tropical	0
393.228515625	26.2260570526123	55.4443702697754	20.7332592010498	275.264312744141	459.202209472656	0.21145024895668	5631	0.0475265269960697	0.550555446137478	5844	877	6	0.00221757173345297	0.603559778556009	0.000432890353206824	0.20109724542421	North America	Panama	tropical	0
499.981231689453	51.7503356933594	57.7298622131348	33.8824272155762	284.392425537109	471.973480224609	0.257826149463654	5809	0.0509445364341715	0.535546532665793	3070	429	11	0.00158767322598516	0.493563413638197	0.000525939476622258	0.202899089162092	North America	Panama	tropical	0
201.83154296875	7.04377365112305	70.4424438476562	67.1726150512695	339.927459716797	296.972198486328	0.407887011766434	5852	0.0419732698403656	0.558339171462454	693	134	2	0.000619257924008786	0.362849803177741	0.000419724491381007	0.146590407349921	Africa	Nigeria	tropical	0
365.043884277344	34.2221488952637	56.311595916748	36.6092643737793	303.827331542969	490.292175292969	0.577182531356812	5900	0.0523771669181862	0.52624080397609	1754	338	4	0.000404062855707457	0.409114845431144	0.000275518355632533	0.195970496912279	Asia	Thailand	tropical	0
390.924652099609	32.4001159667969	54.1586875915527	26.2512397766113	266.730712890625	545.2666015625	0.258280247449875	5991	0.0417384391486047	0.453183151735104	577	113	1	0.00131681062034572	0.559674980006523	0.000150018225557354	0.220436979343331			tropical	0
425.511352539062	69.1194686889648	46.6551666259766	42.3508682250977	302.887390136719	332.934631347656	0.0881632342934608	6184	0.0486124614790903	0.537259927384935	2412	522	5	0.000209943617926216	0.367764340767995	0.00107064544148658	0.179236199475277	Europe	France	tropical	0
433.994781494141	18.7225589752197	68.4679183959961	45.6230010986328	298.42724609375	351.309875488281	0.324457973241806	6215	0.051691990586835	0.510114556252586	713	161	3	0.000324364533383532	0.333354580294985	0.00049255727150439	0.130982867228145	Africa	Cameroon	tropical	0
429.714385986328	58.4907455444336	47.8807220458984	53.6244621276855	313.174133300781	270.168334960938	0.0189364403486252	6364	0.0484936960263638	0.511987313528268	7611	1192	10	-6.94469304378404e-05	0.429681315025251	0.00112405565952445	0.212952936852578	Europe	France	tropical	0
310.343200683594	120.964317321777	28.8381156921387	46.2647972106934	296.890014648438	559.654968261719	0.340202659368515	6441	0.0542245600587037	0.521745232501047	17179	1810	11	0.00103404651491443	0.606206788223908	0.00052570425589541	0.130281118605051	Asia	Malaysia	tropical	0
205.496887207031	50.0803451538086	34.5482177734375	48.4370193481445	286.774017333984	201.94873046875	0.108078680932522	6579	0.0538906400817599	0.531187456769867	1213	170	3	0.000456478707757976	0.371332411874106	0.000671916588503085	0.124205997298369	Africa	Republic of the Congo	tropical	0
333.087036132812	84.9583511352539	52.9223289489746	43.6225280761719	232.693222045898	502.794250488281	0.264652192592621	6711	0.0424571369423532	0.534879555756179	708	136	6	-0.000389387812333128	0.602049561288276	0.000617877610312174	0.201334407124996	South America	Ecuador	tropical	0
356.395141601562	12.5637493133545	61.7939834594727	42.0291557312012	270.507965087891	294.817413330078	0.104635208845139	6756	0.05257942669646	0.526984766077751	6422	834	7	0.00054633438780238	0.364241867528217	0.000522907683135362	0.115047417725932	Africa	Gabon	tropical	0
281.941162109375	20.2960033416748	56.5972557067871	44.3943367004395	268.810577392578	234.296173095703	0.0768396779894829	6757	0.0576533610035756	0.529149668193885	1036	195	2	0.000520866093497113	0.369886326837134	0.000602935186315003	0.117054963677871	Africa	Gabon	tropical	0
184.446624755859	44.4447441101074	41.8230590820312	87.802360534668	274.846466064453	325.633453369141	0.496128499507904	6768	0.052964360397661	0.61325701005114	1868	174	8	0.000331890213655191	0.48666813350182	-4.17160963560902e-05	0.511440705735164	Africa	Kenya	tropical	0
147.474029541016	21.4951667785645	71.442497253418	96.4983825683594	286.8017578125	353.56982421875	0.352914839982986	6769	0.0505459149308866	0.53131413134336	6014	639	11	0.000331288015406783	0.35464682433515	-2.64067196545057e-05	0.433255627388779	Africa	Kenya	tropical	0
437.921112060547	208.131439208984	23.3596153259277	54.5841789245605	271.454223632812	256.529083251953	0.162343218922615	6892	0.0508247879471836	0.514090736177143	1541	270	7	-0.000455107730435923	0.62153022349452	0.000612962009666577	0.298659911129814	South America	Ecuador	tropical	0
381.334320068359	52.4144134521484	51.3031463623047	46.7051162719727	310.810241699219	429.497192382812	0.0722724869847298	6905	0.0560565760935359	0.528251802299298	2527	294	7	-0.000317290260539698	0.657233671425566	0.00116411096873741	0.300251375660188	South America	Brazil	tropical	0
179.772705078125	19.1865863800049	78.0903167724609	94.959098815918	275.285064697266	347.510528564453	0.478072643280029	6949	0.0459573514160396	0.472775053701545	732	139	7	0.000332690415170324	0.345520496665176	-0.000122734498768704	0.425103351960476	Africa	Kenya	tropical	0
347.885284423828	155.660614013672	27.3535118103027	47.8984031677246	290.30029296875	333.650054931641	0.152921795845032	6988	0.051628982590817	0.557414711254209	618	168	1	0.000554367866253627	0.485872088424404	0.000533194243765046	0.0969050588789414	Asia	Indonesia	tropical	0
182.499176025391	7.77671813964844	85.5155181884766	93.6472778320312	290.526092529297	397.255737304688	0.32249990105629	7129	0.0537240034565864	0.563300080298436	614	138	7	0.000324853554786924	0.347271155874033	-0.000281544051813005	0.419765774370254	Africa	Kenya	tropical	0
181.909210205078	65.0201416015625	55.7530479431152	73.3402557373047	236.738235473633	442.074371337891	0.238294944167137	7251	0.0478765728567696	0.543940007682816	4713	933	3	2.16761609507264e-05	0.485905654998775	0.000802730310115315	0.176550251449314	South America	Ecuador	tropical	0
183.092742919922	21.3230133056641	65.8590774536133	61.1875343322754	305.370086669922	366.239532470703	0.288743942975998	7310	0.0508175804332685	0.498260187213396	3234	482	8	0.00034466989739762	0.311918070972523	-9.01389574766911e-05	0.342357344102638	Africa	Kenya	tropical	0
366.697357177734	140.450180053711	30.5384788513184	43.2556114196777	237.38932800293	393.217681884766	0.205802902579308	7543	0.0501816888544993	0.549134556315067	8142	1353	7	0.000337876568793539	0.47159677579887	0.000644418311642403	0.10317885267959	Oceania	Papua New Guinea	tropical	0
384.822174072266	139.473510742188	33.2797355651855	32.7391395568848	254.492233276367	402.617126464844	0.221445798873901	7544	0.0427240032057003	0.518936309044808	1817	272	4	0.000394905319385305	0.492165670997612	0.000636333315073683	0.101979248881718	Oceania	Papua New Guinea	tropical	0
217.349395751953	8.36641597747803	83.5471343994141	80.6432189941406	291.032531738281	414.770568847656	0.211882412433624	7669	0.0628298879672841	0.624576205094339	1218	215	4	0.000174250897820822	0.34162974351345	-0.000106862149103067	0.334035903923413	Africa	Tanzania	tropical	0
431.745788574219	112.923500061035	42.7712783813477	39.9842338562012	280.152893066406	457.666900634766	0.541205406188965	7704	0.0608245490975736	0.581451891176767	4526	496	5	0.000649065024336814	0.706848914078794	0.000448806176870609	0.121853427115951	Asia	Indonesia	tropical	0
324.553039550781	137.090545654297	25.6395816802979	43.3597412109375	241.028274536133	406.944061279297	0.205096900463104	7724	0.0454095927126402	0.494144827219778	775	196	2	0.000270595157979241	0.488770865405088	0.000645280941503786	0.108625355496886	Oceania	Papua New Guinea	tropical	0
277.150299072266	67.6989288330078	47.599292755127	63.4040298461914	239.944702148438	400.494903564453	0.159180715680122	7973	0.0531561597930875	0.59742040675952	1136	229	4	-0.000213966979241967	0.447450555171603	0.000843569143562589	0.192897171312426	South America	Peru	tropical	0
340.611968994141	72.1452407836914	52.8992309570312	67.5725555419922	185.466003417969	508.404296875	0.148924857378006	8335	0.0455731616772436	0.497499460515202	1142	189	4	-0.000143634007204742	0.40000485889825	0.000991736554704313	0.19821943961473	South America	Peru	tropical	0
404.694305419922	29.4970359802246	89.7378616333008	47.9305381774902	279.819732666016	588.357299804688	0.220831826329231	8395	0.0540517182079396	0.514446261739021	1165	246	3	-0.000261822469399777	0.380749693017106	0.000426923059837509	0.17653135630523	Africa	Madagascar	tropical	0
413.184722900391	47.0518188476562	75.6150207519531	56.553825378418	281.613952636719	533.340026855469	0.210438027977943	8575	0.0599220979241183	0.510518965327836	746	160	2	-0.000178468480112801	0.447933445727331	0.000447031622716577	0.248729418819856	Africa	Madagascar	tropical	0
305.990692138672	5.50699853897095	100.771682739258	54.2333717346191	310.632751464844	450.397155761719	0.028435280546546	8623	0.0473623396047877	0.497998596163169	724	160	4	0.000180070292297305	0.54696975723926	0.000294432684598029	0.284569391465493	Oceania	Australia	tropical	0
392.336700439453	97.5358505249023	40.38671875	11	281.786926269531	741.676086425781	0.287085592746735	8655	0.0335597103192544	0.276271862652086	625	112	10	1.1662386868489e-06	0.678580884733623	0.000253465637852047	0.166183572515683	Oceania	French Polynesia	tropical	0
423.101348876953	63.5228157043457	66.1356735229492	54.6645317077637	278.188690185547	447.647521972656	0.20911668241024	8755	0.0567861857860493	0.498648858143907	1201	164	2	-7.8539701630608e-05	0.531347403467869	0.000488349156681919	0.340402867502369	Africa	Madagascar	tropical	0
326.341705322266	18.8761920928955	100.157913208008	63.8349990844727	302.732360839844	343.55322265625	0.0620616972446442	8803	0.0464338863507722	0.546166744785944	3705	674	9	0.000108565978391899	0.530542047435094	0.000192545138938747	0.384921428057111	Oceania	Australia	tropical	0
429.571044921875	136.015197753906	34.8157081604004	11	272.488494873047	633.464050292969	0.30170601606369	8836	0.0428799126171034	0.343847349458822	1176	242	12	1.03808511502271e-05	0.674909168058132	0.000228016775541891	0.183365592429465	Oceania	French Polynesia	tropical	0
417.513153076172	2.12546038627625	120.363616943359	78.5996704101562	301.256011962891	578.313598632812	0.176203384995461	8933	0.0576651001008205	0.473499262179721	491	100	4	-5.97594437621909e-05	0.439753263179043	0.000439837815868777	0.250804082685653	Africa	Madagascar	tropical	0
418.659515380859	74.9001083374023	58.3510780334473	50.6898880004883	269.315155029297	382.304077148438	0.205870166420937	8935	0.0533415022105526	0.43657355191366	989	126	2	-7.1973313325475e-05	0.526022955056995	0.000484466597043577	0.357461791463365	Africa	Madagascar	tropical	0
277.262969970703	16.910249710083	97.6895446777344	83.5048751831055	307.822998046875	310.576232910156	0.0564052015542984	8983	0.0471488066216351	0.515660724879361	602	133	7	0.000138539890019447	0.494247945198228	0.000231506727329499	0.527244694240145	Oceania	Australia	tropical	0
388.757263183594	69.8448791503906	55.4683113098145	49.5690040588379	264.708221435547	488.020690917969	0.215636625885963	9115	0.0569670236330983	0.498111176064615	15395	1515	13	-8.89019409803431e-05	0.518344383033016	0.000447602632167529	0.368451794562658	Africa	Madagascar	tropical	0
220.691665649414	13.2863101959229	89.4846954345703	73.8787384033203	312.732727050781	444.194793701172	0.100901924073696	9164	0.0497451949336094	0.548597903363286	7783	1290	16	0.000147922808062356	0.396955406377285	0.000357417384746859	0.451876021572887	Oceania	Australia	tropical	0
261.426239013672	25.8498878479004	86.6499938964844	75.1407318115234	273.821014404297	378.965698242188	0.241488873958588	9294	0.0552062535103366	0.488977569973512	839	137	4	-2.85511385911054e-05	0.486078747150037	0.000464869768581872	0.313153714037335	Africa	Madagascar	tropical	0
81.3532257080078	0.940329432487488	93.812858581543	93.2181777954102	361.654632568359	180.57878112793	0.0244126487523317	9329	0.0531134527644608	0.610463115677654	10813	690	10	-0.000304139179469658	0.522067283398927	0.000375576311898433	0.486103019312361	Oceania	Australia	tropical	0
209.427719116211	7.18719053268433	107.112159729004	87.7393798828125	293.714385986328	486.926452636719	0.220926016569138	9473	0.0565303871946082	0.496678943212666	492	102	3	-0.000184824831921238	0.442877500230356	0.000466912716995268	0.254067529426695	Africa	Madagascar	tropical	0
73.2779159545898	2.03083109855652	82.9822006225586	114.376754760742	379.114196777344	164.1611328125	0.0116994418203831	9510	0.0522425904203372	0.557404415485244	604	101	3	-0.000292539199963227	0.493862855295055	0.000338207639987709	0.736400513558906	Oceania	Australia	tropical	0
158.484176635742	36.4440956115723	42.6607933044434	87.4912872314453	315.683746337891	374.480682373047	0.261935204267502	9781	0.0578490460560622	0.596126518347976	6579	573	10	0.000194629388726511	0.350409299849123	-5.38257842285081e-05	0.456122911249786	South America	Argentina	tropical	0
199.338043212891	100.149520874023	17.9411602020264	78.9131469726562	292.271209716797	525.256591796875	0.309935957193375	9783	0.0437306394298378	0.475047558341996	2803	529	10	8.59605940041382e-05	0.335119138467571	-0.000443310710894108	0.689137583588779	South America	Paraguay	tropical	0
242.111053466797	90.8380279541016	28.7180500030518	66.8218383789062	263.617126464844	480.769439697266	0.270814120769501	9786	0.0463352984652084	0.517170919592429	1412	298	5	0.000208943024052483	0.321855317494605	-2.05306421349822e-05	0.305954745841536	South America	Brazil	tropical	0
114.330718994141	3.42934370040894	74.697380065918	125.954948425293	278.156494140625	384.017883300781	0.37193700671196	9824	0.0507055257365769	0.550348628885719	24948	1684	14	-4.9137752637277e-05	0.348680381606845	0.0003884628346167	0.292883967637083	Africa	South Africa	tropical	0
168.497329711914	41.144775390625	43.5866661071777	69.7988433837891	280.072509765625	486.400146484375	0.184522524476051	9887	0.0488735438920976	0.581882912598163	2454	442	3	5.48365525447173e-05	0.331877219397964	0.000195686244893377	0.342598922012676	Oceania	Australia	tropical	0
170.768585205078	42.1183547973633	40.5310134887695	88.2496719360352	308.92822265625	422.088165283203	0.281952530145645	9961	0.0531397644017063	0.558075974173776	949	190	5	0.000215979353068438	0.3288670779249	-0.00022377882081326	0.481221293647237	South America	Argentina	tropical	0
188.618682861328	107.813171386719	13.9635791778564	82.2416152954102	294.448760986328	476.459899902344	0.284754455089569	9963	0.0522917159888419	0.538428043396628	54506	2960	12	6.77198240727837e-05	0.296214747605269	-0.000330736550539177	0.648363591387797	South America	Brazil	tropical	0
157.385360717773	41.7813949584961	40.4517860412598	73.2401962280273	271.984649658203	493.975891113281	0.269200831651688	10067	0.0517057452991321	0.585448272093624	2877	490	7	3.39177379650262e-05	0.345531143640705	0.000142130985917603	0.388127216216266	Oceania	Australia	tropical	0
135.930572509766	20.5318355560303	52.7651824951172	89.2168502807617	263.233032226562	471.654815673828	0.435041427612305	10186	0.0555802445849284	0.549386752154002	3698	484	10	-0.000141948333419976	0.349506605875156	0.000259702989894689	0.244386960167405	Africa	South Africa	tropical	0
126.333572387695	9.49225234985352	81.020133972168	84.4568023681641	302.052124023438	820.531005859375	0.268673628568649	10408	0.0573563929782881	0.619301736933242	11276	741	12	-1.12631215672053e-05	0.10142681248992	-0.00029564711269894	0.297424716542293	Oceania	Australia	tropical	0
77.8660354614258	9.93176651000977	62.8412590026855	97.8748626708984	317.608489990234	717.451965332031	0.392398059368134	10409	0.0558503085261917	0.600435690514235	1343	252	5	-2.71757480734367e-05	0.0981432902925102	-0.000118500831457304	0.320887494604394	Oceania	Australia	tropical	0
159.974624633789	50.095043182373	37.3007316589355	68.6770782470703	242.852478027344	528.1455078125	0.124193415045738	10427	0.0507299422800388	0.538801587525052	8393	815	12	0.00011073870137164	0.36265162692595	0.000107079608457405	0.369857001230477	Oceania	Australia	tropical	0
170.837097167969	13.439040184021	80.1225662231445	70.665657043457	268.925720214844	784.053161621094	0.23526032269001	10588	0.057426131645456	0.607730162148595	628	115	6	2.6190115150579e-05	0.119669045451474	-0.000303980871599276	0.262206807410086	Oceania	Australia	tropical	0
105.415672302246	12.6066064834595	64.5461273193359	86.711555480957	282.289306640625	743.965759277344	0.341735005378723	10589	0.0545003113304484	0.60491942016379	1527	275	7	1.61640290522085e-05	0.113360434074925	-0.000197014294621331	0.269141836253409	Oceania	Australia	tropical	0
74.0172882080078	41.3469734191895	15.6566600799561	91.9329299926758	278.576293945312	647.782958984375	0.247135832905769	10605	0.0516427486820711	0.60379952654559	1282	136	1	9.49977248527306e-05	0.271373156194513	-0.0001424752444945	0.611941605616119	Oceania	Australia	tropical	0
114.753890991211	48.2566413879395	25.7427349090576	76.642936706543	255.200454711914	544.103942871094	0.256951928138733	10606	0.0540471025214937	0.532851366042027	1179	206	8	0.00010300459629476	0.297107465567517	-0.000138505894405714	0.520238105323162	Oceania	Australia	tropical	0
149.782684326172	55.5680122375488	30.9577693939209	63.3222122192383	256.191345214844	493.810424804688	0.368400722742081	10607	0.0552046095575676	0.594523943380986	1052	179	10	6.79034302657694e-05	0.325606857162855	-4.33192894056644e-06	0.325586777064521	Oceania	Australia	tropical	0
38.0829124450684	16.3929557800293	23.7048187255859	96.2821044921875	298.131622314453	424.353912353516	0.179245218634605	10781	0.060316526224144	0.616476017255208	8222	548	11	5.76990793090371e-06	0.144852661452523	4.93943247647645e-05	0.370447015507763	Oceania	Australia	tropical	0
81.9401931762695	46.5791549682617	15.4068632125854	84.3779907226562	255.391571044922	655.405334472656	0.19423671066761	10785	0.0581974115871599	0.589505011832011	12084	1163	12	5.93043778333624e-05	0.225445991437332	-6.39938392869571e-06	0.477157396682812	Oceania	Australia	tropical	0
93.5823974609375	51.6346664428711	15.9251041412354	72.914306640625	229.290939331055	554.646606445312	0.101517535746098	10965	0.0577041791962692	0.584078254433978	1622	272	6	2.997027805026e-05	0.182447095153655	8.28013124383587e-05	0.377452123537501	Oceania	Australia	tropical	0
170.059677124023	92.2739486694336	19.583475112915	33.0734481811523	210.962326049805	738.408935546875	0.238577947020531	10978	0.0636048202097368	0.590059876270746	1939	192	10	-2.97850652009619e-05	0.254335552818655	-0.000283388884660226	0.340179704022027	Oceania	New Zealand	tropical	0
165.393005371094	98.4877700805664	16.2223281860352	51.0012969970703	207.053527832031	610.550659179688	0.239639163017273	11158	0.051655321688024	0.469653628160597	13128	452	14	-2.41288021274805e-05	0.261363074039192	-0.000241032150257871	0.322853195518972	Oceania	New Zealand	tropical	0
320.973724365234	109.171836853027	42.5395889282227	50.9980545043945	173.070205688477	798.610717773438	0.147888109087944	11394	0.0525061006318618	0.516393512205639	701	110	3	8.44357489139156e-05	0.28255709293412	0.000339360239277058	0.304352894367217	South America	Chile	tropical	0
132.447265625	62.4273643493652	16.8878555297852	48.8008651733398	182.344207763672	636.905883789062	0.100887671113014	11504	0.0522138257112058	0.562091171608059	37210	1558	15	8.54183934973362e-05	0.227204891065498	-6.54947428080209e-05	0.217212943296017	Oceania	Australia	tropical	0
