# Supplementary material for: Global determinants of insect mitochondrial genetic diversity
Source: Nat Commun. 2023 Aug 29;14:5276. doi: 10.1038/s41467-023-40936-0 (PMC10465557; doi:10.1038/s41467-023-40936-0)
Supplement: Supplementary file 4 — Source Data [file 41467_2023_40936_MOESM4_ESM.zip › Source Data/Fig_3_per_order_gd_map_data.csv]

order	cell	gdm	gde	num_otus	num_inds
Diptera	231	0.04694566430490594	0.39077503959173165	87	1562
Diptera	260	0.037279715274690074	0.5239315059312541	192	26148
Diptera	380	0.051746860585614285	0.5189961998788082	379	5221
Diptera	384	0.05735666384118511	0.4902098620723334	62	531
Diptera	389	0.05847945394153518	0.5633318826795098	113	10366
Diptera	461	0.04610356553543737	0.45897522707546484	94	1426
Diptera	462	0.06634768917504669	0.5986038881525692	67	336
Diptera	464	0.05526674204192832	0.5403681688456884	61	1122
Diptera	465	0.0684039219965151	0.6675021437635127	81	434
Diptera	567	0.05606344633593495	0.5527988380562489	93	1887
Diptera	636	0.04840367359560142	0.4707711991690072	731	13012
Diptera	643	0.05276798886334935	0.5289821957225228	192	1872
Diptera	741	0.05168787327258457	0.4712120305336534	83	1089
Diptera	742	0.05190802561946671	0.5191592846468821	1094	30777
Diptera	743	0.05494813297038572	0.5206537841103792	498	8118
Diptera	748	0.05592768458043843	0.493822387765164	705	11179
Diptera	755	0.059565620570693756	0.49271624351334814	365	4638
Diptera	814	0.04022100689311805	0.44414514507673225	75	926
Diptera	815	0.05564536462471076	0.5613422841757462	110	725
Diptera	816	0.05454891766434061	0.5002620647493486	176	886
Diptera	820	0.07498912857866986	0.7228169984000962	9	41
Diptera	821	0.060707344463210425	0.5637391920625956	37	127
Diptera	822	0.05786429503864145	0.5936600328162486	44	173
Diptera	823	0.06114594615055494	0.413607966259608	45	159
Diptera	825	0.05486755990407256	0.7796774986504725	10	38
Diptera	925	0.05220121512800729	0.46439435939839674	275	4564
Diptera	943	0.05726368787829301	0.5520997746502938	560	5928
Diptera	944	0.056790478445964965	0.5589517853611847	1015	27516
Diptera	959	0.046827083159210324	0.4850032968833105	323	16836
Diptera	995	0.051087819334741234	0.5086714013153735	63	265
Diptera	996	0.05196638576917126	0.44986132172409066	44	177
Diptera	1107	0.0542427613438228	0.5093321414401418	355	4381
Diptera	1111	0.05387870151768939	0.4000193822064579	30	138
Diptera	1177	0.05256306470680265	0.5328726548828213	168	1378
Diptera	1284	0.05145653545443711	0.48397840537087844	319	8321
Diptera	1289	0.05340357601427021	0.5383396195234041	19	113
Diptera	1291	0.05938014010053391	0.522785211586735	480	6254
Diptera	1292	0.05961270942027434	0.5579041207814516	1026	19723
Diptera	1294	0.05554354531871378	0.551414479163595	1351	29912
Diptera	1297	0.05833706216513709	0.5458392212978991	1179	21240
Diptera	1357	0.06858398782255536	0.8015343985982312	6	41
Diptera	1470	0.056220183550779804	0.5588904566000644	844	25390
Diptera	1471	0.05671472819362436	0.5053450336527775	632	8995
Diptera	1472	0.05608233604432029	0.5331555920319285	1934	43804
Diptera	1473	0.05994752343251969	0.5375461176882119	550	5832
Diptera	1474	0.056899792301687194	0.517783803540287	34	171
Diptera	1475	0.05949876555958355	0.5355621350129888	11	44
Diptera	1480	0.06974306471537743	0.5852452229382025	44	231
Diptera	1481	0.058033899264925	0.5183172065974505	499	5879
Diptera	1482	0.06529750639068975	0.4967274515861913	41	348
Diptera	1499	0.058723624446222256	0.5460440752889358	498	10380
Diptera	1502	0.05579791296173139	0.5065041431924274	1154	24350
Diptera	1531	0.0649916879502376	0.6522624346762718	26	440
Diptera	1533	0.0699350402039323	0.5802905994333446	20	228
Diptera	1534	0.05246165844896116	0.548990530612885	834	13646
Diptera	1535	0.05791201680913688	0.5832820216611814	9	115
Diptera	1648	0.055130455705022514	0.5204315800253059	323	6446
Diptera	1649	0.05223115314504747	0.5344514358746015	944	29744
Diptera	1650	0.05935644561790159	0.500944662747601	130	1152
Diptera	1651	0.04795510729875659	0.46794564736996186	35	477
Diptera	1652	0.057351926345696365	0.4538233505714501	95	3868
Diptera	1653	0.056711203528582055	0.551341267127777	197	3203
Diptera	1654	0.05672167878422995	0.5474426695435056	950	16116
Diptera	1657	0.0567489344084615	0.5793771886908403	748	22591
Diptera	1667	0.06175377122816688	0.5475652986803082	576	11303
Diptera	1677	0.051083701681264825	0.46863969095505215	18	147
Diptera	1678	0.05610563445808128	0.5233006158181787	807	13366
Diptera	1684	0.05565758497656562	0.5144873202194474	646	10731
Diptera	1715	0.05424089922565089	0.5099325042605204	231	1860
Diptera	1716	0.056698062771124574	0.5775710544554725	592	4649
Diptera	1717	0.05254339287856957	0.5287131429591608	715	18102
Diptera	1718	0.08194024777858375	0.7867671205005073	5	18
Diptera	1719	0.06327465203182024	0.43100549805190697	11	93
Diptera	1850	0.06250827773139903	0.5298301394981267	549	7564
Diptera	1851	0.06938420543481014	0.5912216540915584	261	2729
Diptera	1852	0.06679641895399914	0.6080843561089021	675	7539
Diptera	1853	0.06824619814499014	0.6132087608822141	167	1063
Diptera	1854	0.061636296264082714	0.5493199716277722	797	10954
Diptera	1855	0.06013944478618444	0.5110737082043961	52	217
Diptera	1857	0.06347111539358777	0.44800580488481734	73	529
Diptera	1858	0.06035166646451917	0.5652145507870232	1147	26398
Diptera	1859	0.055456668424813865	0.4806595386989384	456	15774
Diptera	1860	0.057672185370527596	0.5318868586463018	716	11341
Diptera	1894	0.047213672901143075	0.3645296101302979	5	21
Diptera	1895	0.04026656847929261	0.5156010903555129	52	860
Diptera	1902	0.05515855706827278	0.6434185299087753	20	113
Diptera	2029	0.06316314273838432	0.5318654115021636	77	744
Diptera	2030	0.060364877087968845	0.5965506690098906	2822	114041
Diptera	2031	0.06185047302048585	0.5884742786117032	2437	76676
Diptera	2032	0.06669491329622013	0.6397804281249239	1679	33901
Diptera	2033	0.062198678660425756	0.5760801079255081	1582	29007
Diptera	2038	0.05823640800872716	0.5563665794887733	847	16454
Diptera	2039	0.04850816011573532	0.47214906506094256	365	5749
Diptera	2040	0.041524538831760036	0.4562851076767696	106	5097
Diptera	2082	0.05517982328934461	0.5715111221357161	373	5159
Diptera	2137	0.05694115331281599	0.5199264429730035	195	2259
Diptera	2209	0.06083228946816312	0.601584810013676	938	21849
Diptera	2210	0.06545105050734233	0.5956740417516532	372	11826
Diptera	2214	0.07672277950950615	0.8081913397871346	23	254
Diptera	2215	0.06090549385956274	0.5826899986090797	26	97
Diptera	2262	0.051435699841986426	0.6637944568596905	17	123
Diptera	2370	0.05095953138128878	0.5945357690910871	13	56
Diptera	2378	0.06840385969706726	0.6605129897417349	39	419
Diptera	2391	0.06348929436196525	0.5686702102913525	324	5497
Diptera	2392	0.07874678149027159	0.739256400807498	22	133
Diptera	2393	0.07511293853977458	0.646129173197014	67	1106
Diptera	2551	0.06010340487817196	0.57584474782293	46	216
Diptera	2558	0.057520544164992644	0.5384780087454512	26	94
Diptera	2743	0.08199056569402663	0.7489901946633284	8	30
Diptera	2749	0.06382338526898353	0.5882231847028564	405	5677
Diptera	2911	0.06838698038247179	0.7139133456888106	59	1538
Diptera	2912	0.06419238695181029	0.6076315798325531	97	1366
Diptera	2914	0.06120555093554996	0.5785577692368965	80	386
Diptera	2915	0.05963204944325208	0.6042410270362165	28	111
Diptera	2920	0.052386659770676323	0.7230627554105564	15	71
Diptera	2922	0.0645775488458602	0.6973137291822303	112	577
Diptera	2924	0.06765039562679584	0.46455666641762555	17	68
Diptera	3007	0.0599529593239588	0.592632689507755	378	10033
Diptera	3024	0.0559233086962512	0.5355692510793045	284	3385
Diptera	3092	0.05760482896896105	0.5691362459279746	568	16253
Diptera	3093	0.05855009043638725	0.5235175612113182	29	173
Diptera	3095	0.06878928629530649	0.6499047772980578	34	140
Diptera	3096	0.055396284868664145	0.560010797354527	75	305
Diptera	3187	0.051140644125967374	0.6137195068514852	9	48
Diptera	3275	0.06969843402192771	0.6305226452705786	10	39
Diptera	3280	0.05669745491630418	0.6415650432177132	6	27
Diptera	3281	0.06829646147456796	0.7783939330702571	17	83
Diptera	3287	0.06772606196508182	0.6815353769789633	40	195
Diptera	3345	0.044648161305488925	0.54451567316163	201	6605
Diptera	3367	0.06163702978435429	0.6618188289575191	58	523
Diptera	3463	0.04779051300940648	0.6715569405052696	8	34
Diptera	3469	0.08531060634260433	0.8488877325327918	12	93
Diptera	3649	0.06569342521594701	0.5835215868576253	47	174
Diptera	3650	0.06425967649977252	0.5982977314439857	69	328
Diptera	3830	0.06644976418130297	0.5846093787841142	50	224
Diptera	4111	0.0710688754983165	0.6433791670686931	95	717
Diptera	4250	0.06145203989398361	0.6373631778391319	90	2072
Diptera	4276	0.06198985960030223	0.612672386349003	971	27905
Diptera	4281	0.0745371303359111	0.787604733504421	31	234
Diptera	4538	0.054295298340009686	0.5887124962772285	624	11490
Diptera	4546	0.07862272637784	0.6669512576321162	23	184
Diptera	4645	0.058415651102296025	0.5946846195488942	23	133
Diptera	4726	0.06368670747848607	0.5872480752307857	39	185
Diptera	4906	0.053621413242133244	0.5560497181126923	1636	27132
Diptera	5448	0.052759072921622366	0.5518023746533889	2728	50668
Diptera	5628	0.05659216647064003	0.5910003666630469	160	819
Diptera	5629	0.05758414194754397	0.573108805404502	192	1150
Diptera	5631	0.05171149772350399	0.5148248919310078	38	343
Diptera	5809	0.07162921563921461	0.6694571799397748	50	304
Diptera	5900	0.08403876585022382	0.8094641237448408	21	209
Diptera	6184	0.050440931553626854	0.4783101093739043	40	165
Diptera	6364	0.05479261693885285	0.5214577199211726	189	1664
Diptera	6441	0.05994118809200978	0.5658712140434614	937	9411
Diptera	6711	0.05437290236303442	0.7070464671616329	13	85
Diptera	6768	0.061097808918927576	0.6857233816025368	49	1036
Diptera	6769	0.06095065276312218	0.5894385214702821	127	1315
Diptera	6892	0.06191232408355218	0.6775090097781602	46	279
Diptera	6905	0.056918219295435696	0.557995033312826	267	1978
Diptera	6949	0.051431314767505454	0.5616486768313094	26	203
Diptera	7129	0.05551331123278627	0.682013263607406	8	37
Diptera	7310	0.05569580976351008	0.5705121839294476	116	1202
Diptera	7543	0.052608754259702926	0.5629146968017235	80	465
Diptera	7544	0.0569189195462268	0.6131650398297179	11	81
Diptera	7704	0.03923288452974627	0.6133939282031579	7	72
Diptera	8655	0.04136629595267464	0.3449795387580288	36	196
Diptera	8803	0.06134358871063546	0.5873156015678108	15	98
Diptera	8836	0.04934002360706475	0.4069536502457603	62	335
Diptera	9115	0.06028499799424541	0.5409508503791768	888	11043
Diptera	9164	0.055269698519735934	0.5800230339603876	140	884
Diptera	9329	0.0566264235033203	0.61643597072508	193	4998
Diptera	9510	0.0489987749837716	0.5564070764623215	11	77
Diptera	9781	0.06208749345328606	0.6455437208314286	381	5178
Diptera	9786	0.059885226528590324	0.585332339185954	7	56
Diptera	9824	0.055401713135022235	0.5845331296561824	600	12874
Diptera	9961	0.06280756001525335	0.639128539665712	26	157
Diptera	9963	0.05427952246246803	0.5510666760827669	2027	42832
Diptera	10067	0.06460252530555877	0.63972746908106	23	105
Diptera	10186	0.06081103175097583	0.593916492009633	71	362
Diptera	10408	0.06277047222125942	0.6346956314100354	214	6688
Diptera	10427	0.05633867754243704	0.6281115716822191	60	295
Diptera	10606	0.05814998599041756	0.49709900380395355	53	388
Diptera	10607	0.04473632695869406	0.5142420263778761	8	28
Diptera	10781	0.0718105654491756	0.708860845157467	97	2898
Diptera	10785	0.06534985950917901	0.6274313056325106	289	3238
Diptera	10978	0.0683852426434648	0.7492069369150275	29	179
Diptera	11158	0.05516831809394967	0.4895830888454528	236	8543
Diptera	11504	0.05541701957907622	0.5681105684998072	715	26112
Lepidoptera	231	0.018289797510058655	0.29114721056932447	9	67
Lepidoptera	260	0.018266688664608136	0.4975929457544057	18	624
Lepidoptera	380	0.03631104082634403	0.4617525311370696	31	214
Lepidoptera	461	0.03790242188147905	0.3030021174126566	53	214
Lepidoptera	462	0.05800785370600487	0.31694250977188215	14	46
Lepidoptera	464	0.03732936197054257	0.3429333482154467	22	110
Lepidoptera	465	0.048887253292488705	0.38966869680324856	16	63
Lepidoptera	567	0.04591029991797991	0.47514474752366753	11	66
Lepidoptera	636	0.03871257982518183	0.403491921867326	54	1183
Lepidoptera	643	0.04432283912686924	0.4420655992946652	219	1015
Lepidoptera	741	0.0521119546220061	0.5258052127195507	6	62
Lepidoptera	742	0.04360967354410521	0.5165420283353976	97	1233
Lepidoptera	743	0.03970396752640079	0.48095906382538184	83	1111
Lepidoptera	748	0.04481650209178676	0.43425997295913327	56	761
Lepidoptera	755	0.0378537610041143	0.44698058187026196	57	698
Lepidoptera	814	0.04505623660478694	0.42865788602126936	67	250
Lepidoptera	815	0.05172218207843852	0.5191708447791739	72	288
Lepidoptera	816	0.05309278471732264	0.5185714355901565	31	149
Lepidoptera	820	0.045807666996143345	0.4135079434107767	49	181
Lepidoptera	821	0.03177193974032655	0.27451115713455126	63	275
Lepidoptera	822	0.04336734007702977	0.4104816626333428	259	1169
Lepidoptera	823	0.03918393806746444	0.3476023408974437	59	330
Lepidoptera	825	0.03744327182726704	0.38810376576808175	221	1024
Lepidoptera	925	0.06098789720403147	0.5910593992611632	6	25
Lepidoptera	943	0.036331997905794285	0.5160118244108558	72	1075
Lepidoptera	944	0.046020200690295415	0.5130007162538371	159	2343
Lepidoptera	959	0.03618592888126456	0.3871876439817428	17	146
Lepidoptera	994	0.04968654814846117	0.5600183122297705	104	397
Lepidoptera	995	0.050891986180712466	0.49831289041331794	139	576
Lepidoptera	996	0.04976470363001812	0.5105579183998077	18	87
Lepidoptera	1107	0.04127484008911693	0.4678275861654462	232	4577
Lepidoptera	1111	0.04925894171508662	0.40766930259766215	30	175
Lepidoptera	1177	0.047528643026311	0.4012601138698322	11	94
Lepidoptera	1284	0.04009093284400434	0.4136403492712827	5	31
Lepidoptera	1289	0.042444996073750456	0.48497617900563733	232	2026
Lepidoptera	1291	0.052287300028410894	0.49746404648014153	94	636
Lepidoptera	1292	0.05235567323473153	0.4702403563956951	67	397
Lepidoptera	1294	0.04845934392508541	0.4864247236786636	225	1507
Lepidoptera	1297	0.04699371156605902	0.43125985318303106	128	1196
Lepidoptera	1353	0.04406958343278498	0.4493849657668028	193	814
Lepidoptera	1356	0.047448572477113565	0.4767184239569018	9	37
Lepidoptera	1357	0.04331871995046266	0.421775805560484	139	518
Lepidoptera	1470	0.0446733476151893	0.4486570030027094	367	6556
Lepidoptera	1471	0.04167804335843595	0.4934053431526617	292	6791
Lepidoptera	1472	0.04581724822992722	0.4701723872769203	373	5404
Lepidoptera	1473	0.053817758907043704	0.4345993824049651	162	1499
Lepidoptera	1474	0.04999476614206074	0.5974389315269102	16	67
Lepidoptera	1475	0.046461141266649734	0.4463078250059572	70	362
Lepidoptera	1480	0.04525260572871882	0.2805827166994327	16	92
Lepidoptera	1481	0.04946710600534035	0.5180415906121826	213	2243
Lepidoptera	1482	0.04682097148183789	0.5179704407851822	24	139
Lepidoptera	1499	0.04101111987972239	0.46571263851441147	64	1172
Lepidoptera	1502	0.03693957179010662	0.47890259869675783	148	2386
Lepidoptera	1531	0.04418238877356241	0.5145703582773269	261	1149
Lepidoptera	1533	0.0378206278310657	0.487735835260093	20	95
Lepidoptera	1534	0.04078868343048211	0.4442712601208081	348	2334
Lepidoptera	1535	0.028829573317468448	0.43800611419902274	21	91
Lepidoptera	1536	0.038343714199094735	0.34861996342484114	34	153
Lepidoptera	1537	0.04041221152200741	0.42437426066992934	14	44
Lepidoptera	1648	0.03946979152787838	0.3815326193585299	223	1071
Lepidoptera	1649	0.043037720418596645	0.5075160458250493	353	5036
Lepidoptera	1650	0.04442986763562288	0.4780232938050197	49	248
Lepidoptera	1651	0.04253809258286026	0.47056547690723244	202	1903
Lepidoptera	1652	0.039006066659139756	0.4213564030184317	37	188
Lepidoptera	1653	0.048705424029006336	0.46371793381395116	36	180
Lepidoptera	1654	0.043978733500390235	0.4561478326391856	335	3291
Lepidoptera	1657	0.04950847228108923	0.5269152347700566	158	1345
Lepidoptera	1662	0.05441787193194311	0.6000600630467858	95	690
Lepidoptera	1667	0.048711525764155474	0.49198286299989086	126	1308
Lepidoptera	1677	0.04369482751011903	0.6519767094115596	8	82
Lepidoptera	1678	0.04705902551248016	0.5297394398283914	74	649
Lepidoptera	1684	0.04966160930152496	0.38787262437528247	83	830
Lepidoptera	1714	0.04527088533037739	0.5473624728774362	19	77
Lepidoptera	1715	0.04887205568893497	0.458035123469552	90	329
Lepidoptera	1716	0.04659283846248937	0.5445804219649107	1525	9535
Lepidoptera	1717	0.047578295082337366	0.5070035691871827	745	3394
Lepidoptera	1718	0.051348639940915576	0.4931191703557039	29	113
Lepidoptera	1719	0.05076587094841844	0.5225279444961404	115	562
Lepidoptera	1829	0.040391207761512546	0.4831261922606048	317	3224
Lepidoptera	1850	0.050621237081819793	0.5133033410309418	102	791
Lepidoptera	1851	0.06256457349237106	0.7123399490620951	37	245
Lepidoptera	1852	0.05809574401944465	0.5620647127215833	277	1912
Lepidoptera	1853	0.05407848572651429	0.5476234829368448	232	1488
Lepidoptera	1854	0.05344265125139076	0.5592469423728852	562	4821
Lepidoptera	1855	0.05285955722153517	0.3306520924266757	13	54
Lepidoptera	1857	0.04908974497426654	0.579885997077356	380	3669
Lepidoptera	1858	0.05213339680100577	0.5647008970873698	120	2067
Lepidoptera	1859	0.05291661020190322	0.5489347350173857	64	632
Lepidoptera	1860	0.048312061419488725	0.5538206981744057	124	1055
Lepidoptera	1894	0.051623615810258636	0.5323088812882327	116	549
Lepidoptera	1895	0.048161465563313056	0.5296070695096896	112	581
Lepidoptera	1896	0.04853437779707124	0.497620911435397	816	3506
Lepidoptera	1897	0.052102546493061376	0.5147445856735592	272	1287
Lepidoptera	1898	0.0504884790290912	0.4941104800606164	122	572
Lepidoptera	1902	0.042025017153770106	0.4200693622919135	97	454
Lepidoptera	2029	0.06430788715165321	0.5519255049843276	6	47
Lepidoptera	2030	0.05174988636301033	0.6264589004155006	854	12009
Lepidoptera	2031	0.053143402284359355	0.5804815989187754	362	4535
Lepidoptera	2032	0.05612596560687054	0.5596477309884617	259	2230
Lepidoptera	2033	0.054487165264665564	0.5730016713648965	130	1772
Lepidoptera	2038	0.051236746390893664	0.5122815437173933	105	1527
Lepidoptera	2039	0.0509728415781378	0.4922662733581929	109	1511
Lepidoptera	2040	0.026851440311719228	0.2634795157209328	52	2326
Lepidoptera	2074	0.0507938716481858	0.48488151137025015	228	1040
Lepidoptera	2075	0.042520650090149104	0.4179838781632567	54	266
Lepidoptera	2082	0.04750342892485959	0.44742735571153963	90	749
Lepidoptera	2137	0.03282095421241079	0.4815489497151588	30	279
Lepidoptera	2209	0.05188379368713905	0.5876911473396527	223	2177
Lepidoptera	2210	0.061848866719237804	0.6022350928506629	72	749
Lepidoptera	2214	0.05394824527938243	0.5601130125926652	53	280
Lepidoptera	2215	0.04677092158665514	0.632757926573389	40	246
Lepidoptera	2251	0.04919454505491539	0.47267531476266117	151	824
Lepidoptera	2257	0.047144044996099164	0.52938123610102406	70	291
Lepidoptera	2262	0.05205467445373951	0.5390936772726563	123	501
Lepidoptera	2370	0.05386399119032356	0.48893363719278915	86	369
Lepidoptera	2378	0.05248181207407188	0.48930317078669994	68	352
Lepidoptera	2391	0.05448072594615733	0.4678645082361133	59	417
Lepidoptera	2392	0.05163955340722615	0.5331519129294506	33	148
Lepidoptera	2393	0.05670225368698551	0.5093633948072741	26	131
Lepidoptera	2430	0.047782660592113675	0.5641998520769699	131	618
Lepidoptera	2439	0.04568272950995902	0.5301300588805911	138	599
Lepidoptera	2551	0.049401209488907395	0.4540499441625668	112	740
Lepidoptera	2558	0.0395937505471937	0.5404876585842303	50	312
Lepidoptera	2566	0.054180504167083365	0.48527856266398917	113	575
Lepidoptera	2572	0.05489490980302828	0.5429898313592788	131	946
Lepidoptera	2609	0.05023000684810483	0.4879239854020171	105	576
Lepidoptera	2618	0.046135764670620055	0.5571289241589796	121	700
Lepidoptera	2730	0.046383245745688695	0.5960989360568741	176	1329
Lepidoptera	2743	0.052544109804289335	0.6104499649031422	551	4064
Lepidoptera	2749	0.056099159937808216	0.59699981520968	575	4341
Lepidoptera	2750	0.05713241094813062	0.5626712560083857	163	884
Lepidoptera	2911	0.049032757080622276	0.518331210097518	63	471
Lepidoptera	2912	0.05300575419497107	0.5108124200679117	87	592
Lepidoptera	2914	0.051837809982649335	0.6384304065001036	114	1007
Lepidoptera	2915	0.05558410786464327	0.632531828768065	90	782
Lepidoptera	2920	0.052780661196454255	0.48755887494379097	45	447
Lepidoptera	2922	0.05016441698254744	0.63285908126376	111	864
Lepidoptera	2924	0.04028710549717231	0.5799758117406504	32	166
Lepidoptera	2929	0.05278892321136393	0.4632293758473958	21	71
Lepidoptera	2932	0.05270308511331968	0.5076220902051817	161	838
Lepidoptera	3007	0.04598650415218407	0.5464594855343627	275	2350
Lepidoptera	3024	0.05021532571355219	0.5107377960159094	85	381
Lepidoptera	3092	0.05017319318674825	0.5802703445567297	529	8318
Lepidoptera	3093	0.05659758312726818	0.708017149381376	121	1662
Lepidoptera	3095	0.04936208046985254	0.624292189525525	167	1118
Lepidoptera	3096	0.04569937600706943	0.5054783541945209	122	524
Lepidoptera	3187	0.04434808195946091	0.6608088570566208	20	153
Lepidoptera	3275	0.049304269031604654	0.565428445319314	278	1226
Lepidoptera	3280	0.045825080345589665	0.6571699396548278	107	829
Lepidoptera	3281	0.04782959080953736	0.5798977029731249	68	397
Lepidoptera	3287	0.056899765962400636	0.5789505206351919	80	374
Lepidoptera	3290	0.055131755120803844	0.5898940881994805	137	1097
Lepidoptera	3345	0.030353400437999164	0.5859675865866569	23	1555
Lepidoptera	3367	0.04473737183236863	0.617214307114559	40	248
Lepidoptera	3463	0.03976442487048449	0.5914826176508368	40	253
Lepidoptera	3469	0.0458987030002207	0.5837803220637345	76	420
Lepidoptera	3562	0.04161228338774069	0.48685257760828043	27	122
Lepidoptera	3649	0.043734116487637094	0.6085743901532569	72	415
Lepidoptera	3650	0.04825364971578161	0.5988895622274881	262	2314
Lepidoptera	3741	0.04263538348191627	0.44152089384706206	132	673
Lepidoptera	3830	0.04278245384110188	0.42402557740844865	110	598
Lepidoptera	4111	0.045796523661417315	0.46263719088345406	195	906
Lepidoptera	4250	0.05282593719397528	0.6514207575852061	22	533
Lepidoptera	4276	0.046056079921500834	0.5149170681765763	87	740
Lepidoptera	4281	0.05134873285914331	0.5717309583079893	255	1009
Lepidoptera	4366	0.044626630109446085	0.5375176868505562	224	1412
Lepidoptera	4538	0.04752550275668141	0.6180942889554094	286	4226
Lepidoptera	4546	0.048628358739597914	0.5823436990007506	404	2863
Lepidoptera	4645	0.043304125814708334	0.5449221131539	81	502
Lepidoptera	4726	0.042395430748801075	0.494395463494444	137	740
Lepidoptera	4906	0.04226788393137843	0.5218683526573065	202	1589
Lepidoptera	5448	0.04218957884836064	0.5889067497265084	7312	173479
Lepidoptera	5628	0.04497906235035391	0.5407341253612216	609	3036
Lepidoptera	5629	0.04856251280230314	0.5446317084285807	1439	9426
Lepidoptera	5631	0.047694052929847866	0.5773462633432156	604	4118
Lepidoptera	5809	0.04202006243890906	0.5198665409699863	197	988
Lepidoptera	5852	0.041943977708812315	0.5555105529970569	133	690
Lepidoptera	5900	0.050570548438167134	0.5200395483336168	258	1227
Lepidoptera	6184	0.04883912484627876	0.5455471570557485	465	2173
Lepidoptera	6215	0.051162833431893026	0.5034497930558955	157	698
Lepidoptera	6364	0.04794019990744475	0.5443759636712916	816	4684
Lepidoptera	6441	0.04702170534463204	0.5284151714210404	282	1798
Lepidoptera	6579	0.05395466813746687	0.5212413810077249	160	1170
Lepidoptera	6711	0.041179733323798394	0.49085644369077086	94	400
Lepidoptera	6756	0.04948656245703389	0.5416940981693413	601	4899
Lepidoptera	6757	0.05780176114868901	0.5318772438031314	194	1033
Lepidoptera	6768	0.043188735436626755	0.6132651122986046	48	211
Lepidoptera	6769	0.04596338857025997	0.5600091049728619	379	2354
Lepidoptera	6892	0.04584400208784587	0.48991197891748356	173	896
Lepidoptera	6949	0.04003860641995131	0.4635418155124909	81	366
Lepidoptera	6988	0.051628982590816976	0.5574147112542087	168	618
Lepidoptera	7129	0.05287196677053896	0.5625267669232551	90	407
Lepidoptera	7251	0.047964547225620664	0.5484567741526545	890	4511
Lepidoptera	7310	0.045423181635434184	0.5285052141781783	121	623
Lepidoptera	7543	0.04943698983955492	0.5667364874780785	1052	6356
Lepidoptera	7544	0.041564216855011576	0.5139878431955434	245	1660
Lepidoptera	7669	0.0510606590488042	0.45032281194829216	11	52
Lepidoptera	7704	0.04493698744022838	0.4155435365003111	20	76
Lepidoptera	7724	0.044489473462823614	0.5045275035439851	194	767
Lepidoptera	7973	0.05223259392032772	0.598817498595382	216	1087
Lepidoptera	8335	0.04559277956460642	0.4902906566066765	183	1117
Lepidoptera	8395	0.04592108034908793	0.5360129774580562	80	289
Lepidoptera	8575	0.06161281942704351	0.5524639401424655	56	243
Lepidoptera	8623	0.04800878260978505	0.5057303272326913	154	704
Lepidoptera	8655	0.02577475202752411	0.289317735464413	22	141
Lepidoptera	8803	0.04407470223074057	0.5564910173438536	617	3359
Lepidoptera	8836	0.042242805162949724	0.36620310595008027	76	383
Lepidoptera	8983	0.04140745004505431	0.5230174156447148	98	453
Lepidoptera	9115	0.048578835404480554	0.4765725923104731	194	1257
Lepidoptera	9164	0.044703240436800934	0.5598132258165733	753	4792
Lepidoptera	9294	0.03960611814217012	0.34016880821625595	13	54
Lepidoptera	9329	0.04916959816010342	0.6242835841281278	406	4262
Lepidoptera	9473	0.046260308732742776	0.5134434638406116	33	129
Lepidoptera	9510	0.052920168219254646	0.5643470381591562	89	524
Lepidoptera	9781	0.04727376586780409	0.4991237636512164	77	347
Lepidoptera	9783	0.044166326055460066	0.5035974807549285	416	2199
Lepidoptera	9786	0.04543161167217491	0.5394963135695618	279	1312
Lepidoptera	9824	0.04624531904660782	0.5716499364924134	477	3803
Lepidoptera	9887	0.04854008834152628	0.5860446031284091	436	2427
Lepidoptera	9961	0.05069287482072915	0.5064858506377885	64	231
Lepidoptera	9963	0.04476166039540301	0.5433475728173335	320	2840
Lepidoptera	10067	0.05082921854764443	0.584876716946421	453	2704
Lepidoptera	10186	0.0443919717481195	0.4877815598526084	92	399
Lepidoptera	10408	0.054896675529244654	0.6515779987799226	452	3918
Lepidoptera	10409	0.05524133511112425	0.5992142833225736	245	1317
Lepidoptera	10427	0.047863740447950005	0.5664302985245703	633	7344
Lepidoptera	10588	0.05626555309285587	0.5974575397882461	105	587
Lepidoptera	10589	0.05377968435198383	0.6052060520731792	263	1477
Lepidoptera	10605	0.05164274868207113	0.6037995265455902	136	1282
Lepidoptera	10606	0.05269931318336309	0.5642277037752741	113	603
Lepidoptera	10607	0.054955390322811555	0.6156531594293837	144	898
Lepidoptera	10781	0.05243513006078705	0.6422269876064782	214	2792
Lepidoptera	10785	0.05387487624946112	0.598144140105904	558	6272
Lepidoptera	10965	0.05613014293647507	0.5605837565712071	239	1473
Lepidoptera	11158	0.04493523613797423	0.5223080806303844	33	530
Lepidoptera	11394	0.052177056678973086	0.5237728501945078	105	677
Lepidoptera	11504	0.05019340534432693	0.6138866610148188	475	5951
Hymenoptera	231	0.036519999922129225	0.36901940505300046	9	53
Hymenoptera	260	0.03656378138943144	0.535265833699581	58	1951
Hymenoptera	380	0.04595322275573148	0.5063837898416931	64	673
Hymenoptera	384	0.06151104677707218	0.5116966595547288	23	124
Hymenoptera	389	0.0590147133555393	0.5319315034771781	9	68
Hymenoptera	461	0.061822183322911194	0.4896070149412754	30	212
Hymenoptera	464	0.026248445689983697	0.3374272930357904	8	31
Hymenoptera	465	0.029429637256988647	0.6268131048490132	5	92
Hymenoptera	567	0.04785389899235335	0.44579053031590676	45	312
Hymenoptera	636	0.04706976978504003	0.4543194142148177	370	3483
Hymenoptera	643	0.05122736989785145	0.45382877583353814	118	853
Hymenoptera	741	0.04657631888874736	0.398479679283783	36	214
Hymenoptera	742	0.046668780711921154	0.44505774533576203	454	4467
Hymenoptera	743	0.0558648918424697	0.4476179479840359	113	763
Hymenoptera	748	0.05090229879492296	0.42333500704502747	222	1753
Hymenoptera	755	0.05757031816720956	0.49945635590441323	84	549
Hymenoptera	814	0.04924979944123099	0.6404584970976132	9	49
Hymenoptera	815	0.06608666942896417	0.5485353250217375	37	198
Hymenoptera	816	0.05169558831320559	0.4254102488818859	72	350
Hymenoptera	822	0.04769890747797569	0.36827211357410017	52	195
Hymenoptera	823	0.046715994422801915	0.5101356668718839	33	245
Hymenoptera	825	0.06900860640112697	0.3968751115891211	7	23
Hymenoptera	925	0.04631807764333479	0.3810611066964491	125	1193
Hymenoptera	943	0.05444390356353699	0.5207010235405408	473	4060
Hymenoptera	944	0.054232279773151086	0.5041946576792619	491	5103
Hymenoptera	959	0.047672871010748206	0.4560883985263891	123	1381
Hymenoptera	994	0.03958886235379053	0.45706017433423796	7	30
Hymenoptera	995	0.051552403670498174	0.46167248275459244	62	321
Hymenoptera	996	0.046429885176325035	0.537018802326174	83	527
Hymenoptera	1107	0.04745280047202511	0.42060231873988085	142	1603
Hymenoptera	1111	0.04564942573363921	0.34847519677687705	26	200
Hymenoptera	1177	0.07730790900587636	0.7132342576950712	15	141
Hymenoptera	1284	0.04765584634343455	0.3544505030190008	53	422
Hymenoptera	1291	0.05350680419086718	0.44817524965047745	227	1942
Hymenoptera	1292	0.053962693662577624	0.48668936011269315	247	1844
Hymenoptera	1294	0.05110815561709185	0.46470782805199934	470	3841
Hymenoptera	1297	0.052249679613174775	0.4791054718171597	370	2851
Hymenoptera	1353	0.02898192860274308	0.4677499795914725	20	73
Hymenoptera	1356	0.03855892778956112	0.5891675384181767	7	23
Hymenoptera	1357	0.04333655310180304	0.42155685153961986	168	862
Hymenoptera	1470	0.052927293432032035	0.530669453791613	428	5743
Hymenoptera	1471	0.04877077610722482	0.43790144694286764	231	2161
Hymenoptera	1472	0.05359372705189657	0.47077860011811357	747	9613
Hymenoptera	1473	0.05542084482422373	0.4879801897299217	166	2129
Hymenoptera	1474	0.04493322417089292	0.5600868594953038	33	326
Hymenoptera	1475	0.05558200581459192	0.497203172744614	21	124
Hymenoptera	1480	0.04224215426651489	0.43680163284860296	26	162
Hymenoptera	1481	0.0588637267348963	0.4799168600498624	279	2306
Hymenoptera	1482	0.06634207646274783	0.48071581690611276	22	99
Hymenoptera	1499	0.05092123877512565	0.44953201247380786	204	2003
Hymenoptera	1502	0.04234747266194864	0.4440844495511885	286	3524
Hymenoptera	1533	0.031118018350791716	0.508261855423572	14	50
Hymenoptera	1534	0.04298999995801042	0.4150866986440313	402	3686
Hymenoptera	1535	0.04609160317226035	0.4403671804006477	146	599
Hymenoptera	1536	0.049000945333910875	0.48422781109678775	168	678
Hymenoptera	1537	0.05215832779177965	0.31105221601106453	28	97
Hymenoptera	1648	0.04864641970008991	0.38583394574166147	70	433
Hymenoptera	1649	0.047470563660946666	0.4519174838572348	400	5891
Hymenoptera	1650	0.05027592137243365	0.4296804609990647	26	119
Hymenoptera	1651	0.055436359657712056	0.5401811958545691	201	1409
Hymenoptera	1652	0.03556521598278048	0.3851487135932591	23	144
Hymenoptera	1653	0.05381523357990058	0.4917303688425093	95	1878
Hymenoptera	1654	0.057405155224334085	0.5302569502868621	418	4575
Hymenoptera	1657	0.055004909254083835	0.48766735251861987	403	3949
Hymenoptera	1662	0.020498940432693506	0.2730034100147794	6	53
Hymenoptera	1667	0.05324942068520432	0.46257190223331307	240	1896
Hymenoptera	1677	0.058800295623855185	0.569258003096674	54	679
Hymenoptera	1678	0.053875474121322424	0.5085007596601498	375	4699
Hymenoptera	1684	0.04573356505116532	0.3835485359579213	218	2449
Hymenoptera	1714	0.04788202499883068	0.4174436442355043	174	911
Hymenoptera	1715	0.0521288094157268	0.5013200016885658	54	192
Hymenoptera	1716	0.0538589215052389	0.4817089427490123	576	3594
Hymenoptera	1717	0.050750273761976716	0.4615142638951152	483	3712
Hymenoptera	1719	0.050230917659207654	0.42481997501226776	68	532
Hymenoptera	1829	0.05692907209758878	0.7199439414524068	8	38
Hymenoptera	1850	0.05388144536844752	0.4469632791014252	164	1206
Hymenoptera	1851	0.06625961342552979	0.5023925051629934	66	356
Hymenoptera	1852	0.06410571238335028	0.544071826217029	296	2008
Hymenoptera	1853	0.04551981109505381	0.511580921517473	78	660
Hymenoptera	1854	0.05233143248130916	0.46524499071493275	428	4907
Hymenoptera	1857	0.06401579388983766	0.5366907574369074	83	985
Hymenoptera	1858	0.05264716410854775	0.4850047437153565	414	4356
Hymenoptera	1859	0.052500019993320386	0.4287687915252799	100	637
Hymenoptera	1860	0.05156044592611228	0.43129835475658357	245	2456
Hymenoptera	1894	0.049935817269953636	0.3662678884027921	70	316
Hymenoptera	1895	0.05697130299309749	0.4763392907296252	25	154
Hymenoptera	1896	0.04807573104976	0.4199660353683651	46	206
Hymenoptera	1897	0.05562702407339776	0.2939485341440339	7	35
Hymenoptera	1898	0.019722712323273304	0.16666666666666666	6	24
Hymenoptera	2029	0.05576214145249432	0.41968204624901195	26	145
Hymenoptera	2030	0.05431839946669364	0.5032722927315979	1569	23704
Hymenoptera	2031	0.05698609041297219	0.473573113189982	1168	14284
Hymenoptera	2032	0.0650055253593226	0.5460555825699088	513	5053
Hymenoptera	2033	0.05551878705310003	0.47987744331476695	709	6170
Hymenoptera	2038	0.05440268378521828	0.46419163262049584	294	3110
Hymenoptera	2039	0.052740642603867766	0.4357319409017013	215	2047
Hymenoptera	2040	0.03304904846036549	0.32181582706711825	85	2611
Hymenoptera	2074	0.04795959002068129	0.4199718298998771	50	181
Hymenoptera	2075	0.03646089039001502	0.48104117994033646	15	78
Hymenoptera	2082	0.051818283287391145	0.4615985514958944	255	2641
Hymenoptera	2137	0.04560994310739754	0.605785574494381	38	244
Hymenoptera	2209	0.06167309969711023	0.5337190526575908	435	4009
Hymenoptera	2210	0.059629258262547946	0.5467853679442277	97	833
Hymenoptera	2214	0.0778569757681007	0.49550966526581847	10	84
Hymenoptera	2215	0.06085214954016203	0.5740804958458787	15	85
Hymenoptera	2251	0.048784347420631244	0.4052701130816761	7	27
Hymenoptera	2257	0.04003683240626444	0.5376325740328481	47	403
Hymenoptera	2262	0.054870679501394286	0.46675783738052423	37	281
Hymenoptera	2370	0.06855381491473912	0.6563947945089578	7	23
Hymenoptera	2378	0.04506118478369642	0.3247969838008021	33	162
Hymenoptera	2391	0.06709909193328846	0.5787248662957938	56	524
Hymenoptera	2392	0.06599391432790695	0.5572393440983179	25	184
Hymenoptera	2551	0.054993164088079825	0.5037901923366154	44	205
Hymenoptera	2558	0.04322178550456071	0.5322972977571324	35	184
Hymenoptera	2743	0.04229934904971289	0.693188514384101	15	62
Hymenoptera	2749	0.05955514595073746	0.5586324345427749	140	1200
Hymenoptera	2750	0.052574885280415484	0.5515400726335892	7	29
Hymenoptera	2911	0.059229026386661776	0.699992895729159	20	126
Hymenoptera	2912	0.051282895517332484	0.550048999194862	80	533
Hymenoptera	2914	0.05162476813574556	0.5280543851659066	85	406
Hymenoptera	2915	0.052563747914407585	0.5348997482119512	47	242
Hymenoptera	2920	0.04181511764221751	0.5850939481399757	23	113
Hymenoptera	2922	0.05088823220645499	0.6098013696482607	42	207
Hymenoptera	2924	0.05070438286714919	0.5949295513887501	23	111
Hymenoptera	3007	0.04986357296712248	0.46612542862977024	318	3862
Hymenoptera	3024	0.04783119393540707	0.46725572405310256	89	537
Hymenoptera	3092	0.05769114248679935	0.5283760090428685	349	4708
Hymenoptera	3093	0.0628770678612483	0.574492169600009	33	189
Hymenoptera	3095	0.05879886024571308	0.5959982710704526	40	212
Hymenoptera	3096	0.0505312349388733	0.4921313767059138	38	155
Hymenoptera	3187	0.05259172402176155	0.699926656668964	11	51
Hymenoptera	3280	0.0410730123505608	0.6923539113214584	19	97
Hymenoptera	3281	0.05805328916110326	0.48828517023168044	15	90
Hymenoptera	3287	0.05160843895546971	0.4655091196390848	17	71
Hymenoptera	3345	0.03638166597853545	0.3720470874400182	136	3835
Hymenoptera	3367	0.03910340284982928	0.47566981977627937	52	411
Hymenoptera	3463	0.030517889085338767	0.5329006110985639	10	49
Hymenoptera	3469	0.030880527900885697	0.4062740117002512	11	83
Hymenoptera	3562	0.05874530989266005	0.2776176754496437	6	20
Hymenoptera	3649	0.044039043922076526	0.5411213114643357	30	160
Hymenoptera	3650	0.05617790330282901	0.6150448495494077	39	260
Hymenoptera	3830	0.051682486157415795	0.598944571801774	35	233
Hymenoptera	4250	0.05038403192566764	0.4884338751520561	84	1650
Hymenoptera	4276	0.04924079241039784	0.4451080341034386	209	1798
Hymenoptera	4281	0.09866264160851443	0.8734628378379438	32	242
Hymenoptera	4538	0.051852874442018235	0.5688164611199615	306	2530
Hymenoptera	4645	0.09474489163796286	0.8360657406794567	105	1137
Hymenoptera	4726	0.03705058677723697	0.4224434356823724	89	800
Hymenoptera	4906	0.039759615595893326	0.39409376700019333	455	4113
Hymenoptera	5448	0.04252876942674095	0.46025964207576703	2160	37919
Hymenoptera	5628	0.057544808768338486	0.41966298860230805	36	160
Hymenoptera	5629	0.04926268416110479	0.5807585319644579	69	418
Hymenoptera	5631	0.041287387610670766	0.45012491439757035	90	505
Hymenoptera	5809	0.041911628294176655	0.49647960503233346	43	456
Hymenoptera	5900	0.045108917451341185	0.5224833138945322	51	277
Hymenoptera	5991	0.04173843914860473	0.4531831517351039	113	577
Hymenoptera	6364	0.043815378020950514	0.4072437307673034	155	1068
Hymenoptera	6441	0.0426803964797474	0.4139931429688274	358	4177
Hymenoptera	6768	0.04824136891618764	0.5780141102389212	32	169
Hymenoptera	6769	0.04813725057985036	0.42273296804903276	44	1025
Hymenoptera	6892	0.058696584653124065	0.36357517575870013	14	52
Hymenoptera	6905	0.023201415132573896	0.31682823093713985	6	421
Hymenoptera	6949	0.052119072193482725	0.38937763027529665	12	70
Hymenoptera	7251	0.04604157416070526	0.44508846285170456	42	199
Hymenoptera	7310	0.04215512528724475	0.46979739856681385	94	610
Hymenoptera	7543	0.048186040988186594	0.42290525183918604	149	774
Hymenoptera	7544	0.04248544144933554	0.5613096451747787	14	58
Hymenoptera	7704	0.045337854610193566	0.4119852462147776	146	809
Hymenoptera	8395	0.057735607295226074	0.5244547322186479	165	873
Hymenoptera	8575	0.05899164202097816	0.4880589624175459	104	503
Hymenoptera	8655	0	NA	14	75
Hymenoptera	8755	0.05696011019265296	0.5017080535926418	163	1197
Hymenoptera	8803	0.05609180908927536	0.6009852450679185	16	100
Hymenoptera	8836	0.03655446183546458	0.17583556335874986	32	144
Hymenoptera	8933	0.05476653387378241	0.5191893647180968	92	461
Hymenoptera	8935	0.053554443185818014	0.4400661403289689	125	985
Hymenoptera	8983	0.045808205281031626	0.3978869905893544	8	30
Hymenoptera	9115	0.053461413734562	0.38985429374095437	248	1492
Hymenoptera	9164	0.05233314345578451	0.5142050591328702	109	624
Hymenoptera	9294	0.056463262465127013	0.5004361029019634	121	775
Hymenoptera	9329	0.06045953513327252	0.5669092018865833	41	995
Hymenoptera	9473	0.061096240724901586	0.5110152900208997	67	355
Hymenoptera	9781	0.039658204321650965	0.4490131022852071	63	539
Hymenoptera	9783	0.03732967851246585	0.34444096135074936	63	338
Hymenoptera	9786	0.043138116568502756	0.38215627378654204	6	26
Hymenoptera	9824	0.04650290595347076	0.48336526644711836	312	4450
Hymenoptera	9961	0.05236681077767083	0.5770048066720546	90	520
Hymenoptera	9963	0.043918973631076746	0.43948756583265175	175	1772
Hymenoptera	10067	0.04705926616945032	0.6585651472495122	10	52
Hymenoptera	10186	0.04486717600037795	0.46715289041522684	73	785
Hymenoptera	10408	0.036048241318264694	0.4205042909996509	20	132
Hymenoptera	10427	0.04893584211788057	0.3560720622727115	20	138
Hymenoptera	10606	0.028354399483172015	0.4323610523651362	11	48
Hymenoptera	10607	0.04439672153993912	0.6655918359493038	9	34
Hymenoptera	10781	0.058639821568387464	0.5744366728156661	102	1183
Hymenoptera	10785	0.05341112991393563	0.5487498817603994	145	969
Hymenoptera	10978	0.06439561757945583	0.5079696530456361	98	666
Hymenoptera	11158	0.0364441691783794	0.31024034580355636	58	1028
Hymenoptera	11504	0.04216378280850336	0.4575015059242999	222	3460
