# Supplementary material for: Global determinants of insect mitochondrial genetic diversity
Source: Nat Commun. 2023 Aug 29;14:5276. doi: 10.1038/s41467-023-40936-0 (PMC10465557; doi:10.1038/s41467-023-40936-0)
Supplement: Supplementary file 4 — Source Data [file 41467_2023_40936_MOESM4_ESM.zip › Source Data/Fig_4_r2_gde.csv]

model	post
r2_curr_clim	0.10510316702100449
r2_curr_clim	0.2517418889652111
r2_curr_clim	0.170509713066655
r2_curr_clim	0.14405342679365551
r2_curr_clim	0.08678959725764535
r2_curr_clim	0.27470752732587417
r2_curr_clim	0.21769636865874764
r2_curr_clim	0.26848196330538426
r2_curr_clim	0.3826791294145672
r2_curr_clim	0.15023592545024475
r2_curr_clim	0.21140205722446678
r2_curr_clim	0.16824805465951612
r2_curr_clim	0.1793657076345755
r2_curr_clim	0.2181117665368072
r2_curr_clim	0.18665059692220676
r2_curr_clim	0.13920486431190496
r2_curr_clim	0.1555567567169713
r2_curr_clim	0.10280749214156067
r2_curr_clim	0.10096088470970192
r2_curr_clim	0.4189700148620655
r2_curr_clim	0.07658018369854176
r2_curr_clim	0.34942722616400856
r2_curr_clim	0.11399632069268359
r2_curr_clim	0.3508517072083882
r2_curr_clim	0.1750447394203675
r2_curr_clim	0.23770066832941616
r2_curr_clim	0.2887739738895275
r2_curr_clim	0.20084260595300893
r2_curr_clim	0.4039284263834481
r2_curr_clim	0.3919192841849576
r2_curr_clim	0.19911333474218615
r2_curr_clim	0.21854450972370432
r2_curr_clim	0.22742018926659668
r2_curr_clim	0.23919612388359257
r2_curr_clim	0.32227463315750665
r2_curr_clim	0.2916712002609046
r2_curr_clim	0.18807992373884735
r2_curr_clim	0.20559634296816634
r2_curr_clim	0.27835516211819344
r2_curr_clim	0.1781818248818597
r2_curr_clim	0.2999575458304549
r2_curr_clim	0.24264162706965728
r2_curr_clim	0.14323254357921994
r2_curr_clim	0.20602111067537676
r2_curr_clim	0.19952587951355777
r2_curr_clim	0.1568202767936981
r2_curr_clim	0.29876112312345066
r2_curr_clim	0.15203821666407108
r2_curr_clim	0.3141063334535985
r2_curr_clim	0.17292890267835706
r2_curr_clim	0.18483818459826362
r2_curr_clim	0.20215223187559483
r2_curr_clim	0.1328568205464235
r2_curr_clim	0.23956891946575773
r2_curr_clim	0.12221582182320946
r2_curr_clim	0.29509076690571284
r2_curr_clim	0.19378239542741096
r2_curr_clim	0.1568488335359259
r2_curr_clim	0.2209135714880849
r2_curr_clim	0.1648752457784326
r2_curr_clim	0.18016379791129147
r2_curr_clim	0.3201221702861472
r2_curr_clim	0.26367485391809786
r2_curr_clim	0.31378875561465447
r2_curr_clim	0.2938013777184924
r2_curr_clim	0.20120694048859136
r2_curr_clim	0.30769317524895484
r2_curr_clim	0.18047203592131417
r2_curr_clim	0.31166114131497463
r2_curr_clim	0.15393462260968988
r2_curr_clim	0.23224396191895644
r2_curr_clim	0.1505405712323869
r2_curr_clim	0.16215649724484107
r2_curr_clim	0.24111288854647633
r2_curr_clim	0.23676900771515552
r2_curr_clim	0.24185283516324999
r2_curr_clim	0.21881219321355466
r2_curr_clim	0.19590051504060207
r2_curr_clim	0.1686478257899212
r2_curr_clim	0.31081448420391217
r2_curr_clim	0.28375674577900123
r2_curr_clim	0.2218707064789968
r2_curr_clim	0.13238024561792697
r2_curr_clim	0.26904395711446644
r2_curr_clim	0.24195441239150123
r2_curr_clim	0.2300878503989434
r2_curr_clim	0.40699110077176764
r2_curr_clim	0.1545045396276719
r2_curr_clim	0.3607152860483132
r2_curr_clim	0.183318902684823
r2_curr_clim	0.2601923544877094
r2_curr_clim	0.2641107637821417
r2_curr_clim	0.21438370404300974
r2_curr_clim	0.2936508014223084
r2_curr_clim	0.2639021547383283
r2_curr_clim	0.21567372424819534
r2_curr_clim	0.1860100984434751
r2_curr_clim	0.2775060515119289
r2_curr_clim	0.10273980826987657
r2_curr_clim	0.15262851611851258
r2_curr_clim	0.18524235795311328
r2_curr_clim	0.048363021296985845
r2_curr_clim	0.21056762817914576
r2_curr_clim	0.18161067109943532
r2_curr_clim	0.23203464964863638
r2_curr_clim	0.11145409846646459
r2_curr_clim	0.30557806417266453
r2_curr_clim	0.26642767457719724
r2_curr_clim	0.3182044276547724
r2_curr_clim	0.3262707472829954
r2_curr_clim	0.34978081392387544
r2_curr_clim	0.22893510054185853
r2_curr_clim	0.2956368489635971
r2_curr_clim	0.3450198336009733
r2_curr_clim	0.2624624781516986
r2_curr_clim	0.3744432378222264
r2_curr_clim	0.3794971728422175
r2_curr_clim	0.42799704343716316
r2_curr_clim	0.26145317257403344
r2_curr_clim	0.2927176237256034
r2_curr_clim	0.28182526594671325
r2_curr_clim	0.15437316812367236
r2_curr_clim	0.1481762798422682
r2_curr_clim	0.22850481962283622
r2_curr_clim	0.09490757892472332
r2_curr_clim	0.35087628398699505
r2_curr_clim	0.2805202790409741
r2_curr_clim	0.10680671633186714
r2_curr_clim	0.20331230440405856
r2_curr_clim	0.17593445834521867
r2_curr_clim	0.24574939401520837
r2_curr_clim	0.289389181273515
r2_curr_clim	0.16777368725828906
r2_curr_clim	0.19466328117093504
r2_curr_clim	0.11898780078373274
r2_curr_clim	0.25473285812998764
r2_curr_clim	0.3323690909290931
r2_curr_clim	0.3140739056635965
r2_curr_clim	0.22523042856516812
r2_curr_clim	0.3473621700136678
r2_curr_clim	0.2909562675154335
r2_curr_clim	0.2887664866551298
r2_curr_clim	0.31579598163566935
r2_curr_clim	0.2200051315187344
r2_curr_clim	0.23461246758044813
r2_curr_clim	0.3704204459755375
r2_curr_clim	0.413167009911504
r2_curr_clim	0.3112229239238974
r2_curr_clim	0.36026599341526977
r2_curr_clim	0.2881020946974891
r2_curr_clim	0.28028821953921124
r2_curr_clim	0.3811842206942518
r2_curr_clim	0.16781182156173854
r2_curr_clim	0.17802960493504674
r2_curr_clim	0.2005464048585099
r2_curr_clim	0.281449598807092
r2_curr_clim	0.25749906006036277
r2_curr_clim	0.24916246397558436
r2_curr_clim	0.27148544963117294
r2_curr_clim	0.2425828367625267
r2_curr_clim	0.23082726576360083
r2_curr_clim	0.2766663297710235
r2_curr_clim	0.20404473187485453
r2_curr_clim	0.3449541586164127
r2_curr_clim	0.18114233750463327
r2_curr_clim	0.09054116242589891
r2_curr_clim	0.4092329877482288
r2_curr_clim	0.39378987182942354
r2_curr_clim	0.33764334012355596
r2_curr_clim	0.3829442854430683
r2_curr_clim	0.32535029321529374
r2_curr_clim	0.353193193504324
r2_curr_clim	0.09253648510507835
r2_curr_clim	0.19870610711310008
r2_curr_clim	0.15473819451828622
r2_curr_clim	0.18192510106147067
r2_curr_clim	0.21223705030701379
r2_curr_clim	0.1379765250103751
r2_curr_clim	0.30604488405533076
r2_curr_clim	0.23282822092639682
r2_curr_clim	0.2620490121817819
r2_curr_clim	0.15043791782455004
r2_curr_clim	0.19255906206987253
r2_curr_clim	0.18860860074594213
r2_curr_clim	0.15974696820141493
r2_curr_clim	0.1777295205656794
r2_curr_clim	0.07611631939452614
r2_curr_clim	0.16371820371066215
r2_curr_clim	0.26199532457332414
r2_curr_clim	0.2695420559242865
r2_curr_clim	0.28833982362428234
r2_curr_clim	0.2575272286183688
r2_curr_clim	0.10814685033312572
r2_curr_clim	0.2118327119633869
r2_curr_clim	0.2876953778122278
r2_curr_clim	0.22921163275416898
r2_curr_clim	0.18548397929631316
r2_curr_clim	0.19943040565052403
r2_curr_clim	0.23184601739892421
r2_curr_clim	0.19795500511957734
r2_curr_clim	0.24330281755734195
r2_curr_clim	0.2766147672759653
r2_curr_clim	0.1784044921176571
r2_curr_clim	0.23041318752945625
r2_curr_clim	0.2621390632886908
r2_curr_clim	0.1637333754288304
r2_curr_clim	0.16990973475122756
r2_curr_clim	0.32037465492938305
r2_curr_clim	0.1875350926842469
r2_curr_clim	0.15983590569492517
r2_curr_clim	0.14934916046683755
r2_curr_clim	0.15569424830322207
r2_curr_clim	0.19346798879810687
r2_curr_clim	0.21422116179695044
r2_curr_clim	0.31825899752191666
r2_curr_clim	0.12894518582380637
r2_curr_clim	0.16813986901295327
r2_curr_clim	0.2070225089096342
r2_curr_clim	0.2499554757803175
r2_curr_clim	0.2147527239673304
r2_curr_clim	0.2760630078019045
r2_curr_clim	0.18446759489634246
r2_curr_clim	0.13846974320673022
r2_curr_clim	0.2632466556539891
r2_curr_clim	0.1588389777678864
r2_curr_clim	0.17569835537423278
r2_curr_clim	0.2274600625517195
r2_curr_clim	0.18588010476062256
r2_curr_clim	0.2987918466480908
r2_curr_clim	0.22856302136801
r2_curr_clim	0.25913909317853845
r2_curr_clim	0.34072038820177225
r2_curr_clim	0.18323506219983485
r2_curr_clim	0.14563528424850605
r2_curr_clim	0.34736350695395396
r2_curr_clim	0.3733677273363288
r2_curr_clim	0.20122754243491892
r2_curr_clim	0.09438069928020394
r2_curr_clim	0.22337772082223065
r2_curr_clim	0.2096975249330617
r2_curr_clim	0.20089811385523043
r2_curr_clim	0.306064411584394
r2_curr_clim	0.40710237137681404
r2_curr_clim	0.4533772371286616
r2_curr_clim	0.43517700049980673
r2_curr_clim	0.4767170004161142
r2_curr_clim	0.36246002733597926
r2_curr_clim	0.20270426079405135
r2_curr_clim	0.31701874913167305
r2_curr_clim	0.25112685137784013
r2_curr_clim	0.30195996732175756
r2_curr_clim	0.30826742643039606
r2_curr_clim	0.294617013919196
r2_curr_clim	0.3136711720274978
r2_curr_clim	0.24991398738250833
r2_curr_clim	0.304342459297128
r2_curr_clim	0.2592819427039401
r2_curr_clim	0.24586773096550446
r2_curr_clim	0.19387376709045337
r2_curr_clim	0.26636026087667897
r2_curr_clim	0.251854993527271
r2_curr_clim	0.3683869372956465
r2_curr_clim	0.24211613132181106
r2_curr_clim	0.2874890593842174
r2_curr_clim	0.1720637452322809
r2_curr_clim	0.20054635502815196
r2_curr_clim	0.33852012493611755
r2_curr_clim	0.255603976805292
r2_curr_clim	0.1746779174226548
r2_curr_clim	0.2066376148396707
r2_curr_clim	0.08291044950413519
r2_curr_clim	0.27815303864651986
r2_curr_clim	0.2154927773446408
r2_curr_clim	0.31761287354326534
r2_curr_clim	0.26838394333665433
r2_curr_clim	0.2974610791580645
r2_curr_clim	0.1928996195934963
r2_curr_clim	0.20985645867673816
r2_curr_clim	0.22249653152231666
r2_curr_clim	0.2020528837724658
r2_curr_clim	0.1454894291745335
r2_curr_clim	0.29426266019984937
r2_curr_clim	0.2942954331367603
r2_curr_clim	0.36388006242214743
r2_curr_clim	0.25317190360783054
r2_curr_clim	0.11554202330518928
r2_curr_clim	0.3929137951651753
r2_curr_clim	0.12163322699544667
r2_curr_clim	0.21975817847784201
r2_curr_clim	0.22541006015413628
r2_curr_clim	0.2190345410014668
r2_curr_clim	0.20915372115195516
r2_curr_clim	0.156043000991782
r2_curr_clim	0.1720583804759187
r2_curr_clim	0.2603374454327488
r2_curr_clim	0.20465575282821755
r2_curr_clim	0.30051819428012583
r2_curr_clim	0.19217620191248974
r2_curr_clim	0.2291209154378929
r2_curr_clim	0.19068640134757078
r2_curr_clim	0.3355824981521501
r2_curr_clim	0.23182697221167023
r2_curr_clim	0.10380549799143333
r2_curr_clim	0.22622092254878118
r2_curr_clim	0.22322771411625097
r2_curr_clim	0.19895260272934168
r2_curr_clim	0.19561416312929136
r2_curr_clim	0.5061220289568589
r2_curr_clim	0.177466130225655
r2_curr_clim	0.28690141107124634
r2_curr_clim	0.21454027148745675
r2_curr_clim	0.21460299200674515
r2_curr_clim	0.22673268469416266
r2_curr_clim	0.24729795034065893
r2_curr_clim	0.29246333804817065
r2_curr_clim	0.29788959255119785
r2_curr_clim	0.28082736936479546
r2_curr_clim	0.1692817772745434
r2_curr_clim	0.2803588479120488
r2_curr_clim	0.3104141582473224
r2_curr_clim	0.29004374460495785
r2_curr_clim	0.30672943013053156
r2_curr_clim	0.16859943292415902
r2_curr_clim	0.19660666986649933
r2_curr_clim	0.27624938580675906
r2_curr_clim	0.2935089778709312
r2_curr_clim	0.18855258578486034
r2_curr_clim	0.16641943851662003
r2_curr_clim	0.22781548696173384
r2_curr_clim	0.23243799175745217
r2_curr_clim	0.11602088371906533
r2_curr_clim	0.26334402590169237
r2_curr_clim	0.2244717005012019
r2_curr_clim	0.2289732332891138
r2_curr_clim	0.4277079039946062
r2_curr_clim	0.29069673488425535
r2_curr_clim	0.18556552354197647
r2_curr_clim	0.2111703049739754
r2_curr_clim	0.16806661440083093
r2_curr_clim	0.2911193974746854
r2_curr_clim	0.30431747654749153
r2_curr_clim	0.25618943203533323
r2_curr_clim	0.23048248559424558
r2_curr_clim	0.2927896008866422
r2_curr_clim	0.20827551855983148
r2_curr_clim	0.3541082017115477
r2_curr_clim	0.14726799396795173
r2_curr_clim	0.27618190980862034
r2_curr_clim	0.22038372203737416
r2_curr_clim	0.22289232542622908
r2_curr_clim	0.07608052220192939
r2_curr_clim	0.23779810833064605
r2_curr_clim	0.12146187098182108
r2_curr_clim	0.2087840917387959
r2_curr_clim	0.15359395459282948
r2_curr_clim	0.2562076282288796
r2_curr_clim	0.1789835488555371
r2_curr_clim	0.3100406725019707
r2_curr_clim	0.2187569838212062
r2_curr_clim	0.33086212352397065
r2_curr_clim	0.15460047834700213
r2_curr_clim	0.13400451786165285
r2_curr_clim	0.379952278478767
r2_curr_clim	0.3392695596373301
r2_curr_clim	0.24574726034976474
r2_curr_clim	0.2637198162992756
r2_curr_clim	0.4324206591754623
r2_curr_clim	0.3193008828290461
r2_curr_clim	0.41956336916309384
r2_curr_clim	0.39489082021254734
r2_curr_clim	0.525140373877383
r2_curr_clim	0.4549364829625515
r2_curr_clim	0.4885485141085776
r2_curr_clim	0.5119736980811354
r2_curr_clim	0.3833305026310397
r2_curr_clim	0.31313912992480564
r2_curr_clim	0.3623917930268582
r2_curr_clim	0.32412869894596574
r2_curr_clim	0.15320037564946884
r2_curr_clim	0.23964681693003304
r2_curr_clim	0.21379184508148752
r2_curr_clim	0.2710128021223008
r2_curr_clim	0.26196261952236005
r2_curr_clim	0.22402280679144937
r2_curr_clim	0.35208008740748964
r2_curr_clim	0.2858445484480071
r2_curr_clim	0.25407962768470527
r2_curr_clim	0.37386855352578857
r2_curr_clim	0.34779066767577904
r2_curr_clim	0.29031728796913775
r2_curr_clim	0.2699327258036347
r2_curr_clim	0.2798805718355113
r2_curr_clim	0.19837375291857084
r2_curr_clim	0.3161500765387156
r2_curr_clim	0.21781484028140094
r2_curr_clim	0.31025017036458286
r2_curr_clim	0.3553325897036162
r2_curr_clim	0.4358983864416585
r2_curr_clim	0.41844139567374655
r2_curr_clim	0.42657492116541235
r2_curr_clim	0.37046130227462515
r2_curr_clim	0.3400080055049494
r2_curr_clim	0.365264775195004
r2_curr_clim	0.14724051807844435
r2_curr_clim	0.23652697310629173
r2_curr_clim	0.224154770749306
r2_curr_clim	0.29332214382243627
r2_curr_clim	0.22096690051643297
r2_curr_clim	0.2867225863447543
r2_curr_clim	0.17766404743261163
r2_curr_clim	0.2476612871434957
r2_curr_clim	0.2646956463576907
r2_curr_clim	0.3299507947677427
r2_curr_clim	0.19312015955634676
r2_curr_clim	0.1996467285071818
r2_curr_clim	0.20744940001079348
r2_curr_clim	0.21725251602781323
r2_curr_clim	0.11160803369388987
r2_curr_clim	0.2958975419103241
r2_curr_clim	0.25007307672754986
r2_curr_clim	0.2381670729987077
r2_curr_clim	0.19618448154643509
r2_curr_clim	0.2249916996164641
r2_curr_clim	0.23363048289017324
r2_curr_clim	0.1914150425385594
r2_curr_clim	0.31859462762149604
r2_curr_clim	0.11604097145795733
r2_curr_clim	0.23655739178832083
r2_curr_clim	0.16793047333660996
r2_curr_clim	0.19263461433841667
r2_curr_clim	0.22412294125010856
r2_curr_clim	0.22826677252258853
r2_curr_clim	0.2628150083162561
r2_curr_clim	0.36359594807289053
r2_curr_clim	0.19349637299092115
r2_curr_clim	0.21766186031697912
r2_curr_clim	0.2327886531809957
r2_curr_clim	0.2567522312340086
r2_curr_clim	0.3255955758809559
r2_curr_clim	0.34159630538257624
r2_curr_clim	0.23914715381946577
r2_curr_clim	0.2787362991156938
r2_curr_clim	0.2866395551824753
r2_curr_clim	0.2613504794674443
r2_curr_clim	0.2754639656059725
r2_curr_clim	0.1962758832960989
r2_curr_clim	0.2980875500379981
r2_curr_clim	0.18391230817375204
r2_curr_clim	0.1639409934336156
r2_curr_clim	0.18632134767110725
r2_curr_clim	0.11170983121127717
r2_curr_clim	0.14573230906574086
r2_curr_clim	0.2024290220174285
r2_curr_clim	0.285578909045522
r2_curr_clim	0.23629859589084437
r2_curr_clim	0.3054755519715435
r2_curr_clim	0.1775474651393314
r2_curr_clim	0.14350756792221436
r2_curr_clim	0.41642728597435974
r2_curr_clim	0.3396354038620008
r2_curr_clim	0.14584776062457971
r2_curr_clim	0.24668277547825931
r2_curr_clim	0.1767075009266258
r2_curr_clim	0.25668792785372196
r2_curr_clim	0.19668978513273344
r2_curr_clim	0.14630514138039966
r2_curr_clim	0.21451942460009502
r2_curr_clim	0.2515109363559424
r2_curr_clim	0.17524777828645205
r2_curr_clim	0.2317106126464367
r2_curr_clim	0.34667457461464135
r2_curr_clim	0.3060285198396292
r2_curr_clim	0.27985901641357736
r2_curr_clim	0.251943793285248
r2_curr_clim	0.4069084800162145
r2_curr_clim	0.24908405676167011
r2_curr_clim	0.2670854285143779
r2_curr_clim	0.17126756231715032
r2_curr_clim	0.22166717369927913
r2_curr_clim	0.12813946294753997
r2_curr_clim	0.21687794488112197
r2_curr_clim	0.3203089494183731
r2_curr_clim	0.13974397683344816
r2_curr_clim	0.11239569952633274
r2_curr_clim	0.33875600253306676
r2_curr_clim	0.24219560560719616
r2_curr_clim	0.33331462909467574
r2_curr_clim	0.17923965658533197
r2_curr_clim	0.40191534822946157
r2_curr_clim	0.3363893737779527
r2_curr_clim	0.34381017840400907
r2_curr_clim	0.43376855961200933
r2_curr_clim	0.18829483398864028
r2_curr_clim	0.16591417300450875
r2_curr_clim	0.12875600464367334
r2_curr_clim	0.21280316985138892
r2_curr_clim	0.24710124701360925
r2_curr_clim	0.21661805409763485
r2_curr_clim	0.25216659570751015
r2_curr_clim	0.16801741393189532
r2_curr_clim	0.0876409666298772
r2_curr_clim	0.37029509354707274
r2_curr_clim	0.28636819812960124
r2_curr_clim	0.17844384072245545
r2_curr_clim	0.3953812598409463
r2_curr_clim	0.41108738148850704
r2_curr_clim	0.2078007334121299
r2_curr_clim	0.27957592466075337
r2_curr_clim	0.2542308836978711
r2_curr_clim	0.2346212965553009
r2_curr_clim	0.23748247614536627
r2_curr_clim	0.1578474931123825
r2_curr_clim	0.40931447655878916
r2_curr_clim	0.24601224356801835
r2_curr_clim	0.19374457244367246
r2_curr_clim	0.3451464521373269
r2_curr_clim	0.3906177352457087
r2_curr_clim	0.16356326920304762
r2_curr_clim	0.22137637986871783
r2_curr_clim	0.29680868575897756
r2_curr_clim	0.1652487512118876
r2_curr_clim	0.238064482369871
r2_curr_clim	0.16046705907996006
r2_curr_clim	0.22562692361265566
r2_curr_clim	0.14877745409982857
r2_curr_clim	0.30613536837403976
r2_curr_clim	0.275691870037583
r2_curr_clim	0.2083283323042613
r2_curr_clim	0.3167460019769324
r2_curr_clim	0.1883907517633114
r2_curr_clim	0.27420834558837787
r2_curr_clim	0.18818043961036818
r2_curr_clim	0.28794437327383915
r2_curr_clim	0.2539567435644951
r2_curr_clim	0.29710578145763883
r2_curr_clim	0.3304336680725288
r2_curr_clim	0.2305476431785858
r2_curr_clim	0.37214448195530553
r2_curr_clim	0.33127330271311906
r2_curr_clim	0.2350669319982452
r2_curr_clim	0.3396569387491425
r2_curr_clim	0.42960726918633035
r2_curr_clim	0.36685084496626386
r2_curr_clim	0.2403725766875199
r2_curr_clim	0.31641364616277173
r2_curr_clim	0.33412314953676775
r2_curr_clim	0.29767195957497705
r2_curr_clim	0.30490764801722364
r2_curr_clim	0.317711293270003
r2_curr_clim	0.1602672869415884
r2_curr_clim	0.2085853719021263
r2_curr_clim	0.16296487589055528
r2_curr_clim	0.14778442325159932
r2_curr_clim	0.250500736375666
r2_curr_clim	0.19796128339763502
r2_curr_clim	0.3463226454319793
r2_curr_clim	0.16755553488293726
r2_curr_clim	0.1405647558351817
r2_curr_clim	0.23353225218993726
r2_curr_clim	0.21145792373348313
r2_curr_clim	0.250190237403715
r2_curr_clim	0.14712601420364257
r2_curr_clim	0.1077412489098437
r2_curr_clim	0.35733235721848683
r2_curr_clim	0.4511415584849286
r2_curr_clim	0.2786024943037997
r2_curr_clim	0.16662779079855025
r2_curr_clim	0.20399380870714173
r2_curr_clim	0.17530360267241202
r2_curr_clim	0.16831699103587588
r2_curr_clim	0.16652080049729492
r2_curr_clim	0.2989795675864615
r2_curr_clim	0.13795445117415503
r2_curr_clim	0.11605543973197631
r2_curr_clim	0.26380214906386923
r2_curr_clim	0.32884684269725045
r2_curr_clim	0.26275409706402514
r2_curr_clim	0.17101694849333432
r2_curr_clim	0.2052979797069805
r2_curr_clim	0.27879862861781907
r2_curr_clim	0.2778255574320383
r2_curr_clim	0.18382758853539918
r2_curr_clim	0.23291053892909586
r2_curr_clim	0.29441720581580966
r2_curr_clim	0.3298970551605616
r2_curr_clim	0.3097938963561391
r2_curr_clim	0.3275143149605478
r2_curr_clim	0.28576694977533307
r2_curr_clim	0.2226359551728442
r2_curr_clim	0.2024168339665618
r2_curr_clim	0.2609723627420563
r2_curr_clim	0.20393417935502994
r2_curr_clim	0.29757734553634957
r2_curr_clim	0.2645644106321353
r2_curr_clim	0.20005091888704882
r2_curr_clim	0.1384161044148219
r2_curr_clim	0.2127312905884524
r2_curr_clim	0.3161972420854981
r2_curr_clim	0.42888023527009284
r2_curr_clim	0.32791445131072583
r2_curr_clim	0.20270107677517749
r2_curr_clim	0.22366835060107224
r2_curr_clim	0.13473691607787971
r2_curr_clim	0.26239740057549776
r2_curr_clim	0.22545835361740102
r2_curr_clim	0.17781235366567605
r2_curr_clim	0.19714186814966533
r2_curr_clim	0.2162003979279738
r2_curr_clim	0.16064790349592672
r2_curr_clim	0.34957091223605724
r2_curr_clim	0.24470861015164744
r2_curr_clim	0.24621651623118235
r2_curr_clim	0.26439305295853094
r2_curr_clim	0.25392470484694185
r2_curr_clim	0.3865109255420033
r2_curr_clim	0.3295422664885422
r2_curr_clim	0.26064220614091543
r2_curr_clim	0.19546955372377695
r2_curr_clim	0.23800502300418624
r2_curr_clim	0.1757574184047527
r2_curr_clim	0.2412088042186561
r2_curr_clim	0.20382643113626855
r2_curr_clim	0.2778975084637418
r2_curr_clim	0.17465124148862163
r2_curr_clim	0.28152002000006054
r2_curr_clim	0.25129353090191686
r2_curr_clim	0.18946648868418375
r2_curr_clim	0.050266040923407015
r2_curr_clim	0.07891667466647619
r2_curr_clim	0.1368958269647222
r2_curr_clim	0.22442946090773136
r2_curr_clim	0.2563940436900036
r2_curr_clim	0.2947181304016301
r2_curr_clim	0.1723877808722171
r2_curr_clim	0.26019406299772463
r2_curr_clim	0.17981053328054497
r2_curr_clim	0.2561205816037546
r2_curr_clim	0.21408786090293314
r2_curr_clim	0.17915065804698393
r2_curr_clim	0.1977964616095412
r2_curr_clim	0.22376215574896494
r2_curr_clim	0.29583350832207983
r2_curr_clim	0.20436748124829696
r2_curr_clim	0.25516942830389255
r2_curr_clim	0.24817536797424194
r2_curr_clim	0.24638748684512407
r2_curr_clim	0.17686613597940445
r2_curr_clim	0.13803524578899612
r2_curr_clim	0.08097544054179633
r2_curr_clim	0.10077450739437425
r2_curr_clim	0.1170137090656042
r2_curr_clim	0.08082980705183805
r2_curr_clim	0.09166856752159988
r2_curr_clim	0.30879576142057885
r2_curr_clim	0.1554742902614529
r2_curr_clim	0.249775200322337
r2_curr_clim	0.2749586723058709
r2_curr_clim	0.30354557870352544
r2_curr_clim	0.26377723761832295
r2_curr_clim	0.26105999881818404
r2_curr_clim	0.27144792576711113
r2_curr_clim	0.2366117823699214
r2_curr_clim	0.3082990214683197
r2_curr_clim	0.24372161698134429
r2_curr_clim	0.17560100771708978
r2_curr_clim	0.24050505631861843
r2_curr_clim	0.24547945854946343
r2_curr_clim	0.2702897138708226
r2_curr_clim	0.27153003875090126
r2_curr_clim	0.17358748138731156
r2_curr_clim	0.14959396538216357
r2_curr_clim	0.3288663206736977
r2_curr_clim	0.28820971263635825
r2_curr_clim	0.2069739883343155
r2_curr_clim	0.1875774062562452
r2_curr_clim	0.17354758344001556
r2_curr_clim	0.22071593510088797
r2_curr_clim	0.24139400581325898
r2_curr_clim	0.19715921290460295
r2_curr_clim	0.204045373872853
r2_curr_clim	0.21125084798171181
r2_curr_clim	0.30844154444123556
r2_curr_clim	0.22659937734944322
r2_curr_clim	0.25264324164368096
r2_curr_clim	0.2331041429430459
r2_curr_clim	0.25421644250000464
r2_curr_clim	0.18744511434570835
r2_curr_clim	0.1507916688184836
r2_curr_clim	0.31439017533046426
r2_curr_clim	0.40908699769858287
r2_curr_clim	0.2677161005920481
r2_curr_clim	0.21592465881305076
r2_curr_clim	0.1992130359136921
r2_curr_clim	0.32924290202421397
r2_curr_clim	0.2206152203719538
r2_curr_clim	0.24506007978964708
r2_curr_clim	0.26719389071913635
r2_curr_clim	0.3750347206670624
r2_curr_clim	0.2972109537783477
r2_curr_clim	0.21525942231116946
r2_curr_clim	0.22717272519412485
r2_curr_clim	0.2894782508728139
r2_curr_clim	0.34524541439140943
r2_curr_clim	0.2736673548814596
r2_curr_clim	0.4197065621357544
r2_curr_clim	0.42027626590691824
r2_curr_clim	0.4247285700455099
r2_curr_clim	0.3940278515865162
r2_curr_clim	0.41663095847525167
r2_curr_clim	0.24689841415175165
r2_curr_clim	0.16779788772959195
r2_curr_clim	0.22320161084917925
r2_curr_clim	0.2516048819032648
r2_curr_clim	0.14947875987064566
r2_curr_clim	0.3143218417597238
r2_curr_clim	0.4083573813441891
r2_curr_clim	0.29400885030489826
r2_curr_clim	0.4105506802163701
r2_curr_clim	0.22192459157429603
r2_curr_clim	0.14795497271114785
r2_curr_clim	0.15573252391212095
r2_curr_clim	0.33782536162799287
r2_curr_clim	0.2912237876942535
r2_curr_clim	0.3767615483986422
r2_curr_clim	0.2394964794935274
r2_curr_clim	0.19095139855313
r2_curr_clim	0.19841339911673705
r2_curr_clim	0.16639160904254732
r2_curr_clim	0.1986196318585529
r2_curr_clim	0.16359746816881698
r2_curr_clim	0.22427604548678887
r2_curr_clim	0.20958295520048753
r2_curr_clim	0.2551671967293439
r2_curr_clim	0.3304143533375934
r2_curr_clim	0.2996150035208703
r2_curr_clim	0.22324220547238294
r2_curr_clim	0.14455528706978682
r2_curr_clim	0.1708562668502391
r2_curr_clim	0.2873237433217515
r2_curr_clim	0.22187772023244098
r2_curr_clim	0.26256127701280985
r2_curr_clim	0.07711512657399842
r2_curr_clim	0.15655358397518176
r2_curr_clim	0.15464588730420573
r2_curr_clim	0.3085117211444475
r2_curr_clim	0.33389381949149843
r2_curr_clim	0.31667247526669995
r2_curr_clim	0.3831613865329367
r2_curr_clim	0.29208248199702325
r2_curr_clim	0.20327817911649512
r2_curr_clim	0.3802841348739445
r2_curr_clim	0.38322487649913606
r2_curr_clim	0.30888461665975026
r2_curr_clim	0.17791997632185685
r2_curr_clim	0.24593203024526525
r2_curr_clim	0.2972819792410597
r2_curr_clim	0.29751089351132404
r2_curr_clim	0.22989119645787895
r2_curr_clim	0.23676637431641834
r2_curr_clim	0.21762138975255443
r2_curr_clim	0.2640471297720822
r2_curr_clim	0.18098044321669213
r2_curr_clim	0.1631045357712545
r2_curr_clim	0.16619094992602915
r2_curr_clim	0.16323668343366418
r2_curr_clim	0.1912723804133581
r2_curr_clim	0.16695729070304785
r2_curr_clim	0.3015118547855525
r2_curr_clim	0.27923049277603795
r2_curr_clim	0.29884208506499427
r2_curr_clim	0.2175460570825212
r2_curr_clim	0.22947599023676662
r2_curr_clim	0.12480631889655294
r2_curr_clim	0.1273353480982332
r2_curr_clim	0.1598819519597759
r2_curr_clim	0.1894694895497161
r2_curr_clim	0.13519469104699094
r2_curr_clim	0.23228410377215422
r2_curr_clim	0.2765863688765592
r2_curr_clim	0.2286824809895113
r2_curr_clim	0.27684726896649037
r2_curr_clim	0.150621246720192
r2_curr_clim	0.17531869546848383
r2_curr_clim	0.16121039886918523
r2_curr_clim	0.3213767799695042
r2_curr_clim	0.34975339224797203
r2_curr_clim	0.2526899281511917
r2_curr_clim	0.18802367199308528
r2_curr_clim	0.130449975680461
r2_curr_clim	0.2661704755685811
r2_curr_clim	0.18296339956961685
r2_curr_clim	0.1600326462225446
r2_curr_clim	0.2603227082393654
r2_curr_clim	0.2736935991654231
r2_curr_clim	0.36452085669606293
r2_curr_clim	0.38021639825130704
r2_curr_clim	0.30241488250547216
r2_curr_clim	0.27822124996530073
r2_curr_clim	0.18009557492651926
r2_curr_clim	0.2780301434953692
r2_curr_clim	0.264736310024275
r2_curr_clim	0.3703689311707295
r2_curr_clim	0.20741314330816044
r2_curr_clim	0.1563163510749543
r2_curr_clim	0.2260044973087445
r2_curr_clim	0.2209852996598419
r2_curr_clim	0.23167443995913387
r2_curr_clim	0.2860759366142038
r2_curr_clim	0.19446564477800532
r2_curr_clim	0.1583557358496337
r2_curr_clim	0.25133171001878823
r2_curr_clim	0.3746470754167693
r2_curr_clim	0.2725736475593955
r2_curr_clim	0.3133276165232227
r2_curr_clim	0.23783549795023284
r2_curr_clim	0.29777289054182476
r2_curr_clim	0.29776458005320844
r2_curr_clim	0.13076561064781828
r2_curr_clim	0.2191935751282987
r2_curr_clim	0.1753093774532767
r2_curr_clim	0.1252113436036358
r2_curr_clim	0.2068911760968197
r2_curr_clim	0.1857801055356681
r2_curr_clim	0.257743660326933
r2_curr_clim	0.32993692889722875
r2_curr_clim	0.28669789495489156
r2_curr_clim	0.26639615624274915
r2_curr_clim	0.2931870278162946
r2_curr_clim	0.18478528559495658
r2_curr_clim	0.09918403807465548
r2_curr_clim	0.1389771910351552
r2_curr_clim	0.08431486440239427
r2_curr_clim	0.3277040531905356
r2_curr_clim	0.2425864731520444
r2_curr_clim	0.1646254982640329
r2_curr_clim	0.1991281124566478
r2_curr_clim	0.2168021093886011
r2_curr_clim	0.3206014702396692
r2_curr_clim	0.25614453974617946
r2_curr_clim	0.30643748543867855
r2_curr_clim	0.16324636525354758
r2_curr_clim	0.4637145740315629
r2_curr_clim	0.07871625691658654
r2_curr_clim	0.22219797345616268
r2_curr_clim	0.17483023595188987
r2_curr_clim	0.2922977072579519
r2_curr_clim	0.41357614906527107
r2_curr_clim	0.30510758660572457
r2_curr_clim	0.23994984835318064
r2_curr_clim	0.2682220287211473
r2_curr_clim	0.11343364519317932
r2_curr_clim	0.20279064144614461
r2_curr_clim	0.17125782909994847
r2_curr_clim	0.16799756066416088
r2_curr_clim	0.1945539497749608
r2_curr_clim	0.19577822888814678
r2_curr_clim	0.2126460442197482
r2_curr_clim	0.1334628382061584
r2_curr_clim	0.0885651159506239
r2_curr_clim	0.14308651805998063
r2_curr_clim	0.3358015082705464
r2_curr_clim	0.277720851264846
r2_curr_clim	0.2344720000131706
r2_curr_clim	0.40666739420606784
r2_curr_clim	0.40766932613583956
r2_curr_clim	0.3336108376189681
r2_curr_clim	0.2853798569280372
r2_curr_clim	0.15758981572104191
r2_curr_clim	0.38114415858595596
r2_curr_clim	0.2648586391396203
r2_curr_clim	0.2486011405785559
r2_curr_clim	0.3275178411227208
r2_curr_clim	0.3711325686021342
r2_curr_clim	0.30312264995750926
r2_curr_clim	0.3094421024468988
r2_curr_clim	0.32929444921644935
r2_curr_clim	0.2664771757798234
r2_curr_clim	0.3427017884093498
r2_curr_clim	0.22972376322430937
r2_curr_clim	0.35835299523263214
r2_curr_clim	0.32210419491845244
r2_curr_clim	0.28183875604606395
r2_curr_clim	0.2685091276978262
r2_curr_clim	0.1668962393327627
r2_curr_clim	0.24064211891104098
r2_curr_clim	0.33550974236637643
r2_curr_clim	0.22242669918965519
r2_curr_clim	0.28069645090182177
r2_curr_clim	0.23212568568918365
r2_curr_clim	0.27982890334123545
r2_curr_clim	0.23732501654119068
r2_curr_clim	0.19355063419373322
r2_curr_clim	0.36199616316714717
r2_curr_clim	0.20633326231706775
r2_curr_clim	0.19772382994393498
r2_curr_clim	0.3037178906646974
r2_curr_clim	0.12920314538095443
r2_curr_clim	0.29093482297060147
r2_curr_clim	0.2317224133352946
r2_curr_clim	0.27672928900851584
r2_curr_clim	0.18423669221626532
r2_curr_clim	0.3183122836106472
r2_curr_clim	0.22813298432776175
r2_curr_clim	0.19981172733204064
r2_curr_clim	0.211372600744678
r2_curr_clim	0.33721675133191914
r2_curr_clim	0.2137219931604183
r2_curr_clim	0.22479357937515534
r2_curr_clim	0.13964584033975005
r2_curr_clim	0.28988380704521705
r2_curr_clim	0.26870559174059705
r2_curr_clim	0.2533214525350181
r2_curr_clim	0.38774904344574374
r2_curr_clim	0.4143851057450715
r2_curr_clim	0.2656895226151622
r2_curr_clim	0.36467688977089413
r2_curr_clim	0.2761789315948606
r2_curr_clim	0.40366608329118586
r2_curr_clim	0.10368063198253225
r2_curr_clim	0.1916176372671942
r2_curr_clim	0.1684647327621621
r2_curr_clim	0.33330469161722276
r2_curr_clim	0.1969521368177338
r2_curr_clim	0.3321970235443284
r2_curr_clim	0.12478099488229934
r2_curr_clim	0.36490163031809913
r2_curr_clim	0.2595761079395642
r2_curr_clim	0.2220979608547631
r2_curr_clim	0.2601039341251781
r2_curr_clim	0.17774104979029118
r2_curr_clim	0.14889848381573254
r2_curr_clim	0.13704159456350334
r2_curr_clim	0.18424970939763707
r2_curr_clim	0.20003029780659137
r2_curr_clim	0.305315324291593
r2_curr_clim	0.19916504672814495
r2_curr_clim	0.28110659575831476
r2_curr_clim	0.30146360666837196
r2_curr_clim	0.31044262917687726
r2_curr_clim	0.12046337596684685
r2_curr_clim	0.2024187503053668
r2_curr_clim	0.1975511221917826
r2_curr_clim	0.2202405876882872
r2_curr_clim	0.15718108989259091
r2_curr_clim	0.23954164252998833
r2_curr_clim	0.069990417189227
r2_curr_clim	0.10986668089037159
r2_curr_clim	0.18476504272655322
r2_curr_clim	0.12895964416384337
r2_curr_clim	0.16971958176879015
r2_curr_clim	0.17635414174339012
r2_curr_clim	0.2009492591896526
r2_curr_clim	0.23946956063254887
r2_curr_clim	0.13417081849985346
r2_curr_clim	0.26807043189809365
r2_curr_clim	0.30265559843783185
r2_curr_clim	0.2991689092912569
r2_curr_clim	0.24422604496625322
r2_curr_clim	0.20350467481005094
r2_curr_clim	0.16619157387241518
r2_curr_clim	0.350323757821533
r2_curr_clim	0.22340265134390735
r2_curr_clim	0.42910210739019833
r2_curr_clim	0.28373505230867335
r2_curr_clim	0.25443061725330157
r2_curr_clim	0.24224010663914705
r2_curr_clim	0.15288334498423492
r2_curr_clim	0.1663701887724545
r2_curr_clim	0.2984492743420261
r2_curr_clim	0.29630163629298384
r2_curr_clim	0.23283850452072882
r2_curr_clim	0.2822455381400452
r2_curr_clim	0.2450429737752906
r2_curr_clim	0.1713694360699047
r2_curr_clim	0.26602334355260215
r2_curr_clim	0.30986905872891424
r2_curr_clim	0.2950859252694869
r2_curr_clim	0.20846053012557353
r2_curr_clim	0.1898959596124142
r2_curr_clim	0.12894300206506132
r2_curr_clim	0.22591896625453084
r2_curr_clim	0.23270747778982093
r2_curr_clim	0.21912880783223898
r2_curr_clim	0.24812755658670269
r2_curr_clim	0.16111397687514611
r2_curr_clim	0.13831143649151156
r2_curr_clim	0.3225824025409255
r2_curr_clim	0.20850346461770905
r2_curr_clim	0.28053557334413504
r2_curr_clim	0.26630873529843413
r2_curr_clim	0.254111201019951
r2_curr_clim	0.18086736464211325
r2_curr_clim	0.22517824170378922
r2_curr_clim	0.3614971831507021
r2_curr_clim	0.2684524973408785
r2_curr_clim	0.26831681992446355
r2_curr_clim	0.34768054939094045
r2_curr_clim	0.3249824744815219
r2_curr_clim	0.30517939419803825
r2_curr_clim	0.3554400790498432
r2_curr_clim	0.37782633767099677
r2_curr_clim	0.369262885635489
r2_curr_clim	0.31157902340740895
r2_curr_clim	0.2404792641217066
r2_curr_clim	0.29430031704802684
r2_curr_clim	0.29386461218668875
r2_curr_clim	0.18694931662958464
r2_curr_clim	0.29651952390822595
r2_curr_clim	0.2066083072847372
r2_curr_clim	0.2558846111712554
r2_curr_clim	0.2758485894091463
r2_curr_clim	0.24565063353858763
r2_curr_clim	0.1782011746810032
r2_curr_clim	0.1941968632910938
r2_curr_clim	0.402373407377817
r2_curr_clim	0.36704523842943915
r2_curr_clim	0.2657291907253469
r2_curr_clim	0.2637806420132924
r2_curr_clim	0.1473878951460863
r2_curr_clim	0.22390830303159434
r2_curr_clim	0.22828472681801035
r2_curr_clim	0.17242462836296035
r2_curr_clim	0.09145472721738965
r2_curr_clim	0.14746591091457908
r2_curr_clim	0.28983074055141955
r2_curr_clim	0.2959551896595191
r2_curr_clim	0.24681170481734574
r2_curr_clim	0.32812804680415525
r2_curr_clim	0.26407086567711263
r2_curr_clim	0.2578378537663777
r2_curr_clim	0.2278957981105665
r2_curr_clim	0.2956107117173698
r2_curr_clim	0.296155515044526
r2_curr_clim	0.3550467063680847
r2_curr_clim	0.246091204375524
r2_curr_clim	0.26032272813433005
r2_curr_clim	0.20321833738497527
r2_curr_clim	0.24724946589120322
r2_curr_clim	0.10123544876633916
r2_curr_clim	0.11468478487870741
r2_curr_clim	0.18353146146151197
r2_curr_clim	0.17835990413282082
r2_curr_clim	0.199053319460939
r2_curr_clim	0.30611200494786955
r2_curr_clim	0.28501910187885204
r2_curr_clim	0.25563282576828206
r2_curr_clim	0.2597120772803705
r2_curr_clim	0.25060360488859035
r2_curr_clim	0.2781983876947837
r2_curr_clim	0.38962900849461257
r2_curr_clim	0.12627739999857068
r2_curr_clim	0.32770144795293216
r2_curr_clim	0.20486678453082563
r2_curr_clim	0.4012500187244076
r2_curr_clim	0.29496145205132013
r2_curr_clim	0.24896286813462856
r2_curr_clim	0.24220932769912076
r2_curr_clim	0.3097468001468772
r2_curr_clim	0.21137658250838035
r2_curr_clim	0.3601246049730391
r2_curr_clim	0.2833638544974003
r2_curr_clim	0.33835450133455514
r2_curr_clim	0.21925212584335801
r2_curr_clim	0.24261207049127326
r2_curr_clim	0.19955062877297436
r2_curr_clim	0.13833117385757912
r2_curr_clim	0.35881078165462155
r2_curr_clim	0.3495374527754605
r2_curr_clim	0.22832492684001018
r2_curr_clim	0.2134483548561782
r2_curr_clim	0.2728896405845183
r2_curr_clim	0.14536422212145209
r2_curr_clim	0.22938235429885181
r2_curr_clim	0.17183269500735793
r2_curr_clim	0.20032777106014915
r2_curr_clim	0.24868491358283962
r2_curr_clim	0.35067193392074847
r2_curr_clim	0.33131321796528407
r2_curr_clim	0.15611734758652354
r2_curr_clim	0.18850604378587973
r2_curr_clim	0.12257447969620773
r2_curr_clim	0.23216385228915565
r2_curr_clim	0.2633436507879038
r2_curr_clim	0.2610399847227891
r2_curr_clim	0.3409887817087149
r2_curr_clim	0.2964743706351575
r2_curr_clim	0.22496520357430105
r2_curr_clim	0.24433220604352796
r2_curr_clim	0.30808730419008523
r2_curr_clim	0.4699555160075318
r2_curr_clim	0.4397766408013622
r2_curr_clim	0.4003547905683314
r2_curr_clim	0.35404240150072913
r2_curr_clim	0.28946233831239454
r2_curr_clim	0.3220145219306278
r2_curr_clim	0.24086047666438304
r2_curr_clim	0.3283553683784828
r2_curr_clim	0.324947259842523
r2_curr_clim	0.19850617529951425
r2_curr_clim	0.15245190112473725
r2_curr_clim	0.14058407118937918
r2_curr_clim	0.21130349664215314
r2_curr_clim	0.19350590451406724
r2_curr_clim	0.2916131002162112
r2_curr_clim	0.4451742572849459
r2_curr_clim	0.35630994692052104
r2_curr_clim	0.12386108733467882
r2_curr_clim	0.2796479672172792
r2_curr_clim	0.2676526854518078
r2_curr_clim	0.3792289358749509
r2_curr_clim	0.3805591972654547
r2_curr_clim	0.341562923392128
r2_curr_clim	0.40150067380717613
r2_curr_clim	0.31406679634153256
r2_curr_clim	0.3203124847167491
r2_curr_clim	0.27906717018907956
r2_curr_clim	0.29298295755875703
r2_curr_clim	0.22479110970023827
r2_curr_clim	0.22011493510085445
r2_curr_clim	0.18274330594548116
r2_curr_clim	0.11536317819631604
r2_curr_clim	0.1351227773735151
r2_curr_clim	0.2040907392509482
r2_curr_clim	0.25104268106542493
r2_curr_clim	0.21783763915527354
r2_curr_clim	0.19718047576116904
r2_curr_clim	0.21586497593496176
r2_curr_clim	0.23757434262998403
r2_curr_clim	0.28684440315901727
r2_curr_clim	0.19619412705170403
r2_curr_clim	0.13649409237387453
r2_curr_clim	0.24483833053814905
r2_curr_clim	0.2521718220996672
r2_curr_clim	0.1997423031037338
r2_curr_clim	0.15192951885566594
r2_curr_clim	0.28190152731284174
r2_curr_clim	0.23720899927072106
r2_curr_clim	0.29873396943222086
r2_curr_clim	0.35029119116206187
r2_curr_clim	0.20655063759152778
r2_curr_clim	0.21882166237227582
r2_curr_clim	0.2466493235902871
r2_curr_clim	0.2707438285298262
r2_curr_clim	0.1771120036245996
r2_curr_clim	0.2755592390747775
r2_curr_clim	0.2824070720874352
r2_curr_clim	0.2256422751387817
r2_curr_clim	0.2539628832735372
r2_curr_clim	0.2797748217652639
r2_curr_clim	0.19442721097486448
r2_curr_clim	0.2571335311088634
r2_curr_clim	0.2253882561852521
r2_curr_clim	0.21295983192170803
r2_curr_clim	0.29017259490356734
r2_curr_clim	0.3270287218703275
r2_curr_clim	0.2635356162375487
r2_curr_clim	0.26048849458714485
r2_curr_clim	0.2725612378384178
r2_curr_clim	0.22768233568901516
r2_curr_clim	0.23106166071235476
r2_curr_clim	0.13814249647511484
r2_curr_clim	0.23776864979504445
r2_curr_clim	0.21193757086035012
r2_curr_clim	0.1683990643456174
r2_curr_clim	0.20586214824885338
r2_curr_clim	0.23093918700110716
r2_curr_clim	0.1500479868850472
r2_curr_clim	0.2868312126534022
r2_curr_clim	0.16903739174313123
r2_curr_clim	0.20878686527987325
r2_curr_clim	0.21263508764522385
r2_curr_clim	0.23279423641512342
r2_curr_clim	0.29639113640601644
r2_curr_clim	0.37151553761540845
r2_curr_clim	0.2994683773929651
r2_curr_clim	0.1807469716287583
r2_curr_clim	0.19895387128398953
r2_curr_clim	0.18089528727314189
r2_curr_clim	0.15001408145408654
r2_curr_clim	0.33035100862203143
r2_curr_clim	0.24369659155268059
r2_curr_clim	0.2449778239336055
r2_curr_clim	0.20108934350808977
r2_curr_clim	0.22398248345703145
r2_curr_clim	0.18691560117503897
r2_curr_clim	0.217740932287035
r2_curr_clim	0.18962748328467777
r2_curr_clim	0.31385912326257115
r2_curr_clim	0.3049357757866877
r2_curr_clim	0.3012305689052708
r2_curr_clim	0.18218799667691662
r2_curr_clim	0.22263259269952762
r2_curr_clim	0.11091622948874216
r2_curr_clim	0.23779622293976355
r2_curr_clim	0.1895433276134289
r2_curr_clim	0.23210973037479674
r2_curr_clim	0.38204100065632923
r2_curr_clim	0.30871568879982847
r2_curr_clim	0.4459780273330217
r2_curr_clim	0.15452548314178685
r2_curr_clim	0.20829718625262456
r2_curr_clim	0.3102235267785063
r2_curr_clim	0.3437232407932867
r2_curr_clim	0.3354966871837197
r2_curr_clim	0.24281764842557876
r2_curr_clim	0.29950533949277336
r2_curr_clim	0.39458366213541024
r2_curr_clim	0.44792856309988477
r2_curr_clim	0.3032865381483762
r2_curr_clim	0.23713491880919127
r2_curr_clim	0.3696151626641178
r2_curr_clim	0.1682361147960169
r2_curr_clim	0.3849452827402473
r2_curr_clim	0.33624795949095393
r2_curr_clim	0.09852536702214867
r2_curr_clim	0.2306412299950261
r2_curr_clim	0.1316683726260035
r2_curr_clim	0.3091253498001186
r2_curr_clim	0.24929186669225673
r2_curr_clim	0.24517003655944414
r2_curr_clim	0.31761970365543
r2_curr_clim	0.23094992886045376
r2_curr_clim	0.1954122534969492
r2_curr_clim	0.12621665332259874
r2_curr_clim	0.23766605270603583
r2_curr_clim	0.20637133188870294
r2_curr_clim	0.15872239345747705
r2_curr_clim	0.16615643500288432
r2_curr_clim	0.2257417584221839
r2_curr_clim	0.22836446799639126
r2_curr_clim	0.17800282205820359
r2_curr_clim	0.11601796758532168
r2_curr_clim	0.22190141827548573
r2_curr_clim	0.1350254523916527
r2_curr_clim	0.160102132135902
r2_curr_clim	0.37966916954733093
r2_curr_clim	0.3109299905688773
r2_curr_clim	0.2654608915296552
r2_curr_clim	0.3703709252000285
r2_curr_clim	0.34862968534559285
r2_curr_clim	0.29166793546891984
r2_curr_clim	0.24874513226968042
r2_curr_clim	0.10750566260482779
r2_curr_clim	0.19650874842986987
r2_curr_clim	0.16870585998782936
r2_curr_clim	0.2655148812404778
r2_curr_clim	0.2767381398184105
r2_curr_clim	0.11080805234073375
r2_curr_clim	0.3605133689777541
r2_curr_clim	0.23991364792589492
r2_curr_clim	0.34333489903112624
r2_curr_clim	0.3851350853164332
r2_curr_clim	0.25479114921277723
r2_curr_clim	0.1934292132439051
r2_curr_clim	0.29314607149948274
r2_curr_clim	0.2531291377907718
r2_curr_clim	0.10442144939145155
r2_curr_clim	0.28036624990060455
r2_curr_clim	0.2378464508024603
r2_curr_clim	0.26901024439914134
r2_curr_clim	0.23625446812786036
r2_curr_clim	0.28610560254318285
r2_curr_clim	0.3561126830251596
r2_curr_clim	0.09304777230666983
r2_curr_clim	0.1064550245376723
r2_curr_clim	0.1640743639224231
r2_curr_clim	0.20238974268539808
r2_curr_clim	0.24490377596585083
r2_curr_clim	0.13015889936448563
r2_curr_clim	0.16030306312222567
r2_curr_clim	0.30265877166459115
r2_curr_clim	0.34871424526903094
r2_curr_clim	0.24023102561710688
r2_curr_clim	0.24322140614733564
r2_curr_clim	0.20964419987641056
r2_curr_clim	0.2263166644690739
r2_curr_clim	0.34864944341209353
r2_curr_clim	0.15657747980807346
r2_curr_clim	0.15432534575158938
r2_curr_clim	0.38136497321694096
r2_curr_clim	0.338835273975872
r2_curr_clim	0.277152107969227
r2_curr_clim	0.0666162392435016
r2_curr_clim	0.20733918255741682
r2_curr_clim	0.32279450372496993
r2_curr_clim	0.32442015526804613
r2_curr_clim	0.3007164243372955
r2_curr_clim	0.3903218848753932
r2_curr_clim	0.4117611985975893
r2_curr_clim	0.42073836978483914
r2_curr_clim	0.37994369716262777
r2_curr_clim	0.44798169903344603
r2_curr_clim	0.0808795367579242
r2_curr_clim	0.37474071518747404
r2_curr_clim	0.2875853504430191
r2_curr_clim	0.2666973020347735
r2_curr_clim	0.1764002325115091
r2_curr_clim	0.16932062090653402
r2_curr_clim	0.3029070274727037
r2_curr_clim	0.14716862409058945
r2_curr_clim	0.09365601244459522
r2_curr_clim	0.10757568701474261
r2_curr_clim	0.20956068502298128
r2_curr_clim	0.17130852793096674
r2_curr_clim	0.18669708264648435
r2_curr_clim	0.26072643777573085
r2_curr_clim	0.13457974858992985
r2_curr_clim	0.21404327562024833
r2_curr_clim	0.12512071907555025
r2_curr_clim	0.3415510277606724
r2_curr_clim	0.20376441771186043
r2_curr_clim	0.2937944052494503
r2_curr_clim	0.2541763209886713
r2_curr_clim	0.27794853100988337
r2_curr_clim	0.3466260599785999
r2_curr_clim	0.13810372027314627
r2_curr_clim	0.252560358123502
r2_curr_clim	0.26807305184017505
r2_curr_clim	0.17479949829701955
r2_curr_clim	0.23114563428292864
r2_curr_clim	0.1894117031157759
r2_curr_clim	0.25543778505728504
r2_curr_clim	0.1742079579487375
r2_curr_clim	0.1485095053345147
r2_curr_clim	0.17556440655322444
r2_curr_clim	0.2822358271291936
r2_curr_clim	0.202361208465962
r2_curr_clim	0.2089142142587189
r2_curr_clim	0.2099998188888076
r2_curr_clim	0.33833846555813785
r2_curr_clim	0.33982558004976665
r2_curr_clim	0.22695323144111249
r2_curr_clim	0.24894136069376124
r2_curr_clim	0.22747887272427184
r2_curr_clim	0.282216847749938
r2_curr_clim	0.329366611535169
r2_curr_clim	0.25525240181330494
r2_curr_clim	0.2596749987773489
r2_curr_clim	0.2863363996071225
r2_curr_clim	0.19131266692126922
r2_curr_clim	0.14907692052460067
r2_curr_clim	0.19184132133820944
r2_curr_clim	0.2070189087393367
r2_curr_clim	0.2935744356955766
r2_curr_clim	0.32511351565008795
r2_curr_clim	0.32746023078154657
r2_curr_clim	0.24660136803356295
r2_curr_clim	0.3239448590878915
r2_curr_clim	0.4507940345678385
r2_curr_clim	0.3324496207493146
r2_curr_clim	0.33020035500732414
r2_curr_clim	0.3914282251523624
r2_curr_clim	0.17514012252917185
r2_curr_clim	0.14263179566379489
r2_curr_clim	0.2805352383647079
r2_curr_clim	0.24725207351524853
r2_curr_clim	0.2084199847968785
r2_curr_clim	0.20661774175258527
r2_curr_clim	0.28558071745678587
r2_curr_clim	0.16545129549616555
r2_curr_clim	0.2575640830639398
r2_curr_clim	0.2636086559708921
r2_curr_clim	0.2623636774065149
r2_curr_clim	0.24021266303461325
r2_curr_clim	0.2112906721500759
r2_curr_clim	0.17051949731277288
r2_curr_clim	0.2725978125270652
r2_curr_clim	0.09167093440288783
r2_curr_clim	0.2888241235172211
r2_curr_clim	0.24791483838498315
r2_curr_clim	0.3625478971089664
r2_curr_clim	0.20077250393044824
r2_curr_clim	0.21135423324428715
r2_curr_clim	0.26981851655462913
r2_curr_clim	0.3180659234745007
r2_curr_clim	0.11508035107798999
r2_curr_clim	0.24200036133909128
r2_curr_clim	0.0912677602275022
r2_curr_clim	0.12079798815299594
r2_curr_clim	0.07120747721419238
r2_curr_clim	0.1787778140117624
r2_curr_clim	0.1353137510012727
r2_curr_clim	0.23135742300642637
r2_curr_clim	0.1905525393091393
r2_curr_clim	0.296547383429818
r2_curr_clim	0.20030081303354877
r2_curr_clim	0.22114060516559653
r2_curr_clim	0.18760835264679857
r2_curr_clim	0.39449339560656194
r2_curr_clim	0.2633552031863887
r2_curr_clim	0.22587700831461383
r2_curr_clim	0.16681023093620317
r2_curr_clim	0.07606403299384566
r2_curr_clim	0.15105977083349917
r2_curr_clim	0.1459620994988282
r2_curr_clim	0.32224912922132687
r2_curr_clim	0.3915705388362026
r2_curr_clim	0.14402373220087783
r2_curr_clim	0.3115581441326093
r2_curr_clim	0.2167448956991298
r2_curr_clim	0.24651571490086385
r2_curr_clim	0.4167833777102451
r2_curr_clim	0.27440214732713475
r2_curr_clim	0.2569490485498824
r2_curr_clim	0.24785807376656727
r2_curr_clim	0.2929941556415876
r2_curr_clim	0.26507596579674847
r2_curr_clim	0.43752448369724606
r2_curr_clim	0.36780955530895937
r2_curr_clim	0.23777453890094544
r2_curr_clim	0.18415440893678325
r2_curr_clim	0.197406924590084
r2_curr_clim	0.36182774074045754
r2_curr_clim	0.2999796710751611
r2_curr_clim	0.31556564308385854
r2_curr_clim	0.2827914068801053
r2_curr_clim	0.26352693500726876
r2_curr_clim	0.24070975033630015
r2_curr_clim	0.20433623064521922
r2_curr_clim	0.32615812475806966
r2_curr_clim	0.20316139815538875
r2_curr_clim	0.21275692698307141
r2_curr_clim	0.08416136392658702
r2_curr_clim	0.14885320582294398
r2_curr_clim	0.32550225371637037
r2_curr_clim	0.2016697128340729
r2_curr_clim	0.08552388251617067
r2_curr_clim	0.2691913871589918
r2_curr_clim	0.23640564784619725
r2_curr_clim	0.38166546819329067
r2_curr_clim	0.16982581805774544
r2_curr_clim	0.18730112133432372
r2_curr_clim	0.16325614580608366
r2_curr_clim	0.14810954252351485
r2_curr_clim	0.17586862764422004
r2_curr_clim	0.1793570413702938
r2_curr_clim	0.26410973479029465
r2_curr_clim	0.3154499596830609
r2_curr_clim	0.22714719841986072
r2_curr_clim	0.35907785528651603
r2_curr_clim	0.3262472602693427
r2_curr_clim	0.27468824652545154
r2_curr_clim	0.28375205195933684
r2_curr_clim	0.2941518760554331
r2_curr_clim	0.265137066369288
r2_curr_clim	0.21831193792134077
r2_curr_clim	0.24905723870529334
r2_curr_clim	0.22447103707757132
r2_curr_clim	0.286077397742116
r2_curr_clim	0.08857979484239471
r2_curr_clim	0.2963543377499788
r2_curr_clim	0.17698122054670798
r2_curr_clim	0.12341497167460357
r2_curr_clim	0.17185355349216036
r2_curr_clim	0.24391515052360893
r2_curr_clim	0.20414565650095057
r2_curr_clim	0.2815236051579417
r2_curr_clim	0.16403275724028563
r2_curr_clim	0.2725218736217304
r2_curr_clim	0.21399959685361447
r2_curr_clim	0.17609237358199262
r2_curr_clim	0.25834026652037756
r2_curr_clim	0.33638473864599533
r2_curr_clim	0.25732355601548756
r2_curr_clim	0.21081791718335433
r2_curr_clim	0.33089123948927346
r2_curr_clim	0.36441489453594184
r2_curr_clim	0.2465375030428009
r2_curr_clim	0.34004724875837966
r2_curr_clim	0.14754601263557254
r2_curr_clim	0.2613257389608683
r2_curr_clim	0.2384253081848228
r2_curr_clim	0.24356082579816837
r2_curr_clim	0.2946486079402003
r2_curr_clim	0.31490353258166554
r2_curr_clim	0.3961082099995454
r2_curr_clim	0.26454178376585435
r2_curr_clim	0.12266159347206897
r2_curr_clim	0.2316920427266281
r2_curr_clim	0.2557659042804751
r2_curr_clim	0.36929336090097886
r2_curr_clim	0.19788808679595543
r2_curr_clim	0.20390973154351466
r2_curr_clim	0.2775105388417621
r2_curr_clim	0.32457056025797454
r2_curr_clim	0.14564506993014256
r2_curr_clim	0.12024908120163674
r2_curr_clim	0.21134928063886976
r2_curr_clim	0.29460050373524205
r2_curr_clim	0.27888933351368406
r2_curr_clim	0.14212785024959299
r2_curr_clim	0.42298454976262617
r2_curr_clim	0.24535813199546275
r2_curr_clim	0.2040930057732764
r2_curr_clim	0.11077387504545465
r2_curr_clim	0.17471876936592604
r2_curr_clim	0.17592133930670847
r2_curr_clim	0.3019185726822714
r2_curr_clim	0.3206404441227783
r2_curr_clim	0.25496149161189785
r2_curr_clim	0.3481755821411535
r2_curr_clim	0.2784531593194837
r2_curr_clim	0.2830669119521969
r2_curr_clim	0.27324312451364335
r2_curr_clim	0.41235940445992453
r2_curr_clim	0.2200128911228205
r2_curr_clim	0.24713610809724085
r2_curr_clim	0.24574254597141948
r2_curr_clim	0.15744611864893895
r2_curr_clim	0.18549178734645708
r2_curr_clim	0.18698161680450925
r2_curr_clim	0.2675499623766277
r2_curr_clim	0.2531089831914771
r2_curr_clim	0.31677224601325865
r2_curr_clim	0.13778879525993326
r2_curr_clim	0.16932126784617516
r2_curr_clim	0.2814133120647421
r2_curr_clim	0.1854284840760417
r2_curr_clim	0.25451790883341474
r2_curr_clim	0.22703911996581402
r2_curr_clim	0.2975737253396847
r2_curr_clim	0.29818758247422095
r2_curr_clim	0.29171884033078616
r2_curr_clim	0.2881048505309295
r2_curr_clim	0.22616556793295173
r2_curr_clim	0.22792908050369243
r2_curr_clim	0.1994560293240905
r2_curr_clim	0.15811718271712105
r2_curr_clim	0.11636964728631999
r2_curr_clim	0.1927327387426247
r2_curr_clim	0.1428626638943371
r2_curr_clim	0.2641376888157919
r2_curr_clim	0.2509306061215934
r2_curr_clim	0.207611827147984
r2_curr_clim	0.19848385712395442
r2_curr_clim	0.17265265424957532
r2_curr_clim	0.3593325721987636
r2_curr_clim	0.26076297191687753
r2_curr_clim	0.1388317973256648
r2_curr_clim	0.2332272735934207
r2_curr_clim	0.1987365882103719
r2_curr_clim	0.22471671326199794
r2_curr_clim	0.20584131158646957
r2_curr_clim	0.11137008316548233
r2_curr_clim	0.1159018723909526
r2_curr_clim	0.29310793764159165
r2_curr_clim	0.2770104703083058
r2_curr_clim	0.40094971559493436
r2_curr_clim	0.20015524474542012
r2_curr_clim	0.18866117906966512
r2_curr_clim	0.2810433482598399
r2_curr_clim	0.21673144850508502
r2_curr_clim	0.1460460183839626
r2_curr_clim	0.1283974513619774
r2_curr_clim	0.2227892235304729
r2_curr_clim	0.16887566786585698
r2_curr_clim	0.2225229881832762
r2_curr_clim	0.31251176393984786
r2_curr_clim	0.1887807023941232
r2_curr_clim	0.2291329367497555
r2_curr_clim	0.21651670277099982
r2_curr_clim	0.28618461187693256
r2_curr_clim	0.18502213787303365
r2_curr_clim	0.21612481694515812
r2_curr_clim	0.20331036977602507
r2_curr_clim	0.23049427433110709
r2_curr_clim	0.25931416262738666
r2_curr_clim	0.2891798150804562
r2_curr_clim	0.13065259380041105
r2_curr_clim	0.3016111090580834
r2_curr_clim	0.2582703813763539
r2_curr_clim	0.23179460358498521
r2_curr_clim	0.21283555597961934
r2_curr_clim	0.26470431876370737
r2_curr_clim	0.2080362992192726
r2_curr_clim	0.24653046314887317
r2_curr_clim	0.3366927868405434
r2_curr_clim	0.24798390582047022
r2_curr_clim	0.2764464692289208
r2_curr_clim	0.28680050181781425
r2_curr_clim	0.2888108964981616
r2_curr_clim	0.29380479103239054
r2_curr_clim	0.3252141028028335
r2_curr_clim	0.2747319985507077
r2_curr_clim	0.3704855941496748
r2_curr_clim	0.297383834875913
r2_curr_clim	0.19324902758700999
r2_curr_clim	0.2855146626753587
r2_curr_clim	0.23815376890617568
r2_curr_clim	0.3682031569163582
r2_curr_clim	0.19176749486756064
r2_curr_clim	0.35473630592897726
r2_curr_clim	0.2904041191876352
r2_curr_clim	0.1629898871581589
r2_curr_clim	0.1962897233102023
r2_curr_clim	0.20191895928871625
r2_curr_clim	0.28666766155874407
r2_curr_clim	0.24367798601028978
r2_curr_clim	0.12520707712637108
r2_curr_clim	0.34858656992244846
r2_curr_clim	0.3661986020786522
r2_curr_clim	0.2469946503461803
r2_curr_clim	0.17487640636790902
r2_curr_clim	0.3869661740418828
r2_curr_clim	0.239328182740541
r2_curr_clim	0.3025238079078227
r2_curr_clim	0.3067617495808201
r2_curr_clim	0.2323864876543928
r2_curr_clim	0.20720618171258232
r2_curr_clim	0.3259460066775054
r2_curr_clim	0.321299238516845
r2_curr_clim	0.284225126987254
r2_curr_clim	0.4451077771991609
r2_curr_clim	0.2809870000381793
r2_curr_clim	0.33489731362550534
r2_curr_clim	0.36989362361001615
r2_curr_clim	0.15759120548473984
r2_curr_clim	0.29551555838438315
r2_curr_clim	0.2798041203948545
r2_curr_clim	0.32647760013607185
r2_curr_clim	0.12254321915680708
r2_curr_clim	0.23535693760690451
r2_curr_clim	0.19096866000578408
r2_curr_clim	0.19963753101916265
r2_curr_clim	0.08082708499592337
r2_curr_clim	0.13084486102007775
r2_curr_clim	0.3310503281660568
r2_curr_clim	0.2665207378966709
r2_curr_clim	0.3484497908796685
r2_curr_clim	0.29699251364761603
r2_curr_clim	0.38074904621731614
r2_curr_clim	0.13245925647204088
r2_curr_clim	0.2152271213507917
r2_curr_clim	0.24887665424052327
r2_curr_clim	0.29159975701626334
r2_curr_clim	0.2439692294081919
r2_curr_clim	0.3275168193177674
r2_curr_clim	0.23786461608412782
r2_curr_clim	0.2130429850673981
r2_curr_clim	0.208022932605069
r2_curr_clim	0.1523384674360658
r2_curr_clim	0.18757906293761145
r2_curr_clim	0.2427839432001324
r2_curr_clim	0.09702921647464303
r2_curr_clim	0.2583587923525747
r2_curr_clim	0.21538004387967086
r2_curr_clim	0.2792134169755204
r2_curr_clim	0.2396260586941892
r2_curr_clim	0.13496174836452995
r2_curr_clim	0.18325185278299572
r2_curr_clim	0.14358822356033507
r2_curr_clim	0.1638804550951472
r2_curr_clim	0.19297758222959724
r2_curr_clim	0.21316442991099077
r2_curr_clim	0.24836247980260834
r2_curr_clim	0.17166714705664415
r2_curr_clim	0.32948855959374845
r2_curr_clim	0.3382569967851493
r2_curr_clim	0.3708590576199069
r2_curr_clim	0.30591536359576876
r2_curr_clim	0.18678230469387905
r2_curr_clim	0.2488053650981605
r2_curr_clim	0.24194220484601472
r2_curr_clim	0.343465464776713
r2_curr_clim	0.3437744913075697
r2_curr_clim	0.3688608680907773
r2_curr_clim	0.22344109558356268
r2_curr_clim	0.15718527277564992
r2_curr_clim	0.18836631236652354
r2_curr_clim	0.2815159797599641
r2_curr_clim	0.14317274733663882
r2_curr_clim	0.2729636155848291
r2_curr_clim	0.2917994267648384
r2_curr_clim	0.29875365761600187
r2_curr_clim	0.19280087121471293
r2_curr_clim	0.3053056362996171
r2_curr_clim	0.1744260578364741
r2_curr_clim	0.338441977052019
r2_curr_clim	0.1472721644747323
r2_curr_clim	0.2575086659284574
r2_curr_clim	0.1873178180855286
r2_curr_clim	0.19401473973351066
r2_curr_clim	0.17379674893911412
r2_curr_clim	0.19025507993734542
r2_curr_clim	0.18326720635461996
r2_curr_clim	0.2899517856497535
r2_curr_clim	0.27573963423102976
r2_curr_clim	0.36653250892200673
r2_curr_clim	0.33199006561177524
r2_curr_clim	0.2297052446269912
r2_curr_clim	0.29026921319616666
r2_curr_clim	0.1739086985503696
r2_curr_clim	0.2115584166498724
r2_curr_clim	0.14565652377973096
r2_curr_clim	0.24277336735249233
r2_curr_clim	0.09225631246301243
r2_curr_clim	0.15388534682224433
r2_curr_clim	0.25011998996769713
r2_curr_clim	0.21702946929723146
r2_curr_clim	0.20272791785550723
r2_curr_clim	0.26239733761937145
r2_curr_clim	0.15989371538666464
r2_curr_clim	0.269502470750987
r2_curr_clim	0.270825850749261
r2_curr_clim	0.27061940633518894
r2_curr_clim	0.24863665630919773
r2_curr_clim	0.24017594252164085
r2_curr_clim	0.2836679851056628
r2_curr_clim	0.2593049327995521
r2_curr_clim	0.2890811784839527
r2_curr_clim	0.23034178099249714
r2_curr_clim	0.22295213621165857
r2_curr_clim	0.12004767085837965
r2_curr_clim	0.16564515150078618
r2_curr_clim	0.19061427946860898
r2_curr_clim	0.21233396536784094
r2_curr_clim	0.2630251539684579
r2_curr_clim	0.28441081877291335
r2_curr_clim	0.2876509211438873
r2_curr_clim	0.22067620743323715
r2_curr_clim	0.3438906654542714
r2_curr_clim	0.25858776630537095
r2_curr_clim	0.2515056338520678
r2_curr_clim	0.11949301639662806
r2_curr_clim	0.26915744091022153
r2_curr_clim	0.11028500585200537
r2_curr_clim	0.36823608773572536
r2_curr_clim	0.15363166644534326
r2_curr_clim	0.16505496385033464
r2_curr_clim	0.3269661592677422
r2_curr_clim	0.23541035993476925
r2_curr_clim	0.22978674839828003
r2_curr_clim	0.21642073401553302
r2_curr_clim	0.30325006735606724
r2_curr_clim	0.1858372374516438
r2_curr_clim	0.3455858786537806
r2_curr_clim	0.2537796703259773
r2_curr_clim	0.16158558234614367
r2_curr_clim	0.1389466347388462
r2_curr_clim	0.28747956109054373
r2_curr_clim	0.18585852134732103
r2_curr_clim	0.24985824024690656
r2_curr_clim	0.24489212887786418
r2_curr_clim	0.2112650584920228
r2_curr_clim	0.17318198003946056
r2_curr_clim	0.1786595112525493
r2_curr_clim	0.13362001752454059
r2_curr_clim	0.2261897461672909
r2_curr_clim	0.16337723533101514
r2_curr_clim	0.29152660020259913
r2_curr_clim	0.2768769220484908
r2_curr_clim	0.1240274490610457
r2_curr_clim	0.2736696465074255
r2_curr_clim	0.244516648441898
r2_curr_clim	0.29270571108206883
r2_curr_clim	0.327312987142111
r2_curr_clim	0.31502495782651935
r2_curr_clim	0.22320527678822577
r2_curr_clim	0.1585743962017358
r2_curr_clim	0.23458243898925335
r2_curr_clim	0.3001728374863892
r2_curr_clim	0.16205759048423665
r2_curr_clim	0.3542408120520861
r2_curr_clim	0.14585167417569034
r2_curr_clim	0.12001277934352189
r2_curr_clim	0.18160935702905126
r2_curr_clim	0.2877556911952612
r2_curr_clim	0.30887598148572615
r2_curr_clim	0.21962892800649647
r2_curr_clim	0.30589432788956356
r2_curr_clim	0.2936808241021316
r2_curr_clim	0.2453497080378446
r2_curr_clim	0.18774508732196935
r2_curr_clim	0.256104364832985
r2_curr_clim	0.2345687171726617
r2_curr_clim	0.21136612991653342
r2_curr_clim	0.17177128457828983
r2_curr_clim	0.15121112856826568
r2_curr_clim	0.21948279165458137
r2_curr_clim	0.1942757729104406
r2_curr_clim	0.303779910297006
r2_curr_clim	0.2519282346461071
r2_curr_clim	0.28700854981136315
r2_curr_clim	0.3869340910665715
r2_curr_clim	0.1540168688479847
r2_curr_clim	0.2339851572590532
r2_curr_clim	0.4120980332364382
r2_curr_clim	0.23081495974447533
r2_curr_clim	0.27720482396893825
r2_curr_clim	0.17257723001322753
r2_curr_clim	0.2803035425236276
r2_curr_clim	0.2478271773166693
r2_curr_clim	0.12341638062781222
r2_curr_clim	0.1544357665448131
r2_curr_clim	0.11379373886004363
r2_curr_clim	0.12911812307615336
r2_curr_clim	0.2323450851622921
r2_curr_clim	0.1906831420755606
r2_curr_clim	0.1791351779841233
r2_curr_clim	0.21374614399336478
r2_curr_clim	0.14788373857594242
r2_curr_clim	0.22669800101689816
r2_curr_clim	0.16448934462287626
r2_curr_clim	0.24579107188588536
r2_curr_clim	0.2332898240523981
r2_curr_clim	0.19275742848316385
r2_curr_clim	0.21473215925987874
r2_curr_clim	0.41447657731994575
r2_curr_clim	0.24334357127726153
r2_curr_clim	0.13683027853810711
r2_curr_clim	0.29171656252323247
r2_curr_clim	0.27689905443491936
r2_curr_clim	0.2674842691698456
r2_curr_clim	0.2678949863350607
r2_curr_clim	0.18453794636421608
r2_curr_clim	0.29711114122563154
r2_curr_clim	0.26491935851700177
r2_curr_clim	0.15253919081733938
r2_curr_clim	0.28029394325915236
r2_curr_clim	0.18783780517683074
r2_curr_clim	0.1769235170689816
r2_curr_clim	0.17914667626552183
r2_curr_clim	0.1978233665255308
r2_curr_clim	0.18761380763234017
r2_curr_clim	0.23814322162535398
r2_curr_clim	0.21040278715948624
r2_curr_clim	0.33921855091747344
r2_curr_clim	0.23219337860050043
r2_curr_clim	0.3073486632211744
r2_curr_clim	0.25201631873912983
r2_curr_clim	0.2683686927477034
r2_curr_clim	0.21122268254595114
r2_curr_clim	0.3582381084196821
r2_curr_clim	0.2295676072804563
r2_curr_clim	0.1740101821561991
r2_curr_clim	0.2774634434403158
r2_curr_clim	0.2982453820898372
r2_curr_clim	0.37859001642543816
r2_curr_clim	0.3423997618057001
r2_curr_clim	0.33364794971361045
r2_curr_clim	0.20470669759973673
r2_curr_clim	0.2128561499700568
r2_curr_clim	0.2183124829076343
r2_curr_clim	0.22809148950690747
r2_curr_clim	0.30925379660709496
r2_curr_clim	0.2532889750465637
r2_curr_clim	0.21598367961862552
r2_curr_clim	0.13333093376395175
r2_curr_clim	0.12043717892780584
r2_curr_clim	0.23994115578656486
r2_curr_clim	0.16357995647045473
r2_curr_clim	0.2352571472953014
r2_curr_clim	0.2950365409618933
r2_curr_clim	0.21142262804496276
r2_curr_clim	0.35317735011050216
r2_curr_clim	0.24425241250488094
r2_curr_clim	0.07641935401804974
r2_curr_clim	0.11067533222450662
r2_curr_clim	0.1855368007664126
r2_curr_clim	0.22615118365446915
r2_curr_clim	0.3650624509831693
r2_curr_clim	0.2925347735038769
r2_curr_clim	0.20200015717511358
r2_curr_clim	0.23937089442374193
r2_curr_clim	0.14695563383282517
r2_curr_clim	0.3065810077013502
r2_curr_clim	0.30305663653313164
r2_curr_clim	0.3246381192755697
r2_curr_clim	0.16647778497026372
r2_curr_clim	0.11238037874098072
r2_curr_clim	0.12102632555796304
r2_curr_clim	0.20103829972884463
r2_curr_clim	0.23714663308128114
r2_curr_clim	0.26837024069865767
r2_curr_clim	0.2716395700606065
r2_curr_clim	0.1845754469313037
r2_curr_clim	0.35622155933834515
r2_curr_clim	0.23818582287225049
r2_curr_clim	0.09307460063261265
r2_curr_clim	0.2359927263531644
r2_curr_clim	0.25617564457304176
r2_curr_clim	0.2538533667929777
r2_curr_clim	0.29753452442180217
r2_curr_clim	0.31777412308121994
r2_curr_clim	0.25732172654815594
r2_curr_clim	0.37567488210087346
r2_curr_clim	0.3473183055249159
r2_curr_clim	0.31321198199599626
r2_curr_clim	0.2576025055159747
r2_curr_clim	0.2002523786710198
r2_curr_clim	0.13819836797949078
r2_curr_clim	0.14245995665277428
r2_curr_clim	0.22696502420293238
r2_curr_clim	0.20083391018726268
r2_curr_clim	0.09389607777338743
r2_curr_clim	0.2856859756010409
r2_curr_clim	0.18559676614806722
r2_curr_clim	0.17078688090403527
r2_curr_clim	0.18277788263975708
r2_curr_clim	0.3060286500980431
r2_curr_clim	0.1859221935782746
r2_curr_clim	0.13097957134030894
r2_curr_clim	0.23591083879772115
r2_curr_clim	0.1822634779828422
r2_curr_clim	0.2513392523118932
r2_curr_clim	0.21203423572085975
r2_curr_clim	0.1926483509246791
r2_curr_clim	0.2660054470140987
r2_curr_clim	0.2614967830242288
r2_curr_clim	0.12955735751217967
r2_curr_clim	0.06810111874159061
r2_curr_clim	0.3262316883372205
r2_curr_clim	0.2969235562612627
r2_curr_clim	0.34836049239678957
r2_curr_clim	0.3573220146742026
r2_curr_clim	0.25184039973111294
r2_curr_clim	0.15067831885981228
r2_curr_clim	0.07767655081085231
r2_curr_clim	0.124814461156761
r2_curr_clim	0.20777039672093106
r2_curr_clim	0.09109295087505517
r2_curr_clim	0.3290233018774232
r2_curr_clim	0.1180775572571668
r2_curr_clim	0.25466625968069373
r2_curr_clim	0.17433404110646417
r2_curr_clim	0.26132661793707423
r2_curr_clim	0.2466772917707899
r2_curr_clim	0.27973668778575594
r2_curr_clim	0.25262123460790387
r2_curr_clim	0.21485718230306372
r2_curr_clim	0.2932435730397274
r2_curr_clim	0.1643809409317046
r2_curr_clim	0.22229837302640865
r2_curr_clim	0.3200104198755431
r2_curr_clim	0.3389541773347954
r2_curr_clim	0.3464286018025264
r2_curr_clim	0.32550518671758955
r2_curr_clim	0.35862726115662097
r2_curr_clim	0.3321154110100004
r2_curr_clim	0.23270274959213091
r2_curr_clim	0.2653324073966685
r2_curr_clim	0.3447087599605319
r2_curr_clim	0.14289424454939118
r2_curr_clim	0.2756282127678434
r2_curr_clim	0.2681508321555818
r2_curr_clim	0.328644327111852
r2_curr_clim	0.15164989236064558
r2_curr_clim	0.2101483225921969
r2_curr_clim	0.1875447130214203
r2_curr_clim	0.25566363023197447
r2_curr_clim	0.3523819071795055
r2_curr_clim	0.3079691320251908
r2_curr_clim	0.10313664136522574
r2_curr_clim	0.12109535096539625
r2_curr_clim	0.2650982113517969
r2_curr_clim	0.32618951063559987
r2_curr_clim	0.27557817940450857
r2_curr_clim	0.14213719852941548
r2_curr_clim	0.29846997125728486
r2_curr_clim	0.31422014541773013
r2_curr_clim	0.25280399527454467
r2_curr_clim	0.23381525344277332
r2_curr_clim	0.1604705099841031
r2_curr_clim	0.22927276210249442
r2_curr_clim	0.08807397194922553
r2_curr_clim	0.21388572272191317
r2_curr_clim	0.35779119331599046
r2_curr_clim	0.2754010983773277
r2_curr_clim	0.22420456514060863
r2_curr_clim	0.37826155683437573
r2_curr_clim	0.2941702596359275
r2_curr_clim	0.22261168798983688
r2_curr_clim	0.37652550744104113
r2_curr_clim	0.17761320684182408
r2_curr_clim	0.35678498030413464
r2_curr_clim	0.22967827810325667
r2_curr_clim	0.3382087187609802
r2_curr_clim	0.15440948615725278
r2_curr_clim	0.2427477281355177
r2_curr_clim	0.14561095167700425
r2_curr_clim	0.15279504791339774
r2_curr_clim	0.17010509155657152
r2_curr_clim	0.17777173293987322
r2_curr_clim	0.2613922221471822
r2_curr_clim	0.28416502102809704
r2_curr_clim	0.21232958329598123
r2_curr_clim	0.23333882982021747
r2_curr_clim	0.23957108641576694
r2_curr_clim	0.1993695623687192
r2_curr_clim	0.17790232412818024
r2_curr_clim	0.20375305944884234
r2_curr_clim	0.315514656696428
r2_curr_clim	0.17961580989042714
r2_curr_clim	0.12428244350282146
r2_curr_clim	0.1520544588022614
r2_curr_clim	0.27748492589650403
r2_curr_clim	0.21916702978824915
r2_curr_clim	0.2735775920127297
r2_curr_clim	0.1789567307216963
[truncated: 12,001 more rows]
