# Supplementary material for: Global determinants of insect mitochondrial genetic diversity
Source: Nat Commun. 2023 Aug 29;14:5276. doi: 10.1038/s41467-023-40936-0 (PMC10465557; doi:10.1038/s41467-023-40936-0)
Supplement: Supplementary file 4 — Source Data [file 41467_2023_40936_MOESM4_ESM.zip › Source Data/Fig_4_beta_posteriors_gdm.csv]

intercept	precip_trend	bio_2	bio_5	bio_15	temp_trend	precip_var	bio_13	bio_14
0.052905620570525606	-7.850456778844882e-4	0.001908768084670043	-3.4874518088890826e-4	-0.002069535754794662	-0.0012024621802637077	-3.231854210780178e-4	0.002621612359371117	-0.0016655285559944231
0.05467258329961039	-1.1162027577309481e-5	8.293137259693306e-4	7.221442704739158e-4	-0.002542484488590675	-9.72745638424258e-4	-1.9064959021791017e-4	2.7599222276357177e-4	-0.0014922537240311413
0.05305867191177853	-6.108428465886312e-4	-2.5280000231110234e-4	0.0012655795451459193	-0.0017702428425369334	-0.001042210233172529	-0.0014572400413823709	5.584981189815725e-4	-9.533285925246424e-4
0.05246487128688594	-9.278053401892717e-4	0.0015438728780236145	4.5576621843325296e-4	-0.002458852621929086	-0.0024879395096200543	-8.583037984148052e-4	0.0021689632148593147	-0.0022213396005664344
0.051844389865356756	-8.447145721152843e-4	-3.4575432631908177e-4	0.0011250329901915867	-9.255433563785278e-4	-0.0012152012234288615	-0.0021254542619162918	0.002111024237815344	-0.0011965131035405218
0.05312090570179182	-4.924993836344475e-4	5.86318360407663e-4	0.0012768805183692822	-0.0014772214474765507	-1.7544188079853207e-4	-0.0013638908322476681	0.0028883160558395614	-0.0020955907785909778
0.053171322978893286	-3.3553722041230213e-4	7.509918030750123e-4	5.694168514865707e-4	-4.578349455020326e-4	-0.0018312338320393194	-0.00152504342014274	0.0012469620596894096	-4.382523716547374e-4
0.05528795550915369	-3.0986572072618846e-4	0.001045181799452618	0.001393389615643846	-0.0012708080933279732	-0.0020167129915144234	-0.002215486656283922	0.002090712073382332	-2.2939155776850812e-4
0.053251580556637826	-0.0010748194294859378	2.6508343676732125e-4	9.137992587849503e-4	-0.0020792133074994546	-0.002173760815985414	-0.0017261969295648586	0.0015739036253007363	-0.0018110316592095358
0.053344164355047276	-0.002044642450519244	-5.388487827253096e-4	8.798014332179259e-4	-0.0014667453061971143	-0.0023254534756758623	-0.001445158920588911	2.889141682474816e-4	-0.0014412261838635102
0.05280837563025707	-0.0014644806715994449	0.0010187700493995886	2.603955509056909e-4	-9.260151718759417e-4	-0.0014963715874279596	-8.30430167584192e-4	0.0018391921779634763	-8.51979027142507e-4
0.05396181140587581	4.2155601176132473e-4	0.0010758706077168955	0.0010981477264985513	-0.003117759933574842	-0.0016371027370121229	-5.971392035445185e-4	0.0020124318548467033	-0.0025666642370549197
0.05340593231416648	-6.023442458013627e-4	-2.7804453500366417e-4	3.135962966580949e-4	-1.6038179158115194e-4	-0.002188951268035707	-0.001631638349533863	8.586765239785431e-4	-4.6018274921994965e-4
0.05267650701730611	-7.742438577547255e-4	0.001199684391812105	-5.387953313849756e-4	-5.778145926114844e-4	-0.001888112042112997	-5.250911824246911e-4	9.003713334785468e-4	-8.081177141342383e-4
0.05382728040567929	-0.0010346430658609651	0.0010350379481872517	0.002498347144340844	-0.0018658068170866078	-2.0126944670411975e-4	-6.377270439834163e-4	0.0021202773274764213	-0.0010876377421125904
0.053598426166801515	-9.110418172309949e-4	5.618252244603624e-4	0.0012122849573088714	-0.0023141739824473766	-0.0010794616235722926	-0.0017946667996750377	0.002487509923327508	-0.002710526628527159
0.05414132448180091	-1.9146504198654565e-4	0.002049014707148821	0.0010582413699490006	-0.0024791665827572427	-0.0019381403037051297	-0.002178041629053926	0.004189511722135693	-0.002383478850043765
0.0525073964352134	-8.215108094698195e-4	9.142187972977739e-4	3.9315226036509116e-5	-0.002015961673279456	-0.002088918114774897	-5.17478282041166e-4	0.0019448393724197108	-0.001487402229670517
0.05282503562859254	-0.001512402325920039	9.353643451593238e-5	0.0017068601930840767	-0.0018835970782383998	-0.0011514611263784714	-0.0017215780538431908	0.0015741253419233913	-0.002103890681418081
0.053204173368348796	-7.658404207972585e-4	0.001746694898739655	7.791831537934804e-4	-0.0024564525583322624	-0.0015402938442698078	-9.654033745646375e-4	0.0033395134704407177	-0.002679309705421338
0.05384114310246725	-9.90568985022604e-4	9.108676240452826e-4	0.0010407657437078506	-0.0026191794919138097	-0.0010346394385060528	-0.0014832899067091423	0.0018021114504634898	-0.001451174446314626
0.05289075007799743	-0.0012782164905379304	0.0015680509382176961	0.0010008716531992915	-0.002137459930441852	-9.953814148086512e-4	-0.0014059110974573542	0.003043795687988781	-0.001422409507421796
0.05307163306922438	-4.608610177366549e-4	-2.249498048190058e-4	0.0022898763640117692	-0.0015558949245474585	-0.001436101690381811	-0.001821215435249903	0.0016581370822158611	-6.950873073375703e-4
0.05371842782134034	2.70618192569763e-4	0.0022948185504051955	-2.854418008972726e-4	-0.0015416747813581874	-0.0023490411323714927	-6.350930402524774e-4	-1.361576769855313e-4	-9.898185916794838e-5
0.053573561507532175	-0.001098318561883435	9.9023705774195e-4	3.221906459650135e-4	-0.0032764378102759944	-0.0018967298189041396	-0.001383363989522838	0.0019342239105737864	-0.0018397990658262538
0.05459183523402243	-0.0010764490724963142	7.847357731011043e-4	0.001987865139877282	-0.002832949025964759	-2.6656791422901996e-4	-7.811661912896298e-4	0.0021886398217169853	-0.0020025839720058092
0.0528669116532927	-7.741819043890662e-4	9.15786354482214e-5	7.423353692274715e-4	-0.0021427291485290054	-0.0018542251716569319	-4.006496959365448e-4	9.373523115335853e-4	-0.0017049329096118586
0.05408502271668268	5.152012665504351e-4	6.999653747074389e-4	3.068609784324342e-4	-0.001205942532067167	-0.002106891191606394	1.277488596628394e-4	-7.513036243410802e-4	-8.717894435244246e-4
0.05265400959546269	-0.0011578400380114588	2.95133847243842e-5	0.0017482939677687782	-0.0014544880648245566	-8.314804322936172e-4	-4.3129995916324704e-4	3.960401178964621e-4	-0.0014611004431734503
0.05215184973814591	-4.4094243707343256e-4	-1.7446366686141502e-4	0.0012007317214363165	-0.001037664131366505	-9.302535179957118e-4	-8.928798025764742e-4	3.687001794527775e-4	-2.228584092670703e-4
0.052672376786396274	-7.784098489740025e-4	-2.499127933976197e-4	0.001075380229828192	-0.0013813691148493825	-0.001284691651350779	-0.0014242267252826358	0.002289103213183716	-0.0025001615733059807
0.05205234263020911	-7.122422753745424e-4	-6.154965209963402e-4	5.066660532299729e-4	0.0013125911279567898	-0.0019897850209162366	-6.673640319392746e-4	-0.0018089005620962563	0.0010029835254228006
0.05369867276879946	-6.111811057720547e-4	0.0013753446266096183	0.0012428340403281915	-0.0030487463330318935	-0.001619112560714393	-0.0015288799090952868	0.0022640896747352455	-0.0016588528447351663
0.05428429634839963	4.6788118573206695e-4	0.001153110146868495	0.0015865990084549684	-0.002253865821187571	-0.001495039823286651	-0.00279013682402749	0.001955002951270172	-0.0010749580354393366
0.05350258613987438	2.0700759034184276e-4	0.0013543778976176368	5.314908408432433e-4	-0.0017253525711690772	-0.0010179665271321042	-5.900919740003517e-4	0.00165956603896204	-0.0012550971753123904
0.052341270820304556	-5.576088188590846e-4	9.617419823948346e-4	0.0019895315328870497	-0.0019375444408919358	1.3154478003616206e-4	-0.0010138267877009752	0.0020698382846340638	-0.0013552558841140611
0.053866301823508836	-7.076156726346708e-4	0.0010786566096221092	0.001536436804611163	-0.001532387670117182	-0.00127178726570363	-3.6429228442711955e-4	8.624823844015587e-4	-8.24391141036874e-5
0.05378907855561677	-8.137298283254813e-5	0.0016499532836211214	0.0012822341316942943	-0.0018797410043303337	-4.5679738984436507e-4	-5.20149501881421e-4	0.0021187703565522242	-0.001393615291199007
0.05084126061834734	-5.577932210537971e-4	-1.955163638911028e-5	0.0010803021379496795	-8.940466216080645e-4	-0.0022010047759810237	-0.0010537731930641374	0.0010698357189373878	-4.290633902990482e-4
0.05180098351785611	-6.646194703544458e-4	-3.8787506102581524e-4	6.699218263542051e-4	-0.0014101601435059289	-0.0018701264858741436	-7.168060065225935e-4	0.001641355360213466	-0.0015454949898834262
0.05364326274291305	-9.425182247709517e-4	-0.0011539656594117438	0.0016774933870421329	8.685852986658186e-4	-0.0015816490132648303	-7.611682766603543e-4	1.6222066528694362e-4	-3.9573671672851697e-4
0.053778846893983066	-1.512038682031735e-4	0.0015109182266148308	5.284023968504641e-4	-0.0012559806045615276	-0.0013272392360551004	-0.0013934470494066185	0.0018107634706609093	-4.266669485844012e-4
0.05276127107914497	-7.042676792779947e-4	9.574659273969686e-4	0.0021234945651686142	-0.002297055961469795	-3.0681978656757285e-4	-0.0019170110515415923	0.0027600600802051944	-0.0012747878648710514
0.05363952097145461	-3.702715360876153e-4	0.0011910917817530547	3.2272304353694474e-4	-0.001691764404501664	-0.001357063206334967	-0.0020064982637962425	0.0013371409199897284	-1.9729304941807892e-4
0.05298414575935103	-3.4011245874570397e-4	0.0016480004560684629	0.0012260185928805825	-0.0014718036314660728	-4.90636204205439e-4	-0.0019976867400922495	0.003308115598812338	-1.9844624353543045e-4
0.05298762967687908	-0.001620618557787005	6.881542183110763e-4	-0.001515374221157878	-0.0016164375318720038	-0.0015104790741622687	5.488051978862366e-5	0.0011071828751811398	-0.0018512330465370937
0.05326337595273532	-0.0011045130865546217	6.910575184332496e-4	2.910935588112974e-4	-0.002707987371288489	-0.001958257371074384	-9.252614367503939e-4	0.0010160414201303583	-0.002305013832136156
0.05320126801155625	-2.6400947070843066e-5	0.0013461911916204678	0.001818126856224889	-0.0012041711767443088	-5.159536049787537e-4	-0.0024390248669458915	0.0013026300099219408	1.8275816081909945e-4
0.05364036803966948	-8.734948881748846e-4	0.0011846370122459188	6.788393093387186e-4	-3.705484344394031e-4	-0.001941045168403159	-0.0013747060888122872	2.2751755487886937e-5	6.391993463382916e-4
0.0528914801235131	-9.504244493481988e-4	0.0014551326162010483	0.0019650195930644774	-0.0021540710478001484	-0.0015773914038799811	-0.0013503999783535305	0.0014799270336472816	-6.04108132710272e-4
0.05333226452844994	-5.004462258445346e-4	0.0010655303493624076	7.974949904306733e-4	-0.002088194032459807	-9.945213591562058e-4	-7.091764752200138e-4	0.001782820709384936	-0.0018689084396403557
0.0547517257910378	-0.001876747464346485	1.972691709632663e-4	0.002225635497023526	-0.0016443629787799303	-4.888165183470751e-4	-0.001569822726452815	9.02804199620385e-4	-2.9158742577685474e-4
0.053846930474360684	-0.0013500202758454974	0.0015357433267195947	0.0010033844331850009	-0.002063321174528024	2.507068726261618e-4	9.447198456655698e-4	8.837842361958617e-4	-0.0013252575108999094
0.0515464432747857	-9.966541272163941e-4	3.7050231825465016e-4	9.270791533350612e-4	-0.0015374098465097794	-0.0014974409424358284	-0.0014544223075251216	0.001737007407457972	-0.0014197826018848669
0.05501364240416001	-6.528674019131178e-4	0.0019511247494090104	1.520019140743232e-5	-7.746036273201526e-4	-0.0026064092417787165	-4.354249712163473e-4	-6.023929932306241e-4	2.320281384837315e-4
0.05287478026789502	-9.683082051174851e-4	6.251984936206505e-4	0.002059795099602771	-0.0013718612560355173	-0.001449478836207686	-0.0017692400473224453	6.247670737340379e-4	-1.2593160317783805e-4
0.05381119264697276	-3.714176379783682e-4	6.492998685612913e-4	4.261097503100947e-4	-0.00194919640503808	-0.003133745387496079	-6.871102609850017e-4	9.755200700066439e-4	-0.001508840407383794
0.05233455735747803	-2.8884500723649014e-4	0.0019351746202585646	8.289710339278828e-4	-0.0025257820701382627	-0.0014971828784950323	-0.0019359231627059778	0.003261060379486755	-0.002238899151276313
0.054783616063734455	4.614292568136636e-4	0.001824460451783688	-6.959672168666643e-4	-4.33604576226777e-4	-0.002486444292705271	-9.324036715875235e-4	0.001472625836388575	-6.915934451707765e-4
0.05242739612245315	3.915828916983239e-4	-1.9008942604415943e-4	0.0013623310479484053	-7.892021214431787e-4	-0.0014765079615664783	-6.646218520896937e-4	-1.7408215317817017e-4	4.304697021460488e-4
0.05288987140868675	-0.0014821248810528793	0.0021539954359685275	5.611164183761883e-4	-0.0026190923516342572	-0.0010180440192922792	-0.0012577595021469404	0.003985080978139467	-0.002561594167940809
0.05297044479304516	-7.902223724940795e-4	0.0010772636681694178	0.001972922178860145	-0.0018326781645109282	-5.584029381361443e-4	-0.002227911881814418	0.004253779845243093	-0.002134148448446378
0.051450141972365734	-7.807442773002407e-4	1.610356230641279e-4	0.0011395236249018225	-0.0013069189160361775	-5.26506928668539e-4	-0.001220701982326622	9.768106977945108e-4	-0.0012576976544523806
0.05298304851641498	-0.0010749613835591989	2.6308419429386487e-4	5.798918233610333e-4	-0.002357157736736937	-0.002210757007100415	-0.0012809996078390127	0.0012743675259516854	-0.002263349883768114
0.05184821781135895	-0.0011853406351508187	0.0015879630331361925	-0.00037244275832568606	-0.0012260893117293239	-0.0020723823336588477	-8.961198627196283e-4	0.0014096024443415796	-8.59447643144139e-4
0.05346819609785539	-6.330495055709898e-4	0.0014752764241546805	5.119246607893702e-4	1.623792335252068e-4	-9.095199078260721e-4	-0.0017224697301105004	9.746061853678373e-5	7.021495359266056e-4
0.05244660405540089	-7.366016113255465e-4	2.644139486664712e-4	0.0010963858460816473	-0.0024184296235092175	-0.002377117842262815	-3.698170678009475e-4	2.5953058761409427e-4	-0.001383591912679257
0.052865760569681744	-2.474704495563857e-4	7.44808333231456e-4	0.001538717544186058	-0.0016944111073489356	-0.0018457746082801002	-0.0012329407466615643	0.0016691437782343933	-0.0014484246823173992
0.054190844053940104	-8.164141966008736e-4	3.0995239532569503e-4	0.0023710639736380787	-0.001979420049092366	-6.69890102930359e-4	-0.001376192328313163	0.002073003077865375	-0.0015596965379021399
0.05310692784877371	-7.961908938763349e-4	0.0014069316718072615	8.658736296863367e-4	-0.002784886582423175	-0.0015334787216769604	-0.0014335676643486954	0.0032525219971916465	-0.001991419409572387
0.05471208031428502	-4.7284767889867223e-4	0.001002412864455172	-4.582490338283695e-4	-0.0016411282376913442	-0.0012770882912007066	9.428650294053633e-4	1.6611489460137185e-4	-0.0015550166507234389
0.05284918237333069	-3.137463500126549e-4	0.0019075583682563904	8.70840941850777e-4	-0.0024205895131408422	-4.6873535671373783e-4	-8.339050696220711e-4	0.002016913742916878	-0.001547512013490763
0.05118044908427453	4.811575655088679e-5	1.247002815855834e-4	1.7759658655000315e-4	-0.002078350328207167	-0.00276635369396792	-0.0022622199829505415	0.0025271684115034986	-0.001899940797505531
0.05186723286374921	-3.7525238002405705e-4	0.0021600164848947635	9.039632545591189e-4	-0.0012693838929562946	-4.911929363310049e-4	-0.0010694807826849835	0.0027074882142855065	-0.0012443629901447645
0.05279613827491716	-6.200522655770045e-4	0.0013719575155929193	0.0014225213679259787	-0.0012034601477851343	-8.510599657391603e-5	-9.239549426450441e-4	0.002165653464390565	-8.710207628795301e-4
0.05376489425216692	-0.0011159797481475478	0.0011548250673077565	0.001219289193670698	-0.0016157664850648204	5.798102912019219e-4	-0.0013875900987611828	0.002071664629420033	-5.806234660098547e-4
0.05475270805282792	-0.0015108207067428294	0.0015809090254708961	0.0013089459154632258	-0.001885257360978237	-0.001476778763005059	-9.658407839438361e-4	0.0022909034291311715	-8.776219840082917e-4
0.05199964017185241	-9.575260845923213e-4	0.0010475817568184136	0.0017901969110156613	-0.0023188410248189085	-0.001446002361455071	2.5056631134196656e-4	0.0012363573150301968	-0.001787997315639677
0.053012109668189165	-0.0021377979582244255	0.0021333763309072874	8.110940418557904e-4	-0.001800949793988785	-0.0015391675874910002	-0.0022431607910521683	0.003163698292203485	-8.871060980888404e-4
0.05453537131106679	-6.482471354325923e-4	5.021940501570259e-4	0.0014644366139595368	-0.0019042601680455487	-2.639540899650477e-5	-0.0013305209630751376	0.001882670676262578	-6.939619647582979e-4
0.05414656680621748	-0.0013162844576880073	4.8696314465086863e-4	0.002011909717027907	-0.0022968983843690925	-2.344257337379416e-4	-7.233893224991574e-4	0.0011007848865119407	-0.001472680460944448
0.05407911043083959	-0.0011217481769282924	3.428414328036308e-4	0.0014386800629625726	-0.0028724028933515247	-0.0014247375076805932	-0.002194101131563919	0.0028048176674792037	-0.0021485563003841974
0.053705297207386725	-0.0010422834691654304	-2.122824087900145e-4	0.0013784277453016166	-0.0018596976155408826	-8.09564999063041e-4	-0.0017043180270324557	0.0026110409550551467	-0.0019455225333761153
0.052210040685726655	-0.0019914262435901473	-5.4020597736555755e-5	9.77166339563553e-4	-0.00172281014920262	-8.460469384978652e-4	-0.0016511090991859082	0.001979127139875381	-0.0016320098693307465
0.05300171390426657	-0.0012585874113190021	4.581337096273821e-4	0.0022888295008539903	-0.0025488121235506807	-5.267123223135631e-4	-0.002094279888467004	0.003327221226624458	-0.0019680552531884405
0.052554121547448804	-8.455909640388419e-4	0.0011698078405201497	0.0015263240006074884	-0.003989822351864723	-0.0010347110803405814	-6.857496498370275e-4	0.0031971580790616395	-0.0029040541859585265
0.054330173212491444	-1.5377705625147252e-4	0.0011319452427397078	4.099884334882091e-4	-0.0016887987945756393	-5.472828656024472e-4	8.662181847607196e-7	9.912528176295933e-4	-0.0012082518731597088
0.054261373422085805	-1.398016661681864e-4	3.1048500473357637e-4	-1.7834853073809908e-4	-6.63823162702182e-4	-0.0023965909241217536	-6.0183529036949546e-5	-0.0010432117438512315	-3.485819404701795e-5
0.054241906490034165	4.1931371026224144e-5	0.0019124162632229754	5.081448311293608e-4	-0.0011450540728740618	-0.0015288077641630547	-0.0012864048516333384	0.0022916379885140393	-8.005814838678684e-4
0.051468329939732035	-0.0010903021369052938	2.6458896431133663e-4	0.0013806037368160162	-0.0017462006849532491	-0.001261261617000089	-4.7324603974409335e-4	-8.187206929740633e-5	1.8624439417015332e-4
0.05350262044218826	-7.645953767428122e-4	4.729873899508348e-4	9.471830179425756e-4	-0.003017354746553766	-8.27919703258491e-4	-3.802940214284853e-5	0.0012245584246628016	-0.0024321208071239014
0.055468479973005115	-0.0010710538537852547	0.0024174561603201223	9.251396031172223e-4	-0.0024530633482319044	-0.0015922481193025035	-4.638793657982225e-4	0.0019969245104646824	-0.0021450793824999426
0.0534894736663584	-9.83279741263786e-4	3.7274701905540617e-4	0.0019334179629778637	-0.0018825340311378147	-0.0014765532935389124	-0.0017650652936803033	0.0014721301864280304	-0.0010494047275476591
0.052822160813958484	-4.693494292126235e-4	7.292615541114782e-4	1.2441451885957823e-5	-9.653521387111576e-4	-0.0020843484322906453	-6.104947477785093e-4	9.865668496894648e-4	-9.483043817514861e-4
0.05457706946721325	-9.425567956568402e-4	1.3348705131453628e-4	0.0011107459245688041	-0.002094379747613216	-5.363313286318342e-4	-0.0013452657740409396	0.0029756239661807866	-0.0031682352415489698
0.05276983023030683	1.8789587742615982e-4	6.751742181857664e-4	0.001972818671830344	-0.0013003354310882546	-0.0013670065958165287	-0.0015352952959336572	0.0019049382911385684	-6.220473667027762e-4
0.053867595356175635	-2.024668754577622e-4	0.0016227810028765842	9.526845215308212e-5	-0.001590704494160605	-0.002033120397852592	-0.001223658136510483	0.0014069134915387755	-0.0013208126764766186
0.05431884493773641	-3.8627034055969365e-4	0.001156573535444656	1.8167490679465433e-4	-0.001010537483048991	-0.0014471900648334237	-0.0013596169847695197	5.585119183506749e-4	7.073246167499589e-4
0.05221760724227782	-5.209291070179646e-4	5.31270694539107e-4	0.001463048715503828	-0.0029345890462013583	-0.001823797497973253	-0.0016181729812106273	0.0028673417259136224	-0.0017950820098041591
0.054217427852974946	-4.731146596237922e-4	0.0029700062372907546	2.8866283466890116e-5	-0.0020503559835302523	4.3115505145835316e-4	-5.357880960463088e-4	0.00436754163296037	-0.0019234516331480777
0.051881995524513794	-0.0010689103194031421	0.002835668477687046	7.021051445398531e-4	-0.0016816720250194847	-3.971396873010194e-4	-0.001116908784080441	0.003091380413368989	-0.0018489257451940033
0.054065286872198574	-7.020689579642911e-4	8.945115302663112e-4	3.354659090603255e-4	-0.0010485984504215425	-0.0023826509829012084	-0.0016613858995540994	0.0010193132700600492	-7.97851650845505e-4
0.05393389452600266	-2.4025382176280044e-4	0.002263911691271691	9.325313532396088e-5	-0.0024990452234910296	-0.0019964331380812545	-8.207972212400562e-5	0.002553340289009705	-0.0014311264861005383
0.05348913848859464	-6.80808651072244e-4	0.0015543880412157692	0.001055947127945536	-0.0015489701243089665	-0.0014029601412393568	-0.0015036717183319242	0.0012029588472943478	-8.725917627670222e-4
0.05412219841258188	-3.864550245747227e-5	0.0015308303514101659	0.0013750225689530772	-0.0020575756211523412	-0.0014398077979212534	-0.0012650668579670139	0.0012263502596779978	-2.4368554695878262e-4
0.053260723083449105	-0.0010137938247149643	0.002222880629510612	0.0015792723037918793	-0.002759153975437232	-7.178657273778634e-5	-0.0016626282350355119	0.0032198158901843433	-0.0022325175211509313
0.05279626349924867	-8.468030589490274e-4	0.0023287815271191377	8.358300548904423e-4	-0.0016813440538447739	-0.0017951412328794964	-0.0017585328003190584	0.0027656529388806732	-0.001096425664488868
0.05309993200237004	-0.0011404834741793213	0.0011536266399076692	9.041194644516107e-4	3.517293854339953e-4	-7.427214015916525e-4	-0.002650832271530648	0.0015341879868795987	-7.20091223080238e-5
0.05439719984928266	-5.883441127434165e-4	9.907734399236686e-4	0.0014206593854043242	-0.0022195496920536894	-0.0013572957438789935	-0.0026774526933121927	0.0027221192696093785	-0.0013806373574157581
0.05228809889292272	-8.587865203912079e-4	9.044232844155117e-4	0.0012536414566815498	-0.0012785477395047934	-0.001598427906722602	-0.001760968329911367	0.0012489414089110829	-2.598741500858337e-4
0.05367549173154293	-0.0012619880098154925	0.0011807172501569294	0.0015656118113482453	-0.0036455154305180216	-0.0019354343406370912	-0.0013523185367171234	0.0021945648228910283	-0.0021021111550170966
0.0530111456116398	-0.0010084614055269653	0.0014054528999892998	0.0010159271976386255	-0.001668613126830269	-0.0014188964470339366	-7.481629447380338e-4	0.0012124936402179648	-0.0010221956207780234
0.05136877433300628	-0.0012280044265283395	6.863964543405463e-4	4.6972550403642256e-4	3.0696774503660257e-4	-0.0011048996349677645	-0.0017017397093032113	4.105145518568687e-4	9.35821561506095e-4
0.05279111155307072	-0.001007693846958919	-4.390211489936435e-4	0.0026008528517464974	-0.0012974827025339407	-7.040571273346195e-4	-0.001582472554509171	0.0010329412690904642	-9.756875767396686e-4
0.053603881267809315	-9.555118689352079e-4	-2.2223642995978788e-4	0.0016977928447652532	-0.002797216037864873	-0.0013767327590591377	-0.0018554135394221315	0.0021477656464495747	-0.0018570963084545687
0.0531162402329969	-0.0012320418643576858	2.920963780263424e-5	0.0016286641237185345	-0.0013798718810466735	-3.071585363096002e-4	-8.0477517048671e-4	4.595837563900934e-4	-7.798458041720888e-4
0.05352972554786962	-8.806429448498692e-4	8.172205469543124e-4	3.7142962022530747e-4	-0.0025478430366572707	-0.0024972719067269085	-3.9321211263869925e-4	0.001004251750096791	-0.002417890525492065
0.05088444663116786	-7.671753439823685e-5	9.187827874083499e-4	-8.87131716179673e-4	1.1349040470130163e-4	-0.002034735707852314	-6.228358078840769e-4	-1.3243483792194018e-4	-3.097721410204326e-4
0.05192847285618899	-8.633325777341055e-4	5.640661943834452e-4	-2.247179142121087e-5	-0.0012327560540142683	-0.0012550442661785762	-0.0016597483709620984	0.002068505685503182	-0.0014807619085663568
0.053019330287745824	-4.7794449650248323e-4	-7.345213006487967e-4	0.001459382728197109	-0.0013517686759512875	-0.002289618286735044	-0.0015775200060251786	0.0020883667224559596	-0.0017206311122092259
0.05292209592613597	-2.807264301014126e-4	2.5053042650448483e-4	0.0013630459421044806	-0.0016458249695228244	-0.0010072101454243084	1.5953866883080595e-4	-9.792675027860262e-5	-9.444249322508168e-4
0.05452428917324611	-0.001096671098705447	8.30323273096322e-4	0.0015504336974079328	-0.0010458844334071838	-1.6656818111013684e-4	-5.300913577344543e-4	0.0010992493951185599	-8.807371441066001e-4
0.05372334628970324	-0.0011098175253517828	8.031907921136433e-4	0.0013349961702472314	-8.631487866610549e-4	-1.488775720061759e-4	-2.7882108246789856e-4	0.0018964100496132355	-0.0012899625915476325
0.052597132441373866	-0.0010931804552346003	5.636879834724752e-4	0.0024091129128110352	-0.002733565549298214	6.524149121018582e-4	-4.700220842062633e-4	0.0028025615092271486	-0.002584578170016928
0.05141287949498936	5.08994087446341e-4	4.107156531494403e-4	6.357964953433972e-4	-6.598697165162073e-4	-0.0020666323310917127	-0.0018111004536822987	0.0022009882154802813	-0.0011112489517845774
0.054028095569532184	-0.001134130291326743	-2.1754072508599738e-4	0.0015726605114033414	-0.0031155369351824583	-0.0026254361089083785	-0.0020217978346217494	0.002442342897521514	-0.0024463055401565442
0.05547095720562666	-0.0012584686961546385	0.0029513934105093267	4.557269576920182e-4	-0.0037031304826432624	-0.0010862548129927413	-8.28639387083247e-4	0.0037456264513022718	-0.0027991077282514074
0.05269578443480274	-5.093940978318885e-4	-3.400329396391898e-4	0.001185259455449794	-0.002621703348716623	-0.001931089810304393	-0.0016891374134938633	0.0011051385333068699	-0.0012644937457240081
0.05412505127223508	-3.661162668490511e-4	8.197459930930781e-5	0.0014598299365147223	-0.0019323868410698877	-0.0014347321313015768	-9.114354408562048e-4	-9.828431495190052e-5	1.1605802715921844e-4
0.05442734523214989	-5.602140312562084e-4	-7.734885023929117e-5	0.0017818300124181508	-0.0027943009759161964	-5.87444636278931e-4	-0.0015801357501265764	0.0018169545320844038	-0.0032234955782878727
0.054081824822826516	-0.0015354476108885334	5.574713845591118e-4	0.0018308105330952088	-0.0038580517740520433	-4.558427245666798e-4	-0.0014284456457825153	0.0020352307298934585	-0.0031922554577083245
0.05385161813534693	2.47023141210545e-4	0.0022011637804338147	7.944064226661291e-4	-0.0027785945966236525	-0.0014411965730155285	-0.0012144315094791943	0.00308395878564075	-0.0024813618033900833
0.05350631587212926	-0.0010636587993818503	6.437326566389028e-4	0.0013936440038813743	-0.001456485917413648	-5.869350383962146e-4	-9.409301382592597e-4	0.0014289785481097397	-0.0014287698327987847
0.05284883469975296	-9.858730620449722e-4	2.405171684871116e-4	9.472349058518569e-4	-3.199998784159877e-4	-2.9567208590276144e-4	-0.0010303575043286313	0.0012257883706023598	1.5754322718710944e-4
0.053668312160171726	9.658987383159082e-5	1.755529215654867e-4	9.295250288303637e-4	-0.0019083724745704543	-0.0018387947874928911	-5.673027904991195e-4	8.877185843947883e-4	-0.0017705904067489545
0.052053149159972174	-0.0010821188625091834	2.3591975130184335e-4	4.1780371450516674e-4	-0.0010901003363889242	-0.0016955433928257102	-0.0012900949885801564	0.001989594295654898	-0.00125123696996702
0.05144500207118957	-5.762749029607831e-4	5.285961323103752e-4	0.0013204475022418581	-0.0013066553399356576	-0.0011030409576872342	-0.0010606547315663499	0.002150584407783727	-9.98440290534205e-4
0.0538439521340945	3.6864176871744404e-4	0.0023079221242089934	9.679863920596088e-4	-0.0021717487167276605	-0.0013184903595491008	-0.0016183381734551018	0.0036103525077168684	-0.00171557089474906
0.0530552919758226	-5.695446060441907e-4	0.0019234921587566605	6.736279849582133e-4	-0.0012811814046516951	-0.001103547478885344	-0.0016992385861729926	0.002813882679936106	-9.7520009704355e-4
0.054327331333114515	-5.47764701998645e-4	9.922136245301017e-4	0.0013190766009960107	-0.0031930090226688344	-0.00216297152558039	-0.0022672245200919356	0.0014922450410958263	-0.0014970443870515715
0.053449951631031056	-5.505545424897215e-4	-4.178046980904817e-4	0.002182590148660072	-0.0017269558240164192	-0.001592869629221074	-0.002182438386800826	0.0022982661621339944	-0.0018225232066266227
0.05478055403686178	-0.0010311262633543909	0.0013369522330343249	0.0015485222847464522	-0.0031586012703837354	-0.0011417673374159907	-0.0017421577566093232	0.0036020478851301416	-0.0028252753873565387
0.054244607102489996	-0.0017644861447740905	7.866560194105095e-4	0.0014085746274283628	-0.002321977622422168	-5.486091463314921e-4	5.75196383855478e-4	5.61679527206374e-4	-0.0017185518083847912
0.05252126152938111	-4.246933304460095e-4	9.675239646026498e-4	0.002146007859657353	-0.002584191049186683	-0.0014632485561916013	-2.0508947141391847e-4	3.6165221296296157e-4	-0.0021260182666920095
0.05184228875655596	-0.0017146562731516087	0.0016801011039996564	9.423168092083557e-4	-0.002030089253712659	-0.0026457985668288104	-0.0012270724099703904	0.002047906521071988	-0.0017018146465756295
0.054248822952525325	-8.986881165543954e-4	0.0027390358784830974	-4.7361791621128296e-4	-0.002408650706490165	-6.987008088906395e-4	-9.477863900683802e-4	0.0036356049391143386	-0.0017498234154042698
0.05372912463460566	-0.0013078245723658337	0.0011600872205302687	0.0016542472847180642	-0.0017684162425070837	-0.0015950231932209452	-0.0024159539465485077	0.001983257132232773	-0.0010438650750929596
0.053659809928607666	-9.875068053421395e-4	0.0021297345672226333	0.0014385440479772508	-0.0021210583941129475	-8.692692798888029e-4	-0.0011899186438755975	0.0020028370228576983	-0.0012534041272963415
0.05138987369978153	-0.0010174696139051342	5.757524679161601e-4	5.199394989016164e-4	-0.0013471541987642708	-0.001940691986096699	-0.001666740848487706	0.0021541830744691306	-7.081771951415066e-4
0.05205271444760879	-0.0013965808700226868	4.173347019100264e-4	0.001181047211556328	-0.0018780571429874977	-4.690953600439226e-4	-9.732648654614866e-4	0.0016893457584180053	-0.0017199293464452642
0.054259484445248876	-8.887332701763793e-4	-1.6389810478974114e-4	0.0016701384393625984	-0.0017225671140933085	-8.70270937210703e-4	-0.0010881272445759586	0.0012959805548173713	-0.0015502767508233475
0.05411846394805159	-0.0010089356687126008	0.0010660598383369687	0.0011151350004784144	-0.0032071428191076225	-0.0015238888518263572	-0.0011102053072514788	0.002081094139032652	-0.002956730308651363
0.053326911424810663	-3.9484818854276967e-4	0.0014461940758441546	0.002386356601277047	-0.002142982799386975	-6.675595925701688e-4	-0.0016956791195689449	0.0013977343371598624	-0.0011030149664146818
0.05380138660437929	-8.885426390870534e-4	0.0026595020262620526	5.107747421088318e-4	-0.002525629279315286	-2.6241797913414977e-4	9.15523868241516e-5	0.0031600901624587196	-0.002106130466734068
0.054344569256386956	-4.2124718291546655e-4	6.767648277657304e-4	8.606482706840424e-4	-0.0029600891061009934	-0.0015289469087405143	-0.0014173350425144282	0.001258866710839257	-0.0018627268466317197
0.05430470917112853	-4.988320571121115e-4	0.002607670228098346	6.389759366960541e-4	-0.0018673072525626077	-0.001089272982233436	-0.0025530134779296007	0.0035605416651841378	-0.0011304858669561207
0.05439124948718385	-0.0010238272689505588	1.1672263315348016e-4	0.001617663271625385	-0.002305231442243368	-0.001990638280570673	-0.0016898841105272182	0.002046681567951359	-0.0018067156877970038
0.053493814933920886	-0.0011311905519900117	0.001563977978584666	7.89259170552831e-4	-0.0016745298005082477	-0.0014614463115318569	-0.0015257923604259202	0.0019730376056040153	-9.35157587344414e-4
0.053634731505998595	-3.7651437670097087e-5	7.356549332327502e-4	-2.4862731247817554e-5	-7.563519023443591e-4	-0.0016938323321103465	-5.306655175884485e-4	-0.001114626561194283	-2.493334600166574e-4
0.053591519021111096	-3.09943237611495e-4	0.002640895457782142	1.0868567241737447e-4	-0.004013385032869035	-0.0019756025498110126	-0.0012703384796395687	0.0034006483841087297	-0.002282111652186832
0.054012565203271634	-5.069310486611351e-4	8.437564130072902e-4	0.002582918024986163	-0.00263343945146204	3.2541684408066564e-4	-3.304184121587217e-4	0.0026511138727408345	-0.002714615851087545
0.053799244818426996	-8.886706665423099e-4	5.585972798242906e-4	9.235964449324287e-4	-0.0022672544075548187	-0.0011743606266114148	-0.001458337994917391	0.002095285275495793	-0.0014695620865618133
0.05294977301433837	-0.0014776164232145413	0.0017584891903418861	-6.895481317582041e-5	-9.372957243044807e-4	-0.0010467370978165364	-5.090349798360531e-4	0.0015418083288886596	-0.0013326258295522325
0.053714293786655806	-0.0013810218710710788	8.493242443972705e-4	0.0012966539351305932	-0.002723118417706047	-0.0015251252944870337	-0.0015981255106220927	0.002163997130193224	-0.002020856510828546
0.05315585477692871	-0.0013889335575342516	0.0011833278001110315	0.0014744928439917127	-0.0016989449266319458	-3.4037080885065485e-4	-7.463448657423846e-4	0.0022076239811375693	-0.001225236114338313
0.05413802744892838	-4.2604102790252165e-4	3.2258592376098455e-4	0.0019036509318340333	-0.0014022558785422839	-0.0018204748002200264	-2.630457544770809e-5	-0.0013405014237926332	-5.779259040472064e-4
0.05233283387537964	-0.0018467099304156644	-6.895327392649172e-5	0.0018323295976733604	-0.0026215721866151877	-8.170790232227825e-4	-3.523509575132942e-4	0.0010525546188875172	-0.0013591236161412054
0.05252153703326038	-0.0019055018350255198	2.329434895758857e-4	2.1067541182972127e-5	-0.002921092165092747	-0.0018057224664791574	6.260921243825425e-4	0.0017311069208029934	-0.002938792168006973
0.05426335214388699	-6.610382892478302e-4	0.002411763370802158	8.747702868315012e-4	-0.0020948526419887208	4.909361391907888e-4	-0.0010600076699814826	0.003873031715121303	-0.0015887673221562121
0.0534755662580874	-7.972574813273331e-4	9.224927237633614e-4	0.001067289354637559	-7.598004865981954e-4	-0.0011278413547621369	-0.0012360188563552514	0.0015891720841157723	-0.0013016542988756369
0.053248210841311816	-0.001583992607714561	-6.938412863789737e-5	4.083395892561928e-4	-0.0016401897395575558	-0.002545462034511222	2.0848082343580146e-4	1.356103175243358e-4	-0.0013558270805740763
0.05325981147187492	-0.0010797335203520189	4.574959149004969e-5	0.0014659777332776797	-0.0016097483611369572	-0.0018391090075770677	-0.0015442512486774054	2.3108966736362164e-4	-2.3543279496279654e-4
0.05230137502868738	-9.445506896659699e-7	7.735709164784838e-4	3.8340159733479796e-4	-8.777036919659025e-4	-0.0029315758077617937	-0.0010447940002063535	7.844209333803437e-4	-8.558236955303699e-4
0.05392253119627023	-0.002494430057002748	-1.0110760213182317e-4	0.0012821168971847868	-0.002504240616318815	-0.001690694541247906	-0.0012779802133671063	0.001488951924572932	-0.0025719315138663743
0.05466154732853839	-4.48606681373193e-4	0.001162973349774276	0.001369261148956178	-0.0018874370600833377	-0.0018625397088843235	-0.0017749567672060015	0.0025569475768860593	-9.712563646234622e-4
0.05547749903245567	-0.001201977623676244	0.0017607621496671466	0.00205316739630456	-0.003243556794590178	-9.464310769018507e-4	-0.002008535698957316	0.003403038239965661	-0.0018995048757985624
0.053730864341015795	-0.0010488906661145752	-6.704664581099204e-5	0.0015265114708501433	-0.002089704552689231	-0.0016294154217080389	-0.0021433957200927695	9.370359888794153e-4	-0.0011181913675096507
0.05359356684566142	-0.0012821495040537425	0.001311691931897105	-1.0603107933762488e-4	-0.0019224138426377222	-0.002441423142964017	-7.195127590259457e-4	0.001315459316984564	-0.001386142522931364
0.05255824804559747	-6.263457621861656e-4	0.001871750400445005	6.871044145126554e-4	-0.0024247684727046644	-9.872495099390024e-4	-9.026374510316577e-4	0.0029294710355511544	-0.0020421103753894398
0.05552389394049131	1.2812662296954996e-5	0.002074559349864692	0.001156867438625355	-0.0013073260710400958	-6.656265940495485e-4	-0.0018918263775922798	0.0028240328598100276	-8.8224270819392e-4
0.052059526614263225	-6.011736030640276e-4	0.001209164025437919	0.001360233359290558	-0.0010498520452447793	-5.483924344038369e-4	-0.0011756703184107266	9.491348584461548e-4	-2.984501268475445e-4
0.05366128870243062	-9.175005866749517e-4	0.0018175637758845872	-3.9281267036345743e-4	-0.001343938203622626	-7.29743980680218e-4	-9.780584961825156e-4	0.0031089772097956255	-0.0017206781998563635
0.0524436177723214	-0.0017628019539181808	8.600775809507486e-4	2.8813502883515255e-4	-9.81273891081662e-4	-0.0016388946446294428	-0.0012771923034275666	0.0018473450774470655	-4.918469137159572e-4
0.055303247068384694	-4.704017979339488e-4	0.0023438423449987284	5.394747232477174e-4	-0.0016715471049764516	-0.0032411835921547483	-0.001029723439327756	0.0020261371529809355	-6.511899076366415e-4
0.05541988089701415	-8.573836484168765e-5	0.002354478845746437	0.0012575932584532666	-0.0014706488809027802	-0.0015252064870024905	-0.0014880476504435323	0.001758221985069487	-0.001364245738256954
0.05335310150887379	-5.489491626631698e-4	0.001401625470669794	3.3595791977315077e-4	-0.0012886885731491994	-0.0017753613476037314	-0.0010535007446274879	0.0012662948416948773	-2.4828553515883814e-4
0.05378588937413314	-0.001244834439300678	2.1220916617975527e-4	0.0015154904886115763	-0.002480738432535158	-8.328878617153464e-4	-0.0021881449301555723	0.002946483777512264	-0.0020707788736999155
0.05342640990334715	2.1509895458059365e-4	7.41107330424313e-4	0.0013284863456174954	-0.0019538762550787535	-0.0019808339432620514	-9.268945450490577e-4	0.0012033349085349937	-0.0017208037022834438
0.05171415743639252	-1.0970589881501824e-4	0.0010959015465395237	0.0015448913592932174	-0.0024425135630941628	-6.622965878503203e-4	-0.0015630180524801817	0.003042808108644019	-0.002080358915892404
0.05348821422683708	-0.0011861489685037784	0.0030926799125180118	1.2616843478601892e-4	-0.0034605751877843983	-9.86114396036212e-4	-0.0014176139866104993	0.004453348115518581	-0.0025381896212794304
0.054262225772617106	-0.001390183038875483	7.367163773005312e-4	0.0016417150547759405	-0.001633588761651074	1.2164624254300729e-4	-0.001418459556937548	0.0020672690385354067	-5.453977897881193e-4
0.05343302515551099	-0.001459325221428891	3.1664177409729396e-4	8.518440192445557e-4	-2.80951590666827e-4	-7.778417883216132e-4	-0.0016507913768472923	6.895518425980781e-4	1.3589005265739825e-4
0.05232785205518812	-7.511660162504208e-4	0.0025728827013550074	6.937867334778961e-4	-0.0015256097765307785	-7.204257551163084e-4	-5.456890591143594e-4	0.0018445568084159935	-4.8651832852071467e-4
0.05386780745493699	-8.438660214836717e-4	0.0013838206898601718	0.001432736591046253	-0.002319508086465044	-9.893127114421808e-4	-0.001978294609369811	0.0024917021324021367	-0.0014015841003194248
0.053642156055465746	2.3342963740351108e-4	-2.6587598853876164e-4	0.0012703031413534888	-0.002057842737442586	-8.142390943983084e-4	-2.740931015233063e-4	0.001151799302369743	-0.0013129191801192514
0.053499177705009	-3.8035032808497886e-5	0.0018023983462594486	1.336219324161408e-4	-0.002109833160233619	-0.0015445660294142248	-3.773837383693806e-4	2.3348978821298094e-4	-3.8507890609858816e-4
0.054167333749568496	-0.0010746033617680484	8.263018484218896e-4	0.0010093669752045756	-0.001575683722555695	-8.7128985117536e-4	-0.0012523488986742018	0.0023194285260556423	-0.001275077240260672
0.05289588782304841	-0.0018374552483612502	8.45618088337486e-4	4.465329293172622e-4	-0.0024784599055989198	-0.0015544520044002174	-0.0019109051723680012	0.0029010136919912083	-0.0025843389629649745
0.05373798049320556	-9.125028913339701e-4	0.002046494761500363	0.0010699384835795177	-0.0017243813393117277	-0.0011813647416315277	-0.002038094798938032	0.0031071949183179765	-0.001481891210002954
0.053341161791335766	-0.0016121278931611738	7.258743196746985e-4	-1.294714744221271e-4	-0.002819815601622899	-0.0025021182162025635	-0.002575683866122619	0.0028209986652855817	-0.002779069259655225
0.05396749222139962	-6.627901777018137e-4	0.0022712419316856802	1.7052127035786812e-4	-0.0015940814446217802	-0.001339349659580231	-0.002296105476464025	0.003707948924733283	-0.002490736320202298
0.0528881921774739	1.2283659588769384e-4	2.4351042573668885e-4	8.294288537634047e-4	-0.0011999271536543574	-0.0021715020455531416	-7.300618381568687e-4	0.0014621884555024104	-8.135356618694013e-4
0.05181191863291907	-5.210357309544669e-4	3.2424391548885735e-4	0.0018095639608685088	-0.0015036270212154242	-0.0010510040499929903	-0.0014394406277186977	0.0018922633278546093	-4.8376412044628085e-4
0.05304002584541426	-7.136263561607184e-4	-1.8767730272679014e-4	1.9986521666326095e-4	-0.0014937456249173716	-0.0022716374566177193	-4.5104735941571105e-5	3.552536333094669e-4	-0.0025304805270262285
0.05400715643983455	7.93367151714718e-4	0.0017326387163863106	-7.54413850233534e-4	-0.0016818108075201052	-0.0017753143310980338	1.1895068585819564e-4	-1.4083200411492175e-4	5.311314813816405e-4
0.05304871711098777	-3.044193728972285e-4	8.059381274736731e-4	9.240318681443151e-4	-0.003056563512829876	-5.299357610804639e-4	-6.534775486159593e-4	0.0025686131818974858	-0.0024012118939855647
0.05320642629646129	-0.0014350212134467857	0.002006479536557795	0.0012609328323963922	-0.002645672864205875	-0.002623939360785371	-0.002291723797514142	0.002144714816057044	-9.153957240674392e-4
0.0528606409719727	-5.339084881991158e-4	0.0018991249659794083	0.0014308830981857993	-0.00275658436253596	-0.0012831823090664603	-0.001544742417776974	0.001844649014515823	-0.0019287827368289839
0.05429956241063167	-8.381684731775594e-4	1.965622248680779e-4	8.724290986722898e-4	-0.002343306237208927	-0.002365463841586959	-0.0017327985279769957	7.65986455090827e-4	-0.0023622547848371894
0.05388362765964893	2.7573364415344284e-4	0.0019022466987154722	8.896352605134566e-4	-0.0013225542147872152	-6.734818213340858e-4	-9.177725437140776e-4	0.0010235106165091105	-0.001388695316412426
0.05335373232205933	-0.0015097415190323906	0.0022209508432339824	2.897199835845842e-4	-0.0022781627425469218	-0.002280475685002365	-0.001489894019034191	0.0023991112523631983	-0.0019583414835278707
0.055042147025937356	-0.0013352619098606013	0.002624747166910064	4.074200228308775e-4	-0.0011932776387033783	9.808849981142406e-5	-0.0010781350963926697	0.003006371058840896	-7.343638605642333e-4
0.05357264403619684	-3.7610197032926447e-4	0.001895861080536702	9.231488109515053e-4	-0.0022127880810469884	-0.0014770830761959867	-0.0012912796916239757	0.001336742856051526	-0.0013134579267614706
0.05615879948150404	-5.898428575164054e-4	0.0024603649436578047	3.846711891117021e-4	-0.0034561993799659533	-3.808545389736937e-4	-0.0015585826230906823	0.00403406866045276	-0.003684067278564496
0.05260059787853572	-0.0016455586392080798	0.0013727130978166125	3.1120867588079422e-6	-0.0010590478258094944	-0.0016053601741103922	-0.0010654861040727773	7.334531144780144e-4	-4.2774830356437783e-4
0.053042523576879004	4.536076729495964e-5	0.002032872785762519	-2.060074553185385e-5	-9.721165779946283e-4	-0.001479632152711691	-0.001517242807600516	0.002058910333635307	-0.0012784533166772926
0.05408071267637813	-1.4663136978372853e-4	9.013401088295082e-4	2.726284937920319e-4	-0.0013877898618071685	-0.002474631656438262	-6.131482683698589e-4	-6.686750353101262e-5	-8.337908887334136e-4
0.054996403944061606	-0.001124471714681496	0.001071174006490834	-2.507067125851873e-4	-0.002845700563168973	-0.002524952183862583	-8.630771346820391e-4	0.0014429362420174652	-0.002199443018435302
0.05331256662782019	-0.001051219336580421	0.002704078172709294	5.8281321934144585e-5	-0.002703837551745759	-0.002060257468636855	-0.0011062079558714882	0.0036809096417010014	-0.0025480548737425927
0.05435581044996692	-9.047247345744437e-4	8.18967734454192e-4	7.854564724662956e-5	-0.0015652601341941677	-0.0018214791495250987	-9.817843523903403e-4	0.0013249367927528663	-0.001196349839980697
0.05351258895066611	-0.0015771211487925214	-1.6228380451470032e-5	2.19960085644812e-4	-9.882402571707092e-4	-6.178288664778226e-4	7.301736080021035e-4	-3.056450478364672e-4	-4.641484224182364e-4
0.053853407689326144	-0.0021588243754356523	6.219026505253556e-5	0.0022754538692203088	-0.0019699310677915773	-0.0013016657147902784	-0.0023122362819267637	0.0019902488703454134	-0.0021825867899930686
0.055372009532992136	-5.281451241582007e-4	0.0012207050585337535	0.0010002686166261086	-0.0013688967738320432	-0.001485744609705615	-9.320529474175373e-4	4.1307460950546746e-4	-0.001427579090545059
0.05307372780091787	-6.786957804307299e-4	5.209383787762501e-4	3.830649676073023e-4	-0.0024711277989498985	-0.0023922896999685724	-6.807698957594455e-4	8.103788394705874e-4	-0.001593172346565034
0.05400508480614643	-8.910983644830799e-4	5.870966210926524e-4	0.0022793664404471984	-0.002956473941762485	-0.001017197309936242	-0.001922530660303727	0.002780331387761893	-0.0021171341332285416
0.053333150347569865	-6.934921006350633e-4	-1.5124048377096604e-4	8.75907507374048e-4	-0.0016633415132977529	-7.243505081441616e-4	-1.61664343265937e-4	6.168920504637055e-4	-0.0012449768124025411
0.0535523652408186	-0.0010778058427604123	8.706455522140797e-4	0.0011854022270286189	-0.0014719568997114236	-4.2663292541380465e-4	-0.0020914817084535073	0.0015548856503924187	-4.975397924607368e-4
0.055086459293704614	-0.0011121894643695701	8.932795149917509e-4	0.002321123526713707	-0.0035155720580336996	-8.693858234797529e-4	-0.0033163715223362296	0.004869397181847145	-0.0030296232656822366
0.05241624172021839	-6.361656756446935e-4	0.0014054287564924512	9.657299043839572e-5	-0.001763621126413646	-0.0018158783660287734	-2.5930029648934584e-5	0.001061851630974214	-0.0011496030560343637
0.0540101883005081	-8.262373035177198e-4	3.756300255789722e-4	6.980778823543622e-4	-0.0017727483410913197	-0.0016917281283426464	-0.002546954407571194	0.0020062862956997884	-0.00129772118900677
0.05307823409974953	-5.13263001236283e-4	8.505850792565768e-4	0.0014329004122337718	-0.0018421017336942667	-7.362978985886561e-4	-0.002476028385064389	0.0025448841326206595	-0.0022213040341036478
0.052192393249334126	-6.233308210159521e-4	7.366808225320674e-4	0.002240230045201395	-5.957005250689918e-4	-8.635233788083916e-4	-0.0023669957483504803	0.0023381568522493528	6.562804404556039e-4
0.0517053793497852	-7.445297327249487e-4	6.686955559088818e-4	0.0013440479079465423	-0.0017836494796642638	-8.954756593628537e-4	-0.0022376558865399303	0.0019591574654847167	-7.305292076123559e-4
0.05118282034095775	-0.0014408635721763856	7.232675247145159e-4	7.08491293723223e-4	-0.0013568087900571791	-0.0015545238878011053	0.0010952701260840544	0.0023146831087214816	-0.0023441699241378853
0.05336163496626958	-3.3908578384646824e-4	9.110113204852127e-4	0.001764617658792891	-0.0019497846248309472	-0.0020351848287358787	-0.0010783994982274344	0.00208153068789003	-0.0013207027421726957
0.05368146716097499	9.271091008261277e-7	-5.9974308884376e-4	0.0021788996106368815	-9.54688711138309e-4	-0.0016100074028295558	-0.0019245719522223794	9.890965487976244e-4	-4.015283936902629e-4
0.054207673608335914	-0.0012751409803032374	7.431184280147875e-4	0.0015165391835445944	-0.0020800787216153204	-8.487923953750002e-4	-0.002377208077107055	0.002386380186666599	-0.0012055471648045192
0.053505966801504524	1.8878190173952228e-4	0.0014356777175707869	0.0011533728966519837	-0.0010126911203923144	-6.072400089382747e-4	-0.0010262593567411666	0.0018354388756778982	-6.745357869271889e-4
0.054825481574150584	-0.0013624538340021638	1.990914178981768e-4	0.0019851551724263785	-0.0011761264572118487	-3.5318207623821665e-4	-0.0011942499494474153	0.0018577758785725713	-4.651130155947758e-4
0.05102767118014306	-6.381659906250687e-4	0.001650892593941582	-0.0013224927976779766	-0.0015685933556178777	-0.0030058865418187775	-9.298312276083672e-6	0.001472977391466352	-0.001953910983982899
0.05357087076404578	-5.198760597152438e-4	9.550577745158212e-4	5.24618211057962e-4	-0.0025366942948008347	-0.0024603185283235914	-0.0012233232632686576	0.0016394891518318178	-0.00105930248062406
0.053597486956858356	-0.0011651140624251216	0.0026440951689410503	-4.224803468836391e-4	-2.610880232437333e-4	-0.0010933410213176148	-0.001327397332710432	0.0023756123712732986	-5.095771245028942e-4
0.053850161289024305	-0.0018712074246552345	0.001412813878620112	8.046035510777664e-4	-0.0017298851827331854	-8.168932588290855e-4	-0.0011959037411359576	0.0015905569880627286	-0.0014491080026503556
0.0522480804811884	-0.001771272505277655	4.945232168509607e-4	0.0013484994857149235	-0.0020339637780188726	-0.0014000400455513903	-4.58167123079595e-4	4.763576892747901e-4	-0.0017992787254691976
0.054099803678132066	-8.212129041529284e-4	0.002025772874618014	9.400306862953035e-4	-8.842297962612663e-4	-0.00222702579455811	-0.0016418311585617326	0.0013218377707347774	-8.171298814661178e-4
0.052890900832806766	-6.886965268253578e-4	0.0013243453276074375	8.784508132054057e-4	-5.872018195278016e-4	-0.001439421982310111	-0.001334202501657928	0.0024385262744607756	-0.001085359998801157
0.05496186097156581	-5.589300769752363e-4	4.0100812994504166e-4	0.0018946121726819136	-0.0014693594459760364	-0.0015203268190908388	-0.0022321717929605503	0.002137256124640491	-6.425593967840782e-4
0.05392779640683042	-0.001347882383076553	0.0010933615451181908	0.0016455396939246477	-0.001685190541823422	-7.724442828363921e-4	-0.0014342757604715955	1.0838316120772635e-4	-0.0010930250578281718
0.05250734369934573	-0.0012452075929672817	5.724033482120471e-4	1.7586022184824606e-4	-0.0011335266014411251	-0.0013734242609306365	-9.363568217826455e-4	0.0027780378121643923	-0.0018779865316885286
0.05352288673628293	-5.478898996561324e-4	6.591988505366215e-4	9.204088952736079e-4	-0.002376925513944856	-0.0021897662352103314	-0.001526627605432077	0.001956225692623514	-0.0017405009158989676
0.05293188949413013	-3.973788325913375e-4	0.002505614111814226	6.756709588642089e-4	-0.0032842397430529594	-0.001135270732596	-0.0022042454685758783	0.00419283806596856	-0.0023188521405227472
0.05273241324691321	-0.0011478519869036674	1.1644926841875881e-4	9.89396578268249e-4	-9.359969814712304e-4	-0.0019921413348806317	-7.503123584283874e-4	0.002130721097079633	-8.416623890176607e-4
0.05372040484836528	4.601941687694766e-4	0.0016472398331309314	3.443502672267931e-4	9.149967467816951e-4	-0.0014848557381362468	-0.0018756081159524236	0.0010989711061418367	0.001825033707694285
0.05316300083952941	-5.040538748453723e-4	-6.173085899957557e-6	0.00068757211137694175	-0.0016868374151612405	-0.0024064458378398497	-0.0016444961780183824	0.0015402638162363273	-0.0016702742515345126
0.05195402238144536	-8.844392992300934e-4	3.4691493424543344e-4	0.0021786246029928675	-0.002090936100044583	-0.0012343824194316845	-8.991487225494438e-4	0.0013578417192032283	-0.0013620511555520814
0.052852228591382194	6.441977319261372e-5	3.5354270576266477e-4	0.0011929202512925819	-6.462093027975986e-4	-0.0015045397689010492	-0.0011496839246466378	4.3651179508308606e-4	-2.112177742201489e-4
0.052982882626562214	-9.431196189714096e-4	0.0017057910926934774	7.354002411144795e-4	-0.0032395194250170777	-0.0013347434957162914	-0.0012270735146046204	0.002681971426683261	-0.0032869439523739866
0.05358412781369035	-0.001547738516003742	-1.2183313871534827e-4	2.0574463119853439e-4	-0.0018377109726035131	-0.0022091247162785454	-9.541783705092095e-4	7.947667203036941e-4	-9.83909128382354e-4
0.053002539293682344	8.267974944159496e-5	0.001996381642823219	4.777880549921366e-4	-0.0030757309345067745	-0.0011943891249769675	-0.0017227207867380517	0.0027842681026094686	-0.0018001233610881833
0.05268910915734292	-9.245518163303524e-4	9.588268966884754e-4	0.001285201092523708	-0.002318950116880315	-0.0014577822916056534	-0.0028854470396956675	0.0038487216767995715	-0.0022075566626956326
0.05135941360337786	-8.505878413205677e-4	7.203912390816667e-4	2.211556387121083e-4	-0.0015540527339348554	-0.0011965195042302364	-0.0014829341517233572	0.0031687479276922186	-0.0018182400027450874
0.05375209399932747	-3.5860916065930473e-4	0.002272596651803995	-0.0011934447344096215	-0.0010753991428210906	-0.0024185741131221125	-7.095019936041275e-4	0.002046952226955371	-5.064164693124491e-4
0.052739806834539535	-0.0011407736783076174	-1.8094584880223643e-4	0.0022394438091228527	-8.021281403103808e-4	-8.319795705059417e-4	-0.0016174530723760553	7.501734293234429e-4	-2.870801920939094e-4
0.05294665340771308	-9.764909694281638e-4	0.0015793878619257385	7.667730497391952e-4	-0.0011891787265795222	-8.649688535400288e-4	-0.002259653011428957	0.0022606915262255614	-7.414090616706033e-4
0.05257215925349957	-0.00142498944679933	8.535615540816177e-4	8.758435196262727e-4	-0.001682443023558976	-0.0014735742347113875	-0.0010171554811382662	0.0015042970415658121	-0.001217434226277889
0.05237989993125928	-0.0011925197651007837	0.0015100745827179103	0.0012517398204567208	-0.001265777295743303	-7.433960492237682e-4	-0.0011320912181834821	0.0035096056680133467	-0.0016990563007003574
0.053614219246030846	-3.846291605268602e-4	-9.034131341642519e-5	0.001425725357623492	-0.0012838551610903795	-0.0011938098785170032	-1.3517247883323462e-4	3.367042873076492e-4	-0.0011326983335918233
0.05243485613015635	-3.2474814765812095e-4	0.00019358924118351671	9.24970872333443e-4	-0.0029059402470711176	-5.815316391483225e-4	1.4390419709229497e-4	0.0021956073129886554	-0.0035704077799159854
0.052376053990488884	-0.0012650479334418315	0.0012992088264731528	-2.567405996676378e-4	-0.0010712127298790034	-0.0014243330866249928	-3.029897011478172e-4	0.002325445817366022	-0.001757750231735628
0.05377966334856188	-8.332362103519421e-4	-6.476440930215167e-4	0.0014630533180072923	-0.002313095478673031	-0.0014303406751271523	-0.001577718009023039	0.0018529691162998726	-0.0017056005696101206
0.05254034436855604	-4.5827080143393385e-4	5.73993547833723e-6	0.0010145031504175004	-7.783578167577945e-4	-0.0021936967661509185	-0.001103982352349087	3.2573944266684726e-4	-0.0010260164677492636
0.05290571123996959	-0.001697864066430423	0.001532398353925679	6.820297901664264e-4	-0.00333346374652582	-0.001606946154893189	-0.0014896093368806632	0.003184926431099891	-0.00296407024969057
0.05326910078431556	-8.41529405828285e-4	0.0013823549509575331	0.0018137128971110205	-0.0030436646210977025	3.092582829237027e-4	-0.0019702628945268102	0.003447716464774573	-0.0026920506142212547
0.0539032478282942	7.002774224524454e-5	0.0013136378765538515	7.092694244462013e-4	-0.0019140550514635463	-0.0026214384817146103	-0.0017163241954501523	0.0020059019955012943	-0.0017042433272823304
0.05318556958057699	-7.751575258484127e-5	8.118993307944189e-4	5.825897017988098e-5	-1.229389167767515e-4	3.531002533557205e-6	-7.562603006129137e-4	4.951498988786703e-4	-4.108431172909344e-4
0.055082061354109396	-7.926090028777424e-4	6.0043238135536e-4	0.0011689487585528288	-0.001956459490561428	-0.0027915395184521536	-0.0030008622093469477	4.1093744441453257e-4	-5.932618299234859e-5
0.053432199208991435	-9.107450205422387e-5	9.187259229403678e-4	0.0012336697202436659	-0.0013822294574365327	-0.0013050742286221538	-7.131809989364172e-4	0.0018345358624226773	-6.823746304437626e-4
0.05268397195272509	-2.866385287116799e-4	0.0011517620744546564	5.190476487563494e-4	-0.0012411130375930364	-0.002131015032415983	2.720861005776551e-4	7.328693423920295e-4	-7.903715356192497e-4
0.05405682200100292	-0.0011580950414007058	0.0011032120114475837	5.494828973821221e-4	-0.0011594868481798635	-0.0026793180961407446	-0.001668102705136461	6.89494058969581e-4	3.0290464107796827e-4
0.054699002027172976	-0.0010314906111136262	0.002041883436982752	0.001823449900888577	-0.003793065200375291	-0.0019598149062797225	-0.0013490810283048635	0.003056931075099275	-0.0026974636453993366
0.05264327012216165	-9.025009811216638e-4	0.0015674430026738398	0.0011896736738292802	-9.623322665881572e-4	-0.001035906749352699	-0.0016779584982253954	0.0027715071692720914	-8.420686607479764e-4
0.05244992079401414	-7.919024990020539e-4	0.0011343677025010953	0.0013433997664790396	-0.002272147801264033	-0.0012251937000171214	-3.399462744875542e-4	0.0010799858770720596	-6.328703189968858e-4
0.05385806871338138	-0.0011957384003958857	6.132266611741254e-4	8.50117967551666e-4	-0.0019255310324032802	-0.0017442851581686881	-0.002456914573885032	0.002424405480223516	-0.0021521326332205695
0.055534518364403034	-4.516171219253796e-4	3.614891774974932e-4	4.2582761579498075e-4	-0.002286245024103913	-0.002302984298154795	-5.928711479041215e-4	0.001302367341307684	-9.514407721344687e-4
0.05235106252488833	-0.0017276703586745852	6.259997458548034e-4	8.970286605060439e-4	-0.0016269307587080649	-0.0017010178640891836	-0.00209406064288875	0.002425622212426099	-0.0017526159035508684
0.05368843962265515	-4.1959095297175697e-4	0.0011743277986544386	5.68360312405311e-4	-0.0017010582626712293	-9.03852696195866e-4	-9.562945036335257e-4	0.002601072565187478	-0.001316824909315679
0.053327962642974444	-0.0014386542313298727	-3.207861072860947e-4	0.0014029868307484689	-0.001689666635231321	-0.0018232555459041842	-0.0015551387489809753	0.001198682834225451	-4.0418950641706925e-4
0.0527266605201129	-0.0015162889532333971	-3.0966808342088584e-4	3.0985441851218875e-4	-0.003363012005677587	-0.0020690929154878086	-0.0020189837086886145	0.001983003978326566	-0.002919070138460614
0.054390649936571195	-9.8543837118528e-5	5.028287046136752e-4	0.0012193407909615217	-0.0029395995242820143	-7.165544109651506e-5	-0.0010617037682010475	0.002456719824120479	-0.002143895833977684
0.05316357068455675	-6.927027860633735e-4	0.0014450589784091538	0.001248033065362	-7.914914186009337e-4	-3.774549087836039e-4	-9.333840869724184e-4	0.002400043757190722	-8.60346982714937e-4
0.052466453273699185	-8.429586304236697e-4	-2.1709183180019433e-4	0.0011586224137198767	-0.0014508704444889744	-0.001695787687582381	-0.0016550002911665113	0.001278985268258685	-0.0013826835010427088
0.05268670181614884	-0.0010709550864212557	0.0011098686424057826	5.208109425316858e-4	-0.001593035496538311	-8.66312269599727e-4	-0.0011028209455248342	0.0021574438379275136	-0.001506806442508326
0.054756843965928226	-0.001095131669184401	0.0022962782096819633	0.0011311553761477505	-0.0016750380459272154	-0.0013933500435147224	-0.0013083028731520543	0.0032663118783577997	-7.065856636128495e-4
0.053608798175539915	-0.001353544108202706	-4.211104317380903e-4	0.0016134637329186356	-0.0011899583613130137	-0.0011523070829665043	-0.0020934190348213463	0.00201061292123986	-0.0017954244387546037
0.05288007865898365	5.262279656313777e-5	9.072688464864344e-4	9.404150139335715e-4	-1.1802237846123338e-4	-8.793226555146818e-4	-5.191487037103474e-4	9.056487167948715e-4	5.810021122480785e-4
0.052332650624288525	-0.001128330805476108	0.0011880998604013703	6.758903768853759e-4	-0.0031858029099177286	-0.0014452670245923896	2.2157986343540682e-5	5.204048759075202e-4	-0.002903028946427095
0.05260857009781331	-8.140480394087339e-4	0.0016302596076268074	-1.63328850780501e-4	-0.0019503197178983695	-0.0020515263944891394	-9.133155855062672e-4	0.0011538593912314356	-8.313181649696562e-4
0.054627944910503996	1.6269247564166666e-4	0.002193325509217107	0.0016924340092698618	-0.0019281451933249442	-0.0017252967878044366	-0.002131073552695877	0.0038122278464003904	-0.0015735566217917457
0.053758905022920044	-9.140987065018043e-4	-6.695626631542924e-4	0.0016637126683599797	-0.0018748599658120772	1.0445180241496853e-4	-5.402778406893991e-4	8.678246981010814e-4	-0.001667416100689356
0.05222454261569578	-4.789954230905983e-4	0.0013691318422407023	-5.840552435144503e-4	-0.0020170625840765267	-0.002639730724794442	-0.001098095738178538	0.0024922989347189077	-0.001781261195657412
0.05350329172167734	-7.3543422099855e-4	6.152461969144492e-5	7.281402843367449e-4	-0.0015113740659264002	-0.0010185633704274523	-0.0011500834555676655	0.0012948711415918803	-8.566458587520137e-4
0.05354604427926807	-4.734630767247632e-4	-4.6429952202091965e-4	0.0015615687933439692	-0.001154883632140571	-0.0017249358992930846	-0.0014485255343402103	7.128605742020066e-4	-7.810357107045024e-4
0.053041579094774055	-0.0015266671816256481	4.7750061561489036e-5	0.001062043505569101	-0.0030748101578585707	-0.0014574015993891935	-2.693507113441109e-4	0.0011803649823179934	-0.0026778335887288245
0.0543890192357097	-6.897792918366275e-4	7.701099622702487e-4	5.603614860819969e-4	-0.0021898606271182966	-0.0019878998026330516	-7.776857240750126e-4	0.0010736829104686615	-8.821114936978074e-4
0.05223040055151603	-0.0013596077050394488	9.571284516047376e-4	1.1434705225819375e-4	-7.817088032544814e-4	-0.001722953434694978	-0.001745147252548132	0.0012144280628735573	-0.001091681143794957
0.053639731622155226	-0.0011067296380746694	0.0014840878933435454	-5.325342374215008e-5	-0.002672453873710257	-0.0027242403782395935	-0.0015546713501295856	0.002580491733385966	-0.002466498257297241
0.05147661886240272	-0.001489757402730203	0.0010859941025498797	2.73997549156867e-4	-4.3492772502232667e-4	-0.002095136077802979	-1.930980948603614e-4	0.0016128114232210997	-4.895872693983303e-4
0.054879044416516254	-2.747501849920301e-4	0.0012176262134576898	0.0016857548898144186	-0.0031714702201349884	-0.0023589491996043443	-0.002172174747507956	0.002227219851679656	-0.001947527547278412
0.054379887222628424	2.170247158367627e-4	6.484923970308101e-4	9.355953346064921e-4	-0.0032014985729051713	-0.002228917191763767	-0.0012502233947161588	0.0015636911200231185	-0.0016979989390071516
0.052022472545504815	-4.51970146456181e-4	0.0020311624282119177	0.0011160621360422976	-0.0017831333751051508	-0.0012754181464459066	-0.0011600951020386476	0.0024368961614103747	-8.311084921048497e-4
0.05435796523693511	-2.7034290618249896e-4	8.110900866951465e-4	0.001560783860284918	-0.0018476099613007199	-9.855023941005565e-4	-0.0015953138405452368	0.0010072498762618643	-0.0012200035460559404
0.05362026973827252	-4.962148833913352e-4	5.323221108854048e-5	5.209164293679834e-4	-0.0024994770176342404	-0.0016247394237151058	-0.0015887526922915487	0.0018072200701826266	-0.0022825417065465243
0.053744838490672873	-0.0013755532354271624	1.3845598848924228e-4	6.955532867120122e-4	-0.002475979342724884	-0.0013401054461147208	-6.34672147855608e-4	2.159095769655369e-4	-0.0016157665060556746
0.05206856209790757	-6.383082848494578e-4	-2.337129849801599e-4	0.0023666188899065287	-0.0016260737646941873	-8.888919643775325e-4	4.315518932117657e-4	7.65718391574724e-6	-0.0021076003465982005
0.05192781338629506	-3.011800683253914e-4	9.04943244285734e-4	0.0016998115067060886	-0.001771995415157389	-0.0010305935390430663	-0.001662207380985112	0.0022116753203197414	-0.0014826736356277279
0.05430701228472133	-0.0010620874113278485	4.8098418932608357e-4	0.0010396361971587715	-0.0033535042287567594	-6.445375854436876e-4	-0.001560304637572381	0.0034704254123922016	-0.00402702457911037
0.053875712107668436	-5.048710831782306e-4	0.0025380422949803274	8.11645294350281e-4	-0.0015899536144066168	-0.0010960048697377606	-0.001177849348665926	0.00252015423989619	-0.001359872423814222
0.05297622155527824	-1.635706020380192e-4	0.0018313820334556244	0.0012551572873613181	-6.252790778979139e-4	-7.476931528945513e-4	-0.002091041863495346	0.0019439844179610865	3.1701462056946204e-4
0.05455005374384567	-3.982972785885647e-4	0.0027263540291668905	6.182912761148602e-4	-0.002922005218126492	-0.0014194624976123333	-0.002882686716375104	0.0030912113435726724	-0.001901218344660657
0.0532833421423091	-0.0010367910679774104	0.0014639680754252673	0.0012444586751541263	-0.0018184991522327179	-0.0012460302785966243	6.370194689939466e-4	5.637516648886223e-4	-9.897366282576436e-4
0.05420863365598558	-5.786162170993694e-4	3.529040490673946e-4	0.002320418073017922	-0.0012967311089004678	-0.0012458118963390667	-0.0018188669960964182	0.0014017995729133207	-0.0010858719897687582
0.052825443606379995	-5.575054269581311e-4	-1.414166783655733e-4	0.0013306542110486021	-0.0011164310972990943	-7.004345172574768e-4	-5.873881906633871e-4	8.291728237148191e-4	-0.0016208856529094729
0.051293896661878856	-0.0012232097919737043	0.0017907244745142823	-0.0015392408014280813	-0.001203137875600028	-0.003086808969021765	-9.15973714682884e-4	0.0023558732580534095	-0.001512803394509836
0.053985384104648995	-6.841989706414172e-4	0.0015927201394323257	0.0014275347654545269	-0.003067142053764583	-0.001134923686820684	-0.001077158241777667	0.0030604827094331604	-0.0022574226106803013
0.05431964502383648	-8.203551696176008e-4	0.0017472655785289197	0.0011346703105034528	-0.0029257807478731777	-0.0020445520232148574	-0.001451456876734812	0.0025925144215286056	-0.0022708878854539594
0.053928550230350106	-3.6054145594957777e-4	0.0011299804590788167	0.0022338840133495136	-0.0020954204674582424	-4.792430914417024e-4	-0.0019283539134145092	0.0024834940507858345	-0.001459235828527055
0.05377024993973547	-0.0010277879332457763	8.951423747546317e-4	0.0021226883033783053	-0.0017839157384436518	-4.7299514386344235e-4	-0.0019320766629597032	0.001860053138991242	-4.018164332394245e-4
0.05455642989157712	-7.825982739161229e-4	7.352281236630227e-4	4.748406558558081e-5	-0.0020656179539212957	-0.0025805423399107665	-0.0020506064040021667	0.0022256842361397314	-0.0010933851964236424
0.05370403390499818	-9.631235570863278e-4	-3.488282321422694e-5	0.0017762668034408177	-0.002181107694748738	-8.633254758998596e-4	-0.0018468090384734788	0.001028398738473871	-0.001202365001887851
0.052195805044775306	-0.0012881136286258651	0.0017771886031863935	0.0013721485919176123	-0.0012867450471842907	-0.0015810859787048163	-9.792723160212036e-4	9.895896455272104e-4	1.0924845105005353e-4
0.05242108509962228	-9.814892014418564e-4	5.930782506062781e-4	4.255265653603456e-4	-8.923677759338678e-4	-9.999847348476749e-4	-9.430916171013819e-4	9.64264770430199e-4	-9.063912941568117e-4
0.05327856790560077	-0.0011263255894440405	0.0015294600359305123	2.2857789635044582e-4	-9.28564692630804e-4	-0.0010436597722095142	-2.83308615419661e-4	0.002093336671660165	-0.0013075603568728955
0.05270138439164675	-4.40764796582501e-4	3.9804013062559606e-4	0.0013732791340405597	-0.0017222390893074965	-0.0018005880280495814	-0.0018575444272542073	0.0022285386906849324	-0.001081804886287304
0.05330990863571866	-0.00122149701956164	0.0015221271418300166	-3.727185986062102e-4	-8.142790556030627e-4	-0.0018067866510209454	-0.0019271478036005907	0.0016347321290826802	-2.8531304639980857e-4
0.0539580534051749	-5.576194809898574e-4	0.0010818742390814485	1.1307525098522537e-5	-0.0012271465971478725	-0.0018177321669774322	-9.935463689669094e-4	0.0016380818774511898	-0.0014166605319048296
0.05444430556639925	-7.53736361007387e-4	6.39767392315481e-4	0.002100236391731247	-0.0021330341829423017	-0.0010730561885158951	-0.002609398379613926	0.001989601468088884	-0.0017067584283195607
0.05221845712831729	-0.0015182863105822576	5.9908086933335e-4	0.0013826828499468049	-0.0019704108722115796	-0.0010512544227651206	-0.002411373431874919	0.004050321516777375	-0.002306538412418113
0.05380646061310859	-0.0011982285744970898	0.002139459050341424	4.8478141947150413e-4	-0.0016842011874155616	-9.76801343721048e-4	-9.40314898306226e-4	0.0021232993065437747	-0.0018607316709350528
0.05408408360012042	6.428487868333997e-5	5.546894247825591e-4	0.00111107193837728	-0.0011745684352217798	-0.0013679063901540257	-0.001013851409969741	9.233096802761689e-4	-5.493410570403412e-4
0.05249789490179568	-9.821897117410965e-4	-0.00047252076877610873	0.001044663996470438	5.520032942357201e-5	-0.0014716313767419815	-0.0014642198646891138	-5.336211196081775e-4	1.4465847543528775e-4
0.05337735837607846	-9.26402820593256e-4	0.0018051062480432308	3.107282516823861e-4	-0.0030570257095998937	-0.0015578835688830615	-3.559221881523768e-4	0.0023154244266917145	-0.002837796284564668
0.052257269403777194	-3.2537090457971784e-4	3.859637001715279e-4	6.117430505066978e-4	-0.0015097157184543815	-0.0020589225384699205	-0.0015632965937508823	0.0018085623366209237	-0.001346809670768374
0.05299435186017021	-0.0011629793076221944	0.0012251885722677244	0.001964396955126411	-0.0022992566980282398	-7.603211022199054e-4	-0.001973803439366584	0.0014880483446751763	-3.747660754165769e-4
0.053967744959204776	-0.0012489640117654222	0.0019048923277019069	4.5519986971710453e-4	-0.0025092665218696946	-0.0016214227407401135	-0.002987393234848947	0.004699229869348315	-0.002243042281147261
0.05356015969864366	-0.0014360025350306776	0.001521365760413776	0.0012685909275731602	-0.0025466027501508314	-6.067293045332653e-4	-0.0014477187525191485	0.003582609160978061	-0.0024323156283283178
0.053040806688608534	-7.82146275616896e-4	6.522902345558406e-4	0.0013519991405751477	-0.0023254408637755917	-0.00161643292028738	-0.0014168214556248549	0.0015916602548100805	-0.0019778714763708806
0.05292483907625984	-0.0010621008480581051	0.0016286146392147452	5.687191760696507e-4	-0.00254439586598529	-0.0013134437016330304	-5.070615032369299e-4	0.0026828079416860197	-0.002212079275356138
0.05413391631324965	-0.0010117976490684583	0.0017258935863132805	7.514774470653408e-4	-9.003867840375758e-4	-7.518866153844605e-5	-7.516888655780384e-4	0.0011296044380649172	-4.490804698962196e-5
0.05263395071528269	-0.0010407157771439592	0.0017414581191130504	1.0820124790236792e-4	-0.0013880301093038593	-0.0018797403694054764	-0.002235078499734014	0.003776939348036195	-0.0015237596292436897
0.0532943064492928	0.00048526788789537767	-8.11944656485378e-4	0.0019208053842821925	-0.0012934825618733023	-0.001317942614535358	-0.0020425614704588954	9.88465108093183e-4	-8.644717851887826e-4
0.05348331653893252	-7.50215021762928e-4	7.534316573532371e-4	-1.9600530322197446e-4	-0.002000406067566605	-0.003161669416554113	-0.0013474425644200373	0.0015102742385523034	-0.002113823851411128
0.0526384293527939	-0.0011477662997880415	-3.30098924356215e-4	0.0016455651226022616	-0.0013522953753558524	-8.786827327384714e-4	-3.362540271164745e-4	-1.351235938757168e-4	-5.213084353943088e-4
0.055129757826043534	-6.617784536259568e-4	0.001385103587550318	7.297111634954397e-4	-0.0026513285050595195	-0.0018714605909314552	-0.0016901571769891818	0.002970931504237722	-0.0022345067592581744
0.05376199198057593	-3.6792707814272053e-4	5.352450895935012e-4	0.001426175735194485	-0.0010701188980902345	-0.001077091688615449	-0.0018770351149122394	0.001989388286350857	-1.3347711614663865e-4
0.05396469688932217	-0.0016676894981901746	6.169789855049809e-4	8.092328584892893e-4	-0.0020076024309314106	-0.0013985581927871507	-0.001568671441016401	0.0014326970734266533	-0.0016485677292745985
0.05290191644306631	-2.503648592210448e-4	0.0024926995187601535	5.27576019086698e-4	-0.0021512429329398307	-0.0011064219803056485	-8.7578120657308e-4	0.002143209929453474	-0.0012596471442959023
0.053216203438527884	-0.0017553817209551075	2.971062425314327e-4	0.0018112705372757836	-6.425349589965894e-4	-0.0012261247204004015	-0.001613773117907191	9.909548424893516e-4	-1.573197715855073e-4
0.052734987834909035	-8.712545389568826e-4	0.0016784545606462519	1.3863252541880994e-4	-0.003361198841021815	-0.001943137174363207	-9.190285035831928e-4	0.0035791382823880304	-0.00268487162971531
0.052214814783335145	-8.024706703638722e-4	-4.966511679491878e-4	0.0012826670817668545	-0.0010263861023294585	-0.001687148393193685	-4.940641852650589e-4	5.375951323766124e-4	-0.001092052824223242
0.05424785617850877	-0.0011182282397425827	5.225778132884859e-4	0.0015958671811471786	-0.0024333582084274928	-6.990119068075543e-5	-7.067145367183631e-4	0.0018062396248318458	-0.0025129874486243824
0.05226745211602439	-0.0011203943730082654	4.7840047011927546e-4	5.40432770349463e-4	-0.0014434986442161445	-8.396973048898128e-4	5.210764792644684e-4	6.716223722035813e-4	-0.0010545105176161887
0.05346803939582133	-0.0014532614920131103	0.001419096511231145	3.757705517707608e-4	-0.0021697486759314774	-0.0016463979779246351	-3.21868996379766e-4	0.0013982261527895462	-0.0024673643461688936
0.052147762506328556	5.66078665049453e-4	3.851692005300396e-4	2.4792230091688497e-4	-0.001689719205671151	-0.0016764624958149996	-7.874413432409085e-4	8.094447451268626e-4	-9.125176612977327e-4
0.05522060735452487	4.4324823924099066e-4	6.130387215594861e-4	9.102433749603965e-4	-0.001298382251722357	-0.0021892182067632287	-6.213853359378162e-4	8.704619553713023e-4	-0.001913666386978732
0.05286961059111689	-9.253989015023297e-4	0.0013946244965571048	0.0016206109713244564	-0.0015350742120085908	-0.0017172875360763735	-0.002605836067553109	0.0035994875366937864	-0.001047067918907315
0.05298346356446811	-0.0010109606973761442	0.001534414979504027	0.0010763602941795966	-0.002129951560253164	-0.0019647157675785794	-0.00413841762803528	0.004798175229185791	-0.002054807322823152
0.054449445910543424	-0.0015690419445956835	0.0018480420202655035	4.936919539586031e-4	-0.0027087185140813367	-0.0020991335644270914	6.892181923043854e-4	7.657562639661443e-4	-0.0024932560699104443
0.05326876802351077	-0.0016829171138801305	0.0015503174133712594	8.349097918537991e-4	-0.002067931178111807	-4.68039301001389e-4	-0.0014219674637081306	0.0020533986129970235	-0.00120862770771859
0.052438004344933405	-3.750685454548291e-5	0.0020025910848586958	2.8437970307457216e-4	-0.0014132496752397084	-0.0010689623485425276	-7.779836392386083e-4	0.002961485147627794	-0.001974285365010522
0.052249291644671764	-8.510902403237962e-4	1.169168991185558e-4	1.802006965895825e-5	-0.0020633508162174086	-0.0030278269884324665	-7.930336390465644e-4	0.0013841042645710508	-0.002512140186360519
0.05320090709976491	1.0936839983090677e-5	6.827305347464789e-4	0.0015421361463912875	-3.653981752564334e-4	-0.00128313386272136	-0.0011942821297986949	2.5951528964546065e-4	0.0014235608802781808
0.053837717521430885	-7.59030170718656e-4	9.460588313671857e-4	0.001442318051076086	-0.0012736132584913078	-9.804438691365673e-4	-0.0016463623554736492	0.0024033715167134763	-7.133044518011331e-4
0.054985880947824015	-4.896510279102011e-4	-1.4865507149404943e-4	0.0018248242183632314	-0.001200491282857579	-0.001735469658682678	-0.001602657050200965	7.808256199220373e-4	-5.798613523797596e-4
0.05209117637673963	-7.627842005029435e-4	6.496887427518968e-4	0.0015028449856661886	-9.80149242319182e-4	-7.949394709376262e-4	-0.0019496334318352545	0.0015885086140586518	1.6985279193557766e-5
0.053996305535169424	-8.145554442042284e-4	0.002487297073844165	7.181755075555299e-4	-0.0031701177980966175	-0.0010802104723233088	-2.3130169125995493e-4	0.00302340811513871	-0.00234566417049725
0.05273392262258974	-4.988678651505761e-4	-0.0010624738409222207	9.693774013359246e-4	-0.002198495976859074	-0.0016447227969587756	-0.002188835024117833	8.395252017412558e-4	-0.0017920011493937297
0.052313295673486346	-3.328719341996237e-4	0.00197402454176024	2.704908610892639e-4	-0.0010329923150541316	-0.0016810272809080068	-0.0016692612451328474	0.0019856135020833057	7.148476906010349e-6
0.053370488913928135	-0.0011559318270413072	6.755660159054438e-4	0.0026558739567600744	-0.0015485679816150066	9.866541637834473e-4	-0.001606003289986777	0.0017370933378006534	-9.106905098506693e-4
0.05546398136235376	-5.532666170876546e-4	3.83355061398218e-4	0.0022546958496521643	-0.001237934300957198	-8.861681927259626e-4	-0.0011954295012558333	4.525179941320276e-4	2.9844497636220504e-4
0.0530192243543934	-0.0015053334319207485	-9.961987679323453e-4	0.001351864801564964	-0.001962113108942084	-3.3545640092348645e-4	-2.589483238481088e-4	-1.8061780348248085e-5	-0.0017588530954420064
0.0535516900392248	-4.004127481889627e-4	0.0021176787230181176	9.600434308006474e-4	-0.0019911217832172404	-0.0011098433119054636	-0.0011850986178435236	0.0015095449953235161	-0.0010800385977726217
0.05156721518955371	-4.154224647152577e-4	0.001419351941040559	-2.0944242190805705e-4	-0.001562591231023977	-0.001982685170054129	-4.009840518545472e-4	0.0014866743561485162	-0.0010286908631092833
0.053727188762788036	-9.5002359512049e-4	0.003090742931885717	-2.112948475224577e-5	-0.002021955436726422	-0.0014525464321168647	-0.002602411822724413	0.0041585543176475915	-0.0028809312617444813
0.05469473801733403	-0.0019514495667115209	-3.4273702153526486e-5	0.0020484016194630954	-0.0027157693136459398	-0.0015280729290232614	-0.0013941304045089603	0.0014397348037833951	-0.0015706507274666033
0.052501246980924676	-0.0013939333910123698	4.591048384168926e-4	0.0022609389236256097	-0.0017124966376588563	-2.368747926588646e-4	-0.0015616963755351277	0.002708073472656406	-0.0013508293684796214
0.053114717270099074	-0.0015116546486139487	0.0017550362644168833	0.001845314633411881	-0.003265490406912997	-6.268191488490643e-4	-0.0023869600311600776	0.002555519361210416	-0.00185146150842573
0.05385429355980646	-0.002016632924097438	0.001367950296493864	1.466878946233519e-4	-0.0027844867963786	-0.0013429905763822456	-0.001022109388011856	0.0016325245823535625	-0.0016702888482693578
0.05243173744339526	-0.0011641088014769441	-5.0431937100633655e-5	0.002183322394023499	-0.0013701426109123114	5.486164754147275e-4	-3.0341182160254903e-4	0.0018197538219314404	-0.001046668514330961
0.053063272965351974	-3.6171643111420596e-4	9.462519222780236e-4	8.268368814406907e-4	-0.0020368097613117867	-0.0023264347445329067	-0.002369708140861177	0.0025995241677587047	-0.001391915865918008
0.05314402472691252	-0.002032010577852082	0.0011460544938621043	0.0017906795774881266	-0.0029408037600287622	-0.0019617367831565157	-0.002341396552603782	0.003363115687691223	-0.0021989825430242024
0.05329297482921461	-3.8122691958566605e-4	-2.93098609760257e-4	8.27586508647205e-4	-0.001379195892065689	-0.002559329930199099	-0.0013508903459552729	0.0014754142551487313	-0.001279091610405628
0.05202814304014787	1.3399457015937177e-4	0.0010114248123378028	5.595207143228698e-4	-0.0026075336625023347	-0.0025309396955208235	-0.00098911819368665589	0.002532650290186249	-0.0020518921481691983
0.053704336169852894	-0.0016293506221214677	0.002015622744931614	4.8404513362355813e-4	-0.00186098078296731	-0.0031203971806011616	-0.0015343837883477736	0.0017470652898927672	-9.884015823380904e-4
0.05432946482479036	-0.0012873543703391724	0.0017201232499769472	0.0010684262191262902	-0.0029179226260262303	-0.0014328159771809842	-0.0010517094047705054	0.00269447150061311	-0.0017230706673565064
0.052373520987646895	-2.982553322836356e-4	0.0016673160850797198	-4.376081427555794e-4	-0.0018787599157184473	-0.00339312854474508	-0.001187330216809974	0.001808864100052488	-0.00184903010182346
0.05399986390770096	-8.409770927009649e-5	6.381468790966243e-4	0.0017830779421223171	-0.002325045579616804	-0.001914986707623084	-8.180948424027288e-4	6.407024280846572e-4	-0.002683080439444501
0.05250070364655523	-7.616236759070076e-4	-3.6804476365156255e-4	0.0015605604728754737	-0.001538320700814508	-0.0014120256135996896	-0.0012544054040365224	6.713420544304103e-4	-6.772034207250471e-4
0.05432246323269309	-2.87982815085774e-4	0.0019308634954025676	5.833744083068071e-4	-0.0023636229412394003	-0.0016017602380135536	-0.001164637182912793	9.890921834759814e-4	-0.0017312138864925936
0.05395641257275229	-5.977057892471251e-4	-1.0224798008193087e-5	0.0021867662895050433	-0.0022458112298564727	-0.0018091634794415857	-0.0025955332481139904	0.0013925635823376918	-0.001652548488606006
0.05331871032587076	-7.650097402137002e-4	0.0023667677583654205	3.35246129013397e-4	-0.0013098247034542129	-0.0015452190688283558	-0.0015084100376985797	0.003935898992639895	-0.0016019281668631865
0.052799804130870195	-7.420211377021057e-4	9.742673686584299e-4	0.0012326726086299225	-0.002018628514499086	-0.0014856362949146678	-0.001305567784620443	0.0019132352871131242	-0.0019290639894370169
0.05411251477074424	-0.0017035436031944678	0.0017871724331764783	0.0013324719755883445	-0.001570786195730639	-0.0010677495730063529	-0.001211763253323227	0.0013799245609457825	-4.7373795790284755e-4
0.0539065608695316	-2.864720276472853e-6	-1.0178971175809744e-4	6.968499350954919e-4	-0.0026630479708091444	-0.0016662139810618493	3.0887777119173075e-4	4.441594789702784e-5	-0.002968198107450009
0.05422436304837479	-5.521716956352773e-4	0.0019898809023485187	-4.907086408284503e-4	-0.0021410652561496472	-0.001931871451789634	-0.0012590029338721497	0.001955816136529539	-0.0014066676651184398
0.05418174443914482	-0.001580052671016738	-7.164130978694011e-4	0.0023379900405815766	-0.003119334484256904	-9.375934447235765e-4	-3.080310891273879e-4	7.302775639701382e-4	-0.0015596040201532498
0.05366441354165701	-2.7311284474539955e-4	0.001486015536855518	-4.93993627354222e-5	-0.0017393587849611183	-0.0019185377951856056	-0.0017135794489881733	0.0027122841757044372	-0.001974801360313803
0.05305667859076537	-3.278463303745968e-4	0.0011719743955392187	7.179877585219541e-4	-0.0021140264941128615	-0.0011625753660497269	-7.072170621920795e-4	0.002044611747254278	-0.002148871290658221
0.0548992996466795	-0.0017563470037334028	9.706995462411306e-4	0.0013415628024346857	-0.002238040560013843	-0.001924602080604651	-0.0012538419461246462	0.001546912039222261	-0.001779558517198945
0.053532794144976414	-8.677255091238879e-4	0.001993587471081381	9.040091420830277e-4	-0.0026018592589595875	-0.0012721151152261362	-0.0018477857099949834	0.0022124234585890025	-0.0015362890776294685
0.053447677411135916	-1.1844273236617453e-4	0.0016354941777123907	9.287880271424249e-5	-0.0020675979485365406	-0.0021794210629998726	-0.0012648953921764227	0.001225899256958687	-0.001459572870880087
0.053911067041681714	-0.0010113552274788227	7.146993867545958e-4	0.0026605545904529503	-0.003466342293293619	-0.0012832653803674676	-0.0016759705519804435	0.0026980052353623245	-0.0027314651868710375
0.053736759291796034	0.0013283113864335024	0.0017342722193896308	5.470288594645806e-4	-0.0019330834456506997	-0.0025258860140280745	-0.002187687852092224	0.0017070031173112398	-6.447934807264733e-4
0.0572044406940257	-7.133422728203411e-4	4.0122798196469785e-4	0.0015458779934615023	-0.0018339383801693927	-0.0018867123408843841	-0.0019874707475260583	0.002625734292527644	-0.0010187472188918903
0.05323831562306376	-6.584486420651515e-4	0.0017232609211468	7.48454673606865e-4	-0.0011170288993369586	-9.085785689416585e-4	-7.841466112634534e-4	0.0012073919819800237	-7.362560940493886e-4
0.05329038873146212	-0.0015354027920022704	0.0017656648094172805	1.602068340087546e-4	-0.0017665617889982242	-0.001042567357906188	-0.0010108765132569807	0.002282964010514205	-0.0016230695292815663
0.05380330789138303	-0.0017110249023441176	6.097662164248305e-4	9.59872170053208e-5	-7.654431444216311e-4	-0.0021775450127741137	-8.375450947985945e-4	0.0013695775014726564	-9.911367872651696e-4
0.054186056689186655	-4.570560712381057e-4	0.0017531104619245806	0.0011962129994083086	-0.002550671142768635	-6.596150360197908e-4	5.547627912109639e-4	0.0011361285504018046	-0.002315745256817214
0.0535610482143309	-5.991296535239222e-4	0.0012547643545344509	1.1319371776078554e-4	-0.001656058020309624	-0.00205389845943024	-0.0011294243494177096	0.0014736181086674363	-6.009039739804027e-4
0.05229166929546178	-8.261038183564354e-4	1.5625042958618314e-4	0.0024662589303507793	-0.0015329090090251867	-0.001936136259968369	-0.0015907091850413972	1.5517212711412673e-5	2.743544579468951e-4
0.05266915764694406	-0.0013616566861027486	7.978636564864094e-4	7.26065227672843e-4	-0.0033894437403574076	-0.001830075698968338	-9.025494195632807e-4	0.0014834394105991571	-0.003116533511951652
0.053547417956124	-6.039419683104331e-4	0.0016974440822128606	-4.24608288541506e-4	-0.0016054423040096362	-4.598974398559189e-5	-9.23756432220735e-4	0.0036134828164987825	-0.0019472338674404778
0.05440559279665478	-0.002295392592357189	0.0019914441585532025	-1.1474527931210979e-4	-0.0031973237246308082	-0.0021992223050077654	-0.0016897468952682172	0.002573650376003368	-0.002303348822479454
0.053627350694201145	-6.496637258497917e-4	0.0010202090184851834	0.001233442420855718	-0.002485124704851264	-0.001250669568674557	-7.471661163082335e-4	7.078356552487845e-4	-9.744036466217395e-4
0.05400355928607287	-3.602794681395956e-4	0.0016927722150736572	0.0015047603255614874	-0.002687954247127083	-0.001905751737794756	-9.822959920693646e-4	0.0018930976789739275	-0.0016417013066820408
0.05464550102685856	2.413899220258559e-4	1.6043448409254387e-4	7.480372673922793e-4	-0.0017207525491982829	-0.0013140294434214228	-1.785571724689793e-4	4.6903167689349966e-4	-0.001294674187232414
0.05270958293753504	1.3560694438918087e-4	5.325535996012991e-5	0.0015946699016166632	-0.0014353722790595791	-7.963009756685313e-4	-9.828997856150903e-4	9.357436749569635e-4	-4.276091666559556e-4
0.05225650252570927	-0.0011684664441148625	-0.0012479797379647951	0.0018032737206100855	-0.0014636622186347792	-9.912604803255472e-4	-9.461013939332547e-4	3.9260050000994534e-4	-7.0157152807688e-4
0.055368178437663285	-0.0013345034776709667	0.0026190088745479518	0.0012639551116582963	-0.0032840978382498603	5.091170130053904e-4	-0.0019624694393147375	0.004367555909478223	-0.0023813558541505276
0.054230910276761586	-7.58404237383499e-4	0.002490473678267815	0.002111969906421665	-0.002998464328912482	-9.727509208281583e-4	-0.001946611512959319	0.00330279261764285	-9.664701164039863e-4
0.05394249640795527	-8.741355475915494e-4	0.0011872625340379594	0.0010546390546347486	-0.0028990212411571766	-0.002193536827355127	-0.0015910904270277412	0.0013271598777922678	-0.0011869340893925578
0.05311190845867248	-2.9737077765702524e-4	9.89507368575994e-4	0.001010496745296933	-0.0017950818839889474	-0.002242480471672975	-0.0017593182274005146	0.0019717512035159327	-0.0014677951231102022
0.053137932362930795	-2.0047060419930225e-4	0.0035556792875561048	7.429911537604396e-4	-0.0028860931990640354	-0.0014701654415507676	-0.0021973484207089373	0.0043495865820647	-0.0021798408584195175
0.054183579649343255	-4.7105418667098666e-4	0.001034934125018731	4.455556270855732e-4	-0.002551859385751759	-0.0016431710211957586	-9.926713204157227e-4	0.0011647906695849387	-0.0012550209928109085
0.05361265752418432	1.4004813136139543e-4	0.0011320643716128257	-1.681013713019492e-4	-0.0014264659401303091	-0.0024478049955740234	-0.0012117888810034942	0.0014636130267254672	-2.762316171188995e-4
0.0527976903436217	-3.0249671663846577e-4	0.0011717410071198056	0.0014894047288283672	-0.002219806567945317	-0.0017153961507971485	-7.647202527840251e-4	0.001253996920656125	-0.0018448001563552113
0.05437637457713289	1.285987998841546e-4	0.001537705471331991	0.0016328438905641287	-6.660374951470082e-4	2.3877934378344556e-4	-0.0015748379493461403	0.0014789968756956126	1.7196119095611912e-4
0.05466476156085924	-2.8171468955269735e-4	0.0015331422588036809	4.257379830452747e-4	-0.0018750422295805602	-0.001363442471459003	-0.0013186630540691624	0.0014963869624799423	-3.743358112996885e-4
0.05360855961862456	-4.5559489605140997e-4	4.331094591076472e-4	0.0014050225437262727	-0.002082344246104497	-0.0042223747909552675	-0.0021173054244438628	6.184477469727046e-4	-0.0012922971681147751
0.052836768961579426	-0.0010977063192134683	-5.746013684341505e-4	0.0017410563060727266	-0.001140289322496194	-2.716347485852348e-4	-0.0011505362635715452	6.777796773006529e-4	-0.0012242570528208866
0.05266272990884421	-4.92106202594927e-4	0.001757258568722802	0.0011965820491075022	-0.0012903366672028813	2.305995508725851e-4	-0.001483320113923899	0.0029922864504197074	-0.0018727924595378946
0.05288107911630606	-0.001109785292834613	7.228020230984887e-4	9.027473466258993e-4	-0.0011997313438318708	-0.00191477020033997	-0.002318550430172129	0.001906315252106122	-0.0010846778457861447
0.053730050251385504	-0.001345145078411083	1.638214786762116e-4	0.001295849118767334	-0.0016504390732897934	-2.887287674189739e-4	-0.001282978540659366	8.983259923217298e-4	-3.838223633990671e-4
0.053443813243023074	-0.0014687148120249769	9.114041161829282e-4	0.0010433749899975222	-0.00182185649443321	-9.998492274590869e-4	-6.847042436764157e-4	0.0016002871704622686	-0.0010980008243557686
0.05376187339540303	-0.0013981236924676783	0.002149431724715135	-8.184604743486125e-4	-0.0015726638370250857	-0.0018724494347769835	-5.956769586943499e-4	0.002420075252180901	-9.709224561704929e-4
0.05223672877418227	-0.0013057349994192568	2.953182920653427e-4	0.0010155232050254141	-0.0031842580408758757	-0.002041309038573609	-3.822328078106767e-6	0.0017737606692721827	-0.003564031131187409
0.05266251803891498	-0.0010520786081195	0.0011345634517750628	5.467184097984354e-4	-0.0015297832194017971	-0.0014299210984695665	-9.709669560874894e-4	0.002086253059265875	-8.473765284960397e-4
0.05395981857311704	-2.2384919820937695e-4	8.4798165363098e-4	9.380445374841375e-4	-0.0024135178932086464	-0.0019299053991534058	-5.523608320347403e-4	-6.631750371536077e-6	-9.819773405934516e-4
0.053844927263894775	-0.0016104661180419313	0.0011135870289320066	0.0013791300858107356	-0.001738005030940845	-5.6088436861075454e-5	-0.0013708838864209686	0.003248472678586798	-9.563993487159835e-4
0.05404931237027224	-0.001088893298227755	4.89095771826174e-4	0.002364411473697272	-0.0033918088897018093	-6.929073566177723e-4	-0.0011738107015793835	0.0020838781567915662	-0.002108156472915917
0.053066145955928797	-3.0550254290367756e-4	-4.709637736146344e-4	9.838267534754905e-4	-0.0011708482102926704	-0.002065497717189783	-0.0021198315828466767	0.0019101532789105508	-4.275128004327236e-4
0.05492802525930534	-1.0919556696030886e-4	1.4717411594641596e-4	0.0016520750786540156	-0.002864507089827079	-0.0018924464155798027	-3.8068370748965463e-4	6.662243258987331e-4	-0.001680251312518575
0.05334270111442393	-7.004172204655947e-4	0.0012844291699044125	8.219458822974597e-4	-0.0016431606622851662	-0.0010148626542812803	-0.0013483979131372814	0.0028682027213790488	-0.0019938068782658683
0.05478592866067585	-0.001277051554425038	0.0024393284884230387	1.3692238774320415e-4	-0.0015457450582438065	2.0841163847367436e-5	-0.0017861996399413226	0.002943080186118463	-7.357142111831942e-4
0.05443104593130431	-8.23576950564814e-4	0.002051939327071479	0.0010700488193466939	-0.0019253391549848191	-7.474307720251316e-4	-0.0019715446980042447	0.003332288877539414	-0.0016294586947955198
0.05362652510280511	-6.298044924088327e-4	7.950221494141387e-4	2.7965847515638436e-4	-0.0012694930362542312	-0.0016640464638947214	-8.979930317633214e-4	-4.892857558149617e-4	-1.3518288733198284e-4
0.0534062368659497	-7.329126854764192e-4	0.003431350737488853	-5.006101679670707e-4	-0.0015424854338218026	-0.0017001521353782456	-0.001572390275579206	0.003066076067989056	-0.00167136748898491
0.05310279363947454	-5.881162636690631e-4	3.4395957953330163e-4	0.0018374819976065546	-0.0012015314463901937	-0.0018808202770712644	-0.0011417997989471118	0.0012994970598865134	-0.0015227825794595013
0.05343270130992248	-9.872367145602988e-4	8.932998977904803e-4	0.0012772014675108108	-0.001512592161594225	-9.111232526621502e-4	-7.748326402477435e-4	0.001861608446736291	-6.46399471148734e-4
0.054776336682338854	-7.444295077727758e-4	9.395205557825308e-4	0.0011765828633176852	-6.95185534056164e-4	-2.16140216116695e-4	-0.002107432527612186	0.0020780420085913234	-1.8220181926640838e-4
0.052643347382023795	-0.0010243299424239076	5.615207106953314e-4	7.021482925485305e-4	-0.001240301356413176	-0.001479675756010121	-0.0019042472348690899	0.0017699402474790603	-1.730172432824091e-4
0.05321351303412635	-0.0011960754433206246	0.0018607419932446406	-1.3481667597771164e-4	-0.0021922992370013218	-0.0012033673430767145	-0.0016058345790619316	0.0028452111859619345	-0.0018484651845813297
0.054826897945196455	-0.0012349056092253096	2.6724891807454123e-4	0.0011508222742029936	-0.0017370931126402776	-0.001337131137860119	-0.0016330874360079885	0.0019104800473313233	-0.0018368275069693245
0.05328347790468817	-1.481891824259877e-4	0.002010696087555022	7.521559728437687e-4	-0.0018098088490981427	-0.0013209282069096004	-0.002164523833576639	0.0037876259283185464	-0.0011155725704664163
0.053336601724048145	2.5687389951630033e-4	5.137785033926667e-4	9.798016131818933e-4	-4.629717501773061e-5	-8.388602880558927e-4	-1.0009039112484283e-4	2.470826553676335e-4	1.0981196269124413e-4
0.05220695343727014	-0.0011547530237223387	9.048170236998271e-4	1.5241885088647042e-4	-0.0019433019975733151	-0.002348640013494865	-0.0021767898721229673	0.002371468574673132	-0.002622245376146657
0.05412870602873235	-6.027909537293252e-4	7.98046479953869e-4	0.0016763598864507157	-0.00254325290895959	-4.922815309712348e-4	-6.141667948602521e-4	1.7079483772959199e-4	-0.001486681929032865
0.05113577523560196	-6.712679249875686e-4	4.367199871733439e-4	0.0012549992139150676	-0.0015553384053908603	-0.0016023247639824524	-4.024408464483263e-4	0.00136320721376499	-0.0011007532988199526
0.05505168012117853	-0.0010583370422808315	0.00254046999646428	-1.0557521182654584e-5	-0.00268587241489266	-9.178324660695919e-4	-0.0010814946466423641	0.0013081906513710544	-8.915118964772993e-4
0.05234925247792952	-0.0011326767946178672	3.291889691851824e-4	-5.282655833954364e-4	-6.608371143779876e-4	-0.0021255061124262177	-4.855866198375579e-4	3.5487992823567626e-4	-2.663050335979895e-4
0.05431883712055869	5.347338882935959e-5	0.0010808235441204291	9.500222235885981e-4	-0.001506839345256053	-0.0014221021455555	-9.545721934092146e-4	0.0020827758870105325	-0.002017371258549054
0.052559627934263116	-4.979822854228802e-4	6.514437463867909e-4	8.996532434463481e-4	-0.0014374350996285538	-0.0021491816524252926	-0.002280237327258923	0.0018363897803477492	-8.050332003050903e-4
0.05246963561146425	-0.001155680702359208	0.0012424636242047277	0.0017751407481139284	-0.0030215798166587722	-0.001324872600322726	-0.0010276006863707866	0.0027548967113398214	-0.002515658072153492
0.05436937994236273	-0.002905936374300186	6.779963079754969e-4	0.0019346890778576748	-0.003856854720366274	-0.0012107497706967789	-0.0020553646460384645	0.0038442323637610486	-0.002893850041573889
0.05311203061001297	-7.400447575269824e-4	3.6983846680177664e-6	0.002022450473097401	-0.0015905223958752018	-4.902813568286995e-4	-7.776785773408222e-4	0.0015904195376276289	-0.0021031458813110674
0.05145973292659295	-1.985816254602506e-6	0.0012742585074977215	-0.001060169924541194	-0.0013655166107364397	-0.0021123076249866773	1.6377740824316355e-4	0.0020918818831540107	-0.0021449254835065887
0.05371958495499593	1.575995328413931e-4	2.9488078296088614e-4	0.0023030866081270264	-0.001795364605585304	-0.001025785761940143	-0.0026177725217953114	0.0018783664913129957	-5.751781379981339e-4
0.052894983948192226	-5.523870976182167e-4	8.970909257355297e-4	0.0015841456722068506	-0.0013760776808682549	-0.0013589601948612055	-0.0015784404232202008	0.0012770232110396404	-0.001654944429191836
0.05264898781872665	-4.11246494424275e-4	0.001973306615743513	9.583224963516553e-4	-9.796744736842993e-4	-5.420861590635307e-4	-0.0017842378061997798	0.0016431976841844473	-1.0142880246699604e-4
0.05372898704587498	-0.001082534904951264	0.0022042866421041227	0.0010875594073318702	-0.0020374995679557518	-6.492701119591591e-4	-7.105985766979342e-4	0.002539141591029108	-5.363054476338272e-4
0.053202991487683704	-0.0012823821037155109	4.2926125588204256e-4	0.0019439576934886299	-0.002289331365376195	-0.0010840108447418514	-0.0021717940934483874	0.0023885386876768898	-0.0011594598038021
0.05176881128941973	-0.0018700630076388738	1.289374323740976e-4	0.001027437039504088	-8.953141904506203e-4	-0.0014787820098109434	-0.0019934138943421783	5.478921074721292e-4	1.7743156370263736e-4
0.05134597249066524	-2.8828216506034284e-4	4.0035445316616243e-4	8.224897119058801e-4	-7.374720084888639e-4	-0.0019923343699219964	-9.819547638405136e-4	4.052312903246461e-4	-2.8905411731419776e-4
0.05435109331276637	-6.457585966676004e-4	-2.1344042039098072e-4	4.6558821762149793e-4	-0.0016134016896758852	-0.002301120888291701	-8.713718618383183e-4	3.715843435315535e-4	-9.052136923326073e-4
0.05351027020124491	1.9612651845357857e-4	0.0013000028110114535	1.6094626666961158e-4	-0.0012985374091607986	-0.002236568201918537	-0.001398591034701112	6.450489609432419e-4	-0.001250418414967632
0.05390592327450532	-7.163203440282237e-4	0.0014764515264504006	0.001149251083215497	-0.0020755928766227195	-1.1520179937364751e-4	-0.0014679998083133655	0.0023058879034854826	-8.213808200732608e-4
0.0534867379455988	-6.491555358678151e-4	3.1979516817147647e-4	5.680019227276181e-4	-5.373244582612089e-4	-0.0020087907710993965	-3.7538455491759043e-4	6.057889016441225e-4	-0.0014578015107791027
0.05283497683124931	-0.0014055646495838606	0.0010443255780788556	0.0015237583347857114	-0.002763856788030816	-5.160326284092987e-4	-8.589019582165065e-4	0.002392211542075705	-0.00196194827444712
0.0528998175785041	-0.0010943269319112832	2.716793976096575e-4	0.001023766579615416	-0.0013964321982978805	-0.0021801176855460146	-0.002252656584569881	0.00201382228636917	-0.0014656898477963232
0.05312623118308338	-7.922471656370553e-5	7.417832102924894e-4	-3.70323134377528e-4	-0.0014923237443520752	-9.040474839639554e-4	-5.560062838761134e-4	0.0010367840533227581	-0.0017780062837112406
0.0536872720138062	-6.165811358313821e-4	4.0111638259708176e-4	6.287148254802229e-4	-0.0018714754035225182	-0.0013104821021694135	-0.001193381856110205	0.0016692053250268533	-0.0015934104909493567
0.05400720193327755	-0.0012319276406956455	2.9566701286389555e-4	6.552465825372336e-4	-6.284465492648618e-4	-4.6626289317516014e-4	-7.985579873922553e-4	5.303326499626773e-4	-1.5401561540557388e-4
0.05303835731552726	-0.0013786385327178774	6.595442204199001e-4	4.5929576494396806e-4	-0.0010985471683628775	-0.002396889143265604	-0.0018716123594972275	0.001294710691191217	-5.370819680751598e-4
0.05382660991620523	-0.0011047906684366862	6.115017208796528e-4	0.0016075474485837274	-5.027126829342079e-4	-0.0015676545292574898	-5.364709942359284e-4	-1.4632831102002238e-4	4.987320766657578e-6
0.05572514982744753	-0.001162620239200989	0.0023999950362043106	-5.402222114407277e-6	-0.002800452842840271	-0.0015237648527096006	-2.8776682478721304e-4	0.002389906924383156	-0.0023076950937694026
0.05290258376444811	-2.509235790988758e-4	0.0014658744411899657	9.524524732633496e-4	-0.0019917747571236094	-0.0011686081205597887	-8.334867187766259e-4	0.002170669362388123	-0.0015171666768079694
0.054158953040360704	-4.6697476796835497e-4	0.0015011720503443748	0.002179706977718455	-0.0024831288851811964	-0.0011215121938218029	-0.0014749027418194032	0.0036171000291184024	-0.002916949436381291
0.05452785848375002	-1.162233024961767e-4	6.92467877420498e-4	0.001546211411445137	-0.002239711506887035	-0.0010221654008690914	-4.362090424913922e-4	0.0012433641990070741	-7.272594251787419e-4
0.05363818497624029	-0.0011564465682835164	0.0023403978336678827	2.587916771360394e-4	-0.0010168394714145787	-0.0010924068425837365	-8.049391515327102e-4	0.0022684088695695457	-0.0014667498890535385
0.05431216122619444	-3.542715192742981e-4	5.71274898704877e-4	0.0019248245058397675	-0.0015821703853449636	-6.585326519949399e-4	-0.0019719049436132596	0.0021938016271075573	-0.0017901226676029355
0.053706729991705025	-7.408041159354365e-4	0.0016712668204798792	8.665157888426512e-4	-0.00222497986360453	-0.0022611457356099627	-0.001720927811866717	0.0029327833762016974	-0.0024215198521016002
0.05296020144380904	-0.0012922462256788692	0.0023169604418962378	2.3358108679178513e-5	-0.003212944854125898	-0.001614460505474508	-0.0021561638543447607	0.004748824909143762	-0.0033731452129287655
0.053135507725733014	-8.144360955082985e-4	-4.949342363152333e-4	0.0012117837670911485	-9.247533585632999e-4	-0.0022265830023240375	-0.0016151964773052168	7.27551913005916e-5	-8.705275829784996e-5
0.05371209858659708	-4.6180306041838633e-4	1.7720904923950744e-4	0.00191230286806595	-0.0021937595229253783	-0.00236806462105067	-0.0021910102969002203	0.001010908973785021	-9.876972722464377e-4
0.05312451724745365	-4.969566727828456e-4	1.3723557363622927e-4	8.032118535727824e-4	-9.620934212561773e-4	-0.002055251804193521	-0.0013073122895287113	1.5762090990498938e-4	-5.772035075455386e-4
0.053891896144908955	4.130076559086123e-4	0.0013516825133249053	7.919768698063703e-4	-8.662442594313755e-4	-0.0016355746496350425	-0.0016068083712634702	0.0012672293865256428	-8.515963494947395e-4
0.05373107059907625	3.572802665998254e-5	1.16362344544931e-4	1.7822546050572623e-4	-0.0026380835869866423	-0.0025772260401568077	-0.0012082210231702216	0.0031650174564928405	-0.0021013887255571964
0.05351952657395154	-0.0021421258696519086	0.001148373088339088	0.0010284998733298496	-0.0019632271898715322	-1.6354095721677679e-4	-0.0013245666776039657	0.0022555896337534964	-5.000449242488106e-4
0.05394086564150121	-5.985595018213036e-4	0.0011968877785542699	0.001181967073681209	-0.0015653825195553269	-0.0012995199335022734	-0.0019371625446216194	0.0015801580171975272	-0.0014500032840179128
0.05249504166545887	-4.980463043918114e-4	4.3570125242500113e-4	7.828337326954638e-4	-0.0010745333725432407	-0.002550853996488464	-0.0016979210647317243	0.0011769224183156783	-7.81415606313382e-4
0.05261813967766212	-0.0010623428198970404	0.0015082682840983253	1.6876544187114075e-4	-0.0021802169308479703	-0.002389744532818691	-0.001753636275239756	0.0021726655958104303	-9.447142295397256e-4
0.05374540719302261	-0.0016927097779098688	5.795079686367572e-4	6.888259148595029e-4	-0.002498604964865753	-0.0022321231157499703	-0.0029195834753610924	0.0041769752514337075	-0.0027840753597660264
0.05301615971073805	-7.77108185849564e-4	9.203946393351262e-4	8.928151133211908e-4	-0.0017351830719232872	-0.002110529693280003	-0.0015917692838176012	0.0016181223989250536	-0.0010851977670579363
0.05249277883365641	-0.0027017977136778747	-6.659551134216539e-4	7.556212190409156e-4	-0.0018115010265377278	-0.0035634671581870232	-1.3968419777977e-4	-2.543054019691727e-4	-0.0020877807253869064
0.05288295405493247	-3.4604999199439957e-4	9.369904889646181e-4	0.0018694406930144579	-0.004160622116419673	-3.693741158756085e-4	-0.001244924843576809	0.0034006769845269834	-0.0033524356884415602
0.05322875430657432	-4.03266489886104e-4	0.0012027994131560212	3.357302507561832e-4	-0.001520353404179864	-0.0013571378452694172	-1.2122066774433153e-4	0.0012939806399610858	-0.0015475357385272266
0.05480134936986668	-5.500744107930148e-4	0.001883530982247721	5.974959043093342e-4	-4.171724617510143e-4	-0.0021869732362999935	-0.0014275998732836942	9.38280062133546e-4	1.2246815127518325e-4
0.05351686887590116	-3.0574385868795253e-4	9.756130614094178e-4	2.2128497826119935e-4	-6.394313109815553e-4	-0.0017732645459462607	-7.803189396439873e-4	4.1162682639295266e-4	-2.2813629639413142e-4
0.05591851885224142	-0.00122849629518866	0.0016942557141421412	0.001229322160432275	-0.002241238273241207	-0.002611189065506186	-0.001651546940356422	0.0019503168336418102	-0.0011890831074326288
0.052787891091598975	-7.497278938865164e-4	0.0015011464429847809	9.743572460699179e-4	-0.0015120417827606935	-0.001957134136564497	-0.0019899112115229064	0.0023274047530563	-8.406908936175711e-4
0.05327688097583352	3.19280924088445e-5	-3.565305036129163e-4	0.002665307418688323	-0.0021831287426251566	-4.470572828223674e-4	-0.0014885379771085573	0.0015461293819565897	-0.0011839204956074897
0.05444882516180976	-6.473586398166107e-4	0.0020030858432568085	0.001510191830475823	-0.0016417585784448182	-7.184921403869763e-4	-0.0013034937681721378	0.003060851907398126	-0.0016435494839996418
0.052570027212657786	-5.660904162376047e-4	0.0014322592442732197	2.978468293218267e-4	-0.001881902515652058	-0.002732926493546086	-5.091990743705483e-4	0.0015824230369298421	-9.389990912570718e-4
0.05315970839286316	-3.867137516447897e-4	8.49480638525869e-4	7.5191765345286e-4	-0.00164215490173112	-0.0020171849263809685	-0.0027469506307411886	0.001925078069300453	-0.0017038878224182796
0.05256597480351169	-4.7627676023260986e-4	-9.918123005024976e-5	0.0010387629027134894	-0.0010617135353928517	-0.0018458494416314767	-0.0012786690052026437	0.0011643521276533497	-8.772299672018379e-4
0.05358394863468105	-6.555744381965895e-4	6.967037391138457e-4	9.944792802730352e-4	-0.0015436711793855669	-0.0018213058312726417	-0.001516622857752543	9.98485651862433e-4	-0.0012053270491658792
0.0538797518157483	-0.0010128774003007796	0.0013565093092310367	0.0012395246875466417	-0.0013172474941518905	-4.934988616226633e-4	-0.001853245403088607	0.00209338831385462	-3.2527892078859004e-4
0.053321366180266123	-2.821857846870647e-4	-2.2780290108056562e-4	0.0014221807922360629	-0.001424826953663098	-0.0022992829813804436	-8.570170391778384e-4	5.456723006043203e-4	-0.0016053035880902499
0.05401808516721755	-0.0016811307350550859	3.6937454249156887e-4	0.0010256907726242908	-8.598640896792996e-4	-0.0011891515410874217	-9.629432686676773e-4	9.557690493622029e-4	-9.451614337183682e-4
0.05461076726015106	-0.0019964635373704155	6.010121530586625e-4	0.0019114565422326416	-0.0033658540381617304	-0.0011681614714799807	-0.0011393128501094695	0.0021011928630092847	-0.0019522505813964006
0.05227810147619105	-0.0012443872827828618	6.821735010491317e-4	3.406448806636036e-4	-0.002862314264549245	-0.002024253260511946	-1.7910027720409184e-4	0.0022746130988375887	-0.0026985857166801487
0.0531251673745695	-1.5838207519486454e-4	3.4757236366304465e-5	9.145511251147947e-4	-0.0012067138882641865	-0.0019283839477039076	-0.0013990176297721255	8.875896499946196e-4	-3.779832274170312e-4
0.05379913649191214	-0.0015051083092060878	-8.381390522483013e-4	0.0022701539665887895	-0.0028282472675130537	-0.0016941500403321935	-0.0016102309059875645	8.9882513923136e-4	-0.0015111506468339314
0.05341487886310532	-1.0240616917749242e-4	0.0010735482858543238	7.984649336630471e-4	-0.0010985232398902868	-8.98691123033295e-4	-0.0027673210372121696	0.0014654086534903912	5.0457474470604456e-5
0.05329202516987779	-0.0012848141543258525	5.194380021010992e-4	2.582038377344631e-4	-0.0017631893387403483	-4.633818536916238e-4	-0.0016977982878010878	0.002896200699446667	-0.0014464418113077642
0.05343458185105531	-4.875540811839331e-4	0.0010969515973936375	7.828739164062829e-4	-0.0014433551585936169	-0.002490163629566233	-0.0016429558368636515	-1.8586220838962087e-4	-3.1838311929838887e-4
0.05274522744583928	-0.001632812988748189	0.0013162899066012988	2.1924191489211087e-4	-0.0027843300232711842	-0.0015755517036376888	-2.3324592469381095e-4	0.0023847166831282365	-0.003115078681564342
0.05372628044919823	-4.7016449328633156e-4	0.001904420078816755	7.778493902732256e-4	-0.0017389443222355996	-9.00769068722739e-4	-8.889638695863627e-4	0.0024633812962359634	-0.001695614924342224
0.05124602133969951	-4.7004676382220417e-4	0.0013313656916928492	4.469361402411898e-4	-0.0017204461120012028	-0.002529255469342853	-0.0018358067026102197	0.0027787029059847634	-0.0019763669044001297
0.05195507447929331	-0.0010673800158529903	0.0012722817044309423	0.001446178877792306	-0.0021122039207471005	-6.463874894471802e-4	-0.0016067508147028784	0.001441387563801917	-4.975261898956908e-4
0.055369442923717385	-3.301326278547717e-5	0.0012768771106168649	4.6705102204726664e-4	-0.002475784920013854	-0.0017404233163749205	-0.0012258659965548447	0.0026534812014766362	-0.0012611084444266432
0.05305975338843247	-7.11245065035628e-4	6.094736016268817e-4	0.0013632654550696278	-0.0015020176503389771	-0.0013899436871005865	-0.0020110949009081278	0.0014256128291436085	-7.92099926315708e-4
0.052633239008740125	-0.0011063889823643936	8.058683423258937e-4	0.001027208602044795	-0.003260901089961529	-0.001321602888831763	-0.0018044366512526592	0.0034096293918234617	-0.002223781164108419
0.05205769099068531	-0.0012343861434593222	0.0020341874165008046	2.4083842416926755e-4	-0.0014578670816624475	-0.002525408604780767	-0.0014507051296983493	0.0019367095900241014	-8.048586106089474e-4
0.05418767840072739	-0.0012557747668127779	4.059523063522089e-4	0.0018973923939488437	-0.002776413372467953	-5.949741643868269e-4	-0.0014740170678024204	0.001198891741734715	-0.0012554166242694136
0.052213621989340986	-0.0013408338760091225	2.2514660262954443e-4	0.0016582669290786064	-0.0013485323802156553	-0.002728793572364121	-0.0015297183753522987	4.8595938529619003e-4	-0.0013239090972291764
0.05367797567483809	-0.0016936071774605096	0.0015577772467166703	1.43136385713859e-4	-0.0019245413302654021	-0.001850934335490739	-9.79326909714655e-4	0.0023730867861556774	-9.991264640053068e-4
0.052545338967489336	-4.6088265255079364e-4	5.440726796104836e-4	0.0012424706802363476	-0.001070957039640311	-0.0010400420806488475	-0.0010676867770086185	0.00105904210998708	-0.001023995640569702
0.05233655594601819	9.545792249574572e-4	7.191061857665601e-4	9.543350912967594e-4	-6.053660046053384e-4	-0.0012799280798432156	-0.0016349779850048842	0.001938214308155635	-0.001003040239499895
0.054394754466913	-0.0014194930069027392	0.0012653339830758007	5.621900326982111e-4	-0.0027145951138072594	-0.0011747790725761041	-3.1172176751626186e-4	0.0021907060836511075	-0.0013056972041174905
0.05217292027325025	-0.0015868385214337095	0.0014897101538686776	9.708214966938022e-4	-0.002872879712885563	-0.0012203366241538146	-8.456050067485532e-4	0.0021156490825482922	-0.0018927015004111187
0.05378535395654949	-2.5771816242081295e-4	8.292862702281178e-4	0.00276143299136511	-0.003834353442036529	-0.002659948586139982	-0.0022113400695667534	0.0019732324800348345	-0.0025073861619347554
0.054186929808121155	-1.5557401161416364e-4	0.001953401150263651	9.023267130094815e-4	-0.001900228365866018	-9.395302857895413e-4	-0.00143102335036183	0.0026827536302010263	-0.0013841718413626692
0.05447820240951635	-5.107139940716876e-4	0.002061474545581334	0.0023471746448957176	-5.579823693416396e-4	7.432306240732694e-4	-0.0013423262376895846	0.001251655035605778	5.588493387387672e-4
0.053962790444797584	-5.583082698209853e-4	0.001560270312882914	0.0017019639548603032	-0.0018501648953244828	-2.713113916631676e-4	-0.001583610601931667	0.001277964107736368	-0.0012495183532729298
0.053990173690214735	-0.002234977863101506	1.850612761522339e-4	6.377112007936534e-4	-0.0018111189836397712	-0.0011296087789478071	-6.836993187732017e-4	0.0020195972994313076	-0.0027444036752607695
0.051931512972823474	-0.0016761200494412403	-2.629967373437991e-4	0.0015933766514104504	-3.470552011241441e-4	-0.0016009055299193477	-0.0012386398878044716	-1.0008074994068376e-4	-7.203845417657419e-4
0.054330048873790705	-0.0015956845494472444	6.059122346683187e-4	0.0024989480169727725	-0.0036436575996361123	-7.676211639278985e-4	-0.002035833510163944	0.002231356196458946	-0.003256816432958871
0.05325475571432178	-0.0010942088880824122	0.0018982214604193976	-2.007169427562853e-4	-0.0029071405682301156	-0.0026007550823235687	-0.0013974912833005105	0.0024847205977239282	-0.0024315985774806155
0.0535749522761232	-0.0011098007507383708	-3.020483009966649e-4	6.270022796008915e-4	-0.0016267863678775447	-0.0026114196998546137	-0.0016720150349870918	5.749586709533816e-4	-0.0013961389256314039
0.05389787099799361	-0.0015294320681027871	3.8334459050311264e-4	0.0015186724093730097	-0.0015592150063563621	-0.0013130908461130896	-0.0013999625290557708	0.0010013518951220261	-8.641184980269754e-4
0.053533458632370357	-0.0011643528665956815	-7.864390341540776e-4	8.113694378413629e-4	-0.0010375668990817918	-0.0010814614158849503	-1.3575018215789656e-4	8.480003734480905e-4	-0.0015704488287746838
0.053009159091249196	-6.295577834003005e-4	0.002141768001472465	3.0570640356366425e-4	-0.0018252581813113155	-0.0011467542853654858	-0.0013968802958983788	0.0019516358172948628	-0.0010758601183988427
0.05340071301660954	-0.0013959562742620198	0.0013084754426216675	8.291904278231781e-4	-0.0018163229115653035	-0.0019967347421118425	-0.0015400547498571895	0.002338165850232221	-0.0011441187235464905
0.05296269955691328	-2.708456387776867e-4	0.0013971785167162462	0.0010084732369077742	-0.00223270654200181	-0.00228696242732998	-0.001127431070094857	0.0021291584602077837	-0.0011474021369573878
0.05272888874672055	-6.588640427690412e-4	8.965410204922498e-4	6.315882143593096e-4	-0.0013710250401270446	-2.5688088852992056e-4	-7.078390734790484e-4	0.002055660407068268	-0.0012338178948270875
0.05324544065560361	-0.0011508574206396654	0.0013052657534558102	5.635905552185441e-4	-0.002613945578373067	-0.0016527196918845336	-6.839962771068008e-4	0.0017713757528784503	-0.0025268978375032614
0.05426718842404191	-0.001461658851862415	6.104836744447737e-4	9.303711255369219e-4	-0.0013849744133444496	-0.00171943086884027	-0.002115476174953825	0.00232525616178159	-0.0012328214948702245
0.05368727186524951	-0.0012204518963655233	7.323285818668603e-4	0.001448775177302049	-0.0029419236892797352	-0.002083973796221888	-0.0015507807429984968	0.0011073761223999448	-6.158642345072712e-4
0.05274995569226131	-9.321405774920179e-4	0.002036720732086244	0.0010866181514329492	-0.001514252473034585	-0.001465547903293943	-0.0018250009816644902	0.002029317250520662	-0.0011140514875551454
0.053329296122849014	-6.444127351968762e-4	8.79601448641649e-4	8.097542085326975e-4	-8.401215510508637e-4	-0.0023372151772894914	-0.0018420678667561028	0.00128997561062956	-1.7482425207006504e-4
0.05468335278978423	-7.416107329169715e-4	1.5216330866353736e-4	0.0017686875368922428	-0.0016846383788261595	-8.154274124588069e-4	-0.0014373891710222262	0.001793467528357434	-0.0015229933097649757
0.0524762607237651	-0.0022461477914759074	0.0010293237468329555	0.0012646288261450303	-0.0026794557737927546	-0.0014630805703665555	-9.646660242477406e-4	0.002326305224852656	-0.0018764732103005433
0.054011241177520146	-5.604927829206255e-4	7.74776717730634e-4	0.0012303955759210088	-0.002000268805737576	-6.37233780635922e-4	-0.0017747581747092939	0.0018611965244677735	-0.0014672602987320649
0.053454572189446575	-0.0018492049792773863	3.5096257072881264e-4	0.0010308921102708825	-0.0024588433080514633	-6.309153189287199e-4	5.762067362119847e-4	9.049308201105391e-4	-0.002597926231517279
0.05294858613829329	-5.641209324398742e-4	8.352785675104489e-4	0.0015117555172843517	-0.0020939322947351588	-4.650274531057719e-4	-0.001959797006887794	0.0021341114805522856	-0.0017968825715321023
0.05201670102661952	-6.284186648018593e-5	0.0018385842859048906	-9.90585106859233e-4	-0.0013212331547714166	-0.0016609378094759528	-7.614737499613292e-4	0.002294697739294704	-0.0015202602893826904
0.05200408789465517	-1.6790772414380906e-4	2.9112237069540633e-4	-3.3103590187941797e-4	-0.0014767036886992766	-0.0019134303499685594	-0.001111005361735197	0.0011230290076576983	-0.0012926584253533744
0.0520358834459059	-7.482808329946476e-4	9.637982212599924e-4	-1.6204715772658092e-4	-0.0011709816550757829	-0.002029330188446365	-4.541646343315245e-4	0.001758324709221612	-0.0017266894416937695
0.05306474960500852	-8.799272835818548e-4	5.934002710142305e-4	0.0016606851940372414	-0.002762403908921354	-0.0015492044412983516	-0.0017305957135135552	0.0012497830023683	-0.0013766746486855118
0.05610129888819059	-0.0013505411171535735	0.0011151205241671696	0.0023351729903723873	-0.0032936543166335306	-2.9376214663439564e-4	-0.001231099058730648	0.003238126664987191	-0.0020169331810881504
0.05327910467769726	-7.583695017045923e-4	1.707578683004218e-4	4.3363126760381765e-4	-2.525884935489293e-4	-0.001378359246746429	7.131148978728943e-5	-0.0010255783904215515	9.716509221389327e-5
0.05285191415189407	-9.353126848755357e-4	0.002832847004107842	-6.088708155249763e-4	-0.0013512444603319953	-0.0014439274150402422	-0.0014056178589042139	0.003222373635932432	-8.286530279161786e-4
0.05386860612179003	-7.332204308483508e-5	3.311115345027923e-4	-6.426651722744675e-4	-0.0015517930421039652	-0.003372887338980094	-0.001421793085244051	0.0014279121397447966	-0.0013879496374502329
0.05188691491754434	-3.365390448115081e-4	1.0954157726158402e-4	3.8970925022355934e-4	-8.91102331672585e-4	-0.0015214508924750974	-0.0013738630598883008	0.002385714831921319	-0.0016273374431173123
0.05098569820874554	-5.547354046339598e-4	0.0011125887708822418	5.726216870652087e-4	1.6889330637702245e-4	-0.0017711848080137747	-2.986835118435794e-4	-4.4177912287565464e-4	2.866700563004533e-4
0.05382739702116056	-0.0012369538538377525	6.186536261436967e-4	0.00193423387296252	-0.003591957361142725	-0.00210793746475495	-0.002322941542084147	0.0033675575051313293	-0.0027163388761668765
0.05391087380748072	7.592187840304492e-5	0.0022092619491582617	2.912472944190216e-4	-0.0015119278353640368	-8.8666079511122e-4	-0.001239282711561958	0.0028761115778025074	-0.00124725413643434
0.05367294607846097	-8.503236287302875e-4	0.002690438362781639	7.695758624460572e-5	-0.0016399764985180647	-0.0016301057242822114	-0.0018956708513046111	0.0028967070853737104	-0.00101316988940728
0.05308718838853819	-8.331100665054278e-4	0.00166328765437402	2.6951623975982462e-5	-2.1286384339680033e-4	-8.198613418655519e-4	-0.001972066233305001	0.002695118017230214	3.187017961346714e-4
0.05250721441570012	-0.0014130178015707908	-3.898007964554611e-5	4.482692407645175e-4	-0.0025471461297755797	-0.0012293899594371424	-0.001521195676655728	0.0011663575868903046	-0.0015061861074608396
0.0542681692615019	-6.546142912807856e-4	0.0014451191155945872	9.76031284520624e-4	-0.0031843789001137312	-0.0010264159596568949	-5.439821552347228e-4	0.0017675685896490988	-0.0023103281321238964
0.0527394371350855	-0.0015863185431354778	0.0010203555070503983	0.0011372398723440188	-0.0012312617654010025	-0.0010621372724381286	-0.0017626818821825617	0.0019127843384650171	-0.0012919866375880257
0.051278024064490134	-0.0011918859188176016	5.69970289286692e-4	0.0014040543824997002	-0.0020720486615716143	-8.166421636408934e-4	-2.846560781806554e-4	0.0016201045422763484	-0.0018903472305100647
0.051961520333965956	-2.7958096122042792e-5	-1.0318017698523959e-4	0.0026114142141298166	-9.860592021843089e-4	-8.304084672919905e-4	-6.57795309867578e-4	9.632955991285823e-4	-4.3387920176624723e-4
0.05312682917045897	-0.0017864564448738507	8.732440433755146e-4	0.0010770378104128216	-0.0017952534225011269	-0.00190667723126675	-0.0010551403919485812	7.385083171451166e-4	-0.0018160256911231064
0.055414129632072893	-7.55103639510051e-4	2.658429313195309e-4	0.0023901855273941123	-0.002181735103332064	-9.31751804441236e-4	-0.0011253878623289921	3.574326823143536e-4	-8.677271625787265e-4
0.053212813617943694	-0.0015178140375352262	9.834131312254281e-5	3.23044667057022e-4	-0.0022714361527526885	-0.0018067667010047757	-0.001957318382450416	0.0021372517406604203	-0.0015663275273243927
0.05401107044004831	-0.0011667785384916138	4.4804112260703546e-4	0.001021153867698658	-0.0030833601182755745	-0.0016749602188030235	-0.0014550126159253655	5.138768938859436e-4	-0.001694696818139864
0.05267972903630528	-9.718380644276217e-4	1.93283809071865e-4	0.0018799038112118946	-0.0015583558842710847	-5.293230956017202e-4	-8.832669015943377e-4	2.7306608260336765e-4	-4.38967737205493e-4
0.052936069675014304	-5.545685037714837e-4	6.18520974164217e-4	0.001445177104767279	-0.0017564376619810845	-0.002586520593164233	-0.001353059663044374	0.002607004071714156	-0.0015017920647476214
0.05368636549445067	-9.03606921028312e-4	9.122593587909912e-4	9.729139482053024e-4	-0.0016662186472803813	-4.013072653201168e-4	-0.0010846258980996607	0.001642258707948486	-0.0019014434031297458
0.053317520145982726	-4.2753369523542637e-4	4.029750105378799e-4	0.0018624926163388776	-0.0013182597557217875	-1.2811723520195277e-4	-0.0015748858898510067	0.0013971286256000454	-1.2896774746103617e-4
0.053254807558981626	-0.0012635004776589023	0.001812108440443424	2.722645194179373e-5	-6.513795195519354e-4	-6.938870633141627e-4	-9.833304214575175e-4	0.0014118039281193762	-3.5479015831741203e-4
0.05358232412667951	1.8799964032266132e-5	3.872494562175088e-4	1.2360467466609898e-4	-0.0016498048194361304	-0.003203416426830283	-0.0012309475432032604	-6.410696801788633e-4	-4.354034838478576e-4
0.05279751018240626	-1.3866711833044427e-4	9.792249230675528e-4	6.28239085079228e-4	-0.0012568804157585699	-0.0017982135327433285	-0.0013084051750285829	0.0012583476040193618	-6.334842532996854e-4
0.05462689473285613	-3.7906818743684695e-4	0.0010356396600573992	6.90864544677967e-4	-0.0027583432552072914	-0.0016232495242971246	-6.359378376638652e-4	0.0014873509753861314	-0.00194581429910668
0.05252855001822963	-9.380389778313796e-4	0.0019358217221628624	8.330792954573116e-4	-8.06294054112837e-4	-0.0017155996305146706	-9.085827473635053e-4	3.604574494131183e-4	1.9614487927899892e-5
0.05243639219177231	-0.001823510029861113	-5.955584555961352e-4	8.722504472944922e-4	-0.002635543520760979	-0.0022441423709568	-5.472822697907203e-4	-2.3014449115343338e-5	-0.001964915406083686
0.053799610341138386	-0.0012136256194590744	8.135308169470224e-4	0.001818565858635922	-0.002038648039675315	-0.0010918687268343119	-0.0025194724468207376	0.002937736033086659	-0.0016289024830137418
0.05340483176757301	-3.8189403198554813e-4	7.456928037594809e-4	0.0013449417446368896	-0.003040747652836251	-6.699694854477729e-4	-0.0010297822490328106	0.002107877455257052	-0.002273596718605403
0.054556852740496486	-0.0012955028009624062	0.0014143468832073364	0.0013509886069198967	-0.0020145463507515167	-3.0895168167121404e-5	-0.0012342839750090495	0.0031488267767735725	-0.001953160413158421
0.052505641251790074	-0.0015305827167667477	-1.4101707879232245e-4	0.001469796745939147	-0.0017637275165595092	-0.0013128341400315594	-0.0014730331363328427	3.3986587209554824e-4	-0.0014329958247037823
0.05377556271101312	-8.128201623320157e-4	6.910859639123768e-4	0.0012880907208118373	-0.003314607848184394	-0.0019599808068036426	-0.0013355287655208124	0.001803452627889111	-0.0025294910334713776
0.05297971020871235	-0.0013358631367049742	-1.6350707826419912e-4	0.0011477236485163038	-0.0013933336381784307	-0.003052554130528229	-0.00153862762305939	4.840063716025153e-4	-0.002174680011130093
0.05389756611575944	-5.478911699997906e-4	0.0012793159745805504	0.0016543628408602629	-0.002320488999881773	-9.367412006477721e-4	-0.001848579741714502	0.0027351976363557615	-0.0015467780529755332
0.053512483328169776	-0.0012321070469113258	-1.9533104657202432e-4	0.002245297657550357	-0.0014301920986597224	-0.0012621365812056828	-0.0017701923403792663	7.952249401857974e-4	-0.0010311556445916441
0.051881612180934664	-0.0011193365327565104	-1.4185203887424292e-4	0.0016035768455243886	-0.0018008473486735943	-6.051167397218484e-4	-4.4182730076421203e-4	9.611793407173898e-4	-0.0017544880354038025
0.0537246255394424	8.056438927706645e-4	-8.368893622699435e-4	0.00286199415419662	-0.002605937970070734	-0.0028466718592259545	-0.0038407322242671785	0.0010458284477722424	-2.960387082277891e-4
0.05380781210579255	-7.441939916643972e-4	4.726661973577059e-4	0.0012727727917899914	-0.0022034388694489463	-0.0014326451444680673	-4.1798387762499977e-4	9.857624748611186e-4	-0.0012754977992147907
0.05402491700007681	-0.0013030293399374842	0.0016716627719750461	0.00156931444149456	-0.0017839231242186152	-2.633408096005535e-4	-0.002570992998834501	0.004082308986132131	-6.605259890967312e-4
0.05545590956985383	-1.9480962252602403e-4	4.95066078068783e-4	8.974181364996331e-4	-0.0029745016902839897	-0.00115105909966037	-5.91297770849946e-4	9.440445315134276e-4	-0.0016698644276325414
0.053316768719887414	-0.0015201168907822396	0.0026023746063466046	3.015315107319176e-4	-0.002787654645473832	-0.001187172270232856	-0.001771442704716308	0.0038227816257483697	-0.002228943832097339
0.054485771304607716	5.4991247749697e-4	0.002125960454203995	1.3948586012465776e-4	-0.0010511048370457077	-0.0024172206025023127	-0.0011866302140778454	-3.6191250547652195e-4	7.182902702635532e-5
0.050942883862335996	-6.467715110531392e-4	-6.771280459576701e-5	8.825142347113885e-4	-0.0026412547050947586	-0.002059772352227121	7.719709179876692e-5	7.092091839193611e-4	-0.001800337887334563
0.054815431929579904	3.133503420975621e-4	6.541341631250815e-4	0.0018409588227796781	-0.0011436321281471451	-7.678494756004435e-4	-0.0013895434252162236	0.0014633994864207175	8.982036049590905e-5
0.055973627678901225	-8.725843734603987e-4	0.001867155426729572	0.002062674219300552	-0.0033609308895675132	-0.0013997000099146364	-9.21951445135123e-4	0.0025704294016213602	-0.0024760905196013427
0.05355732674604831	-2.286122544274181e-4	0.001124207904327477	6.783742468697897e-4	-0.0024770070873841865	-0.0018420237340872154	-0.0012859705859408987	0.0020609619487348546	-0.0016729404888934896
0.052333230035532974	-5.299158834377335e-4	9.735433048177328e-4	0.0010495969611133897	-0.0023407071776871675	-0.0018071782077674124	-0.0029303445691036857	0.0034371451025157923	-0.0014046855984242333
0.05246380951671342	-6.723008886457719e-4	3.142846333595785e-4	0.0013454765487557051	-5.494045974183714e-4	-0.0022087968190287006	-0.0018128438236029042	0.0016544052837116163	-7.095257762619878e-4
0.05536499542632456	-0.0010997209155498323	6.670289086980626e-4	0.0019486413707275913	-0.0031085339186133635	-6.706556342632377e-4	-0.0014644005091121934	4.300065577264792e-4	-7.611746292635745e-4
0.05264421257319313	-4.793040433723215e-4	2.592341193233654e-4	4.800886647531616e-4	-0.001075541557101	-0.002122644909255982	-7.198985380320882e-4	8.95542561190202e-4	-0.0014441071317546825
0.05302177497004269	-0.0016944155471149648	0.0010243913666509825	0.001589204724630976	-0.0014182511568422236	-0.0017022631249949398	-0.0011452053847276233	4.114875112122299e-4	-7.50563544605014e-4
0.05297609208927728	-0.0010590058576264295	5.347298974003493e-4	0.0010484467350526197	-8.569194838552792e-4	-0.0010743861080510582	-4.460566322770082e-4	-8.62496011402156e-5	-0.0012512904137176504
0.05390232751120375	-0.0011139759614885842	0.002099996820611311	7.912054665737745e-4	-0.002017762903573856	-0.0013713675286167943	-0.0016726221305419593	0.002830939981998007	-0.0012909360361762125
0.054523261448520106	-2.683643181338831e-4	0.0010894227428052013	0.001202800656079377	-5.074700313085586e-4	-0.001133920886869857	-0.002215023839766982	0.001483961692038616	2.678264673735001e-4
0.053229752263506985	-9.004332019883757e-4	9.510632608753353e-4	6.339499056262221e-4	-8.123828302896076e-4	-0.002062236304982994	-0.002281121600426291	-2.90490874155365e-5	7.174483386003758e-4
0.05313450093178939	3.1199171340546945e-5	0.0018886713488312549	5.86297099017575e-4	-0.0010208945557521225	-0.0019139343409614361	-0.0020132341123147335	0.001719076890942719	-4.5028977036984575e-4
0.05247278666243898	-5.5409232096534e-4	0.0012153291145227234	-1.030290827326416e-6	-7.346097672469239e-4	-0.002302097644526736	-2.680374034530167e-4	0.001689653427032878	-0.001349013900947947
0.05178127860167552	-8.510733938173971e-4	0.0010205376925242523	-4.506974221237905e-4	-1.7566163675080993e-4	-0.0019136613959859754	-2.677691539349742e-4	1.0298714865025844e-4	5.567641839546282e-4
0.05427667133974151	-6.601359136510763e-4	7.932531382165074e-4	9.273594745388813e-4	-0.0025911992936582867	-0.0018593369073500727	-0.0011490184564651325	0.001987354508483882	-0.002674290493523603
0.05139703403007279	-7.790947144522776e-4	0.001830754950710643	1.1771284360731898e-4	-0.0018842156803294007	-0.0018309682217820728	-0.0012275886691933229	0.002929106631493087	-0.001692475784305679
0.05283940869182486	-1.08127826323335e-4	8.636262026992282e-4	0.0018047832317003001	-8.024005166094848e-4	-0.0026023202096474387	-0.0022880009064645246	8.686245105522729e-4	-6.295276394939915e-4
0.053244663654885255	-4.323266279613331e-4	9.230102182679079e-4	0.0013316627840173362	-0.0033389859242811426	-0.003399238543674472	-0.0017317356471855379	0.0017261855133007757	-0.0022455135824496135
0.05282028271710474	-0.0013628720831878115	9.105234636568942e-4	7.446662930247121e-4	-0.002440359185868483	-0.002185224686638011	-0.001385579906189602	0.0014684084506409569	-0.0018443166487234388
0.05397881900422248	-2.7441688775569294e-4	0.0012487773243367163	3.8163144415825207e-4	-0.0025052279739255397	-0.0020582453567378994	-0.002054640415451057	0.0032327655963968675	-0.001273133924528628
0.05421690859244708	-7.77176824260967e-4	0.0014920639639793775	9.508416449793752e-4	-6.237866228088875e-4	-0.001154576268055742	-0.0012652958155952461	5.402145483231236e-4	-6.741079898435519e-5
0.05275864866247774	-4.8386440949047004e-4	6.700256743367286e-5	0.0011274461195567697	-0.0022878696670933095	-0.0015766718777973888	-0.0018703078109254603	0.0016050602904258363	-0.001584245425713912
0.05402942401626499	-2.876148939615874e-4	-3.3044858956204345e-4	0.0019666732172648996	-4.33540365394232e-4	-0.0010707153398907088	-0.002169572282981596	0.0015735294053083998	-2.635868149337126e-4
0.05301210705266323	-0.0011411138221672703	4.951903002363842e-4	0.0013389038285349692	-0.0022667069837139604	-0.0019672004905557585	-0.0016991025642670752	0.0017402741713545289	-0.0013864204678816086
0.05398105655715081	-8.865295904900701e-4	9.707892376481003e-4	0.00083000708834227025	-0.0023869812054873644	-0.0025035307516862422	-6.030902227997678e-4	7.780227355067625e-5	-8.97057195108374e-4
0.05373734002771773	-0.0012162270538626507	-1.4317703437804054e-4	0.001281028860251403	-0.0023656028584378166	-0.0012143559220069767	-0.002614361226909631	0.0024797295667793972	-0.0020711693409405448
0.05499799901013587	1.2004371589801481e-4	0.002571191973348316	1.3679340711427845e-4	-0.0023063122714941154	-0.0012430771371685406	-9.92605744833263e-4	0.0021006122051429495	-8.015104432602637e-4
0.05402123364473405	-4.0214046825175795e-4	6.358344976778157e-4	4.947822060624119e-4	7.826461719467728e-5	-0.0014881691239933322	1.0943202226208564e-5	-9.762146911059884e-4	6.07979820966551e-4
0.054216242166580504	-1.3778563291344173e-4	4.941942053457193e-4	0.001171169928835472	-0.0014689415153643056	-0.0017881585081926537	-8.630303065395061e-4	0.0016911881020956637	-8.149779383698376e-4
0.05316656468179873	-0.0015338956238713554	0.002394673622952781	0.0013705150828235847	-0.0028664351119044823	-5.290121890857711e-4	-0.0016232505643610344	0.003097308355167056	-0.0012998021453758174
0.05283617466819844	-5.732433188268121e-4	0.0023073422597074352	0.0013778421068488189	-0.0016080080404775646	-0.0011396320658515545	-0.0013882086179095514	0.0022449205573813052	-8.691163689655534e-4
0.05320876512010176	-7.213183957187507e-4	0.0011925642638922808	0.001717351495184523	-0.0018023237329477149	3.4319588898791044e-4	-8.944023403146506e-4	0.002894254140780519	-0.0018958489066245694
0.053552431421409925	-0.0010761914867331046	0.001850934872382887	-1.8112209760654105e-4	-0.00242213337537284	-0.0020936129590760264	-0.0014275145126450063	0.004133532169923278	-0.003442448750373239
0.05377620201063065	-6.791881004356703e-4	0.0017216534428348544	6.779890051606272e-4	-0.0024431415829977822	-0.0014426209056408188	5.551327575767084e-4	0.0021144001689692533	-0.0028522968488077652
0.053371668599575144	-4.2066411765269646e-4	0.0031613901954115784	-5.245711233613884e-4	-0.003025160914024395	-0.0018807823646253882	-7.878454811390169e-4	0.0037259414663605318	-0.0028588894722373307
0.05264247588155412	-0.0020189537512114546	0.0011883224492123166	6.673987058572831e-4	-0.001189347024474117	-0.0010223152611572898	-5.391686348053403e-4	0.0017349391501276991	-7.578001587375262e-4
0.05382974911342986	-5.320599048698942e-4	6.355533499163947e-4	9.847990850041376e-4	-8.946517931730282e-4	-5.64733962909575e-4	-0.001317051501427143	0.001768721993381136	-4.675936415460734e-4
0.052836224122238276	-8.461260265042969e-4	0.0015020168471402027	9.069583110270129e-5	-0.00227487107106133	-0.0017679392646927233	-9.598861375935933e-4	0.0011797113277372186	-0.0014613624420872528
0.05173235633782092	-2.1605685726915622e-4	6.292929331574845e-4	0.0020970059830102313	-0.0021318288449663956	-0.0021988095649768313	-0.0016536826573819	7.862355212112172e-4	-0.0010132109730646062
0.05485984746608583	-0.0016373495926312411	-1.0315040211031666e-4	0.0011191849330935328	-0.0022618813012173747	-0.0035827460875265888	-0.0015951662653826489	9.266847535506158e-4	-0.0014897735801765826
0.05270927123822041	-0.0019095984734907225	1.6821744624213463e-4	0.0011894391284526578	-0.003462773442802897	-0.0024203984851476393	-0.0016041300033691835	0.002595469007409606	-0.0031197934577303138
0.052713230044930504	-8.421622519116827e-4	-9.590510481221189e-5	2.5167793162460267e-4	-9.186914800344637e-5	-0.0024738778465353	-0.0021016437706430253	0.0011633007601705894	-5.739046098511164e-4
0.05327271773442426	-0.001041032489728997	0.0010086536000774187	0.0014166654230007114	-0.0013254938391483776	-0.0019309893189747654	-0.0013911009973958538	0.0013777181538693064	-4.21175550116377e-4
0.053511985715864414	-9.456353247242026e-4	2.4238143765057424e-4	0.0010460859990735678	-3.113832256470946e-4	-0.0018066884209878076	-6.720555564947653e-4	-1.1636437009430585e-4	-2.9639354001900444e-4
0.0520752585980185	-0.0011152013041732874	1.779748368742502e-4	0.0013586766763719349	-0.0014547150464245544	-2.4720001438641073e-4	-6.172366586178066e-4	3.758709274037846e-4	-7.648973038483777e-4
0.05411213252940711	-3.9772934495616556e-4	0.0017926062770217536	5.833644509709806e-4	-0.002405627084938138	-0.0015476598436260699	-7.955208772496113e-4	0.0020842260467336137	-0.0010600609816022754
0.05377256986609002	-7.583186600570878e-4	0.0028719814712587386	3.5249931040894387e-4	-0.0016555933147128566	-8.343565246589202e-4	-0.002105754196306337	0.0038758305642594723	-0.0010347280122823916
0.05200030318575595	-0.0013610451543984033	0.0012665382528055473	8.59639387108468e-4	-0.0010177216362711706	-1.7240224674613968e-4	-0.0014942593515245386	0.0026301488620618153	-0.0011582351846342654
0.053069446217502515	-8.870077580696561e-4	-5.39040538591038e-4	0.001590562692403765	-0.002061936523905054	-0.0015163485110645557	-8.603586991703502e-4	9.175758180167447e-4	-7.296093600111658e-4
0.052219366073068665	-0.0018191712020886636	8.053486827787694e-4	5.913499120670623e-4	-0.002756820425303497	-0.0014154743916503418	-7.333724968563329e-4	0.003036701754829403	-0.002654790291870459
0.05317770762587898	-9.002381131859348e-4	0.0014443185627568056	2.816956128370122e-4	-0.0011746780665420863	-0.0020702353022944383	-0.001535957233293727	0.0023914155585142375	-0.001483178149281535
0.053386582560291204	2.1868507164732594e-4	9.383039110051272e-4	0.0023250363598913775	-0.0014791664468070229	-3.262450964801784e-4	-0.0011859765277754419	0.001244745595351335	-0.0010357569187034433
0.05383792669270711	-3.070024116410939e-4	0.0019067365019348206	4.8066584392611846e-4	-0.001988520960078275	-7.783748304065273e-4	-6.561042552653785e-4	0.001986649021903593	-0.001067305814450465
0.05403884853629434	-4.5554111493325915e-4	0.0013816559596201746	5.416123114040687e-5	-0.0020679868983034737	-2.0030269809760882e-4	-0.0013051186891514007	0.002927260032186274	-0.0019597425586064766
0.053521646751024575	-0.0014751240122284426	0.0015948821261238192	2.948555661029486e-4	-0.0018128677475030928	-9.875929116076035e-4	-6.532888933394705e-4	0.0020989476811230615	-0.0018877178212898314
0.053257470859377126	-6.791605110445075e-4	0.0018360030691240085	0.001969144571912783	-0.0022584544409764494	-4.751337150674758e-4	-0.001428789163203594	0.0021087735657725495	-0.001198805707251373
0.052444414834297966	-0.0017255795975907096	0.0019786286038805875	-2.0151932708969977e-4	-0.0022593927172980264	-0.0016223207192418909	-9.212274174948917e-4	0.002979331509497458	-0.002144348919760646
0.05463454647973974	-7.95544699379403e-4	0.00110176519931219	0.0010935561268574227	-0.002605876234089959	-8.248855714614473e-4	-0.001201976922359189	0.002093625339706022	-0.0029238002256707055
0.054146627537074936	-0.0012515667382631212	0.0015224846701713318	4.32674687985638e-4	-0.002456190451124586	-0.0012628279096281118	2.4601780189199433e-4	0.00176607988904105	-0.001502817643922944
0.05287663334940243	-0.0015062615765148444	4.2361126044513687e-4	0.0012480179782064053	-0.0020334567721683777	-0.0011078971427200578	-0.0017047274697084614	0.0026142083950808303	-0.0021624101470345447
0.05252948180324478	-0.0011589653894471283	4.993878085376968e-4	0.002397052351729181	-0.002452640311552885	-7.652691670484903e-4	-8.4584372524037e-4	0.0021346602641799813	-0.0020350818234492626
0.052611121460650084	-8.845892303735966e-4	0.001112298913188685	5.39521728613096e-4	-0.0015379825020287964	-0.0015987450757134064	-0.001906391764319127	9.264410345918998e-4	-8.930086841976499e-4
0.05390336126917145	-0.0010124919049379455	0.0011620003118140386	6.536302798190286e-4	-0.0027077741051122505	-0.001484005582056706	-1.027259901359877e-4	0.001169142203824509	-0.00147136915007836
0.05545464511359336	1.9329123164330236e-4	0.0015526319981758253	0.0011467210213633766	-0.00348861036867791	-0.0013949828249439139	-0.0017154781038203706	0.0030551607138119023	-0.0022833796745652317
0.052884154507651	-0.0011126741162253428	0.0013537085033299536	8.35096242452382e-4	-0.0016568080944228184	-0.0021010218826895146	-0.0023540362346682634	0.00169615920591005	-3.4529962802052136e-4
0.05274234282030101	-8.519994844313119e-4	4.260338549410909e-4	0.0016939724995828495	-0.0015704809328669508	-0.002064148575283401	-0.0011182915178217967	0.0013231891019949635	-4.6704509339884185e-4
0.05274722993726983	-6.792193339963132e-4	2.3590259384380138e-4	9.519090836194093e-4	-0.0022259368195823477	-0.0024036109642478513	-0.0011594284418771747	7.818414893216236e-4	-0.0011418911794627091
0.051691780893915164	-4.711535578019567e-4	6.534397162932514e-4	8.886872073919457e-4	-0.0023991425795875216	-0.0021537544567373093	-2.626905155445013e-4	0.002078596526547052	-0.0019942623735110018
0.05284856529247457	-0.0012927072980763899	5.943911156215227e-4	7.268891868112834e-4	-0.0025191978972654186	-0.0023338365509642475	-0.0016190172096364557	0.00201825633647529	-0.0029423313904158293
0.05455521349937932	-0.0010297568475943109	0.001050783872637481	0.0018278737505942342	-0.0016229797476165352	-8.332746500686555e-4	-0.0013212389618015065	0.001695703912073027	-0.001422535054756614
0.05408881731891272	-9.763828625719241e-4	-2.6069926941567844e-4	0.0020760687462145527	-0.0010163816250777554	-2.5391969209370496e-4	-0.001119462583506526	1.3934881669965297e-4	-0.0012972757581820264
0.052652517999772754	-6.489520765691585e-4	0.0020787699978916	2.0184373738785225e-4	-0.002940639625314405	-0.0014393323298347966	-0.002078289638411407	0.003203709490005446	-0.0031205535271817066
0.05282529366198447	-6.34690905671505e-4	0.0015655721976979196	0.0015270820844320578	-0.002599167500474661	-0.0015063108187242324	-0.002493364117350962	0.003564468194850984	-0.0030910052903902244
0.0521824562807133	-0.0019087403655737752	9.45514876687489e-4	0.0017984069461869003	-0.0027055896593792253	-0.001457028376642981	-6.763959031989159e-4	0.0011838055094694404	-0.0025503171897561625
0.05397188113060692	-2.854077986554982e-4	0.002163351624761455	7.959422744342997e-4	-0.003240026975287758	-0.0012674400029829295	-5.695399366806591e-4	0.0020547002052603734	-0.0029078547209916324
0.05346912660680043	-6.785813138314386e-4	8.51590475291823e-4	0.0021883731019305443	-0.0016907173692781903	-0.001259057351522583	-0.0012004613267105446	0.001956574070175867	-0.0012718230562651905
0.05296349112665617	-0.001337964583866261	0.0024267748203998783	0.0013528248822264773	-0.0024123776314880115	-0.0010720165824925677	-0.001526904542092769	0.0035201907225827205	-0.0012356885321241668
0.05430124689708389	-6.779465036305318e-4	0.001965031255750284	0.0011165215923941538	-0.0033126677673404777	-0.0019847199603796944	-0.001987356061011197	0.0025039775208566565	-0.0020537614834145166
0.052923104020223974	-0.001370958888648553	-2.5765882806307272e-5	-9.823282982121621e-5	-1.1677443943467755e-4	-0.0012531553597721428	-9.946337215526915e-4	0.0011988508086241748	-4.6061853557391626e-4
0.05294499584552747	-1.3692937945132902e-4	5.479374861666752e-4	0.001528556818440117	-0.0023108999657536294	-4.8106966132415254e-4	-9.242150891319744e-4	0.0018572294773730067	-0.0013320683114892366
0.053543870254879354	-0.001083748024303427	-4.354727240085977e-5	0.0021047664265122484	-0.0031999017600772652	-4.2954462242539683e-4	-0.0011662425620914535	8.545084289595361e-4	-0.0017596562836577198
0.051785959191412906	-4.913333214338821e-4	-2.9435790468124596e-4	0.001433752488273522	-0.001122179676018998	-0.0018850091565332406	-0.0014228382106929482	3.428060350216779e-4	-4.775602905724153e-4
0.05495688535312457	-0.0011779349928844772	9.388909983261822e-4	0.0010715145834777962	-0.0022997820859310516	-0.0016959123900874072	-0.0024996405728409453	0.002060654059418264	-0.0015693676673254468
0.05433085068492834	2.3569758219323784e-5	8.026524797261675e-4	0.0013337482042002577	-0.0026313387426359575	-2.447253388852214e-4	-0.0017210417717743974	0.002684459562401265	-0.001828723844899375
0.05285032141185495	-8.513691089794111e-4	0.0015877999353514425	5.743203490502423e-4	-0.0011559508030655036	-0.0011804374731609623	-0.0015106594591323458	0.00284288152177526	-0.0016454400849113826
0.052807239357840915	-0.0014160498511857906	8.718980802969794e-4	5.400607455809622e-4	-0.0016242941441654626	-0.001523855787776162	-2.634481670665932e-4	4.817899717862352e-4	-8.792178574000138e-4
0.05324021550980453	-7.864424317952423e-4	-5.2117845612169306e-5	0.0012313557911593608	-0.0035309589655824554	-0.0025149098730060967	-9.089724264749076e-4	7.278878367700783e-4	-0.002418841583304248
0.05322703509030198	3.038503877627356e-5	0.0013542466961479391	2.3392589025773042e-4	-4.1485077682553134e-4	-6.694162915522456e-4	-0.0025003091813897336	0.0014988231726503704	-7.94879094289936e-5
0.05341163118933059	-5.915135342276907e-4	0.0017717806355045168	0.0013045176496786057	-0.0030225614686304374	-0.0024286034831929	-8.204534987358383e-4	0.0020584229750452853	-0.0020746458279004448
0.053107450226363914	-6.979387895784771e-4	5.4782977386847676e-5	0.001977126469111339	-0.00221304463602063	-0.0011301569806636937	-7.213860812814375e-4	1.7321710257824248e-4	-0.0014485288514453566
0.05393844632670676	-0.0013082966394581891	6.636964993083978e-4	6.02812118650234e-4	-0.001639523538057901	-0.0018047508244084076	-2.608046136423648e-4	3.6455290599634346e-4	-9.224581349510303e-4
0.05302914288760622	-0.0011942789993047904	0.0010486476754459734	0.0017532786692652147	-0.00257496574124522	-0.0011819062542279956	-0.002604936486874072	0.003198857182766504	-0.0019123886477647694
0.0526698370198815	-6.538409787193558e-4	0.001161841869987624	0.001545674630322179	-0.0013359727210172272	-0.0014207802626123125	-0.0020026895718630185	0.002633873827122804	-0.0016253651614975722
0.0535370611528842	-6.342582303342829e-4	8.640257920869097e-4	0.0010187880685786784	-0.002364709556618053	-0.001174859914755563	-8.469547083714904e-4	4.528855300651585e-4	-0.0013752113219043197
0.05176228790577312	-0.0012195807069581063	3.6389337397660035e-4	2.1599699096888528e-4	-0.0014335848197891531	-0.0010309531183482284	-0.002040673730068812	0.002586911732370117	-0.0016506129495239275
0.05404632498357164	-0.0014348243643999704	0.0016559104669165326	0.0012042987319498477	-0.0020612228567857506	1.595582046443191e-4	-4.886338492507612e-4	0.0023318357205164243	-0.0018997473526261104
0.05281017490665449	-0.001163798813535079	0.0028906092921818826	0.0011237627695291773	-8.894964860710201e-4	6.760932957492451e-4	-0.0020727520101223185	0.003528342557471819	-3.161481028059881e-4
0.05268128990343274	-0.001274496065770369	2.4964387765081955e-4	8.233149908612791e-4	-0.0022709681619886464	-0.0012788284004345688	-0.0010371861225297206	0.001807709564210293	-0.001612517496567943
0.054565107014641415	6.396067969809648e-5	2.4463857352263025e-4	0.00196961429658391	-0.0029203483592245556	-0.0022331311233317603	-0.002399992174046142	0.0024509733848028558	-0.0023151581379140833
0.0531183968141314	-5.534883153873407e-4	4.8429785851101864e-4	0.0018552965571371064	-0.001526686036270897	-0.001974076955846997	-3.175714255274115e-4	0.0017059723666965538	-5.684074106687242e-4
0.05482616429192148	-8.944718926809769e-4	3.002001167744882e-4	0.001702839119007498	-0.002252926098592942	-0.0011027212014151455	-0.002000190104147729	0.0011485345744916523	-0.0012319041709141624
0.05482563578501604	-4.965458784061911e-4	0.0010200935910824548	0.0016821465837360819	-0.0023842094172373918	-0.0013224313035438387	-0.0019441259831915352	0.0018824247237271333	-0.0014517315534614127
0.054188472274580846	-0.0013497543969497397	0.001301327646999124	7.802856347167235e-4	-0.0016921611794245275	-8.23052193960395e-4	-0.001395360215559335	0.0017735525535177675	-0.001158168745685144
0.05363108732280475	-7.366504687432847e-4	7.302655429257864e-4	0.0022244795138074425	-0.001873865672592241	-0.0010705130849817562	-0.0018141581291851504	0.0012725135723013787	-0.0010410288680757782
0.0520595503191804	-6.418050111098195e-4	-2.1861975140957993e-4	0.002254541260016904	-5.51714323035592e-4	-0.0013408453353047568	-0.0021688006791166546	8.471748528787842e-4	2.2975669745558668e-4
0.05368421093580289	-0.0015620364341061396	7.593790129500951e-4	0.0011992547393592685	-0.0013629804927671803	-0.0011828918564766567	-0.001405101176483924	6.11839435652952e-4	-9.508955828096139e-4
0.052885197842862025	-7.158285761232024e-4	-1.8133376606848804e-4	0.001928920829563283	-0.0019821218057906763	-0.0010940030743907853	-8.524304427272543e-4	0.0014896533138918358	-0.002281754584210929
0.054954894240066963	-0.0012022190971453979	0.002005015422265443	4.4617771634264066e-4	-1.708721506088769e-4	3.3725521236157636e-5	-0.0021190358038768726	0.0023644177711515542	-4.611811600910657e-4
0.05191116619168612	-7.045018905062411e-4	1.7726091261813237e-4	0.0026383022268136017	-0.0010697334942489651	3.501260898422654e-4	-0.0018770937168962499	0.0013574726071512084	-5.615564249735123e-4
0.053915896500114205	-0.0012875947693596153	4.427263917829432e-4	0.003310559333828991	-0.002642439771506931	-3.630990075334722e-4	-0.0016615390839086928	0.0028261836659728887	-0.001860505229073995
0.05538117727010246	-6.84797117663037e-4	0.002277667961496355	1.2698561342524024e-4	-0.0031521490977382063	-0.0012635485699981834	-2.571391040795604e-4	0.002019142952673397	-0.002152190813479104
0.05266472450399708	-5.238588869495068e-4	0.0012015764831573496	0.0015249635271585	-0.002368959663229793	-0.0016074685609143078	2.0361325918787952e-4	6.031658559544287e-4	-0.0018031294586639205
0.053797840516857154	-0.0011142160191174176	4.955568354665609e-4	0.0023388377283528675	-0.0025790663871505318	-0.002006550826716289	-0.0018848424266516483	0.0018666847696018432	-0.0019175396955221813
0.052485911571653374	-2.641686008455396e-4	3.4877739726420345e-4	6.791639803118901e-4	-0.001875564272315532	-0.0016818062778556722	-0.0018051553039003557	0.0011513731090110006	-9.675512944231466e-4
0.053333453670915805	-1.6041409941195363e-4	0.001014503957890785	4.88798675328493e-4	-0.0018701716707083234	-0.0012624421178491876	-0.0015257641535389276	9.091432589332856e-4	-0.0011719919586558082
0.05392976883332096	-0.0012077175636755935	0.0011461750646642017	5.922931248235922e-4	-0.0012857204655502199	-8.321650051912036e-4	-0.0022462011092081397	0.002224936583082346	-9.787105547333736e-4
0.053408143341069365	3.81239661821578e-4	0.0021888791359386236	8.741074072306637e-5	-0.001412324121637903	-0.0016809813605368907	-0.001222940029528896	0.0015927867138696707	-6.912848956831083e-4
0.054397312184594156	-0.0010614061209287366	-9.610153532519995e-6	4.91293879049018e-4	-4.3969725437579155e-4	-5.468268141709913e-4	-5.964084119566382e-4	1.2141506475807153e-5	-5.410449544633091e-4
0.0555187143080695	-0.0012168433972725014	0.0013723669213644683	0.0016493729869783943	-0.0013268540858775465	5.588420648132225e-4	-0.001349999080408394	0.0022893288078452466	-8.995356061387857e-4
0.053865193935510335	4.861180199046926e-4	5.968328075348694e-4	8.330293238633821e-4	-0.0015080080331044705	-0.001630220397767084	1.42214675427394e-4	7.721156542335999e-4	-0.001678470849704296
0.05390202624484978	-8.002453386004734e-4	0.0018077416802781854	0.0012199779410350393	-0.001988359357366816	-9.288334880626037e-4	2.4782600403350875e-4	0.0023953912275813463	-0.0013244899846060379
0.054850349886439026	-7.646857510975843e-4	0.0018535252033482655	0.0012523956766391877	-0.0026098198981770533	3.499869011516795e-4	-0.0010443187232044198	0.002724071098286513	-0.002291348312764483
0.05309438289422153	-0.0010390542846775194	7.649378386915916e-4	1.6474992595798117e-4	-0.001791351799131638	-0.0031368571680011957	-9.286314294017073e-4	0.0028903484695693565	-0.002073739646711408
0.053329165851551834	-0.0012332106944603484	0.0012518628508476075	-3.0142544923821327e-6	-8.052202702938367e-4	-7.864224457065072e-4	-0.002176938302516214	0.0018894758135800536	8.334118588972146e-5
0.05387811214902458	-0.0016762373596669931	6.636607991735606e-4	0.0013929031677149995	-0.0018350327329626909	-8.938794765715664e-4	-9.329703106752e-5	8.132601267169992e-4	-0.0012051008312342364
0.05270830295402649	-0.0016120699966678878	3.8153178880009306e-4	0.0014375362169864944	-4.5305592547528674e-4	1.4165166574804734e-4	3.861123843740333e-4	-1.0247021413130851e-4	9.499512029365467e-5
0.05379401429786944	-7.697133865934748e-4	0.0019643484718827884	0.0012257594472911335	-0.003151355892306986	-0.0012975965732819903	-8.068439678741077e-4	0.0030984789088067525	-0.0030785894164109995
0.05288190239328758	-2.1574470796535526e-4	5.620174693487938e-4	0.00179204692949142	-0.0016525946955883279	-0.0020028022729906498	-0.0018120533726723885	0.00215168303577851	-0.0018142013751278568
0.05238654299885384	-9.601958820497515e-4	0.002285810197379218	1.8559559206764373e-4	-0.001468662148743351	-0.001301304886728986	-1.1703624796191944e-4	0.002393511025785129	-0.0016973684416225023
0.05380498477985516	-4.553512874508752e-4	3.429519014990223e-4	0.0014897335806196637	-0.0014099535201655732	-0.0016448799787152065	-8.548975664921929e-4	8.963203045969638e-4	-0.0019069751591099802
0.053223267268715665	-0.0011187976786959095	0.001897762355717551	3.435208739757631e-4	-0.0017711007561957335	-0.001130799981187693	-7.437431655150674e-4	0.0029957581369492157	-0.0012430604626928008
0.05401474063247301	-0.0010187039050739742	0.0012045449667540439	0.0021157564654648844	-0.0016804189422650283	-0.0013965516539963714	-0.0018738836889885212	0.001312545477617678	-0.001010410523101772
0.053123169017259324	-7.552314205954939e-4	0.0024943100798015955	6.020943473797791e-5	-0.0010691458778120488	-0.0019906113821650264	-0.0017058084863342837	0.0024186507448072476	-4.99722620506912e-4
0.0558245228403983	8.374743315523731e-4	7.942331624678879e-4	0.001976836550547408	-0.0021432961973306	-7.870756895505582e-4	-0.001043923669497071	0.0013172898651411403	-6.997003353623921e-4
0.053367402760764175	-0.0011929130529665893	0.0020956688310330963	4.1130643468679395e-4	-0.0021221857865425303	-0.0019253747932360453	-0.001333447958678473	0.0016135196840411298	-0.0012387955439540016
0.05264278095478159	-9.314219259188406e-5	0.0010872655008578277	0.001749538080640147	-7.544921937560394e-4	-8.755987728978556e-4	-0.0019600947350516683	0.0021651504033255286	-0.0011349835144364598
0.05344717454579434	-8.24048718619718e-4	7.011073333176068e-4	7.825962529979303e-4	-0.001284526406410223	-0.002647379576264833	-0.002720578372965195	0.0019700676460073095	-4.512183388938676e-4
0.05465373067982679	-1.1549639199866617e-4	0.0016989389039721396	6.706503639666181e-4	-0.003435446719628374	-0.0016048756415964543	-0.001458225230887195	0.0038626371622539598	-0.0027631105872738043
0.054392230687102736	-7.185371471208438e-4	0.0017175941183786886	0.0018815210634426877	-0.0012902353043240016	2.1849464670943263e-4	-0.0015829741839919942	0.002213803052809686	-8.156982803620275e-4
0.053264703491139834	-3.7538274029921934e-4	4.010985808947092e-4	0.00048172494227353253	-0.0013554508579644504	-0.002244791437934582	3.424682979919012e-5	-5.577114682463001e-4	5.9537853848206524e-5
0.05233986168274365	-9.694766812942636e-4	-7.781561520203984e-4	0.002264829827960837	-0.0021891400342264906	-0.0017085744893929756	-0.0024012797292620415	0.0016989607512341474	-0.0022416147005058667
0.05355197970702313	-0.001203965772920357	6.805312589786612e-4	0.0017578251051172651	-0.002595968483300437	-8.771921192850722e-4	-0.001357291703639527	0.001490490407279614	-0.0023725498683455437
0.05292183471783901	-8.894104683006743e-4	0.0018993581490541315	3.6314335376945302e-6	-0.001458369880512366	-0.001640477505876616	-0.0011383136687441347	0.0024174361122991676	-0.0010201239775807867
0.05158004535674119	8.997809904984645e-5	0.0014479142959476499	-8.420688766841681e-4	2.545781946471489e-4	-0.0016680126143972427	-2.2931080835967484e-4	0.001535022747290009	-6.144823128222201e-4
0.053136223080873325	-3.810175509161915e-4	9.187682015798854e-4	0.0012027088205026012	-0.0018098000480215903	-0.0011877471905847943	-0.0017907390827934563	0.0013668062168125552	-0.001956292011342967
0.05328693489749342	-4.1750720399439127e-4	0.0018284166166402025	2.840226474580274e-4	-0.0031712495842230394	-0.001533644347148952	-0.0016345686702002242	0.0037903054841820815	-0.002080366073096685
0.05289879293807554	-0.0012867881701900533	6.747118617293913e-4	0.0015716137883926482	-9.234987795718991e-4	-0.0019260470861451186	-0.0020596773395147525	0.0023959042880900613	-0.0013378141046484803
0.05304367380719635	-0.001499826372966241	1.0074926124005419e-4	0.0011933237544681622	-0.0036402241306652487	-0.0017224852554826348	-0.001419626398844125	0.0024578392557353863	-0.00328972178957203
0.05313709770051705	-0.0012780163254931184	0.0013302122772956401	0.0018468439143595897	-0.0021781220589841823	-0.0013841204372378917	-0.001240399603314199	0.002119438619440876	-0.0014452833899878308
0.05342655747690458	-7.243664816249008e-4	3.9369574961857116e-4	0.0024428895863847348	-0.002352797277318461	-2.996199501111026e-4	-0.0015302919130367168	0.0037402877989699914	-0.0015400619288990505
0.053058311864115464	-0.0010429778835808292	6.444162027555205e-5	5.450424133728352e-4	-2.688014695617217e-4	-7.483947997867162e-4	-0.0012107896952155209	-2.6700954214590235e-4	-3.640353926999686e-5
0.05322272261522686	-0.0010370698962974551	-2.148508577680325e-5	0.0010757134623745385	-7.65233928587154e-4	-9.382937430897258e-4	-0.001315437820369701	9.291819949175815e-4	-7.94190553097697e-4
0.052234302753616624	-2.3383869192821437e-4	0.00117616166125781	2.4997814884809486e-4	-0.0013935146410947307	-0.001177313835784372	-6.003369688112614e-4	0.0023750835115090986	-0.0013179331507537936
0.052275520589116796	-0.0020555011199824423	0.0016133944724587253	9.289824816773725e-4	-0.002507323039562684	-0.0017935417798140881	-0.0011880828085841706	0.0029681132954251315	-0.0031576871001142395
0.05332928101785014	-9.638485540022173e-4	0.001289003119526383	2.4879373821037808e-5	-0.0020200418631548273	-0.0014626231791269974	-0.001974950049113827	0.0026717866495578127	-0.001742557866629421
0.05189410916800605	-0.0015345785952616284	5.745147108292839e-4	6.622937457982597e-4	-0.002499087361396444	-0.0018722428335306608	-5.48700940144924e-4	0.0017499367006872134	-0.002152952612592947
0.05300104235354794	-8.837544727179562e-4	0.0014786805128192027	9.507886722293856e-5	-0.002029762819135906	-0.002933666128395437	-8.974279759296761e-4	6.887431958936085e-4	-0.001149823935593459
0.053100546236595506	-0.0010561531504951096	2.2300767531108662e-4	5.128492802002713e-4	-2.923655211068294e-4	-0.002285267046950777	-2.90824086051039e-4	1.3447847704057734e-4	2.5538633299339704e-4
0.05240457494826025	-0.0013041704045926037	1.478020967164603e-4	0.0014277320540862844	-7.514719895280548e-4	-5.071492293604156e-6	-0.0014067593665535681	0.0015254062240590955	-8.991996181592302e-4
0.053586621520142326	-0.0010734392670394316	0.0011385542289965766	0.0012993149216302016	-0.001645081001303803	-0.0013566362317861233	-0.0013829558611783612	0.0026205954763950058	-0.0013186154901079629
0.05408619697232133	3.110484027133206e-4	2.451947240699063e-4	-5.139217889951041e-5	-0.0013515084902559035	-0.0026267496226370407	-0.001772912849988477	0.0014866952499085996	-1.501477797001341e-4
0.05274490486404043	-0.0011716205195460398	6.543935110359106e-4	0.0015857681903323562	-9.373698365265272e-4	-7.152085491377514e-4	-0.0013579015626472004	0.0010491420112944396	9.72002026752343e-5
0.05304405176006798	-2.9762933615074894e-4	0.001579352464819202	0.0011360664774781538	-0.002451401128614806	-0.0015974241633182587	-0.0010950352701176419	0.0032754695843399775	-0.002736991881931854
0.053892359577665395	1.7259173023149505e-4	-5.14676140312565e-4	0.0022019500963252926	-0.0018980472998155185	-9.084834991422664e-4	-0.00174798882517594	0.0010804894480572196	-0.0022662678527076256
0.053826475451838114	-1.6327736240652707e-4	8.392141471941842e-4	0.001694108991537291	-0.00122010437405429	-0.0015396079802763355	-0.0020432257069287027	0.001831825108748256	-0.0014427828147893483
0.053436267259737595	-0.0017978087533989198	6.936815697573515e-4	7.646870916803213e-4	-0.0013739144086060823	-0.0021636755271503003	1.4294802517973796e-4	1.698809961931749e-4	-0.0012659911591738062
0.05383989588859553	-5.527153119106112e-4	3.718199004793633e-4	0.001972508874375748	-0.0030469803933151464	-0.0018854137216823218	-0.00128911640019911	9.114561681517261e-4	-0.0019908689103881783
0.05168752803275413	-5.922024282764812e-4	8.80963159479102e-4	5.854853454609174e-4	-0.001583262951991751	-0.0013009855669251	-5.155915593240517e-4	0.0013076929348823437	-0.0018396921674280022
0.05284603324598406	-4.930412923677233e-4	0.0011729146995947187	0.0015667852260541004	-0.0010325166803288445	-0.0011365958537176886	-0.0013538808782150307	0.0013801476017914842	-4.572007390034757e-4
0.05216040292073016	5.918400379360331e-4	0.0013626037760579867	0.0018409594847964797	-1.627378379120267e-4	-0.0015615153160111449	-0.0019181284070486004	4.085897543379644e-4	0.0012045618913022827
0.052388089396747946	-0.0013360694393034468	2.508772469988665e-4	0.001194624206432144	-0.001908863176341674	-8.15654413362341e-4	3.7619480124068724e-4	6.594958060980728e-4	-0.0010573044970424563
0.053397986724284474	-4.5649490652974173e-4	0.0013000623646602677	0.0010454071353334384	-0.002004518903898353	-0.0018746159368463208	-0.001656596630536934	0.0028945907308926236	-0.001827798170753488
0.054939661270569644	-8.247378903334986e-4	-2.577931961890287e-4	0.001410474882155188	-0.0020585597497810564	-0.0010533890536034538	-0.00149024799816489	0.002024454772692674	-0.0020820429129538814
0.05391661938676207	-6.57386724742097e-4	0.0023953325602323466	2.5355883308741052e-5	-0.0013262453895253885	-0.0014148866696801106	5.676800093941357e-5	0.0012665415758823077	-0.001578425081562702
0.053014233246586134	-0.0010452540441801591	1.7386243062220843e-4	6.11352040519925e-4	-7.414655650469832e-4	-0.00186729474203661	-9.833289488849876e-4	2.2658530368775887e-4	-4.521025981110991e-4
0.05516242602613464	-0.001246420298080271	0.0032238476582248992	6.058068615020821e-4	-0.003632353193017495	-0.0012650915608063275	-0.0016628139052597523	0.0037406395585012266	-0.001733361469842145
0.05531302815642158	-0.0014679483888764846	0.0018922888458173404	0.002954983686039891	-0.002264928867451167	6.784590778127733e-4	-0.0018105060503487405	0.003013789475589542	-6.572987350939165e-4
0.053668311314224865	-2.663045816128e-4	5.99164029079686e-4	0.0018752647725581932	-0.0015795362077612072	4.184908620783655e-5	-0.001796620426369688	0.001974131142970544	-0.0013376827091160133
0.05268047601310468	-7.08785165284031e-4	1.1077732540615385e-4	8.212195359724628e-4	-0.0018802049359545143	-0.002197319337196014	-0.001635997175364165	0.0013756048002995802	-0.0017790081705786323
0.052382525863063766	-0.0019951853084941317	0.0015502447315397878	0.0017453005700080392	-0.0022595418458259747	-0.0014932206439077207	-0.002575682235919693	0.004127080256437928	-0.0015884967919026995
0.052541345515895156	-0.0013776866304888074	-3.914186313935591e-4	0.0017505007412856111	-0.0024395096738202213	-0.0011468128210488557	-0.0015255811422871985	0.0010480662343253994	-0.001334396190233924
0.05362350910709717	-5.42985308923363e-4	8.897875852837536e-4	0.0015841074706537453	-0.0027832033802649226	-4.117054462727055e-4	-0.0015362721798220036	0.002084411276977775	-0.0030104059935183013
0.05397296723683307	-0.0019363699854266446	0.0025599037297872594	8.426949553376135e-4	-0.0026126155315965823	-5.900419310696887e-4	-0.0013164252574294371	0.003386689015520432	-0.0013792597768901562
0.05077362727777072	-0.001455211720727094	2.7199036710571413e-5	0.001747620299498224	-0.001511146131444106	-5.749786823873801e-5	-0.0019140912805682858	0.001776236514624326	-9.153285718883328e-4
0.0521944306035895	-0.001975745722054747	-4.0461719559169087e-4	0.0020405183295436583	-0.0022929387279710086	-0.0014828145356439678	-0.0012938870302216096	5.273122608090899e-4	-0.0011720571185585933
0.053089453250717566	-5.472850618557709e-4	4.448782247022851e-4	0.001433625216014931	-0.0020207948736682383	-0.002638888118930335	-0.0010298346145319807	1.2315609773866842e-4	-0.0010834047702940198
0.052874053805370504	-0.0013053107086613781	1.1282968520054507e-4	0.0010983015377897716	-0.0015944065097961405	-0.0015709496806213747	-0.002113035364363002	0.0011862942331295093	-5.789170692038405e-4
0.05286775115263506	-0.0014421303100731401	0.0012960931632901944	0.00044912433556854243	-0.002255474909249364	-0.0022066212536344843	-0.0017642534791939143	0.0019051495237703225	-4.5145388477973466e-4
0.05385931182297015	-9.491711202712337e-4	-3.02152196677156e-4	9.880472892949668e-4	-0.003022697146086469	-0.0022585789341953906	-0.0019921887006946774	0.0023359326894023123	-0.002510474516508502
0.05335491790379963	-0.0010245531237995287	0.001740342886712668	8.63123457428464e-4	-0.002983072901107062	-0.0016269891932041312	-0.0014737361093944612	0.0019937456912220578	-0.0019010288463042217
0.05254204279237537	-8.890661048884202e-4	0.0019467002456132886	1.5477179912702638e-4	-0.0021957201970237415	-0.0016357288234090785	2.6003001337407996e-4	0.002092247833012605	-0.002483698870747721
0.053740016087277985	-0.0016619708309936468	9.547343306234182e-4	6.879359219678278e-4	-0.0019812683226959143	-0.0022911476586233246	-9.816012213222903e-4	0.001730094581051404	-0.0016160361888737725
0.05429249020110545	-6.263975138692022e-4	0.0013680275178008677	0.002432108847136505	-0.002251944371064524	-0.0010661815404472577	-0.0015789026975722741	0.0032722452980920003	-0.0013941856354305888
0.05292441700771494	9.540706418747527e-5	0.0023186234954046176	2.752313849660749e-4	-0.0016554712394528481	-7.931530982842571e-4	4.617154990820955e-4	0.001075614552996219	-5.333753643219951e-4
0.05438864795353034	-0.0013050926984349816	0.002795452085301795	0.0013014197576850933	-0.003076463364293141	-0.0011912524234825755	-0.0021195257681399233	0.0021200582687432305	-0.00200742173325316
0.0536471296244534	-0.0010776887210009062	0.0019648316904456705	5.15880020658792e-4	-0.0029478512850662484	-0.002016134640919159	-0.0018215548180889676	0.0019895137119884244	-0.002350901149015472
0.05351813070730054	-9.61694225095579e-4	7.029013920623066e-4	0.0014522060956403133	-0.001983206702531334	-8.614582118417612e-4	-8.079948287318809e-4	0.0016193834612777314	-0.0017117016395667825
0.0524044609213843	-9.766564131542198e-4	1.4206065803667791e-4	0.0010653426897308431	-0.0013362748950108234	-9.81589225602894e-4	3.328389355448465e-4	2.2851907752139837e-4	-0.0024552863155041225
0.05171918697292357	-0.0011747931153405734	7.225626928890832e-4	8.883174050024146e-4	-0.0016778729416730303	-0.0019161153662903196	-2.6862051850103596e-4	0.0011708806702948533	-0.001392468872379544
0.053495616735017626	-0.001197273285055028	0.0027035772274811914	6.340172648094633e-4	-8.94116384401813e-4	-8.17188055774881e-4	-0.0012090482991083855	0.002909481454329402	-1.6344465547169626e-5
0.053916472695703516	-0.0010559791216282698	0.001261774701387803	6.273474907899038e-4	-0.0015404244293859204	-5.973100741723091e-4	1.0226840693693915e-4	2.443070490891032e-4	-3.170801703578659e-4
0.05299846523456932	-6.249780417940621e-4	-0.00026992434580863937	6.716830010005294e-4	-6.117847154729927e-4	-0.002400569264917071	-0.0016717722914090507	9.36546619602156e-4	-8.693378816388836e-4
0.05337930283844723	-5.0801012675331e-4	0.0016869182519828338	7.133312487846736e-4	-0.0014167684462382513	-0.0010131994882109003	-0.0012728923150330906	0.0028710156513132995	-0.0015759331534390584
0.05316329010550358	-0.0015625610139082704	5.980578780559356e-4	2.446418171456452e-5	-7.091116846018367e-4	-0.0019527812649193055	-0.001047678808625086	0.0013181167921079823	-0.0010108931621956856
0.05302249384365864	-0.0018290433039847506	0.0017898797906201957	5.268730535947173e-4	-6.856235270373547e-4	-0.0012743071961295092	-0.002791136688865974	0.0020204434929605294	1.732603284514394e-4
0.05448328477348608	-3.850223604686065e-4	0.0021814091326500117	0.0010193379745363975	-0.00254923126219327	-9.765056323168023e-4	-9.821194649096748e-4	0.0036953997333536793	-0.001650082356909302
0.05331010459724004	-8.902240592613336e-4	0.0016919591985279075	3.7710832086363386e-4	-0.001618689295487166	-0.0015942099228015542	-8.996568520622089e-4	0.0027714202742458896	-8.905654751914628e-4
0.05319667486743242	-8.531744931276852e-4	6.673120697999065e-4	4.5852876824955396e-5	-0.0015380946717117377	-0.0013642052955838777	-2.5237237419652034e-4	0.0016705885207398828	-0.002497393843490088
0.05482138118657263	-0.0011024012781056859	4.764342502592702e-4	0.002810613830808026	-0.002076240177838043	-3.074246836353723e-4	-0.001395954481497605	0.002719357607874234	-0.0018715473035040445
0.05299105847264822	-0.0012588643891473501	8.093639431174736e-4	3.494549104422002e-4	-0.0010564788656781136	-0.0012773098289160165	-8.946076928229677e-4	8.973888444104093e-4	-8.998596509170247e-4
0.055311523932181056	-7.426556911706322e-4	0.0013709866960594597	0.0019955988700374894	-0.0030075620013372624	-0.0011448137517201123	-0.0022038490606674376	0.003026477642286653	-0.0026678279425244216
0.05480098676526888	-9.234278837943398e-4	0.0013463915833770612	4.2566075835326735e-4	-0.003025508077974013	-0.0020563479372834085	-8.642711611997134e-4	0.0019541403858867952	-0.002322824632134031
0.05193872952115101	-0.0012549221786273606	0.0011894122388191664	-2.964699295316417e-6	-0.002594060901866793	-6.890854048499683e-4	-6.528610448718221e-4	0.0031582728900724807	-0.002864896856473631
0.05381841205001126	-0.0014405475968774979	0.0011444890908323259	0.001140715221130682	-0.004310277076791618	-0.0018005212559811649	-8.411567741466817e-4	0.0026960187360342545	-0.0025376744071389256
0.05182763537708379	-4.950645992323133e-4	0.0022314669223086328	-0.0016871959084359073	-0.0018329946003005691	-0.0034010083261344225	-9.529864722162105e-4	0.0027389230197802754	-0.0017384926210831212
0.05312421506252928	-0.0011630854381338358	5.373375049724882e-4	0.0017132410277430293	-0.0015576542361726193	-0.0016763173529553664	-0.0015527961699902861	0.0013203712704249076	-0.0017608758890519903
0.05274644080720066	-0.0010225119023025099	2.748952778700152e-4	0.001151216414710836	-7.431122405842458e-4	-0.0012707116639584502	-0.0016298905099236712	0.0012333814471271185	-3.620411651200433e-4
0.05294345072438754	-7.770669863865592e-4	-3.640170339186193e-4	6.963184302848021e-4	-0.0015746975075052003	-0.0024078565348463607	-3.414410938925872e-4	9.420892542172425e-5	-8.516827348390687e-4
0.05351242962015146	-5.576130048566651e-4	4.6632490231026595e-4	0.001235185008273089	-0.002863224103842985	-0.0018735215433527777	-0.002250693254674073	0.0020118804648111394	-0.002434511700967896
0.052762512334420184	-8.435294353461252e-4	7.639537556017309e-4	4.961191093042214e-4	-0.001960916708311335	-0.0012863727710880368	2.530634964869006e-4	3.8201504980434883e-4	-0.001091884377638638
0.05359025646997972	1.4169945048022855e-4	1.332772028282815e-4	0.002236326101541283	-0.0029232435104459857	-0.001569987114843263	-7.02762167360951e-4	0.0014540077200039328	-0.0014285326128761413
0.055321626054557496	-0.0010554833910601251	3.205090169795085e-4	0.002138117796352043	-0.0024849639381627213	3.6903411402425143e-4	-0.0019425700788036737	0.0019495964608502892	-0.001799818771290181
0.053937966481667994	-3.7041852113050015e-4	-5.727560249712154e-6	0.001716408875379934	-0.0016756401437532918	-0.001483577860520899	-0.0015563093838483943	3.597554884316916e-4	-5.570651259456961e-4
0.05413661474475074	7.799132965802695e-4	0.001394384405220616	7.302043170392274e-4	-9.78126646641071e-4	-2.6243792361606673e-4	-0.0017839016337840756	0.0022721220514588573	-0.0010494152240757566
0.05303931713851989	-1.0212414338253032e-4	0.0018262977541283777	4.944477233654221e-5	-3.730885704405934e-4	-1.795679494537918e-4	-0.0010853060146577584	0.0015410338264283871	-7.560323974733882e-4
0.053428625322740966	8.254455349886177e-6	7.088318918553448e-4	-6.915286220431873e-4	-3.905567202024577e-4	-0.002281700334696209	-1.9595563180020784e-5	3.3474347374107857e-4	-9.339428342235243e-4
0.05221474907627785	-9.305126517263077e-4	2.89363552258368e-4	0.0021581705235435332	-7.507073596779944e-4	1.1266741978346965e-4	-0.0016626979958984352	0.0023177989298199943	-0.00112021854214489
0.053424622819549725	-5.925775271039084e-4	3.9002627979310754e-4	0.0013997467224508714	-0.0029366413526119646	-0.0026828762047263837	-0.0015323161322702689	0.0021806453290498713	-0.0021922728260573283
0.05350390009253371	-4.342466119989406e-4	0.0023324142989839614	0.0015358652382551463	-0.00146773033351224	-3.631236739250095e-4	-0.0011703504964540705	0.002136455377787863	-0.001024676368445696
0.052044673750835324	-8.407535460851139e-4	3.122883259428938e-4	0.001103341445383737	-0.0010279353490609232	-0.0016443625371673639	-6.812392073343212e-4	0.001015872007152997	-6.023902051681535e-4
0.05373420822423014	-0.0014524268490507077	0.0027608503309593815	1.3520027331767557e-4	-0.002446473893321605	-9.848699507087782e-4	-0.0011431133374676008	0.002767075214411522	-0.0018655029827796094
0.0532291761906854	-0.0017900689573297295	0.0010920339278228939	7.274759726868356e-4	-0.002220290959472441	-0.0014929437111023945	-0.0010882956972294582	0.0018371503898797382	-0.0013878668045806022
0.053926742830919736	-0.0013474142647659274	0.0018275810482312777	9.099250213396517e-4	-0.0034184732073417106	-0.001134015493705643	-0.0016493065774463892	0.0038952029269823385	-0.0027235695346936027
0.05409028665740249	-0.001141319139945709	0.0018045093247220285	8.755586918376861e-4	-0.0016812738718496507	-0.0015140878038245797	-0.0013622200671878227	0.0015196358444401943	-0.0011026128307770574
0.053314777078367966	-7.549123652380253e-4	0.0011007429519892737	5.362392230918973e-4	-0.0017808467213592907	-0.001313644361485851	-8.051738385726644e-4	0.0019743594310223283	-0.0019196843727277812
0.05291723162703158	-2.0415825978487966e-4	4.7377413855594427e-4	0.0015407786091913315	-7.619888907689911e-4	-0.002272609861408724	-0.0016086998519963328	7.113789981118276e-4	-7.877330487433203e-4
0.05330055331291814	-0.0010535259012071144	-4.2962844797949214e-4	0.0010677394126353875	-8.93230764223432e-4	-0.0016042719602183495	-0.0025839006750431473	0.0018893323627882797	-0.001958291627639751
0.054850944160429495	-9.815956662474524e-4	0.002029537457256377	9.7512518581126e-4	-0.0036074646213412657	-0.0016868571393756347	-0.002355560463933377	0.004131092905803633	-0.0025695932446844947
0.05545244065525209	-4.0653839240436916e-4	8.673085398362997e-4	5.868721058868642e-4	-0.0018439099249448457	-0.002281987846725824	-0.0012223893175219605	0.0015480766529304309	-0.0013803618951469493
0.052418632696831044	-9.772966310501324e-4	5.929463624856162e-4	0.0011029986422027896	-0.0025849934865386586	-0.0010862263233188268	-5.790930650956537e-4	0.0018421251754038755	-0.0033230813634657613
0.05321402515433174	-0.0011973501412301357	4.7188635715629437e-4	0.0012399517613011506	-0.0011824196873036056	-0.0013726273240375173	-0.0024632662311998774	0.0019293506896440667	-0.0010458779917925565
0.05401088823055643	-0.0019071464419998035	5.369551779797545e-4	0.002099090439414142	-0.002288834747882332	-8.832495439072284e-4	-0.0019191788202666345	0.0030000487550581223	-0.0014329887979827648
0.05294971440622925	-0.0011404244882964258	-7.457425654724888e-4	0.0013077865853001953	-0.0010326353348290409	-0.001712574422637648	-0.002287003012798052	0.0011015028820452433	-8.560526027882093e-4
0.053442128422105405	-9.96144802265787e-4	9.016384034474627e-4	1.9816786973531503e-4	-1.8662092950425782e-4	-0.001783677494421917	-0.001271399797355681	1.0942303071575227e-4	-2.725017864594059e-4
0.05327743044521935	-7.709022992101953e-4	3.410537707174985e-4	8.160306317801959e-4	-0.0016961854289873055	-0.0017692126011339424	-1.1097754536732399e-4	9.91095417644092e-4	-5.254715170804128e-4
0.05333231038157732	-0.0016725922713590813	1.9811266429636216e-4	0.0017072679233697853	-0.0024789683620398927	-5.475604220701529e-4	-3.9613626966307594e-4	0.002079789423282543	-0.0021580091692327374
0.05375365895734846	-4.6538473021045336e-4	9.721849756819177e-4	-2.576867469960553e-4	-0.0016963312577071802	-0.0018244262173121597	-5.951985913241029e-4	1.2360437078472262e-4	-7.996110255480656e-4
0.05576874836231896	5.210389306129973e-4	0.0013324135010524482	0.0022827560921486016	-0.0033140148189605145	-0.0015803383629009317	-0.0021767815657062544	0.002180217796380692	-0.0014146303602942422
0.05429060127771181	-0.001804279286453989	-2.2351068161971044e-4	0.0013766284353432536	-0.0026982604479818253	-0.0018863009515288915	-0.0019732985542325375	0.001528754466652627	-0.0023280749020196875
0.05287051943210884	-3.2868863146364705e-4	0.0013477037876556302	1.8592287581811005e-4	-3.541751133226226e-4	-0.002180093606236241	-0.0010804754616902336	0.0017559749298563206	-0.0014805320083302034
0.053621275875120916	-0.0017024230280816492	0.002259144920037374	6.361321622186576e-4	-0.0024199116026804163	-0.001300853293839059	-0.0013657356653560668	0.0026306698866305324	-0.0023068581595955635
0.05277836961070603	-5.4383886885016e-4	0.0022684654030800965	-3.404140364239684e-4	-0.002165038803211573	-0.002435992944443992	-9.748818701810915e-4	0.002088787825200983	-9.710621247308749e-4
0.05143919366747288	-0.0011840904215862879	4.506234108182428e-4	0.001157576673791166	-0.0017873195790091135	-0.0017941588855633728	-0.0015937338328797892	0.0015430937147973519	-0.0022397231892768567
0.053979148986096015	-8.932302458689763e-4	0.0019044210034475997	4.764993065424247e-4	-0.002594031275089936	-0.0018341968447377246	-5.170868187582807e-4	0.001830927476349332	-0.001187281034062007
0.05418731845720279	-0.0011574059702926028	0.001198238306671654	0.0011519215302077182	-0.0021162007593731017	8.8006457168779e-6	-9.565214728094009e-4	0.0029702376568315455	-0.0022087297042658566
0.051983474020592835	-6.836007234332366e-4	6.81449387979715e-4	1.4391714573124502e-4	-0.0011755113515707434	-0.002310103410961791	-4.930859704566296e-4	1.8209624913702324e-4	-6.899511345716939e-4
0.05368375626156986	6.394803674024073e-4	0.0011048869046414076	9.989372312542231e-5	-0.0011533008641233166	-0.0025642855637116953	-0.0018317573887410667	0.0013787055376644213	-6.024586473999955e-4
0.051755305834142486	-0.001143138285040358	7.169027746216014e-4	0.0010346745954597368	-1.1974831056923963e-4	-0.001605435134620563	-0.0010261052503152943	0.0014316379576039607	-0.0012125957796838929
0.05376458903674868	-5.88347167504421e-4	3.217426606287475e-4	0.0013654094601457073	-0.003461187170081888	-0.0013970186054158258	-0.0020569860067075653	0.0019589961819972733	-0.0035624417294694995
0.0535336050501576	3.415740957386657e-5	0.0013096909871990429	0.001174324540588453	-0.0010842063536981785	-0.001321890152433602	-7.03934435095711e-4	0.0013056338028579724	-4.4049012980875747e-4
0.05483740378302032	-1.8638702850763616e-4	0.0010337513281445533	0.0010694622734271591	-0.001963968351534831	-0.0014393018497731941	-0.0015611244281892912	0.0019402883128569004	-0.0011504419118320477
0.052386500621808954	-5.778610364791588e-4	0.0023469356672960193	-5.363364798168142e-4	-9.732163178050281e-4	-0.001200580310800763	-1.0916605842734475e-5	0.0011795602820328058	-0.001306520603601891
0.05299678684899616	-8.41613758788509e-4	9.19480478785118e-4	7.462910407501469e-4	-1.422971738106532e-4	-0.0014437959886143582	-0.001872161059300886	3.539861221829234e-4	3.498729263650606e-4
0.05368320197330059	1.5480086957106112e-4	3.446172159289612e-4	0.0012285374438289023	-0.0014734128407333641	-0.0012246514641416266	-7.3572557712189e-4	3.959056699296385e-4	-0.0010174979817428465
0.05364518912914481	-6.719915270052197e-4	0.0020614367898911614	5.776934619590228e-4	-0.002428786374672377	-7.247428319977973e-4	-0.0016819965974251099	0.0038220983421346005	-0.0012071916239409508
0.054489731373128375	-6.064283940949131e-4	0.001200362780009559	1.0031279874209656e-4	-0.001381154643000035	-0.0020803139802708205	-4.531768873375613e-4	8.553747570602352e-4	-0.0011425984838584718
0.054718985143052366	-4.0060653390486603e-4	9.630353799832315e-4	0.0021968223406948306	-0.0024588328031935384	-0.0019528881503471228	-0.0012104185434706721	2.3667941543934655e-4	-0.001855942110471642
0.053268896685271024	-0.0010604970750648355	0.0014674297271596074	-0.0012006803040668622	-0.0011191312122192203	-0.0035160225363191945	2.966377901337956e-4	-4.880599848065437e-4	-4.3439686445236286e-4
0.052695590036436556	-0.001863378255004713	-1.4457819696712037e-4	0.0010804222753029	-0.0014409569648151299	-6.230829034379941e-4	-1.488772191799472e-4	9.765938548025473e-4	-0.0011516025451100127
0.053715184190221574	-0.001637063200265752	0.0011602566652041087	9.694545794350618e-4	-0.002818386289824492	-0.001234101669431842	-0.001339191648572316	0.0026540521151353466	-0.0019032695702653798
0.05293794844259487	-3.1494020017277326e-4	4.523244820089304e-4	0.0016052715096039735	-0.002216876874997653	-0.0011501196971148504	-6.856714549928032e-4	0.001782187910538685	-0.002196354921586515
0.05304776486721485	-0.001379632237988779	0.0031495802671231495	-7.29945674687405e-4	-0.0018596721914605494	-0.0012219397712564908	2.5471207824882635e-4	0.003471419912525478	-0.0020303852430696963
0.053320343113325695	-7.398205708401614e-4	3.0783813625802657e-4	0.002100034329280186	-0.0021722467617366643	-0.0013820098617026253	-7.194433311079615e-4	2.9660378365637524e-4	-0.0013942777712357616
0.054516449592744015	3.101354609356657e-4	0.001194949653365563	0.001157923985632438	-0.0027038499751121992	-0.0013617449879892462	-9.673782379890296e-4	0.0012210988758684788	-0.001697038270517706
0.052824154823371085	-9.497132063961503e-4	0.0010318876558530114	0.0020102666603309966	-8.498584404725811e-4	8.612307172017136e-5	-0.0016880971326253217	0.0020354716764789216	-6.542591103536011e-4
0.05445871181588887	-0.0015186094274689868	0.0011283344426055379	8.080425452598326e-4	-0.0032181910498404703	-0.0023387342053419495	-6.242018556427039e-4	0.0019668593495905167	-0.0025431939055493877
0.05561367155230136	-1.0533467552877588e-4	3.7269388807916197e-4	0.0023539577750753427	-0.0015534187580901195	3.0770975661477575e-4	-0.0013699689437823039	0.0021891602647290806	-0.0015202423126872958
0.053615211946371366	-7.329512509783554e-5	0.0020388305390591274	4.5420350649838417e-4	-0.0021337202901933303	-0.003396715754529622	-0.002596980911318965	0.0023591382067916123	-0.0017964748366190752
0.05333269402958353	2.6625422503346e-4	0.0016493192066418287	5.680576407262431e-4	-0.0011281517679436375	-0.0015275958023236427	-2.7831537308389067e-4	0.0010681162625592194	-9.031065839822194e-4
0.05344446626358379	-0.001077607126717634	8.876792454872447e-4	0.00147261285611445	-0.0022895947599293216	-0.002051338164521466	-0.0017104871926775563	0.0027467628700809663	-0.0019145688270698646
0.05277061282075261	-3.6689547669538163e-4	0.0023773062065744347	-7.848038731453906e-4	-0.0013873206204444211	-0.00166460262629803	-3.800462837047247e-4	0.001668219642286604	-0.001061992085715854
0.053733440569123055	-0.001057562284522001	7.434820918381595e-5	0.0019014337659777653	-0.001275637320604944	-9.875786406932767e-4	-8.192870834463237e-5	8.497943434676032e-4	-0.0015391204095244312
0.05285200594219679	-8.434319536412887e-4	0.002181415574764002	0.001724868131235319	-0.0027298064849993146	-0.0015708358801734001	-9.510905484401617e-5	0.0018863144683094449	-0.0013852595178389675
0.05270743239788115	5.505104217345055e-5	-0.0010557193351954778	0.0010147434631452741	-0.0020483880780335505	-0.0019084079140499926	4.7861676567398565e-4	-2.0626755304336875e-4	-0.0012007130918491556
0.05363476072282129	-4.499998880179523e-4	0.0019525546074085562	1.7609530302997365e-4	-7.37888455633944e-4	-0.0024930781615600537	-5.425663356939623e-4	9.79145019461164e-4	3.0160742294314547e-4
0.052603683656178395	-0.0019114177667523872	3.1772469097050707e-4	-6.401928315516104e-4	-0.0011473214645006515	-0.0017888694576625958	4.3709198831992993e-4	-1.2199973433524236e-4	-9.110644513406683e-4
0.052914054846264394	-0.0020560261926365732	-3.461464989011827e-4	7.574841521823587e-4	-0.0018851622095684144	-0.0016971821940032202	-6.983857586323356e-4	7.536472580281333e-4	-9.404756101646218e-4
0.05279133155435362	4.272238555546596e-4	0.0017801953707333876	0.0025428308848529724	-0.0032205166470191736	-0.001300252087729581	-0.0014892853434559383	0.0024945726461513638	-0.0018052476606233543
0.05211522170312004	-9.983439153529732e-4	0.0027745782139944643	3.283032056026158e-4	-0.003011272754291276	-0.0026221533441808486	-0.0019131861339928187	0.004475640985277999	-0.002341240600737155
0.05565631325670567	-8.82549858657878e-4	0.0016806198764085958	0.0018730767010414746	-0.0024136564622724635	-0.0030911202799198145	-0.0010675449210265514	0.0011349011122284696	-0.0017304474466690637
0.052198826281617865	-8.888528275535531e-4	6.254671718568583e-5	9.288095226105342e-4	-0.0023995104017241215	-0.002141557123796709	-0.0018673186691817389	9.006808553866039e-4	-0.0016490691312417904
0.0519846293237756	-3.9726874596450104e-4	0.0013581720312396675	8.573547080916299e-4	-0.0024453341902212055	-0.0011654635310625026	-0.0024936649947380042	0.0038323302722124354	-0.001990967692977608
0.05433719132474206	-0.0010022344362865903	8.584362399607977e-4	0.0012894336580376118	-0.002684797161737125	-1.957197957776088e-4	-0.0013071891384855785	0.001308584358462789	-0.0023517867831079585
0.053743658957692085	-0.0012152665146780855	0.0024071609155680786	0.001083655487492743	-0.0034503625238163525	-0.001308224511383166	-0.0018062186682311413	0.003142155928761126	-0.002598249321317703
0.052866183544885155	-0.0018289531505828935	0.0010245584860150694	0.0015623753346945542	-0.0013617322537424743	-0.0020276760308863204	-0.0031598734266132687	0.00255806224093161	-7.419134422837772e-4
0.05177893535392711	-3.670512478387749e-4	0.00132498217981181	5.386774460291893e-4	-0.0019507907131016233	-0.002074514043300531	-9.79157603606103e-4	0.001984569571899234	-0.0012100763406962868
0.05166787301009395	-0.001192431798729147	-3.1748364807174446e-4	2.2681049184565929e-4	-0.0017756323506606495	-0.001894102151312342	-0.001523756041144531	7.695349627464845e-4	-0.001445368843024868
0.053686976262608474	-4.7105896028953165e-4	0.0014333079079326561	4.3165275820711583e-4	-0.0019830954215240802	-0.0022515627248075104	-0.0017320127361846423	0.0013418518448679976	-0.0017249596388147948
0.05432028225071737	-6.637772764609127e-4	-6.778338326868205e-5	9.831649478569964e-4	-0.0031555594362001568	-0.0019434211073195182	-9.313554029058654e-4	0.0013995549933984318	-0.0023361686653331198
0.05335482819680197	-9.075338631315108e-4	7.109537569674228e-5	0.0020923125477434273	-0.0033269621440547028	-0.002242018363654226	-0.0018155952525447596	0.0013758566783299351	-0.0017518525373320358
0.053269760230827634	-9.528019571457459e-4	2.9116257708395e-5	0.0019158531871926805	-0.002898464078244281	-0.002090641560022801	-7.033712498749693e-4	5.715410867290065e-4	-0.0022879365019737663
0.05344276395675648	-0.001235289838947409	0.0016643824769079693	6.047781905545789e-4	-0.0027602883125990383	-6.134726936222126e-4	-7.027993665137944e-4	0.003120029274625274	-0.002231829709992904
0.05307074374380059	1.4066499238347654e-4	0.0011428219535706515	3.166484478062807e-4	-0.002179646870114787	-0.002027952809331666	-7.794521044007756e-4	0.0015885819383895218	-0.0016975828163459945
0.05100916007876585	-0.001625383470465792	-3.5034099255170216e-4	0.001141461466988621	-0.0012507488482792106	-0.0011147514147743863	-2.1975253634756194e-4	0.0013430776718222944	-0.001597682648061092
0.053374837740937695	-9.526719809247304e-4	3.434235687113283e-4	0.0020152884204820243	-0.003199046690912792	-2.626471083826462e-4	-0.002131808746595233	0.0013330978011529067	-0.001029693892410007
0.05291202288075417	-6.753219584659517e-4	6.402902039091664e-4	5.135399974040698e-4	-0.0012191310378369738	-0.0013806755770115029	-0.0011444846293396929	0.0018992728625246355	-7.23329838126376e-4
0.05215260004614297	-6.691653658372171e-4	0.001636047745086598	6.861512585463035e-4	-0.0020781958179900794	-0.00194213295641607	-2.4809951490738506e-5	0.0014491153127927428	-0.0016195456842249497
0.05279165242797306	-6.075026406278916e-4	-6.537342425164513e-5	9.058555840741394e-4	-0.0019282280985890479	-0.0018052285571865786	-8.911557618946444e-4	0.0013464440488338582	-0.0018012035042153447
0.05281037498204227	-0.001486125838706224	2.437539523799873e-4	7.671125612895847e-4	-7.379823533631655e-4	-0.0015613512978487187	-0.0012362956456786387	4.7959808872004035e-4	-3.873363828115279e-4
0.051953312885572436	-2.6184406652977237e-4	5.894521522974812e-4	0.0012463777718605535	-0.001293266119850035	-0.0023728307000425277	-0.0016382084342893143	8.383117045792797e-4	-4.2733664541481085e-4
0.05235808868357191	-9.630561178899195e-4	-6.1806752110878e-5	0.001755630983264843	-0.0025097182534977434	-0.001089087209708025	-3.7898365063014855e-4	3.7461442528776865e-4	-0.0017128771243399327
0.05426513082601514	4.180581658182199e-5	-2.3416502261153538e-4	0.003160242872948429	-0.0022891272386228794	1.8002546425348515e-4	-4.403660352270219e-4	2.947741376624178e-4	-0.0012095954029896262
0.05281446100663784	-2.96220884963962e-4	0.0010419458103873545	0.001598580594585798	-0.001636429877225598	-0.0019588742458738722	-0.0014622729917190532	0.001846312390202653	-0.0010832875500530418
0.053133976071689785	-9.049738784068244e-4	3.0616235589459316e-4	0.0022928054059855574	-0.0016812357513015929	-0.0010318479743687157	-0.0018314401035089778	8.164237884505692e-4	-0.0011448779684864409
0.053443939526039985	-8.205970286539589e-4	0.0014272339663701976	0.0022721425272845736	-0.0023960437087342037	-2.798401900193109e-4	-0.00242364526272523	0.0034561854432739523	-0.0020560562198722763
0.052816143083807277	-7.892495773534872e-4	5.409646255652027e-4	5.832929549583427e-4	-0.0010953804653852852	-0.0017700920746137362	-0.0015265209436577114	0.0015165508546860595	-0.0010130720602592536
0.05354212112250698	-7.68018131811213e-4	0.0017821498504165104	-5.126737290574988e-5	-0.0030401677283943317	-0.002214484973483756	-8.955069351105169e-4	0.0029719882755986702	-0.0029876683765831373
0.0526297983083501	-7.858827189974675e-4	-2.2431700485652076e-4	0.0017893679146969601	-0.0013891136585650065	-0.0019061914654535535	-0.0017504006936695333	7.569737139893119e-4	-5.179841083154035e-4
0.054501197618826804	-9.038064435558322e-4	0.0016755582865869158	4.384986665034239e-4	-0.002273091018920812	-8.682757529213309e-4	-0.0015428874437688313	0.002097984945121257	-0.0020700670139942603
0.05181235664274739	-0.0014416826336558994	2.928570879346284e-5	0.001337872608621283	-0.0030606801052805175	-0.0030108012333531064	-0.0022634286264216676	0.002229012159065755	-0.0025241919928888196
0.05220633730550184	-0.0013621040888716004	7.235832368750532e-4	5.054670615933511e-4	-0.0014712329000586494	-8.692798189284459e-4	-0.0010504630539175071	0.0011697254584936766	-9.271241769103684e-4
0.05302655669985364	-6.666497200166125e-4	0.0018256050898339156	-8.920132401278196e-4	-0.0014683873055062683	-0.0021045702401276045	-1.2070476103998032e-4	7.872841169204265e-4	-0.0010188099050064488
0.05267810117765315	-0.0014021354280507482	-3.675845658999695e-4	0.0023835487403009665	-0.00396909058908227	-0.0013449894030453744	-0.002017305533467487	0.001818989817330099	-0.0027648185139698216
0.05404076328465321	-5.80187213958376e-4	0.0016248841269862774	0.0010906569160570535	-0.0027185064783534956	-0.0010259795429972492	-0.0010561088941812087	0.002635587470827783	-0.001653127799979339
0.05257685738839111	-5.550672459634672e-4	7.846170659449899e-4	2.1634439299418324e-4	-0.0027642436752351738	-0.002445950494388895	2.183725684167144e-5	6.397793281323948e-4	-0.0016518261409236767
0.05280183408147683	-2.5366046913553517e-4	-6.9427447143012e-4	9.571684575897959e-4	-0.0014731473110889187	-0.001833352354654219	-3.6758700255495305e-4	-2.2740856898742398e-4	-0.0018930502320211276
0.0526879354095589	-0.001543005246708324	-9.595838981436526e-4	0.0030742820927018603	-0.0013488969400362164	-1.8583554635568034e-4	-0.0023916816305037344	0.0012915893456099928	-0.0010037027302381891
0.05398453454690387	-9.886912099206734e-4	0.0010234304568892555	0.001958082214792976	-0.002754863626787071	-0.0013432645457082263	-0.0015590023310995027	9.827226699564964e-4	-0.0010601605875307295
0.0527815839267671	-0.0010340588578711216	7.353240049367207e-4	0.00143606613462954	-0.002138692912276995	-8.36747373891219e-4	-9.100571726562662e-4	0.0023103188981323203	-0.0022460097867602526
0.05392798049462451	1.8169855879826292e-4	0.0012067309349589703	0.0013635341184188663	-0.0016121721411166995	-0.0010641803814983796	-6.313811705615032e-4	0.001649649910389883	-0.001138061224636953
0.052307765170353675	-0.0018212264187940327	2.4668600483579e-5	7.990279835978562e-4	-0.0025823416404634706	-0.0010810151313167646	-3.3621870403881433e-4	0.0017018204263729768	-0.0022827619118314275
0.052754227776066594	-0.001171597898345813	0.0011980665431851405	9.478518489945475e-6	-0.001068911576767944	-0.0012810975679402035	-8.145123831116063e-4	6.741336930375973e-4	-1.4827084986294455e-4
0.053563901613253785	-0.0010596299874329456	2.7858105583394605e-4	0.001418316690095158	-0.0018701374159967802	-0.0014701905338849607	-0.001223742499908441	0.0016638341672669163	-0.0014221746647960496
0.05457951589728516	-7.631667523391659e-4	0.0012040314411517368	0.0021574935681077773	-0.0030888060791099017	-9.628637446630144e-4	-0.0019139211862452422	0.00297889958458642	-0.0023849446274175744
0.05332814719058231	4.6882902002373005e-4	0.0014232998133840576	0.0016334217093701984	-0.0017321911970528943	-0.0019494261175671762	-0.0018411739383010842	0.0020317181566718236	-0.0013474829217699792
0.053458080470367784	-6.550973688587939e-4	-4.275827349050346e-4	0.001390628271950927	-0.0014198920653241687	-0.0010137806330735458	5.874184675981971e-5	-6.598688617557545e-4	-7.277934602045572e-4
0.05339225543327272	-2.0299021859789814e-4	0.0012040125395085604	-5.250977997901101e-6	-4.984750013472829e-4	-0.0021535002575191575	4.364230897870707e-5	8.047686141133341e-4	-7.131424866814239e-4
0.053840157086968876	-4.707727319475744e-4	1.5402535977870142e-4	0.0016110157222276624	-0.0016332570618237366	-7.099380108567798e-4	-0.001963385261894878	0.001111084406662709	-0.0012654583572915769
0.05361968683540978	-0.0022799406125658503	0.00179331552629666	5.697073442595635e-5	-0.0023661032702903097	-0.0023579061920109353	-0.001813529684093158	0.00231343153563247	-0.0017826029600296674
0.05160473747437134	-7.404986356237867e-4	9.627268204165252e-4	0.0018858745608901326	-9.869970191760963e-4	-9.246365080214794e-4	-3.154659795451966e-4	6.698736966860919e-4	-3.540016551291011e-4
0.053473764057964925	-0.0021345524477090457	0.0013450245140643373	0.001118190008177921	-0.0035749601329608887	-0.0011717212389212898	-9.622502774582748e-4	0.0029015193905625	-0.0031016528710503285
0.05524263627694798	-0.0010967659428497741	4.232038607204247e-4	0.002332806497187196	-0.0036699099604328607	-0.0018614173042595988	-0.002185534308963171	0.0014734725672683653	-0.0017708511525825555
0.05294137100028469	-6.046217915981981e-4	0.0020879905098498894	-3.596044273589234e-4	-0.0015233890684281247	-0.0021651495368929592	-9.309075170331187e-4	0.0013506844035187505	-6.836220284265605e-4
0.05312853164118357	-0.0016825048131719463	-4.2983717878049174e-4	0.0014379236911746729	-0.0019232291652689362	-0.0013709905840183102	-0.0020789048924717535	0.0013579779506198279	-0.002055666425321124
0.05385258495712053	-1.604265569259203e-4	0.0012606141294027146	8.718260417390319e-4	-5.329142401547492e-4	-9.091350894126142e-4	-0.0018926619436638312	0.001386478710382895	-2.0540283304551005e-4
0.05422871693198796	-1.3878228876093372e-5	8.349626873567429e-4	0.0018519779742769387	-0.001718121281537688	-0.0013154775311382595	-0.003297881171059227	0.001777418486436784	-9.214285718106743e-4
0.053156511369698234	-0.001504432993124964	1.7016924843517376e-5	0.0016369172894713936	-0.0014614449656779724	-0.0012631867727284623	-0.0015395761347144386	3.6236214123646753e-4	-0.0011457703288652013
0.05230493570766841	-0.0021590074476913915	7.424177155232616e-4	0.001619771878631319	-1.392143545156143e-4	-9.410068396006725e-4	-0.0029180123099206137	0.0014557729315104375	5.297168502579808e-4
0.05394560984078086	-1.7481800719099666e-4	6.055478039694001e-4	0.002167101436726598	-0.002545226695414981	-7.043606322036092e-4	-0.002250995716409548	0.0024844133047196193	-1.2475591574668917e-4
0.053151670799668406	-0.0018729347665931012	0.0011674492433288036	-2.781972406323925e-4	-0.002184046331564979	-0.001970834646064994	-7.765792492181613e-4	0.0028185555131493042	-0.0030531464930000393
0.053897623208713524	-0.001066285153905315	2.409075404978452e-4	0.0015410315255514895	-0.0022336403815352885	-0.0018696789292772624	-0.002363236538486844	0.0014499480846537924	-8.255554593304493e-4
0.053952073282823684	2.818719141158459e-4	0.0014432222774819069	6.31264098509772e-4	-0.0012471103075099802	-0.0010115578538384558	-0.0010006870351435672	0.0011959995191880288	-8.709263452037047e-4
0.05226327992068434	-5.249110329032158e-4	0.0020592418823020793	0.001250942965169255	-0.002643353406818591	-0.001382817115658461	-0.0029549305519775224	0.0031537817513386736	-0.001670859543345368
0.05249068325213954	-0.001061862011799384	-4.152130113364069e-4	0.0012302899898913192	-0.0012510939133884389	-0.0030204496064986275	-0.0020338037003204894	-2.641901755887367e-4	7.475693169576006e-4
0.0524405880923287	3.252165687809371e-4	0.0013536456564243356	9.716631618122062e-4	-9.442879824119192e-4	-0.0016409836348242732	-0.001999213683461634	0.002038505612907517	-2.0355462401325467e-4
0.05552160977737979	-6.392798037771085e-4	1.356963719424523e-4	9.957743023721241e-4	-0.0018416303247316718	-0.002514517315038692	-8.128780013646053e-4	3.585908793594566e-4	-0.002667284729464134
0.05377550283959464	-6.12647731619571e-4	8.651152411105745e-5	9.756307147141895e-4	-0.0028249754294285196	-0.0016905261354281575	2.3900701366184808e-4	0.0016827730673186977	-0.001964622706775752
0.05506376166282775	-0.0019131560896292691	9.858810501766238e-4	0.0015758179026178513	-0.002897881685674049	-6.187212130118182e-4	-0.0022680086938526027	0.004636789237244264	-0.00275375438221053
0.0527061534542222	-0.0011160971068813143	9.384870500504704e-4	0.0024546152600048964	-0.0015913535396444613	5.665386155975977e-4	-0.0011325863701835332	0.003087147794154006	-0.001677389350491312
0.05296696121399276	-5.56925278882232e-4	5.29473735476841e-4	0.0015320108211534225	-6.180529631769296e-4	-0.0014354726837344947	-0.0027193895799679417	0.0019935496963953297	-3.9223680928385875e-4
0.05308475024936535	-4.3345772325171296e-4	0.0010235991623186386	0.0011133587115395227	-0.0015737614406976606	-0.0030156243973747934	-0.001383302937744805	0.0022165220347653424	-0.0018380707347093559
0.05257230232253872	1.0716266554903343e-5	-9.059846198259478e-4	0.0017836265788146316	-5.351833201326997e-4	-0.0016820026446889636	-0.0016547761517788171	8.987875945599384e-4	-4.0923981944122873e-4
0.05350086936878637	-9.082789645106079e-4	0.0013600808817992368	0.0017650084473326555	-4.544426233360365e-4	-0.0011525773790880486	-0.0022833957464889615	0.002720657629045806	-0.0010584338105835863
0.05281114422781242	-0.0010032404665299927	0.002807283472164161	3.2423464633538643e-4	-0.0030044242311264937	-8.046034658573747e-4	-0.0020378649155097994	0.004317940264092611	-0.0028511564546130808
0.05284160697262563	1.633419419702381e-4	-6.911326082069788e-5	0.0012069469895648391	-0.002211089514861087	-0.0016152238315699232	-0.0015472872199769235	0.001282249627769124	-9.194932298155343e-4
0.0538600570633213	-0.001449372652105279	9.444013842171853e-4	4.995849057319805e-4	-0.0018123525794510788	-0.0016718279756778567	-3.7153180881026814e-4	0.0013522645168526145	-0.0011325950904339571
0.053278647767088974	-5.596625971942342e-4	4.179098814778778e-4	0.0017743055679903792	-0.0019332491775667362	-8.914707600862598e-5	-0.002012703262727413	0.0027450653276293677	-0.0024725990738411713
0.05393248397507753	-0.0013972000507177073	0.0014939610512140166	7.737900671162759e-4	-0.0017656456441380746	-0.0016692025153964383	-0.0038729603043692593	0.0036285209584305603	-0.0013487883951868464
0.05197115578777332	-1.8562483265288707e-5	0.0012484631285540702	4.104846229533867e-4	-0.003107211154057916	-0.0026563078336805344	-0.0016405489586708401	0.0016495923524699793	-0.002280014773272366
0.05448144695597993	-5.769710395762981e-4	0.0013496121549001795	0.0012105561977165727	-0.001851047976887318	-5.715162493264974e-4	-0.0021386148708734294	0.00392404347410421	-0.0016230143064049486
0.0548070963167494	-5.368379360930083e-4	0.0012523058678595273	0.0010097866248385524	-0.002246288555440872	-0.001055591450120599	-8.590575711812389e-4	0.002137806917838923	-0.0017590328927701907
0.053907782664401827	-6.58991751688715e-4	0.0015437356430105479	7.018915137197796e-4	-0.0021866278700654615	-9.555198248162565e-4	-0.00161726259033325	0.001762268018341203	-0.0022538836036322145
0.05414727069763444	-0.0014897869077516023	1.6748394102299472e-4	0.0013063701212429888	-0.0016500582775506958	-0.0014915610225305434	-5.26117572634882e-4	5.480585650381767e-4	-0.0016491707965509876
0.05476305173381752	-9.304812124699286e-4	0.0025029080647428854	0.0012996687502427927	-0.002461391684630804	-0.0013199633591586143	-8.995558286789875e-4	0.00235316927547783	-0.001791777700276942
0.05163553700708822	-0.0015581734528185977	0.001922095233787079	7.329774694191227e-4	-0.0022329131296972313	-0.001286702942690718	-0.0018486753862309772	0.003858887773795427	-0.0022756780840740456
0.05341841014558713	-0.0011251675415777126	2.702963658714112e-4	0.00209631151822941	-0.0024382166566879774	-6.899639979878625e-4	-0.002893596328086069	0.002950636783805349	-0.0017390513280121586
0.05411120165076662	-0.0014622875002232923	8.94301156795815e-4	0.0019315720544267933	-0.0036614349879793436	-0.0010531729371156752	-5.105564593740421e-4	0.0035554741721778695	-0.003083088933915149
0.05361291860307613	-7.398625020463298e-4	-4.1518801074899407e-4	0.0018075682450972464	-0.002131521875405961	-0.0010916030101268746	-0.0024991771669802686	0.00247782723551902	-0.0020704415204374545
0.05354775054336991	-0.002323293494739352	1.4468458554559355e-4	0.0014967110002966297	-0.001461690943082462	8.538610236252757e-4	-5.089796336609771e-4	0.0013143709897939094	-0.001239878185946455
0.05407157061304256	-2.634770193570317e-4	0.0014693490114325927	3.8618217407830716e-4	-5.477478185816905e-4	-0.00134440385551003	-0.0014612561416005325	8.608386852218214e-4	-3.010757574811261e-4
0.05403110360384909	-5.064539787248998e-4	0.00109161317411927	0.003027265591920024	-0.001990732205040464	-5.623833839271522e-4	-0.0019051720395628464	0.001726555518485283	-0.0014523003240216527
0.05226507481285863	-1.4841799506000122e-4	-1.7640005632620342e-4	0.001401274787512933	-8.641710990799718e-4	-9.90217481777036e-4	-0.0013124805001827455	-1.3396213797151816e-4	-5.425801600210364e-4
0.05193687929132481	-6.152784844526592e-4	2.1903465459514665e-4	9.608893270298733e-4	-2.806555148542561e-4	-5.818339890052118e-4	-0.001112085985723792	9.630381577684273e-4	6.371785913637701e-4
0.05367880139263365	1.1998315383428997e-4	9.390324831301158e-4	6.480328452006152e-4	-0.002468016213739854	-0.003658438066978188	-0.001970565475759836	0.0019776769915548255	-0.002031280757338457
0.05403490720441828	-6.453026786680328e-4	9.332567084988114e-4	0.0017506528858929667	-0.0010537202222486528	4.8209600612938503e-4	-0.0015826192899844763	0.0023826998556491555	-8.669014705255524e-5
0.05325649886816851	-4.301970878650927e-4	0.0020930447187960757	1.494516494675866e-4	-0.0023397191664796257	-0.001121242620021122	-0.0016103474268701686	0.001916962090755969	-0.0019900156002006114
0.053153363157438877	-0.001423569264165543	0.0017468351234894955	0.001702513478659411	-0.0014871036031682812	6.224827939948078e-4	-0.0016656449552132858	0.002367499162453019	1.1269907782759895e-4
0.05404774774793297	-5.580886357344705e-4	9.602274850201151e-5	5.564543825188805e-4	-0.0018138477723031923	-0.0013158934009198304	1.2856495533893124e-4	7.495278812132465e-4	-0.001829686998508439
0.053028069586914306	-0.0010290736004032912	-1.4608024975955032e-4	0.001163312562062089	-0.0023479489363262096	-0.0014680854938295984	-6.947426615402031e-4	0.0015061202416173528	-0.002038265676014608
0.05385243845440767	-0.0011970335497921449	4.293364671385174e-4	0.0013683705409342835	-0.0034252977545087032	-0.002927316406291098	-0.0010784789825218346	5.592420682994339e-4	-0.0020556327127121306
0.0535700684428662	-7.123979559208913e-4	8.445654242855336e-4	0.0012018438130634783	-0.0014994701348334475	3.9224985218269795e-4	-0.0012206212036623527	0.004074493326959649	-0.0018647264026142292
0.052670921534132144	-4.98886390016214e-4	-3.738094241515024e-5	0.0014981280669762846	-0.0013579861574224308	-0.0022309420657120244	-0.0030598947193131217	0.0014401068751741276	-0.001241356927013046
0.054338470840990416	-4.3095621451276446e-5	0.0013601682377268407	0.0021637770543376515	-0.0016177770529414092	-5.632522893261887e-4	-0.002045948719671414	0.002315727736636614	-5.589842340214282e-4
0.053178088465150965	-3.720453109544387e-4	0.001169903932894053	0.0018367641625544632	-6.901252087603004e-4	-4.526702711667528e-4	-9.346012988378097e-4	4.1693230473678535e-4	3.9608407714140914e-4
0.053657710350571444	-0.0012509488513491524	7.646536553067761e-4	-4.895862257637769e-4	-0.001292979830786093	-0.0019261549898504226	-4.3914562525963535e-4	0.0011093586486392835	-0.0015924228306627437
0.05464811399889678	8.063762818585349e-4	0.0011026915593127426	0.0011396987577021545	-0.00168574296813416	-0.0011198300823109814	-0.0022348132922196283	0.0018582182406728094	-6.604350664777563e-4
0.05421486262342945	-6.197338165210572e-4	0.001828464173227801	0.0010394982843582286	-0.002175540111730206	-5.363223430021153e-4	-0.0017403988948943505	0.0017064228474069887	-0.0018018365339668584
0.052874235929660944	-7.655903385824676e-4	0.002209443214249344	6.062324328830084e-4	-0.0015009578622273813	-4.6616423505847304e-4	-9.201005445063151e-4	0.0024451141163479326	-0.0011740599436435646
0.053278113985161434	-0.001133240048790227	0.0021003548382760996	-2.0867516518853298e-4	-0.003066641307420042	-0.0013425034458318455	-5.548659634106372e-4	0.0026384504233525822	-0.0021790445767908236
0.05409030173393302	-8.226640637614506e-4	-7.495571076476559e-4	0.001045954206985524	-0.0024728573544021745	-0.0016773856328009351	-7.105626951336057e-4	2.818122726592402e-4	-0.0016035326377391627
0.0541334980845835	-9.279722711761599e-4	0.0013409020787442227	7.188873378919547e-4	-0.0021079403517211934	-0.0015054288036802181	-0.0015122355135097152	0.0026616037566190714	-0.0012462407456361232
0.05281874210592955	-2.853524152878777e-4	0.0023784363340266096	8.124684406213059e-4	-0.0026630740736878	-0.0017169303705249583	-8.441082394762326e-4	0.0015112081882500158	-0.0019816458929339813
0.052756974168381765	-5.732212253169034e-4	0.0019261442070295654	4.06503075843158e-4	-8.601996346163847e-4	-2.096400533034865e-4	-0.0014945548436057056	0.0025214966144878016	-9.088693931454889e-4
0.05356539254127998	3.0348578264998e-4	0.0012192525203321347	-8.248680012731627e-5	-0.0011854095225571038	-0.002165795144226156	-0.0019623475951189044	0.0030180141108375517	-9.19860262966094e-4
0.05262043194608655	-0.0014412967440645388	0.0015999662320171054	-3.724457666096322e-6	-0.0012652268205463808	-0.0010199850554192195	2.269442588023246e-4	8.15382123471251e-4	-5.750963776995787e-4
0.0540288196905717	-0.001205708000076557	0.0016787436021598475	0.001472678570806569	-0.0026237288868641746	-0.0011489029013818381	-0.0017414342029833981	0.002738207292388596	-0.0012392080984128906
0.05391987544326859	-0.0010417461801716938	0.0019100418793294067	0.0016993601144524144	-0.002440212861283315	-0.0011043958017746527	-0.0035084269861116947	0.00381265958174041	-0.001364350930927963
0.053714851133044104	-0.0014750977186949654	7.258599652152605e-5	0.0020972865756627023	-0.0010296938096922177	-3.8998566842629904e-5	-0.002858428890164759	0.002914094995486917	-0.0015906805133376553
0.054459916190042694	-9.560939597189122e-4	0.0010865502485933446	0.0020056229261332004	-0.002720810214918222	-0.0018811958290886632	-0.001872375477632603	6.674918584357482e-4	-0.0010733444369776422
0.053117683307298436	-8.16823577429511e-4	0.0014852786499626649	0.0020110127422068315	-0.0029937187988868736	-6.842096513952608e-4	-0.002160033474898863	0.003315221398251932	-0.0018146060072766204
0.053808435854918416	-7.914010502558825e-4	0.0017832754620261905	3.915626926356631e-4	-0.0020019860778913083	-0.0016991179027943532	-0.0015507864127072095	0.0018328431308726372	-0.0011011604050949367
0.05343062050683493	-4.432197825161036e-4	0.0021875101171973947	1.9282126835105983e-4	-0.002715553076281099	-7.906112437550049e-4	-2.7369884281360646e-4	0.0038105935353444295	-0.0027783984826430163
0.05430893502642376	-0.0011718167977643303	0.0015027260389921479	0.0023895897983209247	-0.0031783322909642807	-0.0016252430683606973	-0.0034659941992764435	0.003890186171846233	-0.0017634154501479113
0.05216608791069727	-8.755409023516761e-4	0.0015121383506637703	-2.142547541817036e-4	-0.0016663106136642237	-9.223390650892544e-4	-7.234583979235688e-4	0.0013672274702496798	-9.479829687428285e-4
0.05324123461436311	-0.00158335487664241	0.0012557358460389958	0.001523525209416732	-0.0019458191999141134	-6.633476161905289e-4	-0.0018099321507440203	0.0026489060421712343	-0.0014853311357160665
0.053660787221967064	-0.0011484716567354038	0.001592334423539923	3.0500972490873674e-4	-0.002058606446875647	-0.001486146045319827	-0.0018297283074099244	0.0011140491848612643	-4.3256884150118697e-4
0.053503235610892534	-5.367562138629779e-4	3.1124048946687194e-5	0.0016220502381109557	-0.0017278806854666485	-5.862858178477109e-4	-0.001352768415805045	0.0021905094116036234	-0.001787809303054814
0.05283824365549648	-4.1438250126837173e-4	0.0024457866038300915	6.335162351950392e-4	-9.633267825505012e-4	-5.631543846737334e-4	-0.0010560480734919137	0.0024289464767916534	-6.171203140881621e-4
0.05442698959633623	1.5550430009058904e-4	9.841532586427994e-4	0.0015155748171890046	-0.0032904187272532665	-0.0020341693852692555	-9.047742601579815e-4	6.90044232819054e-4	-0.0013863079752821693
0.05355087855564339	-3.3248355379558535e-4	5.176311999375183e-4	0.001376402745476444	-0.002221926451370868	-0.0017357465542628835	-0.0018184480991022107	0.0017927324681974565	-0.0013708200000938893
0.05292452586516154	-2.89611562528518e-4	0.0021900384985449536	2.3804638397128766e-4	-0.0021212680939882195	-0.0021797938024805267	-0.0014361451551033195	0.0022434640500888768	-0.0024425276748691817
0.05344281750990514	-9.531320467812026e-4	3.157772633270514e-4	3.95116731314479e-4	-0.002119313712317404	-0.0023045217496790817	-0.0013753992569823512	0.001822944258666792	-0.0017757664720899028
0.05404950740112922	-8.593100234243373e-4	-9.279892818600667e-5	0.0025097468746163995	-4.7231371491646433e-4	-7.813580687108035e-4	-0.0015853460276232505	-7.240603518379128e-5	5.205336515643667e-4
0.05190632426622297	-2.777271615103832e-4	8.331875920520809e-4	0.0014950337166368603	-0.0026085965660076972	-0.0018136618280263815	-0.0016308743942178364	0.001925598435390878	-0.00142474652482695
0.05223090122382634	-9.235878192941629e-4	2.334815794155767e-4	0.0020795021827998907	-0.002842886905294995	-8.943528301543574e-4	-0.001561542613911661	0.0020963680025768462	-0.00193522575799442
0.05395954194066891	-8.924627326767319e-4	0.001381047180999647	0.0017417113311284035	-0.001680008468297038	-6.219751960583686e-4	-0.0011719655304329203	0.0016695977473993884	-0.001171007758856399
0.053675383950215635	1.8738877909316637e-5	0.0015431078557244437	-5.287555600008972e-4	-0.0015983291557804201	-0.0017549835757819001	-6.794529640270574e-4	0.0019003918793781003	-0.001162588690358372
0.052414419539565146	-9.856168291250494e-4	5.233297712750042e-4	0.0012004224590562672	-0.0017419569326403612	-0.0012026833604188672	-0.001766286247039209	0.002183298039291845	-0.0014455505256758157
0.0529891891583131	-5.892783946739025e-4	5.309089373617209e-4	9.329810510793632e-4	-0.0026934277125092785	-0.0027598102096826156	-0.0011228384215126125	8.936809405679447e-4	-0.002137921178530791
0.05420910114285871	-0.0010931988332381465	0.0013998331449764445	5.226198848113947e-4	-0.002071952782231205	-0.0017279776742902704	-0.0013116218034419605	0.0021647940681065797	-0.001869801241920143
0.05301108221348801	-9.688778644558129e-4	2.5169035029256237e-4	0.0012068104248345783	-0.0014170707986265396	-0.0023399050003589253	-3.4554241903185474e-4	-2.756581217117775e-4	-0.0011938260313414924
0.05230312417437893	-2.3215471556932324e-4	0.0015098011419062956	0.0015106203676654264	-0.0031650964986247284	-0.0016213513139527362	-0.0016544748784724757	0.002008257941533632	-0.0016471036014178968
0.055291905201898146	-8.173533426352032e-4	0.0021801915246416398	0.00162593852086466	-0.0028229159845711343	-0.0016764156138557465	-0.00209015338426485	0.0032768028472451565	-0.0011094162123158901
0.05443501069950329	-3.4530345705562196e-4	7.437203408003375e-4	0.0024341678805478383	-0.0026680979699116487	-5.879246768086893e-4	-6.83756692577673e-4	0.0013433445702524995	-0.0019298128977364038
0.05317777304069245	-0.0012723830290357677	7.019024624731905e-4	5.149026756009369e-4	-0.0011983006383703056	-0.0024904333998039757	-0.0014109115903745422	0.0016022300372170934	-5.351084175220142e-4
0.054019105329466015	-9.23563615649629e-4	1.9109366928240555e-4	5.437114591825275e-4	-0.0020540457352428605	-9.054522997086461e-4	-3.5193839121934814e-4	0.0018460216071888825	-0.002232650839157137
0.0540442570241451	-3.9332006309521325e-4	0.0011516823342550676	-1.5613433251434168e-4	-6.82523279141646e-4	-0.0016126235677395467	-0.0020120144406805427	0.0012560870683128566	-1.2433972022961963e-4
0.05224999285885101	-0.001235833793096366	5.890601856611737e-4	0.0019108298824812922	-0.002691953506895917	-3.8996780735097456e-4	-5.302736762027464e-4	0.0026350823580526387	-0.0029350201055822673
0.05312143942589985	-0.0010948923137446066	0.001704363889246575	3.320276341907682e-4	-0.0011462274779653044	-0.0020138020887227708	-0.0015827598012735232	0.0019939987240073635	-2.6444386346317553e-4
0.053267874440139897	-6.692913956619637e-4	6.433584897428287e-4	9.08965796090834e-4	-0.002544056035700238	-9.354527663815667e-4	8.893222149123148e-4	0.0012534769770040893	-0.00236291993494026
0.052252745472222445	-7.858254759075003e-4	3.105019750827401e-4	0.0011122768750722607	-0.0016014469110144755	-0.0011222898879295847	-2.461899053627806e-4	6.508078090502696e-4	-0.0010583753229823478
0.052656537567355374	-6.865761265068824e-5	6.208343572619752e-4	0.0011007710713793312	-0.0019762638146466386	-0.0018397519030321809	-0.002033497334956578	0.00212218885725575	-0.0017399757406016433
0.051953824736273795	-0.0015699255467293224	-6.729028425948314e-4	0.0016118844606139763	-0.0014552257562719935	-0.0018848253294228396	-0.0016999285257551073	5.160668085141555e-4	-0.0012117627601379334
0.05398735814596132	-8.367679554630861e-4	8.676257251222155e-4	0.0025362396248767337	-0.002638318463215012	-5.425133208415633e-4	-0.0027325573549021836	0.0018408981033983729	-8.759731528918583e-4
0.054973374291323734	-0.0012565068630580327	0.0015520796187512564	-6.585156738265792e-5	-0.0013663820008250438	-0.0022408306604520937	-0.0017309531811273609	0.0012331496580738018	1.5025222866418394e-4
0.0534414259977636	-0.001877492331803388	0.0021714297891903362	2.7224903827177655e-4	-0.002757100690994173	-0.0011543588945829976	-6.316836026750509e-4	0.0023594206942533125	-0.0016619103589665973
0.051751696623873314	-0.0019285207364876612	0.0011509959106627986	4.502238918205608e-4	-4.384240978033826e-4	-0.0024644650869335444	-0.0010383330004648474	7.413914282848963e-4	-7.978183175907887e-4
0.05395577181396149	-9.425493458391142e-4	6.785189350568551e-4	6.076046652929928e-4	-0.002049646875295454	-0.0010615010958298827	4.819235786548097e-5	0.0023265281798352353	-0.00193806990218919
0.051792346410230124	-1.5354484425338582e-4	0.0016791307350663785	0.0019519119494273434	-0.0018177117989798272	-0.0020248321394233586	-0.0016347845708185175	0.0026006478849757713	-7.189918364534535e-4
0.05307451927635369	1.0473313795683454e-4	0.002311629397597596	8.012443506630634e-4	-0.0018353038109348524	-0.0010353493315022957	-0.0011357772974404576	0.002569859225527225	-0.0010547436475230097
0.053028454471812043	-0.0013543815357799209	0.001092749074701189	5.999678522572722e-4	-7.511021104806233e-4	-9.006253342267632e-4	-0.0015584929906758784	0.0015888855755220636	-1.172975465084475e-4
0.05334368605768723	-0.0010864182311861115	0.002061675360223725	3.058449766893178e-4	-0.002936800335511718	-0.0019413036423444668	-0.002046419596286473	0.003227815511593666	-0.0022487744077487816
0.05190458950491404	-8.045667901238309e-4	-1.8804437819676544e-4	0.002228534459521433	-4.999023375552425e-4	-0.0016415038455773585	-0.0025227697922706473	0.002052589256188082	-1.6401602048510896e-5
0.05307081062536619	-0.0014981637496480824	-5.427920032578819e-4	0.0013354096987592255	-0.0026638042466033164	-0.0010972952325240056	-9.580268340026949e-4	0.0011254396432841957	-0.0030954266534102453
0.053863025064693884	-0.0014724669903323493	8.586138903956978e-4	3.4430934627876093e-4	-0.003407501081994024	-0.0022477868430598384	-0.0020193230945333173	0.0029294417204598633	-0.001708616482628676
0.05483116778531953	-0.0014481347234580118	1.697151856672552e-4	0.0012364100891852537	-0.0019758609942613255	-0.0014748796943500834	-0.0015592489790107896	0.0021841173644700064	-0.0016405959033446574
0.052976289314881984	-9.11308487359398e-4	-7.581939825542359e-4	7.895290321161233e-4	-6.22024628510561e-4	-0.001013519957282997	-0.001986309209148889	0.0011924449881473523	2.1290945680527465e-5
0.053850705889056154	-0.0018336905374884173	0.0010448340481714145	0.0016694517883566952	-0.002804997345324826	-0.0011774978848099508	-0.0018738296612765373	0.003174677107567668	-0.0014927973968513256
0.052000730763033076	-9.571626453864536e-4	5.65083210745818e-4	1.3072296291351975e-4	-0.0013283536521105572	-0.002034447255243109	-1.4768490684141734e-4	0.0010930546553396504	-0.0019331019728671787
0.053798923676644614	4.1816671877858725e-4	0.0015732258655040616	2.0557383867159326e-4	-0.0015480899934567644	-0.0016230189448253724	-0.0012900185433031674	0.0018477002362762068	-0.0012356031603275926
0.05295530951770973	-9.502091193450214e-4	-4.1515045194419114e-5	0.0016782083209618763	-0.0012368224194596448	-7.087665417928018e-4	-2.4627249427371415e-4	2.187148523333093e-4	-5.775082072128777e-4
0.05282899947952744	-6.0648456628547805e-5	3.5960621922475315e-4	0.001614163076996785	-0.00136120936219499	-0.0018606378007978773	-0.0012314558530352507	-3.3252083539180476e-5	-5.409014944654927e-4
0.05263215141266852	-0.0013544060334881726	0.0011112967712338401	0.0010607884941405761	-0.0013407220019033168	-0.00118050746842992	-0.0013816603418803	0.0015845139083523303	-8.717604217252765e-4
0.05311516312264857	-0.0012079908212704964	8.745113916071144e-6	9.940468683065085e-4	-9.879570221946379e-4	-0.002134194217510092	-0.0016407260993716686	-2.1055145684943926e-4	7.757524185440399e-4
0.053470152140349926	8.69496069728218e-5	3.4495800804913327e-4	8.059650304882212e-4	-0.0021648574774036674	-0.0033649397623740597	-0.0029996943218929405	0.002351694300877335	-0.001781036612325111
0.05509685670928365	-9.190769374550713e-4	0.0017914069607040794	7.176976369874596e-4	-0.0021490186779247007	-3.3798354780499487e-4	-0.0011752283661543125	0.0018623669980008014	-0.0011526545085653248
0.052651374626612464	-9.525463235351956e-4	0.0013060612159320468	2.9374140625625295e-4	-7.210536761658706e-4	-4.6919428897887325e-4	6.45280453806766e-4	0.0012954424651941425	-4.968058720805518e-4
0.05396459161897611	-7.241015849381255e-4	0.0010236912860528368	1.7187412507015863e-4	-0.002361667210616655	-0.0016235819555970386	-4.300045361915352e-4	0.0012580647091278109	-0.00163662522331399
0.05270783815795438	-3.2661334229746225e-4	6.607638303608368e-4	2.800506396288568e-4	-9.34616665102231e-4	-6.835734805813815e-4	5.1442380477364275e-5	0.0012482259810487155	-0.0022121599121094813
0.051969581029412536	-8.335254177166941e-4	6.165398801772537e-4	9.60372461752137e-4	-0.001986816600844755	-0.002163020998708156	-0.0014223336601925803	0.0025461997655081025	-9.964619061643826e-4
0.05442530901843716	-9.134451155857385e-4	0.0010567159561090506	0.0017760993107052508	-0.001485012782141233	-6.896856868050046e-4	-0.002935086323461613	0.0018115019437789633	3.774375959796556e-4
0.05486735924474067	-4.346031041526424e-4	1.7207277586917062e-4	0.0012518182224753027	-6.235758095358008e-4	-0.0015139735569033748	-0.0024103152505388185	0.0022016977855567237	-8.609029703260712e-4
0.053170208050545585	-6.994027412039842e-4	5.616417999977032e-4	0.002397000792529558	-0.0021392085009828738	-8.515122866290149e-4	-0.001421503934380914	0.002140451636848026	-0.0018574674914797838
0.05341141675040442	2.5933860552707487e-5	0.001380994990226951	8.828503940110367e-4	-0.002034641398993906	-0.00200796336527271	-0.002184248883679213	0.0027621083957512916	-9.548409884593228e-4
0.05535041281521922	-0.0010550631558781008	0.0014832271168836615	0.002479747324270525	-0.002594870349486437	-2.0383419461461426e-4	-0.0025496875997498784	0.0030205391022663968	-0.0025636290445578054
0.051401327852967256	-0.001041724954810372	9.258090482064254e-5	0.0013857706568133055	-0.002363597643830789	-0.0023416450799223056	-5.465734610991457e-4	0.0020723933445941875	-0.0028401756329236374
0.05442031657256084	3.5072961183878085e-4	0.001392375370586842	0.0013566020974351716	-0.0018402076841597048	-9.76394866904297e-4	-0.001990137032062395	0.0030190456438494925	-0.0017397809165601993
0.05298152819367885	-2.8911360791526784e-4	-3.270082475969144e-4	0.0016352386649895324	-0.0015259333119884996	-0.0031737969866785444	-0.001929926061445761	4.557550494900076e-4	2.570943411072564e-4
0.05442177043006826	-0.0013182236025845375	8.787000868143076e-4	0.0015648041792253719	-0.002099291286241063	-0.0018225083477159847	-7.64744304104047e-4	0.0014078220548089783	-0.001457424268078126
0.05234254726242144	8.758713519793667e-6	0.001444400140481942	3.9033517318698494e-4	-0.0024223596113161707	-0.0020407565838515447	-2.735277314527933e-4	0.0024572024295514295	-0.0012378954198491306
0.051042269272184665	-4.096141054297406e-4	0.0014995171052822936	-6.463689571219431e-4	-9.755122888619442e-4	-0.0020896135433072158	-3.875933495425119e-4	5.825638634202514e-4	-0.0014314927856961745
0.05359468632568909	-1.4354977200683439e-4	0.001372408422052731	0.0012280575341665368	-0.0016984875818535094	-0.0020276071082549235	-9.61250557569056e-4	3.793235165164862e-4	-6.068226951231405e-4
0.052196796453984194	1.2733671131444355e-4	0.002473219345557116	6.471183140792612e-4	-8.159738760711901e-4	-4.2449129421095105e-4	-0.0014995891515447743	0.0022892360184593704	-9.076510247147158e-5
0.05390521561861813	-0.0010734190998491762	0.0024522574649129382	9.89922482384239e-4	-0.001196351389525522	-0.0010760751746568644	-8.717254348507047e-4	0.002025430710977524	-2.4725028895462224e-4
0.05480912467504815	-5.923072940208373e-4	5.426590511076593e-4	4.1668526887876173e-4	-0.0019217171410310055	-0.0017156571903123744	-7.135556386964635e-4	0.0012347262355124162	-0.0016525661299772927
0.0522905053377666	-0.0011761378487877177	2.881739174750393e-4	0.001473773812385709	-0.0023492555519719605	-7.951814639212841e-4	-0.0010335436949265883	0.0030174280010744664	-0.0015559245797527065
0.05460494710425316	-0.0017081411163871057	0.0012301068050804731	2.607169186899953e-4	-0.002525035115728434	-0.001729284162224378	-0.0011126176462763154	0.002513610131550308	-0.0027107466280477054
0.0522912828444418	-0.0011573865446800056	6.532962787516736e-4	4.808443067989012e-4	-0.0018299084103123252	-0.0025830550480832482	-0.0012485737607285962	0.0014775425397957728	-0.0012443025569212418
0.05426010413883842	1.127396120200008e-4	0.0017388716137702923	-3.022623153986331e-5	-9.91850741351744e-4	-0.001242067154398128	-4.5062165324766674e-4	0.0016499564417783836	-0.0012193126647837963
0.052221867514698525	-8.709616292767449e-4	-3.250961198512725e-4	3.5865493582492317e-4	-0.0014248903535606524	-0.0017868533924329576	-9.257539952158507e-4	0.0011360786859679819	-0.0015239110469588949
0.052948553266155614	-0.0012140193454847365	0.0012915908627551054	0.0022455586532779395	-0.001761402809357574	-1.0625230894059138e-4	-0.0013790199274969018	0.001715521834400021	-0.001178101721796556
0.05392046406123214	-9.945175106741196e-4	0.0016430355281514379	-0.0014413192052746902	-0.002388231918464821	-0.002366614919677994	-0.001007729033192833	0.002489290603711509	-0.002220210496686235
0.05499892562836731	1.4789422716973181e-4	0.0023417427452650775	0.0010284367931113452	-0.0012686711477143872	7.847399388580631e-4	-8.595604391887939e-4	0.0021401777735094037	-2.0307859682794967e-4
0.05374986419109009	-0.0014088250092555293	7.248812739211955e-4	0.0011684122583915366	-0.0018547231599328252	-0.0011244455504766054	-5.374806940273022e-4	9.690284057522202e-4	-0.001289567998870277
0.05371010855851096	-4.702823349995528e-4	5.882575934540685e-4	0.0017595015732348375	-0.0022717589345669156	-9.162555757678118e-4	-0.0031506114258603194	0.0033635973908342897	-0.0019122546596335253
0.05261814152116077	-0.0014888994840263315	-0.0012183280353393884	0.0015811943155425439	-0.0017733809354514628	-0.0017239943209959364	-0.0011357178731443468	9.330639654534099e-4	-0.0018039713206154113
0.05318312272249574	-3.977000268642138e-5	0.0010914916457401347	5.050357653965626e-4	-0.001798087847620164	-0.002097186829832168	-0.001370593812359212	0.001967942220188803	-0.001453047371460342
0.05330902882900122	-0.0013954091102467623	0.0011445277969618797	-2.4447690608782416e-4	-6.396422800252792e-4	-0.0011148592542123761	3.663023641016614e-4	6.449795690655698e-4	-0.0010803029591210161
0.05304679887520101	-6.546675601436878e-4	9.342104343496483e-4	0.001033278870093989	-0.0025218418580972273	-0.0019863281749299905	-7.311614549755743e-5	7.450324226896714e-5	-9.748227621314943e-4
0.052427524684107794	-4.157451022780166e-4	0.001069568889301706	-0.001060730497203291	-0.002475465570437395	-0.002918423505684024	3.4705567519753593e-4	0.0018555082797888475	-0.002531923386092819
0.05132621768884368	-0.0013379932147349757	3.253447650688088e-4	0.0019825690523332207	-0.0012478555605670509	-0.0010549477176939957	-0.001970235938622595	0.001555843767755001	-6.459521084513011e-4
0.053264986457135975	-8.97490247934313e-4	0.001438734474769292	-3.290685421194007e-4	-0.0020571834398815003	-0.0012681634053439241	-6.376017579123048e-4	0.003475485234527658	-0.002945840927459365
0.0536973654441463	-0.0010464633445998208	0.0015091507489118443	0.0012799529041093514	-0.0011949299680203385	-0.0021798281387087094	-0.0029951613610527963	0.002327075915743801	3.508479043739316e-4
0.053078517111839536	-0.0010915620354071962	7.092824010170684e-4	-5.604575250004861e-4	-0.001227546669279927	-0.002147429801864934	-2.300480154227169e-4	0.0012730421566595083	-0.001338889368939315
0.05364903228423755	-6.326530295962259e-4	0.0015635688394284202	1.0237901410348265e-4	-0.0022157115527404597	-0.0024974368797434127	-3.9217049018213854e-4	6.52288434209537e-4	-0.0012316453098593209
0.0528763749270328	-0.0018322646945965204	7.766076227210047e-4	-7.969617641643135e-5	-0.0016369902320714535	-1.647597974082709e-4	-3.619193962420111e-4	0.0018078206046076883	-0.0019201484795413307
0.05387691600316435	-7.215775723616509e-4	6.322777208591171e-4	0.0011811370465323486	-0.0018283870067294856	-0.0016508482247824994	-7.171155906774132e-4	0.001632401819797608	-0.002284020237942618
0.05458528402534285	-0.0011343946554715225	0.0011933635621105378	0.0016792412635156673	-0.0015704033432739908	-0.001329740192830131	-0.0015078179488578376	8.787335585359644e-4	-7.30776244089343e-5
0.05258148933833629	-0.0019124333013892279	0.0013142643176536335	0.0018311208054757437	-0.0021887299871989857	5.393099283854435e-4	-0.0020600886591623387	0.002621464999159746	-5.85624466450763e-4
0.05287738146218656	-3.20135945447075e-4	3.967347788189882e-4	2.292588840893883e-4	-0.001590982998945891	-0.002541608112085264	-4.262778054060709e-4	8.963809880439892e-4	-9.427881952785515e-4
0.0542574401696344	-5.164402305704743e-4	6.459036116413386e-4	0.001834577011164772	-0.0018168816089270472	-1.6932086188165853e-4	-7.352469000977224e-4	-9.015904707949792e-6	-4.14027016462977e-4
0.05331032719039876	-0.0010981156418391933	-4.652186383575119e-4	0.001300881230516598	-6.117899327622576e-5	-0.0019173389448950847	-0.0015919469972102604	-9.713591608340087e-4	2.944608303447901e-4
0.05048604579049337	-6.435207278834477e-4	0.0014814747975168802	5.824471698499546e-4	-0.0012484106048797031	-0.0025222509379593276	-0.00230275818987456	0.0020349405321896186	-7.726502688340409e-4
0.053093719547681835	-0.0012539920796079032	9.510090474018709e-4	4.6160217570176285e-4	-0.0015815606174621492	-0.0014235325330504709	-8.62210476301993e-4	5.521742088216929e-4	-7.749893474413185e-4
0.053520171115842806	-0.001237577549960355	6.743118446837372e-4	8.651451620874381e-4	-0.00215507244375178	-0.002330158325079226	-8.162289110317055e-4	2.2085560590109834e-4	-0.0016053501831102877
0.054341350328166844	-5.964708657726765e-4	7.012565270417025e-4	9.96187750945557e-4	-0.0016875119241368012	-0.0023270830039459245	-0.0023879577813614326	0.0024878124182147335	-0.0015442211985599544
0.05441843027622632	-0.0010872051216358803	7.293768272658231e-4	5.628045388320443e-4	-0.0015983302512974933	-0.0010586790782354876	-4.1251067768252776e-4	0.0013878346125491393	-0.0014883711711265958
0.052654465162197836	-0.00028916757082734726	6.445455520850503e-4	0.0014232458804820875	-6.311719882434861e-4	-3.767777195144794e-4	-8.589856756322807e-4	9.28021449496851e-4	-6.124200474732967e-4
0.05311312937292155	-0.0010223311952301944	9.469885753229519e-4	0.001965932486608248	-0.0026596383479940673	-5.188225037636429e-4	-0.001613314749890551	0.003132976697145723	-0.0016161223127618073
0.05183087886216001	2.188965338031542e-4	0.0016325561561282848	9.52753781584222e-4	-0.0019124535179562445	-2.613970512698836e-4	-0.0010349787747496435	0.004474433258318371	-0.002080334940093175
0.05208327957900302	-6.566161877925558e-4	0.0010222821922288377	0.0011409047899781889	-0.0029849710884495948	-7.68208836217466e-4	-9.340421467560248e-4	0.0029220035555845595	-0.0025461478350016758
0.05342272832603575	-8.854788155694075e-4	0.0016361316865408674	8.073115666054695e-4	-0.0025007803601694387	-0.0015747097512633006	-0.0013769461095526452	0.0029545273984575146	-0.0026690347947089734
0.05267863334879626	-7.545739683801761e-4	2.3078290384213356e-4	0.00191098488787548	-0.0015805102020658179	-8.358107657116389e-4	3.8334492688933046e-4	-5.251158691839617e-4	-4.985352029660297e-4
0.05337897830748004	-4.3169994604548806e-4	0.0020986611748730318	-0.00027124880084064687	-0.0019090374194756664	-0.0010799438602978626	5.23985225207334e-4	0.002148296376200073	-0.0013707562441047571
0.053429599328485504	-0.0015872394211270812	-2.86648207948318e-4	0.002154300363544355	-0.002937595763297979	-0.001561498881078317	-5.860848270262637e-4	0.0012739984092792571	-0.0026163639721922516
0.053682098220530015	-0.0014089104259531846	0.001233913814584817	0.0017575759988500623	-0.0025486115879745307	-6.539870235908121e-4	-9.982406285983592e-4	0.0016621946371428527	-0.001675810487770084
0.05362403555579545	-0.0013594836444509003	0.0018883102082439501	-2.818922547070657e-5	-0.0013735094882214906	-6.21714482021853e-4	-4.6349068841169483e-4	0.00196941635934185	-0.0010417732388824342
0.053365886808114764	-0.0014622964596552163	-7.205007293996339e-4	0.0012491704715483463	-0.0024507319945176837	-0.0017039523666759835	-8.932420699959428e-4	6.722171016282149e-4	-0.0016930444818932043
0.05240383952303434	-0.0021132548182338172	4.0786360143776944e-4	0.001319680998794128	-0.002157321875364496	-0.0032273029366763355	-0.0015433864600316429	0.0014499799616477622	-0.0017849433478874974
0.05328961993421294	-0.0011712122144616622	0.0017675336489105832	0.001056293884987904	-0.0032777749194038064	-0.0010329419155065882	-0.00154766132237357	0.0036291529962891194	-0.0031467460381654367
0.054766793149369136	-0.0010304383566184542	0.001475773420865693	9.50650960945284e-4	-0.0028409600015941654	-0.001307219049417039	-7.613059667883278e-4	0.0019136845631191348	-0.002468679389199617
0.05261542828944055	-2.5288305509697063e-4	-6.583840819327202e-5	0.002416398018478361	-0.0021118647517152796	-0.0011434195186327321	-0.0014079985915075202	0.0010350732077429405	-0.001507497339756966
0.052476367570214164	-9.563630282336311e-4	0.0011209664298042954	-2.8400235399381722e-5	-0.0016726306370638008	-0.0014960776859357146	-9.973416575305282e-4	0.002773375522616535	-0.0020205308699535484
0.05361446742715782	2.7304953253495204e-4	8.667805049948345e-4	3.36884810677333e-4	-8.605270813065018e-4	-8.867344093314155e-4	-3.528658435697892e-4	0.0014152911953134143	-0.0013601772420974102
0.053903060249478996	-3.5760092494885597e-4	0.0010641744035740333	0.0013770255144537858	-1.519709428780831e-4	-4.7055091885121834e-4	-0.0010455693991152522	0.0018276913798418995	-2.130466778943876e-4
0.05189081543995659	-3.377499992644959e-4	-2.3417001084207915e-4	-1.1538625501788293e-4	9.440646124878299e-5	-0.0019027731869199812	-0.001793648518226077	9.724759944059241e-4	-5.043240169694158e-4
0.0529331882709053	-0.0015637180846818724	8.370221654936923e-4	0.001795811120049831	-0.002523910908628232	-0.0010919968559972824	-9.89678164671325e-4	0.0018003515495950573	-0.0023855814993325583
0.054098553758254	-9.994126025042562e-4	0.002202710853131174	-3.8957610038670414e-4	-0.0019003285862041546	-0.001034618676962435	-0.0011205504862483913	0.0029679579302920697	-0.0014949735698977862
0.05421485521906156	1.9445113366566526e-4	-5.318098300639539e-5	0.001875563200831748	-0.0012832513200028697	-0.0018089128074544642	-0.0023594308937957614	5.706605107502917e-4	-6.603753174223475e-4
0.05280872006367122	-0.0019457044641031764	0.0012371687320604288	0.001410992947658789	-0.002195227343828321	-2.0524835922351614e-4	-0.0020951517813000056	0.0030690518293627605	-0.001482326770503549
0.05435993443719243	-9.266521423524484e-5	7.862588939385412e-4	0.0015165263320914065	-0.0015890928746007853	-0.0018513006044898897	-0.002720295353984458	0.0020994459871853098	-0.0014403104148829765
0.05275693253077444	-0.0017077001097320994	0.0011407976516129288	1.2070909934329413e-4	-9.840994947174664e-4	-0.0023890453614409976	-5.834625694139097e-4	6.670790103085193e-4	-2.9158116491879635e-4
0.05429865213953002	-2.5652216413996835e-4	0.001188217902468213	8.635536996763091e-4	-0.001811579379044344	-5.603627514214727e-4	-7.561499758440681e-4	0.001394355444714267	-0.0014313224265915326
0.05374162581038156	-0.0011458478096497081	8.504705673680241e-4	0.0011784702318713373	-0.0030819708337228072	-0.0023399667907960903	-0.00110451194563857	0.0011316351452759703	-0.0018233811152882885
0.05243607005112661	2.5862029028534002e-5	0.0023777842340367457	-0.002006961934243238	-0.0010224935705551443	-0.0027813396168930174	-0.0011764070734085858	0.0012947142255066108	-6.118842086162625e-6
0.053390985398477496	-0.0010101254161199286	6.035038958628486e-4	5.749007350437502e-4	-0.0017761551293747715	-0.0021020289897776363	-0.00166582817826806	0.0019859452728434018	-0.0020292980708099266
0.05270263516842283	-7.131520710551281e-4	7.256065044729812e-4	3.6901196821766694e-4	-0.0010220762813000182	-9.130697032749572e-4	-2.54281267258577e-4	8.48852447624038e-4	-6.53399638028457e-4
0.053499030653863106	-0.001549769404364775	3.1563190431706505e-4	0.0015123690743826567	-0.0026765094059036177	-0.002137172822648486	-0.0022501317781972174	0.0017749841303751042	-0.0017498102434463023
0.054657598731521685	-0.001034681721939072	0.002336882571176235	0.001119701938189223	-0.0011806244407236083	-0.0011268711703625452	-0.002076991213679428	0.0026137337337738204	8.472652136583077e-5
0.053556658327405776	-7.349992692421499e-4	9.908959184380456e-4	8.314716724141752e-4	-0.0022362700357425156	-0.0012837702563109673	-3.468361099207849e-4	0.0012978702376824824	-0.0018121611855658807
0.05392110521423523	-0.0011077796016546705	0.0019253633857021053	8.528177908474328e-4	-0.0026902810186684276	-0.001667548173936755	-0.0015289723191054742	0.002152521039918309	-0.0017119948057603045
0.05476313111235247	-9.619079358608424e-4	0.0018178855696287459	5.025874357435968e-4	-0.0028182504190286508	-5.049401043954874e-4	2.801347685687575e-4	0.0023467754105392763	-0.0024112448644761867
0.05408313529902586	-0.0013470640903611416	8.108838099179718e-4	0.0011852386136307694	-0.003108421748670128	-9.954694950063197e-4	-0.0012177531503902946	0.0024852077199105723	-0.0024118642787450393
0.053621565331051696	-7.698257601372273e-4	0.0010420015155863341	0.0016517788873942581	-0.0019071619200707612	-6.433261687243378e-4	-0.0019725211970162914	0.0013187637704746187	-0.0010521840643990196
0.053640057188940056	-4.8417017963422115e-4	0.0015031326093464035	0.0015065266319878728	-0.002466530961695284	-0.001026515188505619	-0.0011653793607565124	0.0028374913104800797	-0.0025872918356824276
0.052292666880554235	-0.0014725597238004352	0.001116407569894308	0.0010923400262417228	-0.002289074878713589	-0.0015252125837364276	-6.613134838275484e-4	0.0010506567160904492	-0.001635044912125134
0.05350704884464998	-0.001537105306141627	0.001987051462405422	8.716262570505859e-4	-0.0019126447431825019	-0.002151899868263809	-0.0024648636703983517	0.0029242839120731407	-0.0012030727483425862
0.05350836069360508	-2.0493193628141443e-4	0.001159330820297967	0.00086740859090143885	-0.001275170886203134	-9.043331014353728e-4	-0.0012583187597657117	0.001480767821096467	-7.013330760983816e-4
0.0537084389174685	-3.6628808216011404e-4	0.0017447478918414165	5.947810751500857e-4	-0.0017557170795483024	-8.86711599546389e-4	-0.0016431736587526433	0.0023436452968167037	-3.54713793078406e-4
0.0538294237271334	-3.0655093608249163e-4	0.0014579685293736784	0.0017315360350478293	-0.0020634273602763765	-5.753036759547882e-4	-6.487139845495159e-4	0.002711844346781793	-0.0011811067990534342
0.05356907272150846	-6.129881177123237e-4	9.060756592049268e-4	0.001712641050121477	-0.0026673653111234747	-0.0018849091923964349	-0.001400673896588404	0.002874872994314143	-0.0023183452027418336
0.05172840892810768	-5.492842464028178e-4	-7.534075713780508e-5	0.0011934472398250247	-0.002305162750512257	-0.0022030265171985542	-0.0015400254656694	0.001450185811307549	-0.0019028474558391534
0.05332539504477301	-8.910995315540312e-4	7.261950773708501e-4	9.177823618389568e-4	-0.0026459132547964302	-0.0015499000880735197	-4.28045735182922e-4	4.527125745422768e-4	-0.0025098232888247883
0.052428467167418176	-0.0011501526654746576	0.001615511893285311	4.337214661937833e-4	-0.0011045438900758706	-0.0019276756673645456	-0.0024056538357785243	0.0011018614880744604	-5.599811543038795e-4
0.053930560565335794	3.6641188644217906e-5	0.00112690023469132	-1.877644516586139e-4	-0.002811842018116556	-0.0027980471772338597	-1.4027078618167224e-4	0.0015397699287902117	-0.0015175357433525388
0.052454613631054546	-7.702201680715825e-4	0.00199361508502794	6.052367094280557e-4	-0.0011298375894119703	-6.984201645930122e-4	-5.028072696557091e-4	0.0021723886707661314	-8.464036776802927e-4
0.05300485123328024	-7.891854807284618e-4	0.0016902500232006158	5.061885673358831e-4	-0.0017953072444074052	-0.0013571870443278827	-0.0011669697568112186	0.0013174190916028184	-0.0010504176736748118
0.05446127576666424	-6.97349839080126e-4	0.0015937113185906552	5.455609817116288e-4	-0.001643810193726015	-0.0017279440849434532	-0.0019937615470902574	0.0023138094161319913	-0.0011264669646282564
0.05283707491384585	3.372756486600762e-5	0.001271545696152152	6.32781721776141e-4	-0.0021797249833019937	-0.0011999370634195197	-4.2647309232848006e-4	0.0015120521712496788	-7.810568466541562e-4
0.053457816048555484	-8.685314928369882e-4	0.0010073134275851868	0.002092372365005017	-0.003415885281677481	-7.4507545595526e-4	-0.0021010049436785945	0.0037068720623814133	-0.003569934507796163
0.05339454657729786	-0.0010057925799475302	7.112601417571292e-4	7.048646768077432e-4	-0.0023164837381163296	-0.0021369631888298424	-9.410606349953096e-4	0.0011390588068656065	-0.0015304864812176668
0.05443422411559938	-1.2859521967215114e-4	6.509708333620505e-4	0.0014438227816401744	-6.157800149638272e-4	-5.924355512479007e-4	-0.0012886943732206082	0.0016097464210765393	-5.510978830110114e-4
0.05452202324745532	1.4071703292848825e-4	0.0011069774799995302	0.0015803775330314588	-0.00317069761586736	-7.186951927599267e-4	-0.0017086034192939014	0.002807991420845451	-0.0026717087110140463
0.05395904046860866	-5.951764124233795e-4	7.444264685551864e-5	5.203365483318353e-4	-0.0021275397425875747	-0.002620776924752044	-0.0016720982248420561	0.0015938542808510796	-0.0014990593754057758
0.05290738528504199	-9.321092679634353e-4	0.0015973560975141316	3.066948292464801e-4	-0.0014741628693391762	-0.002061246625907251	-8.412550074253658e-4	0.0012162668492199254	-7.297890718969095e-4
0.05313974918313543	3.096400474428555e-4	5.475828001111226e-4	0.002315162703021949	-0.0020442212825781277	-0.0016493324741548784	-0.0026819504317048457	0.0025524817230878493	-0.0015621768212536779
0.05408804647630986	-5.224363708398142e-4	8.538625981172247e-4	0.0013324679563992679	-0.0014137427987662347	-0.00224486312426626	-9.932126854307732e-4	1.2453786946974995e-4	-0.0010156717549990857
0.05399153586783047	-3.1471877645888825e-4	0.002131119381195362	4.4346352463620195e-4	-0.003215291950648519	-0.001607047971321824	-0.0017213992929348922	0.004035434656079	-0.0016981138438359987
0.05300004358641305	-0.0021645698640863774	-3.2420094641200765e-4	0.002168226966908627	-0.001307116094844629	-8.897766924367519e-4	-0.0012950713044415209	4.8058638256848326e-4	-0.0011092076563395756
0.054211678068991444	-0.001447820021749824	0.0016070831249875286	-1.6424880495065134e-5	-0.002589781776929619	-0.001365073075052625	-9.514530428365756e-4	0.0021233001030888077	-0.0013337699585413648
0.05266365635008282	-9.542083292725294e-4	0.001670152786789189	4.3204282217729185e-4	-0.001991990462787486	-0.0011733602405359595	-9.017266661988886e-4	0.0019418989136207728	-0.0018170071764222603
0.053492365806841975	-0.0013051196534572046	0.0013665428519436939	0.0013380857321401375	-0.0022329442355971036	-7.848060955458175e-4	-8.768243413123816e-4	0.0033096834991801645	-0.001195598785116185
0.05381183000128265	-6.039432738639134e-4	-7.356633379473473e-4	0.0010546588099968896	-5.173581574584674e-4	-0.0029958950111131787	-0.0019173939087620425	-6.828573875698296e-4	-0.0013855277429235026
0.053052881614855045	-0.001537133499225184	0.0023216713609359044	-2.6295047508302253e-4	-0.003285882768410021	-0.001296524063391203	-0.0020818401983845737	0.004669253060416611	-0.0031125917957415565
0.05411260459753929	-0.0010401373088546853	9.299919107935106e-4	0.0013086484515213272	-7.016113440924586e-4	-0.0010075236787248493	-0.0021942021582840084	0.0013635196849034388	-1.3578230890204355e-4
0.05367328512151981	-3.23253869037812e-4	2.0151521608817585e-4	7.946115583042704e-4	-0.002275531947211936	-0.0034847243076840356	-9.774393796844673e-4	-2.431662912976697e-4	-0.001168608537354568
0.054902559020543557	5.251712335093996e-4	9.823033484313072e-4	0.0012123537557939212	-0.001072623536598769	-0.0013486396268397405	-0.0014439268577485097	9.05751084324164e-4	-6.397145535029683e-4
0.05202818298073737	-0.0010286353229211512	5.382796045555972e-5	0.0019896124891853346	-0.001495896353409528	-0.0014659214550420672	-0.0012171399518821292	8.851893690647464e-4	-5.634940860927984e-4
0.0523948133842175	-7.797431479162107e-4	0.0014667712273369676	0.00102759066638479	-9.89739834387061e-4	-6.072177963239076e-4	-0.001588149840397045	0.0019110208667628605	-4.92384702719304e-4
0.053641296793373504	-3.073499367922739e-4	5.701950750909969e-4	3.5222240011260257e-4	6.669753161095854e-5	-0.001643604403198738	-8.045685116609452e-5	-5.763876909678977e-4	-6.687762530786014e-5
0.05294947059194508	-0.0014765317272284648	-3.2508496903306094e-5	0.0021619810045663836	-9.178599549233929e-4	-5.6246336315926974e-5	-0.001501390779471991	7.204643241930008e-4	1.556732017604338e-4
0.053427919729014506	-3.935391279350812e-4	0.0014532425750183298	0.0011497680987283365	-0.0028069564843878347	-0.0019863698191174757	-0.0018157026017224564	0.0021333401876511976	-0.0011867413717623761
0.05327073017133788	-0.0015016809966197893	2.350851605793081e-4	7.621309327516242e-4	-0.0023750166143920956	-8.688885744374463e-4	-4.852177263108972e-4	0.0018762743755884944	-0.0025500554439003664
0.052182219170580274	-0.0012583703350798332	9.234585650710449e-4	0.0013916919880314082	-0.001776462183419605	-0.0012867175969259001	-0.001459305531335137	0.0018473838861876755	-0.001587870394216959
0.054274700689991955	-4.0116676118064304e-4	0.0012691975449492512	0.0010297871677124747	-0.0015996975471588683	-0.002277265071551604	-0.0025325206973435873	6.089384086306317e-4	-3.7248292517421766e-4
0.053104911056725636	3.671261340750249e-4	-3.2525319446888204e-4	0.0017105464031523876	-0.0020326432836643158	-0.0010080490477921474	-0.0010387359585749191	0.00178830484641374	-0.0019189531409567174
0.052795050457706924	-9.123172037165086e-4	-6.274001365062554e-4	0.001650339594202027	-1.4215296136529482e-4	-5.458994594429867e-6	2.2790905162782988e-5	7.199751493026482e-5	-3.967854162324854e-4
0.05429302486168569	-4.7535865543565134e-4	0.0021241178438787915	0.0010328595386320427	-0.001561640055045052	-5.597405832005448e-4	-0.0011866838854093535	0.0020885604491335794	-4.7107669154148127e-4
0.05282516060616126	6.045605161663855e-4	0.0017602280968881535	0.001010187362087162	-6.731994775223693e-4	-0.0016260940747232385	-0.0017436604073856137	0.0013728659232560764	-7.604183815218912e-5
0.052926512092367664	-0.0012490260914508507	-4.1114616649737094e-4	0.001247971553538887	-0.0023650948203536356	-0.0017357660427505472	-0.0013688525220479151	0.0014490577277192823	-9.172261923498348e-4
0.0521738241578624	-8.423917616570163e-4	0.0013195428208664373	0.0016195751707484447	-0.002029123281040917	-9.7947443548974e-4	-0.0012971619740216307	0.002080352385842904	-0.0012179454966372114
0.05377857131263009	-0.001899754680860642	0.001154971417250325	6.400487945605463e-4	-0.0015892215104939078	-0.0010041047270747479	-6.161406408173479e-4	0.0019736813372370583	-0.0018859639326273673
0.054729652367509825	-7.719213983906918e-4	0.0010317250804157108	4.3188844388941737e-4	-8.841947935141329e-4	-0.0025117256846472675	-1.2460160226788114e-4	-6.929425320561467e-4	-1.2954971133769552e-4
0.054080003446296876	-7.785696177627638e-4	-5.725100584265376e-5	0.0022467785179025607	-0.0019208827029840417	-7.936013844759724e-4	-0.002177549725746592	0.0012292058033746309	-9.976708071202456e-4
0.05374278435672224	2.853438923057066e-4	4.5904185324407244e-4	7.549378922701605e-4	-0.001918438598296008	-0.0014691631600555922	5.163486342163947e-4	-1.4269590135070423e-4	-3.571142865128489e-5
0.05388168828941997	-0.0012519246342520142	0.0024969444041514394	8.961781108370695e-4	-0.002193060118758343	-2.0426082219320637e-4	-0.002312337011563163	0.004325459850610042	-0.002921853385509826
0.05256902985152108	-8.273605011282486e-4	-4.1675863847213533e-4	0.0016355481861653042	-0.0016838974398492724	-0.0019007280137295893	-0.001641382305749482	9.923149315245751e-4	-0.0017112769424343316
0.052869109003513014	-0.0013472203593933722	5.498762584472972e-4	0.001354180324742646	-0.0024143601693266264	-5.872796988961974e-4	-0.0011930680021374417	8.35933172985458e-4	-5.411592225101526e-4
0.052822307913970544	-0.0014784662703311291	8.819748525130532e-4	7.041501426527066e-4	-4.0335874740266844e-4	-8.047096846729525e-4	-0.002061618020457782	0.0018462837150741147	5.189392169989782e-5
0.052395193091136244	-5.025907334727499e-4	0.002036129844995539	8.757929935968898e-4	-0.001585113612971884	-0.0014247717660078544	-0.002354980648590813	0.0031116196579587343	-0.0010076058267586329
0.05358662274857719	-5.084743721352266e-4	7.438451249113878e-4	0.0018385990081316922	-0.002702789305910308	-0.0016249733296088175	-8.954873818919117e-4	0.0021100366579600866	-0.0017400007382653276
0.05346451998249179	-7.848117989096077e-4	0.0033969982430557934	3.3380124002664304e-4	-0.0015966979806808833	-8.509174697663299e-4	-0.002858678433844264	0.0050712828571338716	-0.0013674975738944292
0.05299634441815147	-6.339591687225408e-4	7.257653723579738e-4	-8.403674626454255e-5	-0.0015164993176623534	-0.0027204212548043	-0.0017247036675039206	7.14809911072784e-4	-2.554079209875446e-4
0.051654691706604805	-7.645034214721598e-4	0.001005744622735606	-2.7120679925722585e-4	-0.0017939978264916538	-0.003041548792072847	-7.86913331992756e-4	0.001262977157056969	-0.0019373426853589821
0.05349972195600247	-2.0781661305557285e-4	0.0010191305557598466	6.260419394962509e-4	-0.0022574364293817656	-0.002885750065787781	-9.1808959401331e-4	6.698805007695454e-4	-0.0013504886957727883
0.05541550486756158	-6.370800379211312e-4	0.0021655353309894135	8.953253550955295e-4	-9.905404913059738e-4	-0.0010091681583283658	-0.0012650606652940385	0.002568292054072329	-5.192486719387301e-4
0.05229244672025598	-9.581144421512059e-5	3.003671794496105e-4	0.0017962835897395763	-9.710311487926097e-4	-7.762117705257418e-4	-0.0027338026664580047	0.002511341752119741	-8.359662021861187e-4
0.05240171336110211	-6.076030132881829e-4	0.0013421221750536474	8.558007260585752e-4	-3.636819568056006e-4	7.32970361828888e-5	-0.0016995829030469476	0.0029500372847708553	1.3949028097562445e-4
0.052623790110367524	-0.0010057167132359564	4.1182443364147503e-4	0.002632024653422122	-0.001792499099143485	-9.864684739958785e-4	-0.001559295238450816	0.0013586747208861039	-0.0018402346385841988
0.05199476944776841	-7.278365361475959e-4	-1.6997245762699441e-6	0.0025182917858671545	-9.132415962401781e-4	-5.988897824062343e-4	-0.002633992867430778	0.001823350667706989	-1.59437384765647e-4
0.05351874050554811	-0.0010573660522231177	-6.272991269427473e-4	0.001644450840469329	-0.0016984947934543507	-3.065329841477621e-4	-5.54381478433634e-4	0.0016260284918181607	-0.0024298706124717966
0.053232645080392736	-7.131115039112811e-4	5.109652181918639e-4	0.0014562972587598999	-0.002267937230466617	-8.973241319638733e-4	-9.5563274093572e-4	0.0024516433751635594	-0.003041818405558918
0.055419496334556825	-8.032761472723568e-4	5.696430836152083e-4	0.001199455971478516	-0.002133314054840233	-0.0010991162926224755	-0.0011338066165880178	-6.3974908044922e-5	-0.0016043337869061918
0.054519604530130716	-0.0011108546630858693	0.0011353369320266527	4.88698948639624e-4	-0.0017851977391075803	-0.0012555914262609605	-0.001277416147256562	0.002470274812874384	-0.0016311506377516423
0.05299672257709633	-7.762998830626642e-4	7.848654891803562e-4	0.0019407844750226441	-8.620921760007037e-4	-1.1909748623559411e-4	-2.538286768118748e-4	-3.134645125432923e-4	-3.0141286587909334e-4
0.05324487549957141	-5.785245058287958e-4	7.869842362237753e-4	8.27452309487375e-4	-0.002351061368241549	-0.0014731879715708185	-9.727798242356312e-4	0.001761680060798767	-0.0010976975357956768
0.05289021683548312	1.2475351471167532e-4	0.0012386804414343249	-4.805337841619104e-5	-0.0015718753660445806	-0.0024800852750127287	-6.740950547712094e-4	0.0012292726461954678	-0.0017841301278211737
0.05367834503720008	-0.0010751881593415258	8.724948031188434e-4	0.0010543191805119808	-0.0019771319164391082	-0.0010717291471650096	-0.002420310250662008	0.002664247165998324	-0.0012934518955707993
0.05457917130890788	-0.0016512826570461664	2.6336719040480816e-4	0.0013738629047775352	-0.003234858604640115	-0.0010688122254624392	-3.458207131602742e-4	0.0026960701896868063	-0.003450813053266896
0.0548981128710465	-0.0012190017866397194	4.0703897880752345e-4	0.00163380756017008	-0.003083003175605395	-0.0011132530540042635	-0.001115180385567552	0.0019017523408222767	-0.0029977091945301592
0.05280113603965954	-0.0016370708086730396	0.0015538242681058983	0.0010113870586264486	-0.0017061673928843724	-6.463619071973603e-4	-0.002203660594691925	0.002969770194736481	-0.0011320092137014543
0.0531030238911753	-4.3952630496597395e-4	5.896278576942393e-4	7.537146599225054e-4	-8.991098753023474e-4	-0.0018246606082172603	-0.0015930156993079593	0.0014040193142139314	-0.001060814405822271
0.053145849411685805	4.2654568461979376e-4	0.0019209377856581138	1.1566707658253341e-4	-5.625591297751727e-4	-0.001334476091471326	-0.0019189559693561487	0.0019819088656391265	8.016781144501927e-5
0.05291557416979132	-5.594859540185761e-4	0.0011275908620541715	5.006595651175607e-4	-0.0017475665106348288	-0.0015435601991068326	-0.0016682399456899675	0.003110780678025964	-0.0016214138810271448
0.055258333723678936	-6.204929318019424e-4	0.001107964345718658	0.001396242611718026	-0.002730309765867473	-9.081882434680094e-4	-0.0013833916774335722	0.00271348457906132	-0.0019467956718213632
0.05257439589021812	-8.677816837196067e-4	0.0010646941742857696	0.0022422095347522926	-0.001894783177898631	4.917437038048241e-4	-0.0010294373575581107	0.002237779637489202	-0.0013333962665426854
0.05313060851214441	-0.0011532178990894852	0.0010093815065689766	0.0014217497372682236	-0.0022337182541704156	-3.5518577708274315e-4	-0.0012983134572421842	0.0023130551530343183	-0.0015961767357464626
0.05305444333592946	3.552617476839891e-4	5.049643171017532e-4	0.0016007058235488474	-0.0027421760474891934	-0.0015154850439321578	-0.002577180936421159	0.0025985802860573923	-0.001769997058139175
0.053251555948502186	-0.0018693913137221557	0.0017815803285061702	3.7229769278006205e-4	-0.0018693245168809119	-9.2814481080241e-4	-0.0014016295456560932	0.0036568739329105307	-0.0016421961963361507
0.05236010469902428	-6.645548824208325e-4	0.0014669595469707945	-5.578641101680155e-4	-0.002641698715075789	-0.0024515563055116704	-8.099750281810178e-4	0.0020644073596245813	-0.0026556647683588213
0.054713438400944385	-2.103731953921774e-4	0.001367823377134343	0.0013271806382188316	-0.0017889807324566233	-4.62639198917245e-4	-0.0014390995848269374	0.0024329629792738503	-0.0015181281711893555
0.05553432645489852	-6.551390694500125e-4	5.178497817829406e-4	-6.533143691765874e-4	-0.0016527640158249977	-0.001292714060583758	-2.766790225784015e-4	0.0010192206428223868	-0.0018727129748140835
0.054431197300102145	-7.982239180901196e-4	6.074586257358598e-4	0.0016334238517723425	-0.001922364719321822	-0.001111722671827404	-5.784244708550445e-4	0.0021065113256206114	-8.588270811881865e-4
0.05349985546357926	-2.7707136347155146e-4	4.807978924497145e-4	0.0015666482679802648	-0.002155557179360301	-0.001934510471560338	-0.0016385245129998983	0.0019616966496339193	-0.0014813177839879748
0.05274257328327157	-9.593792708177764e-4	0.001748640790562343	0.0013482932298701338	-8.069715005757366e-4	1.8687836097587936e-4	-0.0020343082056814756	0.0025801816217232492	-8.795326994803935e-4
0.05410339509636581	-3.085733816583661e-5	5.925594850710149e-4	0.001987402213242719	-0.0021023160783197473	-8.533759802875901e-4	-4.585430847174475e-4	0.0020940674630673907	-8.16503873911571e-4
0.054377375438825315	-0.0011535055205340566	0.0019706961823674723	1.891490537813427e-4	-0.0025280890441176057	-0.0011675853093155622	-0.0011283097483940612	0.002204351086899155	-0.0012021958552719434
0.05338196070770944	-1.5726608314932383e-4	9.066019230517358e-4	0.0012680054076933144	-0.0018180620564963547	-0.0017615247569878038	-0.0013717443483342833	0.0011784943578165665	-2.654311341549195e-4
0.053295600745071635	-0.0010724239102138822	5.119282627580928e-5	0.001862298261934892	-0.002055753951605416	-0.0020170620983851694	-0.0017181486666103063	5.073517245556635e-4	-7.316264089863688e-4
0.05392890883234735	4.925207036232432e-4	0.0013531821676634817	6.787363155657366e-4	-6.797736827529058e-4	-0.0013086322673369931	-0.001650695808044691	0.0012223395279965879	2.1671917404319726e-4
0.05368489581375025	-7.81249135214015e-4	0.0018132127642303561	0.0014576268380393088	-0.0018069646708814499	-0.001454263280758855	-0.0017197103130372883	0.0019647442611934038	-2.2886531328960072e-4
0.054414885301166366	-9.626758315941022e-5	1.6828658566182852e-4	5.532984840885137e-4	-0.0020376661136472427	-0.0017134277118374167	-5.73741607074822e-4	0.0016903914842965057	-0.0021676995199054775
0.05330544362807771	-0.0010336648845903633	0.0011065677562494397	0.00094410132534060475	-0.0015879033621204676	-0.0020436859702873205	-0.001842378752828918	0.001593748043431488	-0.001214793751208582
0.05369589091204162	8.319063446945104e-5	5.418562164934738e-4	-9.76482003402214e-5	2.024688354160698e-4	-0.0018217936762531175	-0.001131882009069958	0.002057573792010745	-7.084321300771498e-5
0.055690178267790456	-3.476986272455989e-4	0.0026792430140437605	0.0015632558730856135	-0.0024263929950992286	-1.646253932825495e-4	-0.0010271802385283942	0.002218349322863235	-0.0013225090334009373
0.05355679779823457	-4.1335276632123235e-4	8.222522633957797e-4	4.8180932022496415e-4	-0.002088492355180084	-0.0011486778190551296	-0.002150222077831425	0.0037591962718440766	-0.0018097054556298188
0.052926597495553396	-9.514330796117872e-4	7.420741154591941e-4	6.569818063203095e-4	-9.515959284348669e-4	-0.0026117293591038874	-0.0014975085916251053	0.002447297739080601	-1.1632623177607992e-4
0.052086153105678816	-0.0012338969416611347	0.001543081867070645	7.210532718008259e-4	-0.001604786213986456	-0.0011451791938690548	-0.0015218718191279952	0.00387164321470607	-0.002144948494225436
0.05275478790627157	-0.0016198674880886854	0.002556206772079461	8.259649653344757e-5	-0.002807618121019372	-0.001411214373157026	-7.366634343307771e-4	0.0025540262032157216	-0.001113561226509157
0.05216938469311461	-0.001035849159731257	9.341171731744023e-4	9.401124536614402e-5	-0.0022042050639429897	-0.003910326108764635	-0.001634675548433017	0.0019168387827038116	-7.652550844776519e-4
0.05289066002006554	-0.0012967971231172782	0.0014435148745242249	0.0010379319951954607	-0.002005276632382964	-0.0016900345889456893	-0.002344871591575301	0.002608320572440357	-0.0012264778656765373
0.05261470674984219	-1.8913115057080974e-4	7.18728478549465e-4	9.803704815247779e-4	-0.0015962180932825093	-0.001985825448357907	-0.0011123232294986988	0.0011842028185238445	-5.467089661958597e-4
0.053737310904752485	-5.136518715977931e-4	0.0014985360580705004	0.0013853346620395959	-0.0021819259348666584	-7.875265630036231e-4	-0.0019230787849648298	0.001247518614815913	-9.310012659090581e-4
0.05366191119156682	-1.3511370527671045e-4	9.458467988030642e-4	0.002206570321412471	-0.0016163673607190864	-0.0010930183773272685	-0.002658219353359735	0.0012602571113249925	-7.470900877821277e-4
0.05387540745886858	-0.0010670612148549028	0.00274835711353748	4.751042572259187e-4	-0.003744568883351293	-0.0010187426180979333	-1.2626286217929972e-4	0.00322570137180876	-0.003119151290202359
0.05414282202556016	2.152406143991925e-4	4.272288972696061e-4	0.0011630460248874886	-0.001095052565662878	-0.0025782597947318522	-0.0020628373980346214	8.785555752638115e-4	6.670782281687264e-5
0.05433085256718093	-0.0016448589345371416	7.833136148738493e-4	0.0012288969620398685	-0.0017719986102063883	-6.921538556365434e-4	-0.0012428162069326497	0.0023899935474875874	-0.0016837291860906326
0.05315539596717601	-0.0017633071044085083	-1.6415795605298185e-4	0.0016863991316407266	-0.0018946556685504503	-0.0014415189981067918	-0.0019351235918193157	0.001635974222653114	-0.001346729058935699
0.05299940007591494	-8.616943580668862e-4	0.0010042388450359216	0.0011743908006456578	-0.0020591462971664047	-0.0011378662756937748	-0.001444355175154648	0.002340659078061116	-0.0011331259446737193
0.05383284389153266	-4.641354957672935e-4	0.0010097925208906024	-2.3531524249108984e-5	-0.0015127396476254439	-0.0015857949877436978	3.241575560895569e-4	0.0010487300852226628	-0.0015304997973007793
0.053143647929260206	-1.6365324885289975e-4	5.7759140962010226e-5	0.0021267966722348704	-0.0014206627458388803	-0.0020112185352354757	-0.002497643090578399	0.0019122554846246335	-0.0012853731580898203
0.05345821562028816	-0.0012032646631223228	0.0014211459653558356	0.0010459016944441147	-8.098870961441479e-4	-6.003311963434959e-4	-0.002243004983469657	0.002494247143508967	-6.537142686624493e-4
0.054964626666097076	-7.528797823951446e-4	0.0014499885282930115	9.052505464439333e-4	-0.0022736495404106515	-0.0019245720932572557	-0.001996760755005438	0.0023303002418380387	-0.0017894696444497283
0.05335299021027984	-7.481444313149586e-4	0.0014436463975695435	0.0011650217251749394	-0.003092856862582016	-6.33271214375068e-4	-0.0012451277924609646	0.0025451914151983076	-0.0014899920509495442
0.053102345597610005	-8.940822160764017e-4	0.002098293200759409	-3.848884747914085e-5	-0.0016352559047176439	-0.0011151675627862569	-3.092586548427681e-4	0.0020151388298742597	-0.001309286473806107
0.053729760249550014	-7.099448177135855e-4	0.001204804273878176	7.81084312772201e-4	-0.0017617374879023283	-3.427712576223356e-4	-0.001535168342436236	0.0019591548032777263	-0.0013872003762288995
0.05239914674575508	-0.0011204395796581969	1.979710100982906e-4	0.0020025846208885684	-0.0023022237441761074	-0.0010907639762764581	-9.179501362602176e-4	0.001968553140338037	-0.0015639133632791562
0.05259633061293892	-0.0013359302372914453	0.0012322829457940667	4.898650929555043e-4	-0.0022229558378555484	-0.001438150833311182	-2.3390619436873503e-4	6.523429801775476e-4	-0.001449274118433121
0.05466575351563874	-0.0011389554013726162	3.7578858315298917e-4	0.001423453828690185	-0.0024229730193608624	-9.712242385400433e-4	-0.0012090701102563657	0.0011286301930348642	-0.001236918477601961
0.05272988270419387	-0.0016167632607521534	0.001228500438499858	0.0026531107963453987	-0.002190603806532063	-7.255620873679377e-4	-0.0027061625801408436	0.002142234506443566	-8.364070214307406e-4
0.05359822020016374	-7.995278382907969e-4	0.0021167629335539376	7.56814784708661e-4	-0.002633008885018177	-0.0015479041347024232	-0.00146710528106458	0.0028395581286399024	-0.0020335437289047817
0.052973042793492096	-9.511858213323996e-4	-5.143774910920673e-4	0.0020712227025766004	-0.0022343138767493328	-0.00184038223083861	-0.002062632923242686	0.0016279803095477054	-0.0015572651814689219
0.05328535560817902	-1.0379668893295594e-4	9.489036663041273e-4	0.0014898975129452954	-0.0023583602327048913	-0.0011856187756101953	-0.0018290264448417564	0.0030919510627432267	-0.001601647512124973
0.051831720771604264	-7.193161961906649e-4	-7.31767859758532e-4	9.05244966641877e-4	-0.0016476799755546152	-0.0013724262420964617	-0.0010976264168546675	0.0012412408186195593	-0.001453153221471979
0.05229055349079378	-3.2267232245219383e-4	0.0010672849453811496	6.197104855408545e-4	-0.002559090011909979	-0.0029359892184700176	-0.0019137086722135917	0.0035172866269869377	-0.0022899748344285538
0.05427072402875222	-0.0013286138703494104	6.613107083136972e-4	-1.1815425738383845e-4	-8.475577487339027e-4	-0.0022091509920727195	-0.0014947724576405464	0.001353998904353732	-0.0011644064168712146
0.05478216227494474	-0.0015088359193096102	0.0018938707936457806	7.23074183022274e-4	-0.002643815919693769	-7.630035065502817e-4	-0.002218456160030181	0.004479327943162518	-0.002020682281117796
0.05429298249803086	-0.0014530588797206888	4.898078313059775e-4	4.505926054236156e-4	-0.0017201777669423736	-0.001551572254989063	-1.9171757522369942e-4	-1.704920599112742e-4	-0.0014307441748076
0.053570136779123444	-0.0012633192505910945	7.616231124205577e-4	0.0010036032708732336	-0.0018265035370063317	-0.0016791846246862851	-0.0016057919620905625	0.0012787808360251417	-9.769396980530485e-4
0.05344335970614723	-1.0763337650082852e-4	8.247476231472667e-4	-3.7257474383520475e-5	-0.0015961157841528479	-0.0013169519818075637	-6.398937656126999e-4	4.586358676359185e-4	-0.00237537240553883
0.053170230366283586	-8.290489542234258e-4	7.326094708288114e-5	0.0016068360661037372	-0.0015024341842695063	-0.0020344449320593453	-3.756368572468184e-4	1.3151726420874147e-4	-0.0015290502141957131
0.05236437031764275	-0.0010828300243591017	0.0015907819852843358	6.660814815354103e-4	-0.0023483720902617716	-0.002427185574134101	-0.0027481519609944783	0.003587777938982239	-0.0023380381316488235
0.05431492182866392	-3.0697220613632706e-4	-5.2633986307961243e-5	0.0017574579144068712	-0.0013245385078048573	-4.8376719105547175e-4	-0.0022353840328639685	0.0024646084618675968	-0.0016666377807162494
0.053196118944800114	-0.0014259815298107526	3.298224095844828e-5	0.0013158215501547178	-0.0018364470699369015	-0.0011187184130640316	-0.0016206600450449182	0.002691175935539846	-0.0021630102744907265
0.052108266036024614	-3.1986559453560116e-4	0.0011111583182220413	0.001050643314271353	-0.0014465563421849187	-0.001339969639174698	-0.0015922628470137797	0.002032247236862801	-5.691494918075135e-4
0.0553520952335693	-0.0014420826871609715	0.0025569891915664805	-1.2771567196885397e-5	-0.0011714889432161892	-0.0014688520324955714	-7.957755902566277e-4	0.0013168018940506521	-0.001103327243047729
0.05384642018229703	-0.0016170539927221528	0.002632775496869205	5.946779526339334e-5	-0.0019489678547995985	-8.785492752139985e-4	-0.001076653267928985	0.003047514929415006	-0.0017043540052837107
0.05497536175725385	-6.934172219938826e-4	0.0017082395235112878	0.0012989637765793418	-0.0028487177474298808	1.812978532329607e-4	-0.001136264316569549	0.0027897172838474683	-0.002142934503113828
0.054513146389758876	-0.0010932356014639755	4.327408195990251e-4	9.81643643593189e-4	-0.0029609272985230964	-0.001890170794887946	-0.0016649665255448478	0.0015882190895266585	-0.0019235299034643084
0.05397495458534641	-5.124452030071188e-4	7.117662766585436e-4	1.957391301468839e-4	7.949059024914497e-5	-0.0013628379351156776	-2.858095542147791e-4	-5.529342699435649e-4	1.869338287817754e-4
0.054041822962890305	-5.698949997025521e-4	0.0011528520030700533	8.901630527848322e-4	-0.0022537722685308224	-7.75724537503694e-4	-0.0019117805842794558	0.002343371720459511	-0.001428288799174753
0.055020003133845766	-0.0011500152643425829	0.0019288069517337367	4.908504285852277e-4	-0.0031636810837779436	-0.0021227972928467512	-0.0014222989525549783	0.0027553572348475077	-0.0027811133861774156
0.05525893520424374	-6.754075383600786e-4	0.0013888140280382043	8.292184900452634e-4	-0.003003542883684731	-0.002107326320508459	-0.0019175463802159197	0.0028523785432483604	-0.0019721863227175527
0.057965050209621845	-9.121591198191379e-4	0.0010683749685332351	7.401553093403752e-4	-0.00264081008617346	-0.0010761308908536467	-7.818135136848011e-4	8.382232516931239e-4	-0.0015681540941938582
0.0531285714724277	-2.7646232246908355e-4	6.525413867726562e-4	0.0017241815152150555	-0.001269462124870012	2.838798752418585e-4	-0.002009065901721765	0.0012480030879713395	-2.598084551506369e-4
0.05393260382963399	-9.336191776578776e-4	9.267796852490747e-4	0.002007773537122124	-0.0029273624960557505	-0.001591553608267246	-0.001598605278844592	0.0018489403399910285	-0.0014024871078861046
0.05226541087190247	-1.3774256173462298e-4	5.622184061326016e-4	6.659445057480188e-4	-0.002085162872528032	-0.0020553733634539233	-0.0014856127959641527	0.0018403445111589793	-0.0019534631112974148
0.05397161046783499	-0.0012028647258851579	3.666926492800096e-4	4.3005404777508047e-4	-0.0031788381169683454	-0.00274602286661556	-7.111322582834045e-4	0.0022407206176134234	-0.0020140839389252312
0.053829063110915766	-9.183794928222604e-4	0.0025414938715628476	8.457020593381553e-4	-4.120907307907465e-4	-4.507674904161654e-4	-7.896037617298942e-4	0.0020524806622817817	2.3038019158603293e-4
0.05299069535607789	-0.0014233408425271532	5.656654830574664e-4	8.272794771324973e-4	-0.0013615676636683201	-6.134459460919222e-4	-2.6444391297982564e-4	0.002247586386544432	-0.001038540648597488
0.0529844979045215	-0.001307773466796435	0.002232152817537327	5.179298502031882e-4	-0.0016110776716223708	-0.0011386443462436033	-5.488276076631941e-4	0.0017018971474988102	-0.0012861975763214515
0.0551975151862544	-3.9834530325314887e-4	0.001932055728649842	7.247519387155218e-4	-0.0026693530755386497	-0.0017031404804987386	-0.0013814916334428974	0.0029565207025467	-0.0017373277253040847
0.053689676845857244	-0.0010767173727621476	-0.0015508765666471347	0.0035035688559496075	-0.0015762641543124174	-0.0015448441164582995	-0.0027900771596459065	7.34853897796172e-4	-8.585539999861803e-4
0.055522163540227695	-8.459072711025547e-4	6.345570049030294e-4	3.945016311292292e-4	-0.002800985491463172	-0.002605299299401215	-0.0027496405380061737	0.0019445193465430107	-0.001625029239188155
0.05329745576377929	-1.608416254358731e-5	2.8055984133056424e-4	0.0015907981197452105	-0.002253072527541683	-0.002123023185195381	-0.0013011219551912214	0.0012346641319362485	-0.0010656204128951215
0.051154857509493404	-0.0021740489934517727	-9.68163258934077e-5	0.00094063777749926465	-0.0025944773612088905	-0.0020928345501369707	-1.2699530087339635e-4	0.0019825058658389555	-0.002649126785449423
0.053361470858211364	-0.0012664766187771243	9.145154413674504e-4	9.934665437519219e-4	-0.0016927104027969781	-9.212723187257663e-4	-0.0011408730601583734	0.0014331813536704314	-0.001575566726843771
0.05255622627068297	-8.501830115096994e-4	8.145042143697397e-4	8.992710206335864e-4	-0.0012103876054808907	-0.0017149813485680082	-7.287193082887135e-4	7.223281327337696e-4	-9.209263287761125e-4
0.053078605762493715	-8.97200919855195e-4	1.6495832506999126e-4	0.0012660279331310324	-0.003278241452752985	-0.0019079993244140688	-8.346411326179982e-4	0.001465132855969001	-0.0019966261392606517
0.05449827805016234	7.138140829067119e-4	0.0013479021020449521	0.0015208052450476387	-5.231590819205914e-4	-0.0014393476635187056	-0.0018495093552522727	2.7541084122406786e-4	4.7386272338420223e-4
0.05216158449224521	-9.672400804162251e-4	0.002278868497143456	6.763764314928126e-4	-0.0026363343704790105	-7.023294930545221e-4	-6.822959358085916e-4	0.0024675421053545078	-0.002284599526272567
0.053444231225152086	-0.0014026214482227473	7.603482977426067e-4	3.142650621827297e-4	-0.0021011645713917442	-0.0017979168122923682	-5.718572623691011e-4	0.0027209485647243805	-0.0030767641116676387
0.053191415069319355	-6.711631967038776e-6	0.001906513162201356	5.670229161528625e-4	-8.811113640101515e-4	-0.001499485912532368	-7.400619876638413e-4	-3.0283781841649834e-5	9.549545277401061e-4
0.05339993907418668	1.8225073902519514e-4	-2.8992019957708304e-4	9.54828076563624e-4	-3.902215774607824e-4	-0.0011010512992903048	1.875719263747863e-4	-0.0013129736710252372	-9.187799061252511e-4
0.053091966057758566	3.142372450057505e-5	0.002087062336925992	7.915953222462627e-4	-0.001823960361427288	-0.0013021188183677764	-0.0010530682490364255	0.0016400859846260223	-9.734020739142931e-4
0.053675737037827076	-1.8248243752185688e-4	0.0011358165854265221	0.0011980195204894964	-0.0031704260200939673	-4.3103350084135596e-4	-3.3479467082705403e-4	0.0019493113572841936	-0.002776412089994671
0.05504575404016309	-8.285210013742141e-4	0.0017363649188010422	0.0013646276151223081	-0.0019924317028324526	-3.2244818858440436e-4	-0.0024250445341934285	0.002448869279311568	-0.0017195225297088096
0.05396075308750789	3.521263606266566e-4	0.0013164520023225652	0.001372863185534613	-0.003386922562154199	-0.0019969549786135322	-0.0014143285416257881	0.002136141241932377	-0.002865022328235793
0.05352643073098991	-7.786408077972881e-4	1.9097311975492772e-5	0.002370374185951797	-0.002348438607037632	-8.501538373418462e-4	-8.985912303132995e-4	0.0018087175547993669	-0.0025471182779742974
0.0533239057835006	2.510551119607834e-4	0.001529291443612381	1.6095256935816867e-4	-0.0012096501174363135	-0.0014470611368479363	-0.0012145713256930413	4.7657598614919005e-4	1.9721413297436543e-4
0.05217167368959849	-0.0017256168206419942	0.0011608887010797777	7.717750791724174e-4	-0.0018230474702216474	-0.001424626441879412	-0.0013122091875617525	0.0021622011619771785	-0.001299170279538562
0.053801590584375565	-8.824286939305949e-4	5.190054421748565e-4	0.0011776505825971794	-0.0015431346856259224	-0.0018944420119086525	-0.0018447899985189222	0.0022711605478017605	-0.0012147771639026072
0.05475255337276911	-7.916080592597476e-4	0.0020590024989805855	0.0014139890464327446	-0.0028074946154703485	-1.7395879415502952e-4	-0.0023725043698865755	0.0038583730665318725	-0.0017412890745962166
0.054075957315977606	-0.0010259088487063093	4.386818804668662e-4	6.102425402971717e-4	-0.003188243718297697	-0.002228566694976078	-0.0015811187610411043	0.0015676050403800909	-0.0025720192730464032
0.053644753919138	-0.0010297537549238363	-3.236781154337421e-5	0.0015686048693667246	-0.0010235169220556384	-5.483607286653339e-4	-0.0011682654928360215	5.669820448727818e-4	-5.031668833182173e-4
0.05433676496388224	-3.648592672786841e-4	0.0020571337740319423	8.440941186458515e-4	-0.003031722067838895	-0.003712494251961058	-0.0027752141320813435	0.0038957739780771925	-0.0027707414510100975
0.054194227469624226	-7.2273985186119e-4	5.022663383902028e-4	6.543443310576809e-4	-1.7002087012114636e-4	-0.0018113902993767428	-3.9512432648949425e-4	-6.865897439873678e-5	2.675716179094791e-4
0.05420518002633302	-0.001590134830762054	6.356761883260348e-4	5.946279969249758e-4	-0.0025323977247379997	-8.928851897027677e-4	-0.001648565386557903	0.0019953999143831145	-0.0026462285774371147
0.052675626123425266	-4.258769633143824e-4	3.772721323397141e-4	4.674528433086907e-4	-1.9420420120594856e-4	-0.003078142449573829	-5.900950763013365e-4	7.323237399444169e-4	-0.001103158472748672
0.053750721392186694	1.2227896889857075e-4	0.0011270562263749218	0.0018382030206453247	-0.0019239610452473433	-6.118107452089788e-4	-0.0015855858714099997	0.002076174820786726	-0.0015662736795107354
0.053489333930384395	-7.898080259031861e-4	0.0011316736902261806	0.002136989864327545	-0.0019670504063489212	-0.0012400333000268766	-0.002113397423310905	0.0025259432924332565	-7.690009205076571e-4
0.05212654282514227	-8.102544471327709e-4	4.348138544685874e-4	0.001225494225267621	-8.391465301197857e-4	-0.0021285223779905307	-0.00172228630787651	-4.1149917517874836e-4	-2.2969557164034777e-4
0.05424857859255219	-1.9045944573565151e-4	0.0020962363417013083	6.375741003673256e-4	-0.0033843309906338125	-0.0018633911642007644	-0.0022857707300922275	0.0034583054030700405	-0.0021585350286568304
0.05410886475121267	-0.0011206996947179014	7.584452797729557e-4	8.983795404426023e-4	-8.424212657413214e-4	-6.312055623693353e-4	-0.0015898282750598154	0.0030315185099689048	-0.0016286515301181222
0.052445593288764414	1.1927860898854666e-4	0.002343257822718399	-2.465539307450658e-4	-0.0017095195524095745	-0.002434325551699723	-8.741115581394306e-4	0.0019497181404997308	-0.0013059112284319007
0.05464267632098998	-0.0014190184600695738	0.001973138870289543	1.911248351664028e-4	-0.0016897454924615842	-9.737166748078988e-4	-0.0011835574298199013	0.0030721114930751664	-0.0018100425105836834
0.05361412577781999	-0.001367829968562394	9.00864693168155e-4	-2.862895636434843e-4	-0.0034166919960709127	-0.001252134786425659	9.603015701671712e-4	0.0017515692984786495	-0.003194460696542881
0.05204955612135489	-9.472547400701158e-4	0.0014530307926804017	0.0013919120103606897	-0.002588004059145788	-6.448671647754414e-4	-0.0018508755759977119	0.0032607180518489484	-0.0024879652845914077
0.0528688658622735	-0.0014551277110074472	0.0020843676652389804	-5.895967292416375e-4	-0.002515195666371007	-8.809241798635502e-4	-9.140175095966463e-4	0.0036469879141266476	-0.002427911099325196
0.05393206303176737	-7.572606453979184e-4	5.604584844658867e-4	0.0016523432740571265	-0.002738659824653046	-5.173528866643986e-4	-0.002688564520887263	0.003421882379373404	-0.0021880702067349485
0.05403523458777017	-9.81538489913085e-4	0.0020617244425246402	3.2031356391369755e-4	-0.0017427922295929709	-4.147096405154016e-4	-5.453639009780608e-4	0.0014777098276972664	-8.382144165508653e-4
0.054476915563915	-4.354427715486565e-4	8.34662859596034e-4	0.001564859969919704	-0.0011138507735984995	-9.128966101398599e-4	-0.001885370708928993	0.002429139397188597	-0.00141593719740709
0.05419151033547498	-8.900122856827695e-4	0.0012967717285906888	0.0010268786892364103	-0.0016311985631776607	-3.2649452445475413e-4	-0.0013493798429881992	0.0027549153267758435	-0.0010126301396945151
0.05349703921122252	-0.0015619005473029271	-1.0469630869142385e-4	0.0018555433795028877	-0.002650344092770885	-8.784079126378954e-5	-0.0017219038695500334	0.00117423324211505	-0.001019998909355128
0.05550356963118496	-7.423053074204465e-4	0.0017778686870941651	9.395315182855429e-4	-0.003761811702253465	-0.0020624354760865283	-0.0019369715603978234	0.0018995602766127655	-0.0019671341795711008
0.053187663958954884	-3.2405965102050245e-4	1.72373526845643e-4	0.0023583580460969085	-0.0021650236351168713	-0.0010234451156869086	-0.001453948237725883	0.0016917663344067477	-0.0010752210311689126
0.05347541180276477	-0.0010165746081929445	0.0023951845307586587	4.56853250287592e-4	-0.0014242840410054734	-0.0016293776613987261	-0.0024660194998040964	0.003239099705429228	-6.425780809623494e-4
0.053196192278144816	2.2067565487572698e-4	8.162293808306091e-4	0.001514527572829541	-7.53891471709224e-4	-0.0011655241403376129	-0.002167198263216672	0.0028864651589020998	-8.086561748358564e-4
0.05342494199895451	-2.6247540242987265e-4	1.9915545351330857e-4	0.0018718351489276368	-0.001737454396868413	-0.0030092650641742797	-7.886721707418404e-4	4.081468770236226e-4	-7.226272774353045e-4
0.05266767461902418	-0.001221408543387698	0.0017770007589654794	0.001579719394476148	-0.0022412487346494857	-8.785273589383387e-4	-0.0013384540972073329	0.002552471414380344	-0.0016601728106899946
0.05193216723904706	-8.044299162596996e-4	-6.459613515911636e-4	0.001020850521518959	-0.001323333600786735	-0.0020844956757179664	-0.0021123217199697794	0.0010427847814518099	-8.822938250101326e-4
0.053734918295424615	-1.400140891073739e-4	0.0017576107950240366	0.0011497116443652318	-0.0013515088854792834	-6.910226386059075e-4	-0.001309061566555525	0.001615378492778333	-0.0010000938045743007
0.052958483060559856	-2.838882752112012e-4	1.5735675862060954e-4	5.453979166197408e-4	-6.700401543657505e-4	-0.0023248079638787953	-5.754052232803044e-4	5.853453197554052e-4	-0.001299190523977012
0.052899370314152906	4.2432014805907016e-4	-2.596418502851808e-4	0.0017036508927222036	-1.505681704471642e-4	-0.00274897293255096	-0.0034670467894809126	0.0014254146919392347	-4.928210426631765e-4
0.05347689216381662	-0.0015214970489511748	8.16869523874929e-4	-1.0857253787721982e-4	5.069407004888931e-4	-8.888897199917956e-4	-9.418481626551053e-4	9.239556697843094e-4	-3.789945038770087e-4
0.05262560243747982	-5.377158470637962e-4	0.0012901248878183467	2.954387354908778e-4	-0.0016694048226325658	-0.0018465608396392931	-0.0010905772763675759	0.002838688829815688	-0.002348020751664357
0.05284517579289874	-0.001029994985519673	5.349848646492404e-4	7.917283865015185e-4	-0.0021936808173962604	-0.0018652857292649032	-0.0018766392709524803	0.0020823263117187973	-0.0018179083571481602
0.053084523197809486	-6.635531009615018e-4	-3.190404162150444e-5	0.0021673672070287265	-0.002800005441737875	-0.001112287163253486	-0.0015588764046029161	0.0014381209468907184	-0.0018316075963392814
0.053180786974662275	-0.002326977919311942	-1.1800390286850198e-4	0.0013209790028872485	-0.0016176731200137865	-7.657161544769507e-4	-4.1192383655915633e-4	6.403804256381529e-4	-0.0015746116669012942
0.05229257256523928	-0.0014752321271343201	5.450947435225574e-4	0.001673448269171145	-0.002382940578459059	-0.00181390701443588	-0.001758425591502448	0.002042377359097642	-0.001575867610528032
0.052071500609439325	-0.001110183466809133	8.463121491581254e-4	7.038327034597343e-4	-0.0018363730273260569	-0.0015987350266805974	-9.50472019579952e-4	0.0013842807577876405	-0.001781862277024629
0.053435111709297746	-7.327972701397902e-4	0.002057330840147567	-3.040369783932081e-4	-0.0012814309375435786	-0.0016966350473345301	-2.2280333787290038e-4	0.0015526823454227344	-0.0014242000078491094
0.05307621476877067	-8.46792231686892e-4	5.06028688732878e-4	1.6168222444292327e-4	-0.0016947441401161676	-0.0023478803618474466	-8.617015357523202e-4	9.484411637850468e-4	-0.0020048332804474597
0.05113179256041245	-0.0010199554219657225	0.0013678036810615879	0.001196622770470445	-0.002479669975630722	-1.2759353534214392e-4	-0.0013529788009651854	0.004106308128854878	-0.0029794294020500695
0.05298032298875147	-0.0011221233744990716	0.0012533594877769698	0.001227646406730662	-0.0019781409077255026	-5.337011188379434e-4	-9.438110536793393e-4	0.001993490726474832	-0.0018013143120556218
0.05326740948133261	-0.00040618079366398486	9.568085516868414e-4	9.391976385247536e-4	-0.0012548532545551866	-6.512402479853937e-4	-0.0014010611973473124	0.0021475165131342616	-5.569288294163616e-4
0.05424438782909725	-0.0011183999279448988	0.00203850430293063	3.080438062291282e-4	-0.003956062469773709	-0.0020550602991459446	-2.881339411480117e-4	0.002271170787133708	-0.0025396058095482565
0.0547677436652637	-0.0010250924133737723	0.002517670568900464	1.4745551269749208e-4	-0.0015208618511127932	-0.0021094996476756053	-0.002816674501811482	0.003318480014087761	-0.0011035769708171764
0.05445536896876886	-8.563730901356758e-4	0.0013415988358703688	3.4955552529113674e-4	-0.0027135972388342947	-0.0010528812348883352	-0.0012188794052145834	0.001902626850805972	-0.0013927860246744825
0.051462325862422796	-0.00151400920753693	3.9470839896344834e-4	8.329266936726268e-4	-0.00225618287632053	-0.0023051860318176512	-4.255251986310604e-4	0.0014253876122716676	-0.001966590439428383
0.052591895124932314	2.6787447423935306e-4	9.493072142663758e-4	0.001774664951528147	-0.0017098760615115564	-5.63987373458048e-4	-0.002755000853552582	0.0015960833377567539	-0.0011560417592415696
0.05271473925319024	-0.0010069940946532865	0.0024060042560611573	5.592300640824201e-4	-0.0015216941019297425	-0.001089255023906842	-0.002575426936511636	0.003037530556284003	-0.0013778494230591264
0.05311212065307318	-5.913935138053174e-4	0.0011578812321707088	9.943006208483563e-4	-0.0017322464133828633	-0.0025722330933168813	-0.0019005882994487498	0.0013057185897806666	-9.700719901558117e-4
0.0528146125149618	-8.855206446108829e-4	0.0017854300282150416	0.0012833899455926474	-0.0029134158997469618	-1.9657342981524553e-4	-0.001148156118056916	0.0028018196126034056	-0.0022022552339742937
0.053284378644370925	-0.0011325629074244803	0.0023010758921902475	-1.8844284359708998e-4	-0.001326998015512804	-0.0016004529583656672	-0.0010562406294890346	0.002027697258361614	-7.449156218209276e-4
0.05493614611704527	-0.0013255352705021366	0.0013517426062683172	0.0010093528171940516	-0.0038522561012567687	-0.0019216810082196216	-0.0015459210116443303	0.002398126728514694	-0.002392282481859805
0.05487159773659646	-9.505960818004489e-4	0.0011125407487461705	0.001867846176953266	-0.0028468527284597664	-9.136777146303729e-4	-0.0013082250282271074	0.0021861318619837583	-0.0021029144333755793
0.05372396620152878	-7.34503983928568e-4	0.0011929689789093162	-3.7707695488906144e-4	-0.0037725250169393806	-0.002303502490887401	-1.0829799960157774e-4	0.002197511518871875	-0.0023397693925019886
0.05353545070437601	3.147545965816056e-5	0.0015111303101281936	0.0014968280043956867	-0.001655060275452169	-0.0013656695414544211	-0.0011154039964786627	0.0018127841229873217	-8.97159246679671e-4
0.05280962101052385	-5.039187641189798e-4	0.0019718942984047255	7.513813596503961e-4	-0.0026221047898789076	-0.00132119261440157	-0.0020485412892081753	0.0037168274951272636	-0.002058161355377384
0.05241771127479321	-0.0012135921859378709	4.7252363357685155e-4	2.706365806354311e-4	-0.001641539721108929	-0.002029437956642379	-0.0012401358151389345	0.0019227112487576123	-0.002493976977855731
0.05229327053384468	-0.0010813063845551214	0.0012699904774236357	0.0012536211339242277	-0.0018400286621496733	-0.001098987756963384	-0.001003520014668474	0.0016844415632668033	-0.0015989761118853551
0.053054907468399116	-7.529339867843224e-4	0.0012285388803329128	-5.372595875518768e-4	-0.0017508142520034954	-0.002937152642536167	-0.0010438153868463848	0.0010587370561636724	-0.0020053916041284986
0.054209341366356065	-5.858308232542372e-4	6.382964637666846e-4	9.266711274974226e-4	-0.0015053323616250587	-0.0010031970219619055	-0.001405788221585975	0.00198700363088575	-0.0021845311654340306
0.05443546128142875	2.6195720880849556e-4	0.0012299584365952358	0.002064462335424493	-0.002675497595829859	-6.005805131218817e-4	-0.0016734532994679432	0.002172198993993515	-0.0018482915470985708
0.05347863945743118	-9.84423853640074e-4	3.707796701032694e-5	0.001822699558085166	-8.605170566174478e-4	-8.939070240755828e-4	-8.5539604132775e-4	7.458939450862439e-4	-7.325046261975704e-4
0.05403916502868321	-5.720905482743384e-4	8.787249648511514e-4	0.0011735653536530577	-0.003052785996656154	-0.0014742951972413075	-9.104426306332363e-4	0.002081356413605864	-0.0015591571094534897
0.052030166922795246	-0.0014110651915745364	6.642030845947702e-4	-1.3788951689756144e-4	-0.0010847827750379035	-0.0021624088898944812	2.2092949956097155e-4	-3.336968978895679e-5	-6.929955426809094e-4
0.05552134963914585	-0.0010941671312043857	-3.6172542430095887e-4	0.0019037728372838813	-0.0028509777610087007	-8.806944817465616e-4	-0.0010567076550850715	0.0014633735989674768	-0.0028944140285329747
0.05465565975423767	-0.0011121760432830515	0.002426182886088771	6.584212615203455e-4	-0.0030493649945859515	-1.6723871920827827e-4	-0.0015446544703082835	0.0041020092495711175	-0.002536135913701942
0.05301030640479253	-5.446268188573746e-4	6.969026954665139e-4	5.885813559780125e-4	-0.001964140603405526	-0.0024744093869703836	-2.9096235538681316e-4	4.5123316059758514e-4	-0.0018893073884570543
0.052080210284374026	-4.773167213818668e-4	0.0014222888606748945	-3.254779063693312e-4	-0.0016032906784588519	-0.002271991447528899	-3.773640385121471e-4	0.0014520300394503382	-0.0015289893226633246
0.054681618928609475	-0.0011168940726610777	1.1541143584662325e-4	7.417605260596388e-4	-0.0028774106788133505	-6.577322561334017e-4	-8.597881257969849e-4	0.003386531836621308	-0.00377338641641095
0.05244998187830265	-0.0017305395413964562	2.849392354803527e-4	0.0015405484657226003	-8.386478584711267e-4	-4.94057477906748e-4	-0.0010019287030142822	0.0012624274186607445	-0.0010417041879918676
0.05319033775594776	4.903453646506013e-4	0.0014649972648039821	9.99084685689174e-4	-0.0019329602563204977	-9.019128503422774e-4	-1.0862265973169826e-4	0.001142130815309346	-0.0014323608972629685
0.05371637203854741	-7.50007547070962e-4	8.120298232697999e-4	0.0016929781033068222	-0.0016219277599407958	-1.398205810975464e-4	-3.660899951814325e-4	0.0019277131469793687	-0.0012344841958406595
0.05272163903116949	5.15462297378199e-5	0.001292899945019822	0.0018453602760356567	-0.002477964390029015	-4.8482669570013844e-4	-7.91866013219282e-4	0.0028535720684800714	-0.0016921145619111467
0.05364272249306573	-2.7091344077023564e-4	6.723056524517665e-4	9.852859425716507e-4	-0.0019179670442826349	-0.001241461228036304	-0.0016693995983821908	0.00171031482424535	-0.0017090055265658092
0.0537084301244114	-9.53406066265176e-4	-1.6279993186824442e-4	0.0017130067142759038	-0.0034388619705162165	-0.0019544314862687453	-0.0010375574997797952	0.0014008205514764163	-0.002127689613179428
0.05253945973465619	-0.00027581408223717767	-4.3010309875746194e-5	0.0017158832831075449	-0.002263905919997262	-0.0028582711312800557	-0.002529934649310776	0.0012805087112999964	-0.001885668781177214
0.054163061038685296	-0.0013984628324110605	0.0019706150333942073	0.0012975009963668439	-0.002799021518222127	-7.589728022140882e-4	-0.0020231989618210745	0.0038621021913890236	-0.002464783884145488
0.05295170570674587	-4.919647013079214e-4	8.507025207690576e-4	3.9505103601540105e-4	-0.0024604986572551975	-0.0018701601328794002	-7.269341260857167e-4	7.02748081954979e-4	-0.0014225268110474936
0.05457882139679351	-0.001464473372792596	0.0014721082878478783	0.0011270269207115232	-0.0016133537292432997	-0.0012454525609838364	-0.0015218307477600117	-7.807770624756842e-5	-5.475472775902149e-4
0.05297224870481458	-0.0013192234571763556	0.001178274292683224	-2.1351611422930063e-4	-6.297080725768651e-4	-0.002502833113864661	-0.0017142546319906234	0.0019059284008800454	-1.1151462583979344e-4
0.052679675509924584	-1.4491910637564172e-4	-4.2425665719363813e-4	0.003208639741081186	-0.0022589138439285082	-7.194708014612972e-4	-0.00103000670918387	0.00183372216294003	-0.002809012800010397
0.05300149927521964	5.27888974777852e-4	5.527888819581451e-4	0.001063708540970647	-0.0012180284940104219	-8.492578199147399e-4	-0.0017160812517313614	0.002082662276967464	-9.516421205710142e-4
0.053331769370306266	-0.001336038732221994	7.763382953539e-4	8.943136926041406e-4	-0.0028017024602353655	-0.0011938875964738033	-7.074366380824286e-4	0.0014636696237517437	-0.0023851857447446906
0.054018801502756904	-7.231604262026021e-4	0.0013505793625583724	-7.88902144474909e-5	-0.0013963193503134675	-0.0014409044711750207	-0.0010869563638768011	0.0019022870926980336	-6.731938305271868e-4
0.053140217819910456	-0.001417427063702257	8.36778373466563e-4	8.482998174464189e-4	-0.0016917988136707115	-0.002354992118177948	-0.0015116889541253952	0.0011291792790578369	-6.855886533221734e-4
0.055186228544068544	-6.643169368215884e-4	2.588902103439163e-4	0.0032449377652311226	-0.0023842191254577045	1.7422398179763325e-4	-0.0029457478515530888	0.0030200490832469106	-0.001786502927990024
0.05419651226292123	-0.0010342203034002214	8.047220962795278e-5	6.12209336831311e-4	-0.0032954106917886593	-0.0021515330573346598	-7.303561320271138e-4	7.48996514179043e-4	-0.0020212235968456982
0.054051109286361476	5.98107508576589e-4	0.0013971795945091248	0.001140656633811736	-0.0021615584228018136	-0.0022515011559402984	-0.0016839004157237236	0.0026278409616068677	-7.756507175973065e-4
0.052590614346287555	-0.0011262558833579368	-4.270470375969778e-4	8.318013437708938e-4	-0.0013863439966145317	-0.001426978888101154	-5.767383537921614e-4	2.592063803671047e-4	-0.001017032455101038
0.05297191795199974	-2.1285813010944317e-4	6.060028270572652e-4	0.0025817802434558797	-7.758472310561506e-4	-0.0019304404599189916	-0.00288526323488764	0.0023961866558666607	-9.671102132609122e-4
0.05469346082105163	-0.001863890740296827	9.786243503176841e-4	0.0013460909814352426	-0.003099635455520131	-0.0015823278040157979	-9.622933330752058e-4	0.00291067026374197	-0.0024486677238235535
0.05298232476871455	-0.0010186183687616833	0.0012259707225822489	0.0011757288719183323	-0.0020763861112633817	-0.0018667166941434587	-0.0012368393843542702	0.0026309948040122324	-0.0014874023735410823
0.05407045614529513	-1.7898143680902362e-4	4.901965146358259e-4	0.0017245651209390213	-0.0022899875377962128	1.4317755343035317e-5	-4.630084591463568e-4	0.0012717740215333825	-6.641087988855355e-4
0.052797112439249005	-2.957976363869183e-4	6.182454634032903e-4	0.0015670868615379945	-4.897483821177976e-4	-0.0024238353020808023	-0.0025332212337581448	0.0011719494347351806	6.974720989728463e-4
0.053359476300960024	-8.279985306661485e-4	-6.637911096755528e-5	0.0028538373041821024	-0.001385996971938852	-5.306725882741018e-4	-0.0012361422055292468	2.9088162906959025e-4	-0.001463954047511367
0.05455227802971287	-0.0014383425904589038	0.002097311417806403	-3.0809326177326556e-4	-0.001967571441764307	-0.0012032884256037515	-4.989014777588809e-4	0.0020063643370842616	-0.0010459205968853464
0.05358005996957705	-6.51474179260668e-4	0.0030133881783307357	-3.324371017524808e-4	-0.00186414463837477	-0.002286796198541957	-0.0015146733117690902	0.0028243477737274494	-0.0017928650614833137
0.05268933658182314	-0.0011265295594507661	0.0015948725533894126	-8.222391590921103e-4	-0.0022538875479000547	-0.0024326542028459213	6.292063196319009e-6	0.0021972764807007823	-0.0019661131032675146
0.053659413001108325	-0.001359343434043563	0.0011121304309597091	9.087150944282084e-4	-0.001918005360750604	-0.0015222077069725862	-0.0013914104205846268	0.0017113387131660648	-0.0011963306623769317
0.05223201550179494	-5.39636616196071e-4	0.0013875787674795658	0.0013375218117761456	-0.0015380005120162446	-0.0014171315630239004	-0.001011037011223254	0.001858376064103578	-6.412773101260614e-4
0.053780168610914704	-0.0011949454207621838	3.4295424268954156e-4	0.0018499203442155266	-0.0024462986868206446	-0.0012816764454328202	-7.278388929665285e-4	0.0013592521783550966	-0.0025063662292633985
0.05399652763534847	-6.019961069566198e-4	6.724300073255258e-4	0.0012066232443563355	-0.0027514110401549944	-0.0010016852483530963	-7.461823782340043e-4	0.0015472886142345287	-0.0019191931188245962
0.054403183600691817	1.8781897647571672e-4	0.0019349441146669867	0.0016743933080357503	-0.003340733029763755	-0.002026826098764734	-0.0020922219311041404	0.00292131062729139	-0.0024033795903057164
0.054155711061805084	-7.160478801083439e-5	9.47351360253693e-4	0.0017255791237051276	-0.00239473526732214	-0.0013308954152547701	-0.0029711670661515936	0.003349825923899968	-0.00173156148040226
0.05499959124591911	-9.094757529768028e-4	0.0014064720044766063	0.0027261174356241424	-7.487843227198684e-4	9.199493428732066e-4	-0.0023187576215841564	0.0029434805080314577	-8.530969635331383e-4
0.05384067463416414	-0.0014382827707064719	8.984646782626947e-4	8.92152316237868e-4	-0.0025034938764212523	-0.002943981972268328	-0.0011771490410584058	0.0017923293044132859	-0.002088651644116101
0.05502885097189893	-8.589039141897626e-4	7.068111626596882e-4	0.0016758221349653071	-0.002586557788810354	-0.0013960085841823856	-0.0011589699936151482	0.002220909170468476	-0.00227917757311872
0.05342597483312743	-0.0010558981426552598	8.997951691042983e-4	0.001568466145221494	-0.0017408446519812009	-4.01949580952395e-5	-0.0029273882527629806	0.0029550132224228746	-0.001453037981958687
0.052531353052666194	-0.0010586750898417523	3.68436289440095e-4	0.001621478116498944	-0.0012173071153046564	-7.732953826831846e-4	-0.001263961701046481	0.0018038464070946876	-0.0011391141015153288
0.05234624478105812	-0.0011177296922184948	0.0014323075012717932	0.0016026308915132266	-0.0020271058959957073	-0.0012545456583716362	-0.0013873827605229753	0.0014468044297290066	-0.0012443082079955585
0.05312931928343336	-0.0012009534403012786	0.0024355067887496633	3.258006190124331e-4	-0.0017347910992209742	-0.0010820858981853943	-0.0017656875778110357	0.004117532223237159	-0.0023584211999038364
0.05269467761885992	-8.398159655409672e-4	0.0019140158970773831	-1.320264508879703e-4	-0.0020330299859629085	-0.0019459412773408348	-0.001188207318348385	0.0013441653900956318	-5.965908586153075e-4
0.053531017729647835	-1.3298038652569824e-4	5.308150641294372e-4	5.513892466537484e-4	-0.0022799632648138725	-7.287406472052481e-4	-0.0010745283427546382	0.0012010245556839162	-7.09512042817042e-4
0.052798329231306146	-5.474617333232069e-4	-6.168679507921883e-4	3.5814454116460306e-4	-5.138725014272842e-4	-0.0028705432661567006	-0.001539399927494117	6.174565242324082e-4	1.0572275273751501e-4
0.05403216658550908	-3.4562511216122796e-4	0.002405968576227512	4.6274424861753716e-4	-0.0026743949507184333	-0.001100084095314213	-8.55571710498551e-4	0.003427493261652749	-0.001976226532478084
0.05511443758714056	-0.0018997871987095892	0.001090318619392314	5.621691748148547e-4	-0.002858931027393612	-0.0016445767386868305	-4.1206370898597464e-4	0.0010044542062993675	-0.0021098877303764403
0.05199676036216707	-0.001249699784802804	5.371103039759024e-4	8.31080345283607e-4	-0.0018719156938141815	-0.002400422794342316	-0.0017602412332674909	9.485993710387214e-4	-0.0010596747814269067
0.0522629352931582	-7.797252331827395e-4	0.0019915983596545212	7.877701838475996e-5	-0.0011025934721695528	-0.00137209727453779	-8.863458851781118e-4	0.0015789609815772994	-3.9121382243849866e-4
0.05340907581182434	5.536501153221726e-4	0.0016384463496413356	4.777775665228358e-4	-0.0012795659402598573	-0.0021083665312155884	-0.0021046158780477506	0.002606243230007435	-4.669104591503676e-4
0.05210141899011159	6.224845264115975e-5	0.0014995010680001434	0.001169931737157324	-0.0013512066630710366	-4.3029197852827725e-4	-0.002240323519646879	0.0025971824441119794	-0.0010841826395944388
0.05295662325577106	-0.0013231806743264234	9.9654003625182e-4	-9.988256131965322e-5	-2.38148446662183e-4	-7.814892887304621e-4	-8.940477919077618e-4	0.0019241592637524538	-0.0013140061474851174
0.05461437464317234	-5.156940668691294e-4	0.0021867494658283715	-3.7640947074773855e-5	-0.0023713127390436036	-0.0019878624536415587	-0.0018469808509914932	0.0026460428259855884	-0.0010912888562874643
0.05391650291173467	-5.445942153217823e-4	-7.093654545357053e-4	0.0019123111782928062	-0.0031826812000486935	-0.0014580040471695724	-0.0015759119117347029	0.001459626928637772	-8.059195199108873e-4
0.053438351538709135	-2.7405984050072566e-4	4.913837119822428e-4	-8.86439678436319e-4	-5.081113970283684e-4	-0.0023314364094976113	2.5688800477677857e-4	-5.263746394255107e-4	-4.7844927032664343e-4
0.05381369485548521	-3.1425540679388215e-4	1.9501345369285584e-4	0.001101049574674354	-9.063358290202864e-4	-0.0016026476882910858	-0.002889675594882697	0.0020670650611569726	-7.41451381985004e-4
0.05538696117520713	-6.678634225502628e-4	-2.133516754458238e-4	0.0012246383438793593	-0.0021487133631545416	-0.0020766207349855043	-0.0029967822327015992	0.00162540050567613	-0.001132517506045863
0.052439449999541594	-5.701196777062995e-4	7.547577190991874e-4	0.001386596600893238	-0.001898692392126261	-1.3911865002389756e-4	4.261707432947611e-4	0.0012221708517360169	-0.0013170382255488736
0.05364562225293122	-0.0014418977890755273	-1.0397476939113368e-4	0.0015884892205659626	-0.0015229080805974852	-0.001694007280133564	-8.934961581751528e-4	2.307980496400841e-4	-0.0014756974462162818
0.053252906119911014	-4.5276949368876934e-4	3.712215598527331e-4	0.0011379364238907573	-0.0022366892075403088	-0.0024707343017486365	4.2690617887744563e-4	7.337644575792793e-5	-0.0020648124683936074
0.05182391013083735	-0.0013917037096335583	0.0010251486892978012	-1.1047334471160951e-4	-0.0017176029886274537	-0.0017770556157636396	-0.0011199835789420908	0.0023444265203339926	-0.00194917649374133
0.052700536690197836	-6.885217058330204e-4	0.001365384859520211	7.405105546806624e-4	2.680069187070777e-4	-0.0013007968947016024	-0.001612599313000693	0.001529058797884831	9.608222099262773e-4
0.05397990220552824	-0.001838603512284664	0.0021891409740441375	6.280035796811307e-4	-0.0012257078780895311	-0.0011110139842906062	-0.001156770366907895	0.0023035621568207546	-0.0010722869691171736
0.05416039627264353	-1.3486363033920096e-4	0.0014902139871331974	-3.9204201429450396e-5	-2.863632309785458e-4	-8.482456953281636e-4	-0.0014673114267783212	0.001988405072795161	-2.404544104120577e-4
0.053299391207771114	-4.737767383004532e-4	0.0019604724423879657	0.001224166617550507	-0.0027102048569227506	-0.0017994110105029385	-0.0016556605745271882	0.002232981021606297	-0.0014699744797868387
0.05385042696642613	-5.558598173008093e-4	-0.001048871330287439	0.0029795359209614553	-0.002377310519672095	-4.5531497706798247e-4	-0.0010859905215854576	0.0013106114195434427	-0.0015763520933830659
0.0542974127989862	-4.068790005232509e-4	8.975713433176189e-4	-3.1977301613092654e-4	-0.0018410446370682447	-0.0013048926671715767	-5.576926947455874e-4	0.002621087624108471	-0.0027887327725643813
0.053002104805531934	-8.739839851294881e-4	0.0016488445666467478	7.53606838455906e-4	-0.0017960726005737193	-8.789850590778899e-4	-9.512201868452794e-4	2.537579217786187e-4	-2.3554138974809448e-4
0.053145700346765606	-0.0010043162309020745	0.001417836444008999	-4.7756603636300485e-4	-0.0014690070940449448	-0.002242398757349991	1.5571561636160364e-4	0.0016820160472437611	-0.0014699302938748445
0.05272302460554083	-6.290514534418299e-4	0.001432207421527326	0.0011051702296500938	-7.611014066283362e-5	-0.0014078551851104554	-0.0016513851546928104	0.001188971035630901	-2.6614467567388794e-4
0.05375712503597701	-1.9276018716712614e-4	0.0017226609945299614	0.0015870026539723276	-0.0021787467926503356	-0.0010712989229688824	-0.0024239210223757283	0.001987442333888733	-0.0012883978922100454
0.05503447353937037	-2.465678976241913e-4	0.0012724110474964007	0.0012442874359371307	-0.002313433893294883	-0.0016182693755967975	-4.499475696132754e-4	4.1432689942456544e-4	-0.001614828108943137
0.05360218396196003	-6.093008612477064e-4	7.412125004282782e-4	0.0018017088724032197	-0.0024003261789322565	-4.7701491764046426e-4	-0.001583182167098179	0.0015927337111833024	-0.002344645948980379
0.05244575044554587	-0.0020965876755201693	7.976197803596392e-4	0.0012646714259716362	-0.0025768850588719157	-8.997194688189965e-4	-0.001302661867038612	0.0028403380529463218	-0.00194819186033239
0.05404107666122306	-0.0012327122115257515	7.537231468259592e-4	0.0012324591105907392	-0.0034135099786280314	-0.0012301055755689209	-0.0016161358941984515	0.0026127620392631845	-0.0037352730222973917
0.052768756404379565	-8.150460934335684e-4	-1.4221585551890242e-4	0.004080683628167366	-0.002068940005739062	-3.9946920848972045e-4	-0.001485555643240812	0.0013002432595664855	-0.0015207725779159984
0.0521540066327569	-1.9357207000115587e-4	7.420948612254482e-4	7.03127369532274e-4	-0.0014623803019535766	-0.0015225445763842082	-6.302605797652003e-4	4.224513633886905e-4	-7.777333378285293e-4
0.05405767883658226	-9.225535455274685e-4	0.002006882740041725	0.0013244707204208002	-0.0024468034240692263	-5.238717152196766e-4	-0.001731680751593043	0.003066451695448768	-0.002552152112014198
0.05203220469183949	-6.14172436989672e-4	4.245899183193769e-4	0.0010076157172120212	-0.001783416951759709	-2.5578133496158284e-4	-7.279976828894229e-4	0.001969174979168498	-0.0017831828351543215
0.0545071421821303	-3.681069826624876e-4	0.0011070153824729368	0.0015086018237268142	-0.0019374952904465399	-8.95449391459465e-4	-0.0026736239657316123	0.001966731350979019	-0.001219244643595979
0.05441749431287205	-8.64410110164517e-4	-1.5105083815513388e-4	0.0016177662144033261	-0.0027870767848047332	-0.00183230707900367	-0.002368102083537761	0.00339780719693379	-0.0026650548551958677
0.05368613555967763	-0.0013151351193233204	1.2596151692432825e-4	0.001168503509266147	-0.0028545097090999566	-0.0017558136100666237	-0.0012414189680948564	0.0012655725677961625	-0.0013192789387110877
0.055135838254801874	-7.919757926270238e-4	0.0018068033950796765	0.0015238039033296743	-0.0028280648921268567	-0.0011595529353505005	-0.001594158536990095	0.002911590072191944	-0.00207362122523674
0.05369534859156541	3.3562383801233943e-4	0.0016440936385940074	0.001732596233961789	-0.0014452616167314144	-0.002309158110183399	-0.0026898834656200097	0.0022230869360772114	-0.0013402314811928329
0.051951851556437195	-7.707156231163836e-4	4.288502357709303e-4	9.845020880168954e-4	-7.81018997936094e-4	-4.3292574650500117e-4	-5.484420039723539e-4	4.7797602932131845e-4	2.9395218705479493e-7
0.05286327149524222	-5.830994932455553e-4	0.0016208411338347595	0.0010865239471127058	-0.001818267741888109	-0.002107950084667773	-0.0017157161766199998	0.0021261768701632796	-8.963039769409607e-4
0.05407532862479372	-9.333174994001171e-4	0.0013137403650724992	0.0011150588025269654	-0.0033802616705207833	-0.001218805344323952	-0.0017991417773455358	0.002423864753027787	-0.0027208757333509765
0.05423856466633846	-9.950753877728453e-4	9.444061347393184e-4	0.0010275367777583255	-0.0013311389213244774	-0.0010665478016826625	-0.001406951645378229	0.0011126468509269983	-1.1683114618911968e-4
0.054057953034421256	-7.440839535492656e-4	0.001224487533911111	0.0014471171269747716	-0.0024525790243306324	-0.0013427298362629716	-0.002431853953552732	0.002426578242349078	-9.150375511478023e-4
0.054770351254966335	-2.1764582432503763e-4	8.29374442904739e-4	5.984900449907467e-4	-0.0018758033706599117	-0.0017443608839553453	-0.001314429439710493	0.001610400740711574	-0.0014910006879236002
0.054816856629526386	-0.0011640264002203073	0.0010650998660357506	0.0015720550163061718	-0.0018881496481791863	-0.001266231492570954	-0.002248423788811536	0.0018107444649101709	-6.036663984751786e-5
0.052588880671677586	-0.0013834168562717707	-3.45412357045749e-4	0.001649241924644999	-0.002095674191883128	-0.002186058014952197	-0.001060025385829733	6.21344391041421e-4	-9.249423597477202e-4
0.052455851919165866	-0.0011649487988616833	4.166524388317478e-4	5.983595211381591e-4	-0.0028635688098714493	-0.0021261187010708513	-7.167929556091749e-4	0.0019826459581299806	-0.0027346747127974355
0.05294705101035845	-7.311296982705723e-4	-3.459503270584646e-5	0.0019524138507048775	-0.002511007464248382	-0.002209797536249981	-3.695063456264203e-4	5.334263187271638e-4	-0.0020476918198388976
0.052822493958344804	-8.642745659640094e-4	8.077424181920888e-4	0.0013816491964565205	-0.0013676735961513746	-9.871336051305592e-4	-8.269853561409194e-4	0.0013464060207098024	-6.827851174576166e-4
0.05320390317241925	-0.0014603261551106293	0.0017847187827894596	6.056416372475933e-4	-0.002614750407478324	-0.0015150482497885745	-3.286264944012383e-4	0.003382985777364322	-0.0019400686738905045
0.05259327627650993	-2.939274617036986e-4	9.120739443569234e-4	1.4608532079582627e-4	1.0440247056022912e-4	-0.0010291763876514493	2.8517648771625616e-4	-0.0010480406712817995	3.033710885672912e-4
0.05284798527755902	-0.0018610372782589476	0.0017232733358810606	4.0655344584660197e-4	-0.0020656073692203363	-0.0020587992789039547	-0.0010842926745846038	0.003720783665455249	-0.002513117340531649
0.0544102673366965	-2.87145787110259e-4	7.873435068117893e-4	8.279827360432662e-4	-0.001352043159499069	-0.0016009753782518052	-9.601604718264904e-4	8.130489618209563e-4	-0.0017623966549369134
0.054196024753967	-0.0012419097918455154	-1.7517522854732607e-4	4.354555958648977e-4	-0.001247924719379341	-0.002933087050570164	-0.0014482041330758412	7.455430803538224e-6	-7.35600345488398e-4
0.053502421020977124	-0.0010626581403304061	0.0011235206644268927	0.0010098964412453867	-8.622198987915337e-4	-0.0010123811723115113	-0.0012266069726197678	0.0015221268459886814	-0.0010053469526216238
0.052752765739079326	7.42805579083014e-5	-3.13253994113719e-4	0.0015912207686965018	-0.0012599945281578132	-0.002341107652893896	-0.0016964803297078537	4.77939501347385e-4	-0.0013404582651629707
0.05376798355007766	-0.0015698094223161533	8.844404193505073e-4	0.001580298773969599	-0.0025859811680370146	-0.002357263798359132	-0.0011390012419812843	0.0016140723714386238	-0.0013001106215071376
0.05239341645590499	-3.9000348480077243e-4	4.966115228546713e-4	0.0022279139849003325	-0.002255324131129778	-7.376536217076263e-4	-0.0016884426115992628	0.0018848546285805572	-0.001881461084008053
0.054694813903309596	-3.483192005194036e-4	-1.0686000591999658e-4	0.001482560048008579	-0.002939442275000198	-0.0028380434706404838	-0.0018849605617890987	4.551503217924812e-4	-0.0016931591971034274
0.052984348152130364	-4.1445439482800484e-4	3.9184984138265094e-4	0.0011494766126503922	-0.0018605226243351958	-0.002208323303704267	-0.0011834534288128224	0.001344896606129457	-0.0013535165735314293
0.051883516271471045	-0.001844553588012332	0.001074266960629402	-9.266506885445807e-4	-0.0017216443581801967	-0.0013210603351659458	4.292209023409128e-5	0.001355590128714169	-0.0022111975923043603
0.05329698526830941	-0.001041247819967184	-2.5217326151715e-4	0.0021253137078827288	-0.001480173319646237	-0.0013265790284333252	-0.0024221367475202238	0.0011906121360943196	-5.41870635436136e-4
0.05351823726450198	1.685073698547102e-5	0.0014838260524418186	0.0010755449128152363	-7.670620897465656e-4	-0.0011451707787407874	-0.002510207272600525	0.0022780514076095053	-2.97486041277565e-4
0.05453417712717453	-0.0010526904968625181	-4.527344300693651e-4	0.002135437728696319	-0.001643225626696174	-0.0012748218323570969	-0.0015768378230252103	2.7020942554615225e-5	-3.05240064581579e-4
0.05244879747349797	-7.177926276297644e-4	-4.1320553984411964e-5	0.002030188732201481	-0.0016433296453705248	-0.001182572556996104	-0.001678556235245464	9.217680777004168e-4	-4.957100143598936e-4
0.05372158911375487	-5.307374550170566e-4	0.002151139350037533	8.929296286014047e-4	-8.995806674864476e-4	-0.0011249900653609163	-0.0012174416042785368	0.0011093561847498555	-5.490874743411789e-4
0.05357120839374138	9.376167566027626e-5	-9.716495967528675e-5	7.897142651809825e-4	-0.001492999489092945	-0.0023155353181727725	-0.0017581357305004185	0.0012347622907560838	-9.879642378570733e-4
0.054026663959668215	-0.002263097115578579	4.005833609736063e-4	1.4268330382417781e-4	-0.0014871079344291002	-0.0019248511340162078	-0.0015446706528450913	0.0020007485271796876	-0.0018170554032332319
0.05330861009369989	-8.592905358813998e-4	0.0017045885163973335	0.0012151540603423897	-0.0030420837135965487	-9.199740332757998e-4	-0.002530816583389373	0.003807024719095647	-0.002063565999204195
0.05236910219361502	-9.618884034618911e-4	0.001547164261673914	0.001048142563746448	-0.0019403989940344364	-0.0012569677808560004	-0.0016732560538024923	0.0013153512856131212	-9.91194902579916e-4
0.05320504462832501	1.8545108295426512e-4	8.256139053089633e-4	-3.0019452662812787e-4	-0.0010185557568137783	-0.0022624403861636654	-0.0012548945260074762	0.0012196413903233188	-0.0010851819635268492
0.05335690404084577	-0.0012444045290544174	6.435795864902548e-4	0.002026265031882213	-0.0016389331295697527	-9.413146731101333e-4	-0.0018854755765490402	0.0027767070461712272	-0.0023146504180631723
0.05429092480187196	5.002640384818271e-4	0.0027280597300842245	9.399831291718827e-4	-0.0013186483721079802	-6.987508519335564e-4	-0.0028643885496058225	0.002857173191327056	-9.31410119715104e-4
0.05246944910401681	4.032206610901121e-4	0.0017937697327506598	-1.381386822386473e-4	0.0018952342542307525	-0.0015314128579224922	-0.0014356539533340112	0.0010858810719252604	0.0018548511678507739
0.052440411370326435	-0.0018065598154946062	0.0010366573230153465	0.0015511926565637678	-0.0020762395960321938	-0.001541648627718395	-0.002641193010653179	0.002687181113135294	-0.0020270483813769947
0.05160740492987798	-0.0017896612603333347	9.084794660210398e-4	6.02160690318546e-4	-0.0016819218809436644	-0.0023536952275852977	-0.0019057840847941897	0.0015564407520523612	-9.501436266238975e-4
0.0552944720632378	-7.435479016164567e-4	8.575751539437286e-4	0.0017924399761605437	-0.0023057314988426413	-1.2171470836825818e-4	-0.001186460711317659	0.001393030502582583	-0.001825508115019931
0.05378837800607905	-7.030001479957656e-4	0.0014816197175377003	0.0012511871231512025	-0.0014937767179141746	-0.0026293370538201214	-0.0021591716145289287	0.0021054475949297173	-4.0675532665645505e-4
0.05356419953069105	-0.0010528150830464299	0.0021679946625959012	5.211369468745146e-4	-0.0014874363250082024	-4.796873601359235e-4	-5.434533370715261e-4	0.0024681497804723953	-9.622056145919091e-4
0.05295360654433547	-9.237114145885433e-4	0.0016864114444775369	9.027451422563194e-4	-0.003068728240565394	-0.0019344391498902075	-0.0015116055119781325	0.001696644178163269	-0.0012631868662451317
0.05282256082524915	-8.637579317188854e-4	0.0010501981643811118	0.0010959208128342478	-0.0010617061899845497	-0.0022465665772519222	-0.001826846960782107	0.0019090498116921602	-4.5010702569981217e-4
0.053086320743497506	-3.518542678739269e-4	0.0010654968559872919	8.313644600734756e-4	-0.0015488733254887639	-0.002486008822564712	-0.0011277189205800642	0.0012352950563489923	-8.530533054086297e-4
0.056901329257528936	1.0434671315551131e-5	0.0023483773841997493	0.0010531952876304722	-0.002983532211307663	-0.0017074611612264065	-1.7547549206540862e-4	0.002218920767841531	-0.002202402254812697
0.05369094092190614	-0.0018799378230052932	-1.5509611563169413e-4	0.0017497910593406863	-0.001061135160630665	-5.294928406335061e-4	-0.001437371501511798	-6.260940913145946e-4	-5.734307261095799e-4
0.05250178441039205	-0.0012315901965783773	0.0010216598143059329	0.0017117832951507612	-0.00151882666731357	-0.0013791073167728617	-0.001685880947492836	0.003160436876645206	-0.0011911769467089133
0.05342231314134631	-4.8477435645599915e-4	0.0010444594085013443	7.803641022654131e-4	-0.001274974899687017	-0.002067570394986599	-0.0012906670171580115	0.0017744276790007802	-0.0019235756665154959
0.052443803542723454	-6.595410347229074e-4	0.001119930906108147	0.0015933467828501847	-0.0012950807108325002	-0.0010691775009789442	-0.001451015544202411	0.002641080028449774	-0.0010798594953096744
0.05408540988013036	-0.0011473392977419683	0.0016423735094358088	0.0015022563163287833	-0.0027341980489062117	-5.864620040991865e-4	-0.0017814939210999835	0.0037541804571197875	-0.002944511255800206
0.05245862046948396	-0.001722999139197417	0.0017192713382346032	6.749595834291889e-4	-0.0028955690660280734	-0.0012257963222691887	-0.0014154788166633877	0.005043252526130891	-0.0031288527087288756
0.05424283742528164	-0.0012329833014552074	0.0024225022862866923	0.0010258133706247492	-0.003537098354057948	-5.356245051210525e-4	-0.0011931276889256047	0.002091892063287849	-0.0024286350696659013
0.05265078709703846	-0.0014317382233076056	0.0013852407439000306	5.208304952762085e-4	-0.0030701130881790563	-5.352142037023862e-4	-1.993949982103835e-4	0.0036396599620872523	-0.0030312379095839385
0.05338236614187373	-0.0011071900107881903	8.94017087734023e-4	0.0022708740000769966	-0.0023095964306034064	-5.804302100271695e-4	-0.0016310254426700542	0.0017312686528446943	-0.002108703085992637
0.053330657189129896	-9.714561826632756e-4	0.0011326884222141874	0.0012219825572471132	-0.002457718905840187	-0.0010716517345739445	-0.0018515221855613506	0.0031995553263618	-0.0012434532172645309
0.052251749316327104	-0.0010341182855648184	4.990121881402205e-4	0.0012053454634339677	-2.4648090010418496e-4	-0.0017049006308568252	-0.001847372633441041	0.001498861370413591	-3.3444884510405845e-4
0.05452227942489719	2.7324631457494237e-4	0.0012120527354118774	0.001965294463251658	-0.00286460442246806	-0.0016041133348462199	-0.00212953283161206	0.002416188767026128	-0.001237083910164499
0.054068894715094705	2.800971952142012e-4	0.001800589656265676	0.0014330433174474478	-0.0017643975286200913	-0.0015525360487573638	-0.0018031707135722364	0.001802596726243947	-0.0013463386246427786
0.053464900190479364	-5.967829520610836e-4	0.001241468411747986	0.0010698897806997903	-9.902149142128342e-4	-0.0016184087918969272	-2.061795971165898e-5	-7.283624744682123e-5	2.4905150796862132e-5
0.05258189856063825	-6.80017466335253e-4	-7.777487685540837e-5	0.0011216173483552827	-0.0012903757078373973	-0.0010402818226241267	2.0070918079547408e-4	7.47559375563772e-4	-0.0014489547403266976
0.05238324724224348	-7.78796970392929e-4	6.769029578908497e-4	0.0010992455023326303	-9.924541304297983e-4	-6.327689820666025e-4	-0.0016298296818746726	0.0031033020601160693	-0.001454436925420836
0.054043818318007045	-9.356096095390212e-4	0.0013037446970249591	0.002147414335440013	-0.00227206603361387	-2.006408011702407e-4	-0.001395509214808503	0.0020990039681121017	-0.001407632971024175
0.052649468946857646	-2.7346247764972945e-5	8.87111079021941e-4	7.399183594386745e-4	4.889402020144237e-4	-0.0015562730958660633	-0.0013743043790852942	0.00213808081785884	-1.058923045520605e-4
0.05243854016654093	-0.0010932056299847955	-1.1535436323528839e-4	0.001027840267431225	-7.761389490503524e-4	-0.001653925077009727	2.2353164014253865e-4	5.296496649453805e-4	-4.7387402586118445e-4
0.05313801938579674	-0.0012194482641713384	3.5352569392134843e-4	0.0016827136040360245	-0.0027656171451799225	-6.249476426005561e-4	-0.0016428490903448022	0.0018565614049807166	-0.001893281782863082
0.05361989378793565	-4.675739777221967e-4	6.217732961202079e-4	0.0022203828738397804	-0.0024417347416196195	-0.0012898286330383555	-0.00207314470764814	0.0025171170336221434	-0.0022129874567642133
0.05263458144784694	-9.434968034438204e-4	9.660494754820862e-4	0.0028425454060681922	-0.001962794977787551	5.407749904297666e-4	-0.002036374327060793	0.001729384218533522	-0.0012603982961008986
0.053769617996709054	-0.001595531576264771	4.48624889258563e-4	0.0013261065555735395	-0.0024282112296005087	-0.001185475108332407	-0.0013418235606657252	0.0014727383342341437	-0.002267308719761708
0.053396482471732884	-7.826071646924165e-4	0.0011939459671868853	0.0017052427237457684	-9.964842396805635e-4	-7.13202461186442e-4	-0.001139397485453488	6.749300884626919e-4	-9.392132336632171e-5
0.052661002360100365	-6.434523640406257e-4	0.00166592686053818	0.001802220386406077	-0.0018161281075740026	-9.612880666582613e-4	-0.002342147117216189	0.0034709498682061247	-0.0020800609613869504
0.05306068319210004	-6.333546921279095e-4	0.0018136133368499808	5.442996551405413e-4	-0.0013867916152371612	-0.0017229927419017796	-6.279181962743611e-4	0.002102692011629493	-0.0010197933338189596
0.05316998665027939	-0.0013476436872029538	0.0012068191641825372	5.999137285703415e-4	-0.002184732125359275	-0.0018765735499965148	-0.0017183703123337171	0.0030461774625427365	-0.0020369837836954293
0.05240684439442028	1.8319824128369003e-4	7.295222426587889e-4	-1.1844859680457291e-4	-0.0023253421030948983	-0.0016276343464317125	-1.5894631844397925e-4	0.0020449387430791187	-0.0017236380168442872
0.0522328876395218	8.62491205859929e-6	0.0014308375228960586	4.0530023402976485e-4	-8.940990857333115e-4	-0.0019779774411844797	-2.8851066520846065e-4	0.001767259872633172	-0.0010091692849341423
0.05291827079356677	2.644834872669706e-4	5.733876227958212e-4	3.792744692755572e-4	2.8564704760490546e-4	-0.0021771061587573344	-0.0018762106880708656	5.87119962328082e-4	1.8367954163235156e-4
0.05553065105214746	-1.4921170845950867e-4	0.0011710210233316504	5.786395784685892e-4	-0.002169922810095307	-0.002203545096027846	-8.983315183407075e-4	8.377754991234746e-4	-0.001088176447101702
0.053562364025746975	-0.001473187016795341	0.0023654115786652112	3.614720486743423e-5	-0.00236944466601372	-0.001415341631544736	-6.34803526871848e-4	0.0018265243995397142	-0.0017547959071265217
0.05349545830570812	-0.0017994977631526575	9.89279563519976e-4	9.195669665617608e-4	-0.002271156477974861	-0.0016296059718506784	-0.0013750578606141243	8.808662145162524e-4	-7.780594797780877e-4
0.052519788288893504	1.739975281575494e-4	0.001472625382511956	9.262572378150385e-4	-5.172466030669558e-4	-0.0023226020693459426	-0.0021709523490848676	0.0010908184285080202	-4.930841225750609e-4
0.05336089182516302	-1.3767688879990603e-4	0.0010817028222474758	0.0010962997731297215	-0.0014839149638750239	-6.495558884436405e-4	-0.0019426489323456958	0.0026679316338910053	-0.0015827487647147795
0.05327080668041502	-0.002120504634310999	0.0010872050588717943	0.0012252701353515367	-0.0035906751337676968	-9.414234928097532e-4	-4.317225845039854e-4	0.002965833430451978	-0.0030556649609709934
0.05306352568923027	-8.22457975889947e-4	0.0018118459540223085	2.0646949994078528e-4	-0.0029345043155264033	-0.0018128458673324877	-0.0013837329046302851	0.0020734000511161152	-0.0021780904922695274
0.05341532171618611	0.001247651141466381	6.789669743418926e-4	0.0013889526567457614	-0.001047896023905933	-7.793736255989882e-4	-0.0013170425566771903	0.0018668655968758902	-1.3128087137763558e-4
0.05448085673841561	-6.623997685673325e-4	2.1616523848317994e-4	0.0017671467550280985	-0.002938960450234209	-3.270737604644647e-4	-0.0020719838194084334	0.0027628494265829317	-0.002172082120081795
0.0547746365544567	-0.0012279254994568506	0.0013258640559660993	0.0012768880227124295	-0.001949397052282885	-0.0012283589081491123	-6.359985318898251e-4	9.503616959695138e-4	-0.0019950605248894395
0.0530161490836799	-0.0010409664248243102	-8.639467273035819e-4	8.905223320472507e-4	-9.004871757557863e-4	-0.0018389889683265012	-0.0014546804351089231	8.739182682354434e-5	-6.119119252582514e-4
0.05460410862203881	-8.983319869488683e-4	0.0015001653937931525	0.001639216151432768	-0.0032531051733479294	-0.0017849731664894219	-0.0017664125391335427	0.002160748651345583	-0.002015606380098553
0.05388702488073518	-5.517411148372108e-4	0.002513262000683494	3.705652845605119e-4	-0.0016523178071218838	-9.04897763070171e-4	-0.0016506406594672491	0.00414536458009731	-0.0016781784447625749
0.054781657189076675	-0.0014117462982199134	0.0017240639239137579	8.553867643717329e-4	-6.535066782704986e-4	-0.0017435481432376393	-0.001281377406493155	5.553038871077238e-4	-4.027543074929264e-5
0.05272176115570684	-0.0010104255939903585	0.001296794007807927	0.0015208346882671043	-0.0014425031174449881	-5.326330534719092e-4	-0.0012959577548695715	0.0014048169906430142	-2.520065104581169e-4
0.05477978702770149	6.004869377620655e-5	0.0010827095778240794	0.001938119468442714	-0.0021908487574812093	-8.027527768233536e-4	-0.002729958554662986	0.0028723704094712308	-0.0025182015650316836
0.05353707421391591	-5.26302967739266e-4	0.0011832476185974624	2.9304077806819e-4	-0.001394682419779904	-0.0013521907198667845	-0.001095328603082524	0.002105043978626554	-8.461137462091149e-4
0.052999507688203946	-0.0014876360237467256	7.144419047810599e-4	4.194108531307409e-4	-0.0015018990230312454	-5.715778244042017e-4	-4.485706689558037e-4	0.0019253551849425527	-0.0012336844909019385
0.052496444672174084	-6.8815980592026e-4	8.053856143502824e-4	0.0018207574570842829	-0.0027262146642333587	-0.0014577060797295635	-0.0013881226464961681	0.0027720239295766025	-0.0012195946140520944
0.0535041118831566	-9.570891726022518e-4	3.5122407657692234e-4	0.0012794952370979319	-0.0023956284486323096	-0.0020212872466072985	-0.0025453946670030915	0.003356991544015039	-0.0019930403981967826
0.054216012863742856	-0.001106447395079197	-1.56013157271449e-4	2.2484430302992562e-4	-0.001825958842484271	-0.0023092080082622074	-3.3741835629446347e-4	9.238168581294835e-4	-0.0019195454074002328
0.05379313289737119	-8.263680923050682e-4	0.0021212450284423825	-1.6943298377857657e-4	-0.0028127692762071345	-0.002436665222764941	-0.0017353130837997235	0.0024839003576930417	-0.0030037196091751545
0.05320260011504229	-0.001851587593254997	0.0010971493814315772	6.925081889102627e-4	-0.002175802076025755	-0.0016635875879448807	-0.0018607584381866362	0.0023424814795309098	-0.0017983650448837106
0.05251197105474507	-8.100348154680391e-4	0.0018078124397486385	0.001370898070475978	-0.0029125876301317275	-0.0014654398470479205	-0.0012001010313720966	0.0016669890104796642	-0.002197620213829842
0.05207795387397519	-9.535323298543298e-5	1.081359440961398e-4	0.0010854799360362154	2.0190095069875927e-4	-0.002226356009119731	-6.671147380806988e-4	-5.631320262681882e-4	-3.433912939383179e-4
0.0545013906771991	-1.9506740765543683e-4	8.816902921122373e-4	0.0021172704132943216	-0.003429584526582205	-0.002344338606065208	-0.001616367669749355	0.0012095165415722652	-0.001394381718928062
0.052989376592093435	4.644173125663057e-4	0.0014453711018168709	0.001325383607543379	-0.0026135142616207307	-6.463418268794946e-4	-0.001064206284274815	0.0033339032610076075	-0.0025984002185328167
0.05306577716886685	-0.0016228693086835651	5.937658707423077e-4	5.519958705660258e-4	-0.0015027413130718908	-0.0018490511428300152	-0.002050364184733442	0.0020643066894331856	-0.0015415279086857078
0.052846066908381346	-0.0010337610088923422	1.8413106643539885e-4	0.001499862347138396	-7.188693275693951e-4	-4.396105159794585e-4	-1.3441828411057294e-5	-7.748915414320672e-4	8.744207920889433e-5
0.053697259480831004	-7.501444907170739e-4	0.0024268203417500173	-5.8554871444444e-4	-0.00330799656614893	-0.0025028991439169255	-0.0013664002304800888	0.0024656133416964274	-0.002946427253798136
0.05257214303234223	-5.474017266328521e-4	0.0013406558659955047	3.1289605673655356e-4	-6.056925222763187e-4	-0.001284249014317765	-2.138043923812504e-4	-4.9468582364969136e-5	-1.9615305277445082e-4
0.050255860434413054	5.272650311282951e-5	0.0022997951286190792	-5.86380780045786e-4	-4.912335680701793e-4	-0.001777946792903342	5.67022260105436e-4	-2.439460401011464e-5	-2.2281344671552282e-4
0.05348728364147992	-0.0012190287417804123	-3.239251309772237e-4	0.0012697360928848474	-0.00276684356198019	-0.0017092013018306016	-9.685877419012229e-5	2.1262246556553015e-4	-0.002053467676910418
0.05381361766839411	-0.001189219602230864	0.002674167923049641	8.084774513946934e-4	-0.003254401290652239	-0.0011168545619992501	-0.001544893888344781	0.002998227692153954	-0.0012018342794974648
0.053898718579403475	-3.606066452917732e-4	0.0020375843026404464	-5.946695226706621e-4	-0.0015882296704036257	-0.0016049664738954587	-7.795885177228776e-4	0.0015378512597696997	-0.0017167515347243734
0.05216291094091098	-1.0143875782785e-4	4.299928351475293e-4	7.268313878157218e-4	-6.875524771525365e-4	-3.722154841673288e-4	-9.206201139906495e-4	0.0014154362018058203	-0.0011805920772442148
0.053975391287610745	-0.0013237184020842882	0.0015134900436157615	2.7524576179043995e-4	-8.119497472350846e-4	-0.0010648770926883829	-9.515009984664945e-4	4.7582509458514097e-4	-2.8402785492764106e-4
0.05307853986534313	-0.0011537255802020526	0.001257228672926563	3.786531864082117e-4	-0.002476626115821239	-0.0011851302724913701	-0.001922093342393464	0.0018745740639245175	-0.0018415391306672827
0.05294903639037702	-6.089458606319386e-4	0.0018761130936463684	2.6208674344717673e-4	-0.002996413683904398	-0.0016174310760232338	-0.0012765051510046136	0.002621894287860089	-0.0021697031681751407
0.0526351716814092	-9.957101970195566e-4	3.845183001828171e-4	0.0020223104435963656	-5.677658901580355e-4	-4.0616998843644804e-5	-0.0011942464308371237	-2.1641848659195424e-4	3.817567630216954e-4
0.05334432392741642	-0.0011590920454375583	1.2993295092147798e-4	0.002583831848420645	-0.0031067042617464475	-9.977944507352041e-4	-0.0017321812759777443	0.002617036788959528	-0.0023825740913501724
0.052326375618535696	-7.302040056569504e-4	3.395641087120019e-4	0.0010496483276313437	-0.0013347497220656183	-0.0023988762216050705	-0.0018454147684446732	7.959128122870295e-4	-7.415449559306631e-4
0.053501041094953204	-0.001897108825537884	8.703906373510476e-4	0.001847273080394714	-0.0023482618715419744	-5.352157546744937e-5	-0.0014982093585874392	0.002903249360407969	-0.001752119401513371
0.05455839449844702	-4.2076651545991427e-4	5.12313656324675e-4	0.0013688653985111394	-0.0017850092693038639	-0.001009316577455448	-0.002183335907732677	1.5070110939066164e-5	1.708866523480668e-4
0.05299527878664297	-0.0012463559632728285	5.030482871954373e-4	0.0011848240087252411	-7.971641131624478e-4	-3.27284395422626e-4	-0.0014566597476842556	0.001658697409073555	1.8606819843502546e-5
0.05246439456349712	-1.957060340379451e-4	0.001311599082260812	8.263833390687596e-4	-0.0015575980096316471	-0.0024879247762226086	-0.0023515907649032533	0.002375384718848405	-1.0103014741796688e-5
0.05271111014685706	-0.001500746411555524	0.0019834812076637842	0.0014964066360188349	-0.0015672918447421787	-2.888092452603195e-4	-0.0017684734955021385	0.0023765694077434126	-7.679877791798182e-4
0.05310929839637352	-0.0017045838069457292	0.001895118070079877	-3.283158082643674e-4	-0.0018193393818809061	-0.0017268200656221176	-0.0019946957468412905	0.00303445484041253	-0.002056140035063276
0.05331779832999013	-7.84862995681052e-4	9.833503643805535e-4	3.4115126057026907e-4	-0.00227122602270066	-0.001924428994732702	-3.4346658905470324e-4	7.344105651232848e-4	-0.0013970960508342353
0.05444752216229672	-0.0010262543405638238	-4.0280010401983255e-4	0.002176890593012118	-0.0010840302936892688	-7.704762627729603e-4	-8.00437452266459e-4	0.0022140305874183974	-0.0019220755465881366
0.05408819142828028	-4.884682814028483e-4	0.001105242774931447	0.0014910957685017436	-0.0030773142935112256	-0.0011862563544866726	-0.0017815109406230547	0.0028470575700372536	-0.002697768147278612
0.05347935678408715	-0.001004262689002984	7.747395121966542e-4	-2.308750127330164e-6	-9.186184920210383e-4	-0.0027934912159412306	-6.692591543491712e-4	7.968058953417795e-4	-0.001197784052966397
0.05391711165475677	6.737603816179106e-5	0.0017254012258989299	3.2824879668273845e-4	-0.0019224706523214142	-0.003476669237148547	-0.0014650278040258657	0.0023617913913196184	-0.0017390387276871651
0.05261438078087918	-0.0011781392857256776	-2.5344702298156086e-5	7.048102787963604e-4	-0.0014354769385570368	-0.0022643082303554184	-0.0015222542346472615	6.153688892121435e-4	-9.991565690976555e-4
0.05343046533393998	-7.191217924282249e-4	0.0012793153891491615	3.179952336971566e-4	-0.0018226870382459126	-0.0020810241290830497	-0.0016618801431994158	0.0011058193326602302	-6.945883795821041e-4
0.05316194896151903	-0.001349815927101711	0.002220261078599543	9.939628351643443e-4	-0.001962624144695949	-0.0018673504703350923	-0.0015798393396672201	0.002981120597594502	-0.0019468500984979502
0.05291205100844283	-0.0018307952556247192	0.0012304386046094729	0.0017940028071997721	-0.0017331309774514902	-2.6891892265516434e-4	-8.149674236169093e-4	0.0019781084395319197	-8.542524006045435e-4
0.05095508225380523	-2.9636197559588704e-4	0.0011358601337559471	9.276827473376345e-5	-2.768734931848208e-4	-0.0012854537336609822	-0.0012848241627046579	0.001004436839702877	-2.2664934063692675e-4
0.051964845860742785	-2.4622248149318066e-4	3.5514790832516714e-4	0.001848733667668844	-0.0016179037406791595	-0.0014619505085370938	-0.0011264088426834167	0.002120177161047743	-0.0024465822975569566
0.054319767247492184	-0.0011824771433677863	0.0012657662115755496	0.0010684455834690863	-0.0019361674007041876	1.5373860122950907e-5	-0.0012454460870137173	0.002451930818967829	-0.0015173202542666383
0.05324625267367558	-0.001032050171585748	3.223944467229958e-5	7.436038051048177e-4	-0.0021411094992890376	-0.0016796375306397811	-0.0013265254719767618	0.0013289275227011015	-0.00190016085069792
0.05327724155212092	-0.0012841511299767788	0.0025067417162771477	-4.176496938371097e-4	-0.0027853277033696084	-0.0024561054570244253	-0.002154241793558781	0.003172562959716396	-0.0019836948609635676
0.05118338396212208	-0.0010203527344979349	9.828721358514265e-4	5.710570723707508e-4	-0.0018850275778054609	-0.0014619967204549534	-0.001521830394158119	0.0026545398164080315	-0.001760592719930882
0.05278968271097131	-2.8545138250492524e-4	3.5665002739482086e-4	0.0020679249495579614	-0.003377783849965845	-8.490110660728275e-4	-3.431450356675318e-4	0.0027981855357434864	-0.0030209275286807572
0.05431425236372801	1.781714604123648e-4	0.00150819537306913	0.002139025911741185	-0.003122459839496486	-8.578633638251916e-4	-0.002058456141819896	0.0028642640894237727	-0.001928649077461109
0.05428564461735456	-2.267087183065483e-4	6.149547678338288e-4	0.002478887260596393	-0.002402454372395197	-5.6156892154826e-4	-0.0032310995369711007	0.002518815478256382	-0.0016156308799686585
0.0529817016192615	-4.139925928501996e-4	0.0012590084911202342	9.650282335422165e-4	-5.254594255864063e-4	-6.376607921397917e-4	-0.0012715722824078526	0.002067980986040048	-8.055449595340765e-4
0.054123548026263506	-5.171718060798924e-4	6.457712295665627e-4	0.0025329781618790327	-0.0025998130161752767	-7.5529782488242e-4	-0.0017581593188897456	0.002541883729829782	-0.0018608001377253245
0.05259287084957901	-7.771052901408423e-4	-9.72209785293231e-4	0.0018301452899660427	-0.0019176317440486768	-0.0012293077482065488	-0.0018968753385671254	9.886320081224345e-4	-0.0019388877025443131
0.05364225195869066	-4.86579992856443e-4	7.476164555341819e-4	0.0019472776487506251	-0.0031641296124058915	-7.045878472610845e-4	-0.0015201314191266634	0.0026066553974827783	-0.0019892383451850237
0.05251810533836697	-7.444150605706163e-4	0.001616302696171043	2.78233878997765e-4	-0.0016364118315881694	-0.0012501846928494435	-5.822577734754882e-4	0.0015984499582394041	-8.455546252984162e-4
0.05246098487035268	-4.918773247169393e-4	0.0020722309893529993	5.612427336344021e-4	-0.002212490348159242	-8.006419873369361e-4	-6.044084750412193e-4	0.003866829555664885	-0.0023902908713784874
0.05235058763023074	-9.962228720008007e-4	0.0014663552840961454	9.094475815816985e-4	-0.0017665752694985088	-9.158229516003541e-4	-0.0015259153010007585	0.0016855004105695783	-0.001483906696354024
0.0536751932551979	-5.521937649382898e-4	0.0019046259894806138	-6.190282369883871e-4	-5.616740611619293e-4	-0.0021841570412719775	-0.0016275643427271723	0.001252114403912132	5.232643967693458e-4
0.054416498284886324	-7.928128611458571e-4	7.701308174274917e-4	1.564056666941423e-4	-0.002238117083450965	-0.002419873467049348	-0.0014798328143092842	9.457491773096823e-4	-0.0010087029082541806
0.05257110398613988	-9.821598800288046e-4	1.8228529129199085e-4	0.0012191716781794681	-0.0013550294727428726	-0.001956812504889563	-0.0013842612748870772	0.0018440964699846228	-0.0014026236775195402
0.0527405489195524	-0.0011690405209443583	-7.065114166005167e-4	0.0029903540970644656	-0.0031229509794565838	-0.0012170649167501533	-8.794118419803163e-4	0.0011675433922878698	-0.0020696808588016313
0.05559643261998682	-0.0010707794968660698	0.0022302337308512596	0.0012034648543245898	-0.0020898140915836046	-8.357356919244567e-4	-0.0025879840450075877	0.0023457974691712966	-0.0018578749151956567
0.053713023993920576	-2.0755931751921167e-4	0.0013979668173108926	2.044302788395216e-4	-9.578830639859168e-4	-0.0024629211216247405	-0.002565003130313982	0.0017491129218658967	-9.489317091571938e-4
0.052852873093281794	-0.0013921879910175259	5.7528400645979e-4	9.025160626954782e-4	-1.862267716075307e-4	-0.001935538546500686	-8.238542960819721e-4	2.0888358048218265e-4	-1.3467545015253407e-4
0.054695606480208624	-8.613594593399445e-4	0.001691228447425431	6.969113497338983e-4	-9.69720654448483e-4	-9.328786513604035e-5	-4.214650437388537e-4	5.320036494181227e-4	-1.4761298114542658e-4
0.05416216995265854	-5.062235942202818e-4	0.001131338964665741	0.0016147672503698657	-0.0015246219867547275	-0.001647749031957185	-0.0017239977324034598	0.0025819135058831066	-0.0014837023566049577
0.05359485487723724	-9.044442773263918e-4	1.9315037372237545e-4	0.0011552089237929577	-0.0021301333475916193	-0.0012773637026468898	-0.0011597908307710019	0.001024844594371037	-4.8712101380419235e-4
0.05327320606135527	-0.0022609164447023812	1.0920304835007787e-4	0.0011393709184837491	-0.002026535397432398	-8.327710045266827e-4	-9.84892619101382e-4	9.70512082522161e-4	-0.001624379125434759
0.05347472107726255	-3.156554833157194e-5	0.0012394343776050926	0.0025043039458331447	-0.003348113129301203	-4.705964215145859e-4	-0.002078382392867789	0.0036101220107418956	-0.002704967937450445
0.052678084098240076	-6.406250586397059e-4	-1.6018646104529104e-4	0.0023161982776411898	-0.0010943905694434162	-7.596196122528049e-4	-0.0022759691964717183	0.0016141594623378022	-8.699573984194814e-4
0.05383547929953147	-6.796321541769e-4	8.741423839370172e-4	9.391885353852757e-4	-0.0031296748003989705	-0.00181049697862706	-0.0012710831521584576	0.002077726589493328	-0.0018658836347534848
0.05263019509702284	-2.1724605124030403e-5	6.189617042139698e-4	9.400863787522166e-4	-0.0033921168947806724	-0.0015422116751821037	-0.001213430409860991	0.0017328282531982528	-0.0025452345377698325
0.05385156156662406	-9.798504611092714e-4	5.024467841971521e-4	0.0015400150396921272	-0.0028553114332907697	-9.016294780786357e-5	-0.0012350240762170016	0.001827741473073519	-0.0021570114415015267
0.05324538586015189	-9.379904581245167e-4	4.6322510734330774e-4	0.002391196999171623	-0.0013641812073766654	-5.944392122604028e-5	-0.0023719593549683974	0.001652926511394598	-6.757123152187651e-4
0.052473561141754874	-0.0012242628128739338	0.001930466285093805	0.002038163172873016	-0.001065641507232084	9.063477583526454e-4	-0.0018312071737284791	0.0017421305921650073	-1.5545619849610166e-4
0.05370701177518338	-0.0012212412405814273	0.001559510088110146	2.3573015373410536e-4	-7.571635389298317e-4	-0.0025370208935893007	-0.0012337640449271567	0.0013707537948878935	-0.0012671100115473986
0.05329568105859435	-0.0012146315134099162	0.0014107204890008347	5.84020889749421e-4	-0.002993974926910339	-4.797472487203648e-4	-5.232564710608889e-4	0.0019043685585526816	-0.0024020381791283116
0.05272022616367155	-0.001049638505134532	8.844330138031305e-5	0.00179608598618491	-0.00256965170550691	-3.0856210551249893e-4	-0.0012346474418827966	0.0017716250167219736	-0.002197068476186149
0.05281899242323286	-2.2826308363121679e-4	-8.718443016090048e-5	0.0015955122173978127	-0.002290611631231646	-0.00153728887428668	-0.001780413841573228	0.0015958324645812241	-0.0015434890281099448
0.052703351218130544	-7.901025971157194e-4	0.0013614672219718804	-4.2263490585932117e-4	-0.0019575707259469905	-0.0017255620356863718	-7.224978425478364e-5	0.0018780833361732464	-0.0014305196786060929
0.05375644571655027	2.4057294137670715e-4	0.002107043586994519	2.2928242750528563e-4	-0.0011218108449766188	-0.0011381078203031745	-0.001116938262672123	0.0013949077847304702	-4.592046410354009e-4
0.05204694644177991	-9.030444948472171e-4	0.0025662381027900995	3.2294364686840185e-4	-0.0018265101539238556	-9.417781240657905e-4	-3.661084143479242e-4	0.0025039335178397865	-0.001475680552102637
0.0538420331118893	-0.0011813208819828433	3.340020086533146e-4	0.0013721998406997825	-0.00208483321662754	-7.572400358128487e-4	-0.0017891470678177716	0.0016015124517708625	-0.002253066469855591
0.05357418450498826	-0.0011044517683600772	0.001168868841575611	0.002273845856970301	-0.0022006553727853518	3.494913088706876e-4	-0.0015876284861154049	0.002209739788247279	-8.737018997799545e-4
0.05350590339019236	-0.001540737445555708	0.0023588473613115582	4.0816515703188033e-4	-0.0020839721761974116	-8.884962972374516e-4	-3.236730521488911e-4	0.00276798073111605	-0.0023431467772038698
0.05320629436209666	-4.984679862529087e-4	3.1176753513006224e-4	0.0010082088705348719	-0.0016183234221856867	-0.001941216788543353	-0.0023852524544952553	0.0019540796444007134	-0.0016836907493215454
0.054624862337271075	-0.001074630617867811	0.0017700461577327062	6.378019998202974e-4	-0.0016162216311236964	-0.0011336888957599615	-0.0015511770027016188	0.001771485948579678	-0.0022413705994249454
0.05222371319792097	3.8462891352623933e-4	0.0012234100190831735	0.0018956315408456559	-0.001085224080567556	-3.7680539381433257e-4	-0.001990815721945355	0.0015944963248288471	-0.001621545499159908
0.0522553312846048	-5.375821681938289e-4	2.93184802682278e-4	0.00148911411298641	-0.0016014111983858907	-0.0020215282765926727	-0.0014520202252468382	0.001218790545550729	-0.0016228175308232572
0.05367306416561202	4.164857449822704e-4	0.0013381442191517017	0.0011962025702862325	-0.002952204736041053	-0.00216020901921154	-0.00197101896991401	0.003123404742911697	-0.001848647331623503
0.05235840661551878	-7.642593911305482e-4	0.0018932871607110241	9.705073727260982e-4	-0.0016358737120186647	-5.990826943996467e-4	-7.997500974550374e-4	0.0030053512051897535	-0.001945957567823723
0.05330090090019673	-9.855834243897958e-4	0.0023242864354071613	-3.1927640935665243e-4	-0.001461599818381242	-5.24714517643223e-5	-8.760664609765946e-4	0.0016145436013495656	-0.0015257260411506053
0.05275890311996691	-5.574451264215188e-4	5.404832134090982e-4	0.0011351981213097897	-0.002124285012330632	-0.0010977202967743978	2.5187575686592983e-4	0.0011445413619119301	-0.0021892551904416015
0.05231923858181592	-1.778105413904069e-4	0.0013502474638199826	-8.176623861229779e-4	-4.2167426813221996e-4	-0.002971890373409854	-1.0018848035555337e-4	2.0911428875059076e-4	-4.606746920592627e-4
0.052766394248031985	-0.0011380663806527733	0.0014178965924805437	2.9048796929491676e-4	-0.0022576727963192467	-0.001173636555306943	-7.837285036978635e-4	0.0025055297889637336	-0.002949808967945199
0.05361149288870153	-0.0021800576576649867	7.386291616707425e-4	0.001649032618043597	-0.003533204565507153	-0.0014561458456909058	-8.634979824763371e-4	0.002015693891405208	-0.002400667128429033
0.05312415820728612	5.785655512291097e-4	0.0018093776316707043	3.658188022025671e-4	-5.294392000889244e-4	-0.0012405844430453858	-0.0011332026056285153	0.0018419884523590152	-3.650888976740288e-4
0.053341619597879135	-5.09795989485398e-4	0.0012584866179843012	0.0027555247039798615	-0.0023120146067517056	4.263043006651416e-4	-0.0011970128958387685	0.0029911775893916043	-0.001990368628920172
0.05359070052285828	-0.0010585866398154261	2.313856814662463e-4	0.0013505321818640512	-0.001594640872505267	-9.615825983179062e-4	-0.001798313972255734	0.003052890756802112	-9.497138260252869e-4
0.053861521299894376	-0.0015491303362449166	7.238753063209204e-4	0.0011076253563938575	-0.0022569435279817637	-0.0011405674909732047	-8.93454750453792e-4	0.0017815056323807485	-0.001746190299254498
0.05216546585944328	-0.002529760238124646	2.534814719968194e-4	0.0016173028037409784	-0.0011878139153912149	-5.44024771115676e-4	-0.0017580359373327767	4.881818414117111e-4	-6.764431018455418e-4
0.05424042642014581	-0.0010836617544996746	4.945428312976379e-4	2.0871831050367184e-4	-0.0026031144465133993	-0.002006992746508283	5.487775072167752e-4	0.001066660573270569	-0.0015940905108025884
0.05331972438103925	-0.0012955946216134954	0.0013530841806898254	0.0019437632162125863	-0.002801274006742346	-0.0011942203712488608	-0.0025109997179839413	0.002681455048575915	-0.0016051642537255359
0.05460703608128996	-6.326155172501015e-4	0.001858562970018465	6.896150917064281e-4	-0.0024610194937016803	-0.0017197622378630768	-0.0019440819239263012	0.0025600650037033803	-0.0015129095532063898
0.05265057631510327	-4.605986486133556e-4	0.001194560967258596	7.814519285340782e-4	-0.0017014391829122827	-5.831298411349918e-4	-0.0017073923659374662	0.002092110987925224	4.3761679293717387e-4
0.05399758527571928	-8.610686662223349e-4	4.6002546885288493e-4	0.0014734489349041452	-0.0010765264039700184	-9.994478878860903e-4	-0.0015412744756463461	0.001286470686533847	-2.7231284034429505e-4
0.055813184054466516	-3.776815258313308e-4	1.454444834843707e-4	7.213586415947145e-4	-0.0022499497471568978	-0.0022282460999097625	-0.0011377452302337603	4.890657648539255e-4	-0.0011199081920172272
0.05246392968070468	-0.001141603902416105	-1.2675576445889318e-4	0.0012891878395627685	-0.0027067553313852278	-0.003501931099794429	-0.0015735666403530009	0.001003065280858764	-0.001981728295915859
0.051542230222736726	-7.313187588676934e-4	1.4180373072555783e-4	1.7183977061101092e-4	-0.0010519762069509044	-0.002444386401223341	-0.002240036283379599	5.085882114326849e-4	-3.5725645751367573e-4
0.05518647361875053	-8.957428442531586e-4	0.0020188056943209673	0.0011196020176938335	-9.364229991065808e-4	-5.311993240541569e-4	-0.0016534809893466631	0.002689152750023406	-3.901006317599919e-4
0.05321165444955702	-6.24098552341934e-4	0.0010109728659573626	6.47372388549924e-4	-0.0011953216744510396	-0.0015012521029470224	-0.0014785797589285303	7.869822003503298e-5	3.8405863501047194e-4
0.05249185829909843	-5.038495788283726e-4	0.0013213147506785418	0.001228341820467037	-0.002851747598924972	-0.0014003026803385602	-0.0020565176976752846	0.002171357271849202	-0.001985207174331713
0.05396987085169023	-8.84060569530082e-4	2.593536681257502e-4	0.0022621257592432636	-0.0026316683075567867	-0.0013281491424032108	-0.0026389760663786854	0.003995120930548459	-0.0030476309775993326
0.05397872163473474	-4.7206625756024623e-4	3.0230830052036824e-4	8.263199986232643e-4	-0.001424818834559331	-0.00158530741842779	-0.0013800286125075687	0.0010267212941844578	-9.723654507897726e-4
0.05248005181454541	-0.0017114369610380159	0.0011709798875673954	8.012063630434415e-4	-0.0026433333777577082	-0.0017055266680877851	-7.801486895267474e-4	0.002838591623626985	-0.0029497647947636443
0.052793450346597236	-0.0011010035764974072	0.0017655940145163789	-3.7726670367859355e-4	-0.0015693456209631275	-0.001626457088983969	4.440227360939083e-4	0.0012130156474138682	-0.0017520751147882816
0.05294826793034377	-0.0011218983976154795	0.0010441918525397	3.1370904426479546e-4	-0.0018693976987914879	-0.0020323855507280893	-3.745645963320446e-4	2.6420109704397695e-4	-0.001339246686759739
0.05281933442884838	-8.832290668782908e-4	0.001724830364925964	0.0013008766415272437	-0.0016596328138055892	-0.001132756781064801	-9.01094793889802e-4	3.102504168069191e-4	4.414776769312983e-4
0.0529255868534179	-0.001410947216825171	0.0015701787979904203	-3.417638285464763e-4	-0.0016188598168422083	-0.001262257442116414	-2.929696160143278e-4	0.0014085382495896887	-0.0017287996230474474
0.05405253046826919	-8.799241609402217e-4	-3.426444915222703e-4	1.4609298324011594e-4	-0.0011702539329156983	-0.0022528408021742375	-4.975287057523652e-4	-8.526379290922981e-5	-0.0013018727243769438
0.053365523793174316	-0.0017671203285423052	4.721125891312284e-5	0.0014042657944286117	-0.0035105514030655065	-0.0013904433623194822	-0.0017246518576783435	0.003233536086033483	-0.0030015791914475664
0.05359842617029215	-0.0021060645880589322	5.096502452257334e-4	0.0018752182726110007	-0.003691550366625989	-0.0011051674077980475	-0.0014034461246629827	0.0022027410430877255	-0.003348459249348475
0.052144697400779545	-7.164110596103698e-4	0.0016311282477262416	6.479318852846023e-4	-0.0014173992014545383	-0.0016277857054979674	-9.07267180469297e-4	8.297091425702135e-4	-0.001506233476384696
0.055002434729838276	-4.6517413917384086e-4	0.0011345613338099294	-5.920572562613501e-5	-0.002405571480791495	-0.003010226509280639	-8.92966652823918e-4	0.0016294137585624578	-0.0016212440948511517
0.05355468524495938	-5.05424157717918e-4	6.369448365697413e-4	0.0015354338286954138	-0.0029313991060364924	-0.0013513315545210585	-0.0015580222620518829	5.691329058663735e-4	-5.757463434675114e-4
0.052132995782058905	-9.603208180440127e-4	5.53385419667036e-4	8.620371451797398e-4	-5.192514370373655e-4	-5.675031148127523e-4	-0.00055862465341817305	0.001007556629556144	-0.0012698102367271072
0.05380660531606501	-0.001420913450754094	3.728200033211534e-4	0.0020435922574541226	-0.0018433144962615433	-0.001801552691295663	-5.974244713820249e-4	6.496670941848896e-4	-0.001231030502298556
0.05432804064863394	3.932715849090607e-4	-3.437881924373037e-4	0.0028950994527827023	-0.0027749011192137085	-0.0012800516853380506	-0.0021074265518256446	0.001685163131387259	-0.0012852019823493257
0.05427033668044137	-0.001198986695734717	-4.670479922087677e-4	0.0020667245528791698	-0.0022129003744763122	-6.532048526135232e-4	-6.889992075030232e-4	2.464695060160714e-4	-0.001298770224498002
0.05363348725281244	-0.0010092933679107562	8.955654554148312e-4	3.5501836359579716e-4	-0.0019799104384962854	-0.0016906552298024413	-2.737446981908748e-4	0.0015243241379000315	-0.0016486359672233314
0.053505329754523795	-7.946361311531173e-4	8.432111767176042e-4	0.001971534408501253	-0.0020954446521089043	-2.3876659658622997e-4	-8.650666779647365e-4	0.0019906482688502075	-0.001446566489944262
0.05436514336420961	-1.5496597767695512e-4	0.0011358396120864324	6.356538319529885e-4	-0.003219215552084693	-0.0010197697556783272	-0.001457258035403332	0.004131916428984238	-0.0031609289171973145
0.05338702300710573	-9.33946727553022e-4	0.001054187371923378	8.710811095731321e-4	-0.0024109441480209075	-6.727768526978641e-4	-1.3211299032750163e-4	0.0020607234640435887	-0.0013561486405552965
0.054462634124219866	-2.591512514958349e-4	-3.183867663188682e-4	0.0021516205751124225	-0.0020138780860163626	-0.0014664386251795364	-0.0012805284863534733	6.331013301229176e-4	-0.001398405323659433
0.054060557316725336	1.0693366977164472e-4	0.0012339522198973251	0.0012492930962446952	-0.0035368710582414906	-0.0022669439955777344	-0.0015384333284908613	0.002488693760865722	-0.002374189148116877
0.05301651728026162	-9.204664257318157e-4	0.001454565930619801	0.0012442679342553344	-0.0036774108406029053	-0.002440433383073525	-0.0017320460639153113	0.0032551805391639148	-0.002415718794944569
0.05313524847980083	-0.0012797683332992768	0.0028692399858321694	-0.0012918923450529964	-0.0028268220882673666	-0.0016786994123642214	2.9210343422170345e-4	0.002074120135722319	-0.0023466408552823646
0.052971155274414546	-5.715828853125359e-4	7.59391888337079e-4	-4.7247387746574573e-4	-6.84325791068832e-4	-0.001747605235018511	3.248530044633869e-6	5.384965271240087e-4	-8.450400245463709e-4
0.053999799047560366	-0.0010583596262451495	2.568237561144329e-4	0.0026439197441985723	-0.00404986134100018	-0.001877321988183357	-0.0017294120984447145	0.002469468734347379	-0.0037427571456413104
0.053445058253019005	-5.871496730597374e-4	9.80201719785521e-4	9.646021624844405e-4	-0.002380166607787897	-0.0014377239941064928	-0.0010089272830354932	0.0022320710928587103	-0.0023182598305548628
0.053238133800822277	3.314041917572439e-4	0.0015533609721444207	0.001999264336511828	-0.0017226250082948752	-0.0011524308546938511	-0.0012311359662959466	5.1604265050845e-4	4.5998002539677374e-4
0.05446453592392235	2.705728403453697e-4	3.108834610203785e-4	0.0019441219042522766	-0.003290538923534665	-0.0013311482507454894	-1.36640736498645e-4	0.00254860196816501	-0.002940795614947278
0.05267685270220803	-0.0016354979756403264	6.546493073688927e-4	0.001008552665485985	-0.001198857453852067	-0.001872751225513714	-0.0011364419634755443	7.176377619037123e-4	-0.0010771244366796966
0.052600076299264574	-9.581968959984756e-4	-6.484287860591158e-4	0.0016097763270665913	-0.0012625619099942385	-5.498369391326187e-4	-0.0014703212097404658	0.0010737167398680908	-6.959981957411195e-4
0.05257895472469694	-5.727201892034629e-4	9.856821446996746e-4	3.570306176285479e-4	-0.0012956433204682988	-7.162026345466167e-4	-3.237400697545488e-4	0.0016285841029791334	-0.001743574291534053
0.051462555509053286	7.433468047306121e-5	0.0013826043323017796	0.001630055703342765	-0.0020549213991074688	-0.0017334880854747786	-0.0016734422106265954	0.0010072022281193726	-0.0013247399769553978
0.05440323221702176	-5.806116768653035e-4	0.0010401535706684936	0.0011637514511598538	-0.0015321775698162998	-9.73403532098847e-4	-0.0011231083478985939	0.002289121227270179	-0.0013944835168922887
0.051248392618669834	-8.259055025990813e-4	8.322884332426527e-4	6.224565424029081e-4	-0.001100495834405616	-0.0014509554191919037	-0.0016667601866144851	0.002010796995280134	2.545459059054301e-4
0.05481078223249866	-8.927188090334467e-4	0.0012305593449779492	0.0013300012930323043	-0.0017951570715262538	-4.505856030924099e-4	-0.0024202878581687324	0.0028894526029730576	-0.001295115520838001
0.05421211664014112	-8.948542825968171e-4	0.001134375595563282	0.001369553043957956	-0.003298758099994282	-0.0017851077833329308	-0.0010589675740880454	0.001169877556858339	-0.0021038474867455304
0.05434737569921682	-9.62532623019527e-4	0.0010137394132424368	8.406180038692872e-4	-0.002558532424200336	-0.001906845292655479	-0.0013273386387482702	0.001604024062673654	-0.0019398762933899724
0.05391982001520478	-8.239463273351506e-4	0.0012155835862689732	2.6261518648417256e-4	-0.0028218580144301008	-0.001739956794402878	-0.0013169992710243233	0.002934590807769275	-0.0026316743879898257
0.052698781669797704	-2.835838681254992e-4	0.0028701622504361006	5.903395644109952e-4	-5.420499976431598e-4	-6.077775293645772e-4	-0.0016534762207989766	0.002753419043142904	-2.5033683310341924e-4
0.05349157388571034	-0.0014600720758455592	-8.996959914225856e-5	0.001057017607186572	-0.0012108640798040421	-7.814399709037232e-4	-0.0016977754413278062	8.2953036717716e-4	-0.0012972657952768547
0.05386260807607552	-6.311059980058592e-4	0.0013489170032008192	0.002872063586277404	-0.0015699631694145594	1.3847853498116932e-4	-0.0031916309518543184	0.0024080995248293106	-0.0013709967758580928
0.05500307509612492	-0.0011506090237025687	5.353828306532045e-4	0.0016530642734956457	-0.0010900437915028123	-3.039813075691362e-4	3.531184842134284e-4	5.578856198729376e-4	-0.0013712686272358944
0.05323822562690052	-4.3464000762554866e-4	6.022753622174848e-4	0.0014720676599946777	-0.002925646796694632	-0.0012312851115883492	-0.0015708070253176874	0.002454675726655183	-0.0029171518713135124
0.05265988483537261	-2.2030479553126637e-5	8.3262285197836e-4	6.11633666639451e-4	-0.00199908880917772	-0.002004361629238414	-6.056440295312638e-4	0.0013696785117628333	-0.001496413364516154
0.05369564309493614	-9.82211136815971e-4	-1.0815446036497786e-5	4.497257208812748e-4	-0.001994054877667794	-7.381698773700128e-4	8.680313841318333e-5	7.147214305869328e-4	-0.0016081145684617845
0.05355237880047121	-0.0017383359360245334	0.0023355822048517893	2.52519597298395e-4	-0.0016492564991649667	-0.0011328201234783557	-9.555153084843191e-4	0.0022252182436705782	-0.0016348129489651719
0.05377491422551414	-2.323859284293583e-4	0.00206817357099294	8.276817995786134e-4	-0.0024321550612969624	-9.937232324483058e-4	-0.0013686628817113876	0.002404051963761259	-0.0012620939362392042
0.054060245836560515	-5.281295530150065e-4	0.0013053335998707808	0.00156697055817897	-0.0028348358741488206	-0.0010316586899875475	-0.0016604446798960703	0.0026799247329713466	-0.0016502576955420682
0.05523126503219901	-0.0010502295629688935	0.0011287572120836902	0.0011593065264225116	-0.0016421599775865879	4.614711746797845e-4	-7.702893010959189e-4	0.0017570493025812625	-0.001215015238049289
0.05344032152606321	-0.001008536462382845	5.882747713884362e-4	8.49547911773533e-4	-0.002017396045437125	-0.001403324109587647	-0.0013839515174273844	0.0025111418396592832	-0.002210390644560098
0.05303669109359436	-0.0010768504359741228	0.0012765924910176632	0.0020320610237198242	-0.0011197234272139795	-2.8213602878476667e-4	-0.002155240537804071	0.0029489264630891254	-0.0017936101947403768
0.053828908531578575	-0.0011866074501476734	5.6459331216282e-4	0.002360035176823171	-0.003022657335442376	-9.065871635909873e-4	-0.0027344481412853853	0.0033181015220228446	-0.002704813761603926
0.05317137411380544	-2.3252535848228848e-4	0.0013531145123350078	0.0010035516371151969	-0.0024906261565409453	-0.0018420751650005166	-0.0014751986955420077	0.0015735702914182956	-0.0010685376054582777
0.052886951419916055	-3.827749880113883e-4	5.702705795720851e-4	0.002074027864786331	-0.002125036814678516	-5.45826829859125e-4	-0.001327961240158391	0.0017153613381161422	-0.0016284415627057483
0.05523574921762823	8.898518895123492e-5	0.0013004203648545234	0.001173603048587431	-0.0030918307174416394	-4.350277453039057e-4	1.0836281636151957e-4	0.0024002312901774607	-0.0015009518201734
0.05337774233215591	-0.001132657845887332	0.001490752887942362	0.00033196303040067547	-0.0014457370701401098	1.5192791742879813e-4	-5.704201423736644e-4	0.0018634573764841633	-0.0015116740408496515
0.05388652267924201	-6.842761087335782e-4	3.678129738581374e-4	7.511883566942694e-4	-0.0017488443863004452	-0.002237524023270705	-0.0012314301435098396	0.0011892195911245927	-0.00204567321005487
0.05228132257713742	-8.148996807191101e-4	8.194396678762613e-4	5.64601963946741e-4	-0.0021180076205826433	-0.002205705967791257	-9.813677505359408e-4	8.787416175867343e-4	-0.0015877681633701276
0.05216592724531202	-8.490516137353212e-4	-1.723073506138402e-4	0.0022971525435170927	-0.002544507736089603	-0.001693793767667091	-0.002412442128691585	0.0017477300092539859	-0.0013646663767893348
0.053580707018182246	1.9139540882767667e-4	9.607084468962946e-5	7.30958781991472e-5	-9.266672646050375e-4	-0.0018387519821111502	7.821283839231409e-4	3.4791415865909606e-4	-5.266176810133489e-4
0.0549357654467051	-0.0025341528723771744	0.0012786565793493495	6.807271584825746e-4	-0.0023969519620464794	-0.001591392071998274	-8.936421177125329e-4	0.0018542265698241463	-0.0022244766641823623
0.05453892025924368	-0.0010237346560422636	0.0015145472318546513	0.001700505272838318	-0.0032317501316531483	-0.0014927071807958822	-0.0012170264102525947	0.0016551339579880552	-0.0020069335263971427
0.05330850659898137	-0.0012175169673464853	6.121703091028764e-4	0.0013991740037298988	-0.002364923781172945	-4.030223746788404e-4	-0.001849351177614344	0.0035967569258033177	-0.002700418543675787
0.05423082903896244	-6.901596582732317e-4	4.956769374044154e-4	0.0013198522409444597	-0.0022340207851682405	-5.409608062264106e-4	-0.0023460042633838747	0.002878470207458495	-0.0020083503355206047
0.05337063163175186	-5.894742162745859e-4	9.067528398608655e-4	6.223397745604237e-4	-0.0017411225218287442	-7.006518652734208e-4	-0.0012660026282595065	0.0022713144161666003	-0.0013269690018750588
0.05348121988380835	5.0040866314642746e-5	0.0014112997813514807	1.8324210833871546e-4	-0.0021956271232610653	-0.002389556702899785	-9.28959507224171e-4	0.002401476450629811	-0.002019485255121367
0.05277272216377999	-3.3160295261833704e-4	8.800711198238226e-4	-1.6714438248321286e-4	-4.2706332671468014e-4	-0.00187862999350781	-8.436663039856217e-4	0.001581229865371379	-4.956253845302932e-4
0.05379288283040197	-0.0011389881741140691	0.002600588661374515	-7.571773153487275e-5	-0.00232528674405559	-0.0019091400151720007	-0.0014838156503211642	0.0028496171786465446	-0.0010163426788235292
0.051722557282818	-4.555569537589508e-4	-6.114047649730128e-5	4.439872046806745e-4	-0.00251334168551918	-7.589964121915957e-4	0.0010664124962270038	6.920590086827796e-4	-0.0021315786306902603
0.05411993541304897	-4.5795083413443193e-4	7.832389456479388e-4	0.0021279480479262044	-0.002171776547918254	-0.001691623216646447	-0.0011817043206185142	0.0013781064187216433	-4.414351503400261e-4
0.053054195442633956	-0.0011591436450182216	0.0018104381605513501	0.0011187701931014498	-0.0023595374865653194	-1.7004476482781382e-4	-0.0014801488166395584	0.003957138995170347	-0.0017229907795351818
0.05198476020558703	-0.0011261327811753607	5.188929786071687e-4	2.9373878385196797e-4	-0.002913877076923745	-0.0018629451584064266	6.519438433468118e-4	4.375987070609974e-4	-0.0019765643731042763
0.05380861739657442	-8.759051551288457e-4	0.0012504529884262378	-1.7950096523143528e-4	-0.0017898356945489037	-0.0011195893016979679	-4.5518276049592545e-4	0.0018758040166129623	-0.001066076562034749
0.05275805051538355	-8.801793840607388e-4	0.0013046183088755725	8.457952825282912e-4	-0.0013371825450426893	-0.0013179011986205454	-0.0010586415610755304	0.0012480211517252643	-9.880384325334597e-4
0.05220473205940783	-6.460369299691069e-4	0.0010428661746600205	0.0010417705412747403	-0.0020162166569853927	-0.002167553663891126	-0.0017563093071906084	0.003049052639887372	-0.0021160524131590636
0.05251014632378786	-0.0016087637665020298	0.0010606991400350042	0.0017195875364328938	-0.003080373101522414	-1.4892006002267805e-4	-0.0010301755935583654	0.0029688515794306257	-0.0016724750418806397
0.05316819140771624	-7.152995042199322e-4	0.001470551205841358	-9.500916562182418e-5	-3.816728301227494e-4	-0.00209845523109793	2.5922462698236073e-4	7.08504688548001e-4	-0.001209435034312228
0.05423730757130832	-0.0010404859584529972	0.0013966650570343018	7.014282275438397e-4	-0.0015008514236278768	-7.616001140665394e-4	-3.377725273367022e-4	0.0016315665660247543	-6.799303713543725e-4
0.05151642171137545	-2.7596746767562485e-4	1.1907912940705288e-4	0.0015020923951597693	-0.0010016162297903797	-7.186963449629175e-4	-3.013015497097638e-4	0.0013599185220571222	-8.089852570929126e-4
0.05300285224660173	-4.864867069086745e-4	6.754399186004697e-4	4.710379477387615e-4	-8.359699097636767e-4	-9.232224550087808e-4	-8.235002946850318e-4	7.268595292117342e-4	-5.534710548074651e-4
0.051767655609365935	-5.632435459642863e-4	5.408506270480729e-4	0.0010925372185525406	-0.001506999478767269	-0.0010570203022106867	-5.229154862223425e-4	0.0013670201993570173	1.603694822344793e-4
0.05239149553352008	-0.0010919466260528687	6.349040713575642e-4	0.0026826221580318766	-0.0025420243410433745	-2.3644654533637417e-4	-0.001486997041322214	2.5796247557544776e-4	-0.001714708982665056
0.05262583301052542	-8.207455968772858e-4	0.0017047285323191967	0.0015485627014981658	-0.0028052925741181797	-9.914095171146124e-4	-0.0020937044961912158	0.0030586877434971103	-0.0014618778233584425
0.05355481298438726	-9.32825664383407e-4	0.00135792049261433	5.262238648771155e-5	-0.002600564404228826	-0.0013279505192775607	-2.568246521613043e-4	0.0017647969054435822	-0.0019699576300618053
0.05604615598703335	-0.0013175494267691796	-9.151248138922758e-5	0.0017186918637543901	-0.0029388791574878792	-0.0011906608996758924	-8.257575019891544e-4	0.001996048069862937	-0.0019861453580565505
0.05470584784243881	-1.1280348265592191e-4	0.001188058492427582	0.0015516653220887982	-0.002304054211945739	-0.001467395335483345	-0.002285464918584338	0.0031124294840789847	-0.0020494285360073607
0.05324539748115376	5.7540180008166746e-5	0.002677340618152407	0.0012588480617888728	-6.072111787282174e-4	-9.48984711692376e-4	-4.915698609453997e-4	0.0015894110366269209	1.8303905918219926e-4
0.05419231766218431	-0.0010897446580173183	0.0015469800401875834	8.279478007552988e-5	-0.0030979352198698094	-0.0012956420966637322	-0.0026656518707431466	0.003850907101467754	-0.003188316320047257
0.05219075401415194	-4.516146922156971e-4	7.719182218368021e-4	0.001654160600199685	-9.632532391935223e-4	-0.001724039397833387	-5.598867794001933e-4	0.0011367038342448815	-0.0010230007563017496
0.05250772141429982	-8.26177551943242e-4	-3.893141462820191e-4	-7.34048241021798e-4	-0.0014405773113672893	-0.002666367685779678	-4.683340555642529e-4	2.5241955722491306e-4	-0.0014236307500496781
0.052958457014077	-0.001148190351340768	0.0012882819073664201	8.048910435552139e-4	-0.0013916345557016413	-4.96990338400673e-4	-0.0010602338066375199	0.0010665576364117214	-2.084470084866684e-4
0.055304694793127177	3.919548731234599e-4	9.028981830786674e-4	0.0017869628146478687	-0.0019185598642778648	-7.292979541632906e-4	-0.0027795374877198176	0.00225627502451269	-9.668540051367636e-4
0.05243339350376335	-0.0010290923512962327	0.0010091750197268458	0.0010834427217103202	-0.002604796190124828	-0.002038663560275314	-7.348560858649392e-4	9.211498108140359e-4	-0.0025308694488181942
0.05442661922903541	-5.601667962615751e-4	0.0014488572797030429	2.736442415756624e-4	-0.0016341275352045942	-7.089415005302946e-4	9.988370261521681e-4	3.0453448119349826e-4	-0.0012280949213374155
0.052612384693065777	-9.154193937040852e-4	6.862736295887151e-4	0.0017925973122157267	-0.001175290949619721	-4.341935801352066e-4	-0.002013258656039237	0.0023505246966173915	-0.0011625417756205415
0.05278817520643351	-4.155706240181041e-4	0.0013976872171701097	0.001284555957599222	-0.0024690135989782662	-0.0017021078232812127	-0.002267103071708728	0.002706477454914118	-0.0014606123976091785
0.053603243415586095	-8.971456235906984e-4	1.9637559339451494e-4	9.111740962162198e-4	-7.341665840086037e-4	-0.0015208903041407057	1.7033797428753526e-4	9.223979668602425e-4	-8.329198528490304e-4
0.05334660198091736	-2.0980667410614226e-4	0.0010760594498884818	0.001211085963105682	-0.0021697963774458704	-0.0012999826207301243	-9.420857436058857e-4	0.0026804353563035285	-0.0016822350787813762
0.05215169658215163	-0.001003201171419722	-8.927780806313754e-4	7.490350707944035e-4	-0.0013643121262854416	-0.0012754070874408693	-8.908830202705057e-4	3.697416760076364e-4	-0.0011741998918730447
0.052902278142749684	-9.87783989395015e-4	-2.3718016838417507e-4	0.0010674092437125385	-0.0015138008172795774	-9.69493635968768e-4	-0.0014438567730050377	9.700420870531606e-4	-0.0017137293660484945
0.051183655383502336	-6.313217441117497e-4	0.0016311382555069525	-0.0012181334498182332	-0.0022535773238497587	-0.0036975560939774654	-0.0018970082285221048	0.002166644717696198	-0.002065839233273575
0.05388321488397542	-0.0012425434927687091	0.001308298983270749	4.8637241920026906e-4	-0.0015032286069547472	-0.0018250333081184036	-9.215499039950471e-4	6.247819800471582e-4	-0.0010742879482296284
0.05436325788700258	-5.906966471718837e-4	0.001534886306139176	7.869831120598129e-4	-0.0017385160361218922	-0.0018186004110251211	-0.001361493911500482	0.0010597208379077702	-7.26807731109605e-4
0.052695816731977235	-0.0016409954380952824	7.575725407323096e-4	0.0010707725973683594	-0.0013670502220787435	-6.679445494773503e-5	-8.551337905803566e-4	0.0018811108543457919	-0.001359169837069286
0.05316791041912371	-9.525726716551573e-4	-8.275323618815011e-4	0.002287238495001132	-0.0014626575287703487	-0.002014505349708871	-9.929658398554323e-4	-4.4760051479660886e-4	-7.12373343548954e-4
0.052647834607608364	-0.0011507344717480259	5.813360344631856e-4	9.906774888837817e-4	-0.0018920902118253035	-0.0024243102161266533	-0.00122349052848868	0.0015174820419783395	-0.001948793346611644
0.052412294871977516	-6.593446936097631e-4	2.531549548000177e-4	0.0019003175322766484	-0.002865556840978493	-0.001301579221870853	-0.0019110549986777294	0.002288034008213904	-0.0018752440481196425
0.05320246732507546	-0.0012834467448513348	1.9593939365148522e-4	0.001730162246990754	-0.0029236690075404737	-0.0012101096914527828	-0.001222880868515107	0.0011034086148589855	-9.86546635765197e-4
0.052524829638259427	-0.0020856128362573695	0.0018764133987833208	-2.5029130829269e-4	-0.0015568283723126639	-0.0018964854162171684	-0.0012230341693326775	0.0018707898262761372	-8.055181314160328e-5
0.052878787825846686	-6.662278674224546e-4	-0.0014886525778356888	0.0011070548862666292	-0.0020172179178246353	-0.0012888646583061334	-1.2722114267566835e-4	-7.229660059270691e-4	-0.0015139398045976133
0.05368832217643201	-1.4044943097165573e-4	0.0014839700257195376	-5.068354828663325e-4	-9.741293059605111e-4	-0.002201690478102089	-2.815806151499766e-4	0.00120485438645538	-0.0012090947742601206
0.053300676987479666	-2.8450742809331696e-4	0.0020820187794793094	7.676008427446365e-5	-0.0030232715128283337	-0.001703286172982616	-0.0016664798897610945	0.003800570026889813	-0.0018991174268812943
0.05303583684121562	-6.493360451828027e-4	0.0016979372401730558	3.056117638277112e-5	-0.001588965863014901	-0.0015931427392439541	-0.001885624054750807	0.002339660491097497	-6.845503160710191e-4
0.05305043147924842	-9.039061644931876e-4	5.796073832554185e-4	0.002173655567474549	-0.0026924230159827657	-7.292217586326482e-4	-0.003439349034210654	0.0033623980658419143	-0.0017578528937998588
0.051582378902693495	-3.961266989547299e-4	2.0766039802188672e-4	9.027779719312986e-4	-0.0018150071220780083	-0.0030787340302192425	-0.002827099793095123	0.0017119235783337908	-5.99532321932744e-4
0.05228808377290837	-3.574464279851572e-4	7.13744436982455e-4	0.0016341252200634967	-0.0031881182137949186	-6.678356790950302e-4	-0.0016519006116324831	0.0030908085540096034	-0.0025214812885094003
0.051998525566873524	-0.002171558206956853	4.89188667260492e-4	0.0016063487810731483	-0.0016152993729608804	-0.0011771204187606872	-0.0012830252953390272	7.779119654823661e-4	-0.0015455720364007397
0.0514155270359008	-9.575994101754031e-4	0.0016728758214332097	6.419288729332854e-5	-0.001424580170341443	-0.001532048197052611	-2.2126313599774166e-4	0.0024895222937186224	-0.0017249134868088751
0.05364530228814501	-0.0016092406133082556	7.644668947451632e-4	0.0016620730674807964	-0.00212542712814383	-4.7441446110183726e-4	-2.711308711668137e-4	0.0024996855739743296	-0.0025284730281976394
0.053815474193158165	-0.0011138173247514632	4.319041982410757e-4	5.504559400679308e-4	-0.0018191541630222467	-0.0018207352455265875	-0.0019113675804289124	9.181960221264646e-4	-9.665371949803444e-4
0.0544941001365049	-3.584803206808168e-4	0.0016602778277900552	0.0018029342675365398	-0.0016569249446837533	-5.313710728532577e-4	-0.001954805429246373	0.0031459773673268333	-0.0013796266736047097
0.0546696173109925	-0.0012826861766621147	-5.68380484905084e-4	0.001777930911790025	-0.001729390965243981	-8.726295060569797e-4	-0.002793771413027453	0.0012944269724112795	-0.0013250300803833036
0.056413775977406225	-0.0018988635905580159	0.0018825592081615754	8.572286799729018e-4	-0.0031753485135047536	-4.7191756231733633e-4	-0.0013008301002322134	0.002611942854934917	-0.002471958359405023
0.054207913446591614	-7.649874802874463e-4	-5.165160831222434e-4	0.001251316863111086	-0.0018110495011260529	-0.0027894872734234703	-0.0013669786831556868	8.678236234480293e-4	-0.0017938826945987994
0.0534838545095192	-6.67724330624504e-4	0.002397051327924554	3.999957317142701e-4	-0.003310620201332565	-0.0019350700174729657	-0.0013091498652316692	0.003075106459551831	-0.002081630352202816
0.054824216496299774	-8.949906059369116e-4	7.1621536667079e-4	0.0016074223801224384	-0.0031703393817860293	1.153302500015797e-4	-0.0010356744458502403	0.0019270622444723148	-0.002296041022235027
0.05342856121772807	-0.0013395395252913985	-4.5351533983121304e-5	0.0020229826353339126	-0.0025833301073078995	-5.738114155119177e-4	1.800562947953764e-4	1.3668385449341986e-4	-0.002078232103371317
0.05399007433069719	-6.091137678038107e-4	6.543414879293509e-4	0.002600512769977439	-0.0018953493733224528	-0.0014341889817685264	-0.002062667455481403	0.0014361462413240178	-0.0012246171045226801
0.053258864328252636	-7.86931606441678e-4	9.942476353120928e-4	-3.232862129899392e-4	-8.56318708297366e-4	-0.00235168464981037	-0.0011198451618607145	0.0013137379162823954	-0.0014944857119413599
0.054340431412606936	-5.154782340607824e-4	0.001983584435805836	3.238281415355663e-4	-0.001050638233985329	-0.0011982762064057003	-0.0022626474407815545	0.002545194123062811	-0.0016208869139163276
0.05328053372714644	-0.0013375984491010302	0.0011981038696795973	0.0015700447520941732	-0.0020711643078815257	-0.0020388060127934237	-0.0024332755652696487	0.002988899173830848	-0.001750175913330258
0.05335200371306908	-5.524513273906481e-4	5.069080999502671e-4	8.129249386304036e-4	-0.0011210321396590039	-0.002459305526537594	-0.0018765057248772792	0.0020281331948159478	-5.923722041091099e-4
0.05358272603258401	-2.7474956784419194e-4	5.196125174618304e-4	0.002327402597807535	-0.001540132930092795	-5.6991830259984336e-5	-0.002029845796326136	0.001430040957546885	-4.2845803703515353e-4
0.05312698571213501	-0.001025285874337175	0.0016643017043999988	4.279472326939694e-4	-0.0022339836465247657	-0.0012678136733177761	-0.0011603319742933052	0.0015988583753128829	-0.0019731734806236858
0.05265763272587105	-8.03700701564674e-4	3.5711852073918584e-4	0.0014554495290384657	-0.0020512450416099995	-1.333541259331843e-4	-7.121215845808109e-4	0.001130402337593798	-6.003306891525118e-4
0.05366351634064095	-8.924242411652925e-4	0.0011086827275487157	8.060360218064055e-4	-0.001709158164347739	-0.001639811846484964	-0.0010522366217849462	0.0015580077659733285	-0.0011779030818974176
0.053592501939650476	-0.001220235480368305	3.4998486464245563e-4	0.0010411450403324455	-0.0020349160349686524	-0.0012774377246390321	-8.291487326975593e-4	0.0016088774806302688	-0.0019071010754146414
0.05295916726547281	-0.0012225909988788817	2.15845752973941e-4	0.0020199725314629068	-0.0011971721743610645	-6.854952926620784e-4	-0.0025843503331177153	0.0019191117762712275	-7.850055859018137e-4
0.05328204527739482	1.0931839836848375e-5	9.265480899728738e-5	0.0010532252737367439	-0.0012902825998121275	-0.0023194524928709047	-0.00235258679036591	0.0014238311958448399	-0.0010760107043209898
0.05128290936944283	4.831461253793468e-4	-5.230096610594889e-4	0.00199393797715235	-0.001383002259141752	-0.0012018856429339558	-0.0011233375178807475	-1.1694697075844722e-4	-8.105420197786255e-4
0.0534972958371928	-4.988805415202314e-4	0.0017961255093490891	5.5898792180410055e-5	-0.0015364362535494002	-0.0012211850323740007	-2.963355648530034e-4	0.002080408034853899	-0.0025638475711157365
0.05593143779842409	-0.001191892181765004	-2.574284413066766e-4	1.9400008065590334e-4	-0.0015342355128891223	-0.002356900188947451	-5.020000263183359e-4	0.0010692835649309543	-0.0015361917828182882
0.05285270590275995	-9.587230347258677e-4	7.453456719552069e-4	0.001541275194486716	-8.37842261786191e-4	-0.0012524584499257105	-3.709053774925036e-4	7.315784255438713e-4	-5.688849171263951e-4
0.05242024770545179	-0.0010970406621028822	6.152757322817653e-4	0.0016427651990168035	-0.0017305170118507094	-0.0013267632214550402	-7.216456142277108e-4	2.482126661059538e-4	-0.0011373213453067293
0.051635313907417046	-0.0010665941464994162	0.0013604473186238956	-4.921932708029461e-4	-0.0012510791269870506	-0.0025058428441079804	-3.515590293423167e-4	8.106686029522273e-4	-7.640961037270944e-4
0.05328378957108721	-0.001267179570697082	0.002290906792158712	5.195926586694769e-4	-9.474504807897586e-4	-0.0015057050251246862	-9.348094603029672e-4	0.0010217534791499183	-2.4298068499092193e-4
0.054033652502818254	-2.8892229593465563e-4	0.0015765374927729759	0.001267658325340995	-0.0026015772249464407	-0.0019164577879362881	-0.0017660518460344402	0.0021877902075885572	-0.00110137715022268
0.05339076458126158	-7.83729830421143e-4	0.0019290587655569275	0.0012562217229641274	-0.001859888728828354	-0.0012077319092054079	-0.0013370883661063034	0.0033313471287268804	-0.0020833874297596553
0.05209656245014553	-0.0018238254890156937	-7.946451863537161e-4	0.001519093155405635	-0.0011069967802464472	-0.001136529491366815	-0.001144640224552268	-5.739680357442075e-4	-4.744218543141041e-4
0.05304220700027199	-0.0012568998653629737	0.002144160464570142	-1.1694331532196467e-4	-0.00285838933461002	-0.00273330188306803	-0.002051477001229945	0.002975832661966286	-0.001905824420118194
0.05176915139111797	-5.706870868958662e-4	-2.372920749103914e-4	0.0022859107322149227	-0.0021979825384525866	-1.0904080785028097e-4	-7.293014301579043e-4	0.0014693155873887354	-0.0015812846792045577
0.052594895344293055	-8.680721745841728e-4	0.0021592288873472395	0.001320225415168858	-0.0020705706026097653	-0.0013985673316971798	-0.0018580568886642558	0.0020215551420487855	-0.0018757772919038337
0.053390397580305136	-0.00120613212328694	-2.3776058814654858e-4	0.001650559658839251	-5.613348860926734e-4	-0.0015930618439835757	-0.0019017923760085856	0.001654548305980863	-9.824708397837495e-4
0.05316032513735455	-7.465105590750802e-4	0.002154487471888401	0.0013636302432879408	-0.0032743930687509503	-0.001728545777315599	1.967725544981195e-4	2.1084348039174478e-4	-8.160195821353881e-4
0.052751211677576404	-2.5448374609035845e-4	-4.8239127521000847e-4	0.0019622297684651945	7.085181602881127e-4	-0.0018077141111550632	-0.0017295983751643529	-0.0014871084229560727	9.243248152171893e-4
0.052024539517433965	-0.00103919542657692	4.918915094416378e-4	-4.422517041914872e-5	-0.0013299350536510885	-0.0025885966007194302	-0.0015686924977245233	0.0022671457056032997	-0.0016452706031496007
0.054004442399479116	-4.447700520951595e-4	9.06162883640249e-4	0.00134951034329336	-0.002109825177958802	-2.9855824342997787e-4	-9.872285360658442e-4	0.001167902601848241	-8.767180096686997e-4
0.052060397084799474	-3.512335277152081e-4	9.419883668728986e-4	9.45342828609828e-4	-0.0020957313449197377	-0.0018087680483418942	-0.001321196326399677	0.0018492204587806738	-0.0012227375173309604
0.05395148219178941	-0.0015437425017797344	1.1527010747182744e-4	0.0018302956008616061	-0.0018345854874089985	-9.009375682468598e-4	-0.0010799994871274156	9.164649944854946e-4	-0.0016759008876837567
0.05400716989827528	-9.121465426783032e-4	3.722391553506604e-4	7.276594925167002e-4	-0.001637726537233764	-0.0019615401240516903	-0.002034893626817429	5.574597795005347e-4	-4.184627088370831e-4
0.05374336758301242	1.438415925458966e-4	9.331390748001146e-4	0.0011426439783096731	-0.001040965094514072	-0.0029497349301922486	-0.002367442087305617	0.0014231928725068842	-5.24818450093713e-4
0.053131625343885804	-7.150679982627162e-4	4.1188456402249315e-4	8.385408997600076e-4	-6.551897796233993e-4	-1.6139861674173008e-4	-7.713765053790386e-4	0.001647667114306126	-0.0014755034542758203
0.05259289241654839	-0.001444530983044739	0.001331305597409999	0.0026922283032701205	-0.0019197243861237322	-5.231271905441228e-4	-0.0016872080556483019	0.003853712129379349	-0.0017592787271843687
0.05211831801929671	-9.981533646282509e-4	0.0014089475670884186	6.141260381882451e-4	-0.0021972141326937877	-0.0015670431181859445	-0.001134269962970021	0.0016567173835114139	-0.001414745246271359
0.053845768338988693	-6.231805370026189e-4	0.001528013843529565	-9.093174494059743e-4	-0.002498989418488498	-0.0021808015532740347	-0.0011255780837529767	0.0025193347363273917	-0.002175710929719447
0.05388331661736664	-2.6742829063331977e-4	1.3042558611114048e-4	6.981089397362021e-4	-0.0010592184440014788	-0.0017675804809301674	-0.0019161608899848624	7.752787713945791e-4	5.725450398462344e-4
0.052827224190300205	-5.092149931071638e-4	9.984386675791987e-4	9.412461927739743e-4	-0.0014209960937910295	-0.0016926502028846687	-0.0017638360691358862	0.0023173824008323263	-7.82623316246598e-4
0.05289427380829965	5.861163634695424e-6	9.998949765302053e-4	7.655818919588019e-4	-0.0012401291972399208	-0.001069365250140668	-0.0022253252019095214	0.0012776147697527089	-0.0015758404228850896
0.054470483518010024	-0.001287072803619253	5.869157037610581e-4	0.001719029992718099	-0.002925781727530496	-2.8029150139786046e-4	-7.378142550556824e-4	0.0020112004230084216	-0.0026544371196589255
0.05390512452393715	-9.435365944714959e-4	0.0020688545287382214	2.9208547233793415e-4	-0.0029745972041254867	-0.0014250763481629322	-0.0011584048870608237	0.0037976992735220334	-0.002725309917752869
0.05324542855033386	-0.0012367413749709304	5.241043583147273e-4	0.00201046362510601	-0.0016846336980382525	-0.0017489961945967723	-0.0018979413129435643	0.0016483782324450463	-0.0012190186075081543
0.052856348256410265	-0.002185666445662608	0.0018211994307302086	0.0017781479194151294	-0.002107442649877042	-2.1354089877042776e-4	-0.0016556318182021407	0.0025887260862720754	-8.230280016413117e-4
0.053587882151773215	-3.5316030783410563e-4	3.0650082042592037e-4	9.231689130573339e-4	-0.0012639749556299725	-0.001663699256394664	1.563276243494452e-4	-3.137253442224301e-4	-8.512517763459836e-4
0.05309819626527229	-0.0013267800214951547	0.0011878765182948892	-1.9528816562561783e-5	-0.0014731888351071573	-0.0011644321054402923	-4.758641244668675e-4	0.0011706903623617457	-0.001031800144094832
0.05395160594894455	-0.0021056736243772814	0.0019017458820237178	5.496001193304162e-4	-0.001813143792352931	-9.917487272193646e-4	-5.985655899180885e-4	0.0037114237413342905	-0.0015730073534680569
0.052704210224902806	-0.00117750528624473	2.100525002627591e-4	0.001243376592932124	-0.0035740034403414075	-0.001748761301502486	-8.579939325282011e-4	0.0011877295935046204	-0.002164294600404282
0.05360787480745071	-5.342077192332915e-4	0.0013908415446463043	0.0014576017496761226	-0.002348337285309907	-0.0010207788516937862	-0.002282150076947968	0.0021534783046937163	-5.085906183510432e-4
0.054145783047677205	-9.474951860914586e-4	9.698504787476285e-4	0.0012160594250743512	-0.0014786311402806677	-7.678914527586573e-4	-0.001472160386423976	0.001023663698600355	-0.0013574248167189996
0.05371857167876498	-7.64055258117527e-4	5.923860419797348e-4	6.130241136886707e-4	-0.0022361269942211587	-6.572229309597711e-4	-4.896744433759659e-4	0.0015276145260084523	-0.0021365820596683264
0.0514279926498785	-6.87024500122502e-4	8.900602714252282e-4	6.557119390231407e-4	-0.001616421630712157	-8.452748674106617e-4	-7.987597642012724e-4	0.002418629962120507	-0.0010109925832034934
0.054151460289293775	-8.900699370071515e-4	0.0012223735267639867	2.9373788402532844e-4	-0.0015911233376795875	-0.0021639522054326607	-0.001529957457633096	0.0013969099104014055	-6.688989797000067e-4
0.054073877777930573	-3.928530787198232e-4	0.0029490028370106496	6.703490101735906e-4	-0.0030277874310794856	-0.0012999183060082098	-0.0018986038629328775	0.003383097949073281	-0.0019283996351867258
0.05446648701691018	-8.384929771206853e-4	3.897065102794886e-4	0.001615756565734752	-0.002985604332125501	-4.433330490412363e-4	-4.02954069186113e-4	0.00230879791293247	-0.0029582279428641343
0.053387083451503795	-7.046504289695637e-4	5.311839440543491e-4	0.0013372258419927085	-0.002693951240192527	-0.0024996307947638195	-0.002069132596592186	0.0015242611911508558	-0.0024722009803098176
0.052301318380933846	-0.0013143478987708529	0.0010667829024721056	4.106930529483235e-4	-0.002176435384113434	-0.0018026795480518836	-0.001023292360282511	0.002453286972530467	-0.001902287912657397
0.05439469886708708	-5.014217731708551e-4	4.044694800044782e-4	0.0017998123102352596	-0.002508632185823277	-9.432648237795361e-4	-0.0014993624842114578	0.0012422661661059347	-0.0021232357788734226
0.05277486593943392	-3.9377188951972785e-4	0.0012826540375215994	5.434647083294113e-4	-0.0016655896481274804	-0.0018922184907503097	-7.407397336130936e-4	0.0015840217434354626	-9.863611564557007e-4
0.05414537981235	-5.588273936116301e-4	0.0015112302203994844	0.0010781138084115086	-0.0023931348552667215	-0.0012406243178100457	-0.0019140904432657796	0.002953803252086155	-0.002411291047161649
0.05396324030672082	-5.56926886088983e-4	0.001483441879081399	2.035559127007119e-4	-0.003365865946369793	-0.001985171708221557	-6.249826854540278e-4	0.0014632106354593838	-0.0024940472946851666
0.05310112906264161	-4.0888566836881586e-4	0.0010432543090320803	0.001094451645057632	-0.0016210153941330332	-1.6025308130159413e-4	-0.001468542022715349	0.00273477029437169	-8.118504416621379e-4
0.05390854837851116	-0.0015082899423891172	-1.8410188676409105e-4	0.001456051644012019	-0.0010034759623266977	-6.130986577662118e-4	-0.0013884493200884602	0.0018325259864424412	-7.390145726786315e-4
0.05364657314157944	3.048145944215299e-4	8.77828725067405e-4	6.84473305469728e-4	-0.0016770891002290966	-0.0013585108524029066	-0.0016907119213765715	0.0023241145561823514	-0.001512637428254522
0.05277863441934293	-4.973500574128441e-4	0.001629223479897965	9.108473075452419e-4	-0.00208499932414918	-0.001690306042558385	-0.0012140892841748384	0.0023944959514397924	-0.0016893474240636315
0.05296851157813353	-8.02296631556186e-4	0.0018551167212620032	1.2727843094611789e-4	-0.0017637544558980933	-6.666571854813837e-4	-0.002186670103134861	0.003764203983120512	-8.704394177990037e-4
0.05293723775842412	-0.0023752699246899905	0.0016403470471113932	0.001202120450453341	-0.001816644193639767	-1.398972987475624e-4	-0.0014814409772430793	0.0038289429234561675	-0.0019125426121671654
0.05373010681071863	-8.278358762739879e-4	0.0012337864423004339	7.614305972047665e-4	-0.0012265870758072248	-3.788531875211728e-4	4.488955822663542e-4	0.001799207725742501	-0.0012669930346723278
0.052980183278966815	-0.0015224264843500673	0.001419520920672651	1.3706632516440092e-4	-0.0020490915688159616	-0.0013132318818954462	4.622499131286026e-5	0.0015628197604179675	-0.0021335157503149316
0.05315975903759357	-0.0012035683500964487	0.0010155364979605934	0.0015262976385124701	-0.0014792469860343447	-3.243475828410845e-4	-0.0017315090381068833	0.0027479710115354086	-0.001146878577020749
0.052784563642950574	-0.0011052555099555549	-8.159184750403648e-4	0.0023186409367041837	-0.002745650858988225	-0.001207913250491185	-9.451306326364264e-4	0.0014630903100043553	-0.002238591082889093
0.05290595683673693	-9.896677502062123e-4	5.695013915059883e-4	9.038760557971531e-4	-0.0016427678190242504	-0.002751364081031546	-0.0014136938560115435	0.0024956846345741217	-0.0017378539825887846
0.05261415307939895	-0.0016869320393843334	0.001587658769528215	0.0016905380553677949	-0.0011752413344388207	-0.0011342435377334162	-0.0018107842140140916	0.001907156247897877	-6.074853710957153e-4
0.0519008699229053	-7.686252376018041e-4	5.931359384389849e-4	1.4884610852827995e-4	-0.0010341079254318594	-0.0013593406776470718	4.369162280514758e-4	-1.2080069534130223e-4	-0.0015898634861184744
0.05315026232018439	-2.394117700516773e-4	8.500999977890743e-4	-2.8364229401567845e-5	-0.0024454451112326304	-0.0015973746359191675	-0.001205373955505844	0.0026384031100311345	-0.0019007475347256845
0.05342691791964366	-0.0014141272657934255	5.8987411792774504e-5	0.0022840549913191685	-0.0026069998598429065	-1.8741062691991732e-4	-0.0015709153565623634	0.0028086567801226614	-0.0019239584289375054
0.05458759403721261	-7.644565380503417e-4	-3.1086997631985766e-4	0.0018618274432980833	-0.0016362191494188358	-0.0016183654824888558	-0.002253730166535766	-2.341778868919273e-4	-3.0832814545045563e-4
0.05301378920495932	-1.3043255997873947e-4	0.0010493769310255439	5.644508422186511e-4	-0.001759928738820831	-5.117534304628667e-4	-0.0010224805388980589	0.0021831963901960964	-0.002143908663464523
0.0515023949650402	3.63034238730609e-4	6.528185471855361e-4	0.001315121370192672	-8.737579346097147e-4	-0.0018562189364390235	-0.0023311813083824757	0.001573913249000476	3.989683595522713e-4
0.05322327541248048	-0.0011564602789446133	0.0018289670509142471	-1.4541472037465596e-4	-0.0015586848063531124	-9.353925251011423e-4	-4.213644388208132e-4	0.0017387349257349737	-0.0015062512006759506
0.054091263472076295	-0.0011655886024443912	8.23809056855187e-4	0.0013151072358907694	-0.0025472512953942953	-0.001586222619705771	-6.36068965219325e-6	5.287248512851451e-4	-0.001482066000615488
0.05237990098653761	-6.442773233976259e-4	0.0011543815928017637	0.0018360994347270008	-0.0017946297015706486	-8.717261727373177e-5	-0.0019308084414060946	0.0025680829341719865	-0.0022022921139389987
0.053246985823169765	-0.0010781714050043837	0.0020410112715499185	0.001628744240889507	-0.0012202708712969173	-8.88098295641558e-4	-0.0024242984938592604	0.0026255478607297013	-4.5480120210396606e-4
0.05472806771575654	-8.406275097550584e-4	0.001663962366188498	-6.762935917406592e-4	-0.001963762224842548	-0.0017627931438404813	-1.9257752282845754e-4	0.001548432291385666	-0.00152069703083434
0.05362123990944893	-7.555270233491018e-4	0.0013187459645574967	0.0011373376749048087	9.936665975265053e-5	-0.0015154970762803136	-0.0011121425754227448	0.0015163984744332587	1.2829297723377316e-4
0.0537168132565651	-6.493737537958955e-4	0.0014142493936593838	-3.178976510686669e-4	-0.0030209438902324918	-0.0021785113212457814	-1.6944953412733886e-4	0.0011136986139512475	-0.002461587538177331
0.05425856633795962	-7.302386238240787e-4	0.001798516237872024	0.001155887814799437	-0.0023074125739436352	-7.045624443516533e-4	-0.0017426116145336744	0.001770924423371523	-0.0019373171182482086
0.053381542202343736	-0.0014536506082952962	0.0010637495737401558	0.0011373860890397638	-0.0010770979461868892	-6.378826691445273e-4	-2.3631011471967592e-4	0.0016648176668071803	-2.5637218714444777e-4
0.05375581199673071	-0.0018116632958816235	0.0014121563087730888	0.0013713708035055212	-0.003332613625232349	-5.599578522898609e-4	-9.657536310075857e-4	0.0030715059145204923	-0.003216700023541702
0.05301295179367496	-0.0011266583416709728	7.375745560481706e-4	5.744818724095754e-5	-0.0016361060871396887	-0.0015433421640697318	1.2521326880173065e-4	0.0010971708735426414	-0.0013510109284434156
0.05391841429877635	-8.527480808692071e-4	2.720912534900827e-4	3.938522551390479e-4	-0.003651400523375272	-0.0025947454517754715	7.628802950639539e-4	0.0014710057996320787	-0.00333928303649012
0.05152546411623792	-4.1267606541172785e-4	5.069849902508874e-4	0.0013791778036400882	-0.002804334171754618	-0.0016690538787276976	-0.0011937001856496944	0.0014723104195181677	-0.0013111042531016802
0.052766148419831335	-7.118303474521186e-4	-4.106673870717448e-4	7.50655341949454e-4	-0.0015006164431330144	-0.002252210112268687	-3.045833595079245e-4	-9.568759077241591e-5	-0.0014093078497126002
0.05290866028541236	-0.0010190995365496223	9.322079525342208e-4	-0.0014805835967093158	8.150769655699557e-5	-0.0032039824290986583	-2.0087691829729406e-4	1.292603735024213e-4	-4.214476424308256e-4
0.0525795026174274	-0.0013185778279124485	5.515611248747638e-4	4.225700996313267e-5	-4.150921535020505e-4	-0.0018315952081413658	-7.316868885016392e-5	3.362264191433649e-4	-2.96012777820512e-4
0.05192241109699636	-7.536435219230881e-4	0.0014251836226145866	6.77363058859582e-5	-4.221390294303661e-4	-0.00243692275608553	-0.0015379493631634664	0.0011546285057408975	-2.3365142792802928e-4
0.051975214510937257	-0.0015620108990972213	8.120691491505544e-4	0.001786300063757442	-0.0017133989555465127	-0.0020798410611496134	-0.0029877573413323684	0.003278801721487769	-0.0022156982433151526
0.05348136228446804	-0.001243670016294258	8.713725978790875e-4	0.0018304395447419047	-0.002044749448399333	-0.0014922701784313608	-0.0018582118094883908	0.002208978948477293	-0.002089004542649284
0.05293858203481293	-5.156738783702384e-4	0.0019462049276393798	-1.450419331592511e-4	-0.0024577219971153265	-0.0022210849317760065	-0.0012587816570756767	0.0025976919381726585	-0.0016479677699419942
0.05262463905199427	-0.0011095176736779714	0.0013775346958483498	9.771457335112914e-4	-0.0012494616211228455	-8.138887994645936e-4	-5.851735015994257e-4	0.002626014605544506	-0.0013071602310928405
0.053691169233524884	-0.0013558877735336539	5.515991354763971e-4	0.0016320215719062183	-0.0033359671673255644	-5.85962546861759e-4	-0.0018426047209861172	0.003413456961234757	-0.002810529486110741
0.05320911459345404	-0.0013008765301179748	9.68501404289047e-4	0.0010945087899085592	-0.0024882253326086678	-0.0020833738303133492	-0.002122092705501944	0.0014426977691456685	-0.0015974737137256112
0.05440222767056338	-0.0019627438006534037	0.0025378419486470046	1.0967007585595498e-4	-0.0026477010061959614	-0.0011776771303714474	-0.0015094226292022576	0.002952889461845432	-8.467348073959668e-4
0.053712798795402195	-4.758685020490941e-4	0.0033540467564944355	5.849243618244371e-4	-0.0026575046997470717	-0.001768045286035121	-0.0021484300973192124	0.0041956368325858084	-0.0025639368919658212
0.053023213712991374	-3.736432030988061e-4	0.001243255093376936	7.084245768275929e-4	-0.002545098425240229	-0.003126473319367392	-0.0019141523874271484	0.0016995878557481694	-0.001611522316393849
0.0523310821519662	-0.0012951240985284436	5.311744291204388e-4	7.961190260656373e-4	-0.0011780530709675858	-0.0016253356417764537	-9.249546597104204e-4	0.0011910253227253465	-8.663074566318583e-4
0.052841479486678465	-0.0012898723464958943	-1.3461182917032252e-4	9.538731340956153e-4	-0.0010699373664765336	-0.0010541638773683992	-9.464570338897596e-4	0.0018407254222491268	-0.001810501828522832
0.05227561708099732	-0.0018774912253500724	8.954055608155036e-4	4.303541542897404e-4	-0.0013123042566545368	-7.78436553024098e-4	4.187283439920761e-4	-8.227006371343402e-4	-3.2627525122565595e-4
0.05374999714855109	-3.647501035383798e-4	2.82348155658289e-4	9.084044313025412e-4	-0.002043932207241475	-0.0016309276756066673	-0.001281207689104415	0.003931733217937828	-0.0016190945575819983
0.05349291233055657	5.608354912539726e-4	-0.0016475162655113285	0.002334401392312403	1.4233787993161423e-4	-0.0011674009900081576	-0.0025555514862908887	0.0014377476429259383	-1.2519485463201963e-4
0.05373843283646049	-0.0010767686765203127	0.0016309613104671312	0.0013868686749444598	-0.003650244999011809	-5.152856285137069e-4	-0.0017072324369587558	0.004381743825849201	-0.002096342477683804
0.05373786826847943	-9.246626570912333e-4	1.4193225835997252e-4	0.0017500436788484043	-0.0014448294236981526	-0.0013512421170331454	-0.0014053937291298964	3.147625369557753e-4	-0.0013745540474875396
0.05435587544116187	-5.360946665881145e-4	0.0021333093637097298	-3.9718250197787164e-4	-0.001340676982952984	-6.278276705366627e-4	-0.0011292185537538882	0.002614091276859807	-0.0014732577779935307
0.052943367878675415	-7.341056411833581e-4	0.0021953134372218767	0.001405482960906358	-0.0010397356896259084	-5.332382918976232e-4	-0.002550776437386657	0.002953273008394618	2.627717038734464e-5
0.05214306596690086	-9.863359284894623e-4	3.3401519566823217e-4	2.1567850671220149e-4	-0.0011474514654458887	-0.0011139404248613823	-0.0016333211436248764	0.0015305717788191185	-0.001297506928352372
0.05397265318281932	-7.539223519414281e-4	-4.4267660904283627e-4	0.001198863843042474	-0.0015259503556615645	-0.0021358661986509617	-7.205143885040434e-4	2.2648066597476715e-4	-7.947685254957035e-4
0.05360498875303318	-8.896981452195224e-4	0.0017347040552440338	0.001454582810472329	-0.0030425418506925014	-3.350560338752231e-4	-0.0018973575617494728	0.0036625559284691796	-0.002178153120451904
0.05220968729986411	-6.840394641610255e-4	2.8402907480006755e-4	3.9352071673349093e-4	-0.0012270968417637574	-0.0015030242994486217	-8.517250230140635e-4	0.0016698915547011005	-9.341542394573468e-4
0.05264101055661031	-9.395556454901502e-4	5.328375116697749e-4	9.666482384964742e-4	-0.0011962740525743377	-6.308140620540953e-4	-0.001080717515856922	0.001058041761707133	-0.001146641009769696
0.054751825853044514	-9.676595386393608e-4	5.35705480767049e-4	0.001716789373250342	-0.0021130082561741036	-1.9623888150797818e-4	-9.268565224389645e-4	8.09546706225089e-4	-0.0015075692461600347
0.05403381401101037	-1.2887183913847054e-4	8.113648280001517e-4	0.0033237732855341423	-0.0016601532132107608	-4.1880255376821896e-4	-0.003199039114571863	0.0025626100748030356	-3.185382884180979e-4
0.053790479426265456	-1.608000110487951e-4	8.164727386557896e-4	8.723916089604017e-4	-0.0029184467654550547	-0.002603728431346555	-0.0019865824139896123	0.002030543394062364	-0.0015363009241734051
0.054204392156125034	-5.4466727836075565e-5	4.551727273345704e-4	9.557471534502418e-4	-0.001744905677134088	-0.0019704134942052608	-0.0018163500791139344	0.0016469565979270369	-0.001111552302674997
0.053113483816261395	-6.72961760203101e-4	0.0018640441934887689	4.6135675981861385e-4	-0.002413943752163588	-0.0027826245976192592	-0.0027313814457090657	0.0035607062227439555	-0.0020509918472824775
0.05289248847055113	-4.959734734250904e-4	9.556666888023671e-4	0.0010607483008135436	-0.001964682297362296	-0.0017991657907503336	-2.658403740330315e-4	5.432986255801637e-4	-0.0017520779689161076
0.0523022545061008	-0.002321086176350521	-3.232621909987323e-4	-7.417302379949357e-4	-0.0020596412010608334	-0.004045906788047885	3.167590682289498e-4	-3.814748065530564e-4	-0.0012481580230138513
0.053508679341878806	-3.8583486218896464e-4	0.0012744320062262875	8.733689538996491e-5	-0.0021234678206686515	-0.0020680261034094136	-5.008232643631255e-4	0.0020136459744820884	-0.0020819192279984745
0.05246304665877317	-0.0021221854471338147	7.599510707481299e-4	0.0012780233768756844	-0.0020536004001815347	-0.0014575067728044221	-0.0011014944560360988	0.0010474306861325807	-0.0011631959961245146
0.053056250361247205	-6.912282998211361e-4	5.41508352179299e-4	0.0010014188917450617	-0.0022398742176169355	-0.0021109682690010887	-0.002190534507497341	0.0022171695352195815	-0.0015519266588058835
0.053587363864706895	-4.781153719326589e-4	-8.945154387559981e-4	0.0017845205530415541	-0.0021901835872962894	-0.0013192754388204558	-7.33070951728221e-4	8.979429841680684e-4	-0.0022615681588655768
0.052898788235773896	1.664512912126218e-5	0.001462541720181227	7.432131171012543e-4	-0.0010262219053680508	-0.0016908233171853465	-0.0015282366166533628	0.001429838791434155	-0.0012180658658104597
0.053696167806232445	-0.0012068404179684192	0.0012847681594584076	0.0012156003980883093	-0.0019855054980567506	-7.417298442828283e-4	-0.001643968681226638	0.0027212917984214486	-0.0012312450054766354
0.05343939940480461	-6.270526751219327e-4	-5.656876512680058e-4	0.0015211962497984066	-0.001102919471274884	-0.0012061010590528583	-0.0013047074083477922	6.878174512584503e-4	-7.604742733306046e-4
0.05279575467499242	-1.1949972916584062e-4	9.753058528677568e-4	8.736885244115835e-4	-0.003557407176798993	-0.002364766431527994	-0.0013675317585147262	0.002728368807319676	-0.003547292789304881
0.05306645970251449	-0.0011421771689149513	-9.759117926871604e-5	0.0014417752960567112	-0.0021617766627017513	-0.0017595005800240247	-7.36735628533843e-4	0.0021090270196349055	-0.0024996853039508577
0.053357656313662544	-0.0013709503826423702	-7.319162759859539e-5	4.0086015698030485e-4	-0.0019359065735059721	-0.0012253791426891064	-9.976093677856474e-4	0.0017660537302310372	-0.0014808039639993438
0.05335923215230911	-0.0011718678804223262	-4.859475423778286e-4	1.7715570182374457e-4	-0.0014769000348637523	-0.0019962826657791543	-5.281917198682618e-4	0.0010987194814190398	-0.002094906472919515
0.05443696603382155	4.1437434415738655e-5	0.001415328812965485	0.002125264459449121	-0.0022947667152632173	-8.882807441488247e-4	-0.002107624440216776	0.0027769238082239085	-0.001562749262746867
0.05370763895959588	-3.1113208698743195e-4	3.118000490272053e-4	8.76295303051475e-4	-0.0021121507780447225	-0.0016480034153536316	-2.979000812652714e-4	8.112901642385788e-4	-0.0014306717085284108
0.05311466913050806	-7.889748965652843e-4	9.237835426056494e-4	7.794923786202178e-4	-0.002283410590011709	-3.877470514979586e-4	-0.0017787543744678862	0.004113900100216624	-0.002269578452086461
0.053085650230593716	-0.0010356324421659836	-0.0015191410907447194	0.0020567395419683974	-0.0011204314768818741	-2.4669147411883615e-4	-0.0018939736814299246	0.0011147803208587993	-1.2894315742610835e-4
0.05355178193785425	-7.115460202267305e-4	-3.973193710718117e-4	0.0016281777313781976	-0.002022660100370391	-0.0018631678600941428	-0.0014925439756555737	7.402841737353235e-4	-0.001547833310851802
0.055360127337403565	-4.8799846902428676e-4	0.002055739396566733	1.4507438446837955e-4	-0.001988097288217696	-0.0014135886339668618	-0.0018674757711705276	0.002749759215270867	-0.002173802312813595
0.052329716846063024	-5.50815366031252e-4	7.678373600160616e-4	-3.8882727140879156e-4	-0.0011885156255169514	-0.002149332060680369	-9.994490500604774e-4	0.001366968042620435	-5.916786365499584e-4
0.051830765622877153	-7.713444990590482e-4	0.0015672572195732926	0.0015287655721082385	-0.0011762681457313073	-9.321039205534732e-4	-0.0015003808950396927	0.0023454905233891853	-0.0016117150029090253
0.054111764028262434	-5.407955211829943e-4	6.984515248027064e-4	0.0010548595513569846	-0.0015972764910507837	-0.0012216577676453595	-0.0011773443656394298	0.0019728144306051963	-6.392722625997303e-4
0.054300070618250346	-0.001182999704472952	-6.759921585806295e-5	0.002002186281650994	-0.0018326419642105676	-0.0010277356515386426	-6.527633945433282e-4	0.0013938061627190449	-0.0016668038784844828
0.05385400263485077	-5.973699875034322e-4	0.001219140008332815	0.0010054378291662026	-0.0015616906684962225	-0.001622376362142989	-0.0028658995929967492	0.0018504343555658094	-0.0011286839807635805
0.0538908168820976	-0.002053025760314317	7.348473791664051e-4	7.09085856380966e-4	-0.0034511503526634063	-6.728609024624323e-4	-3.2164031504648883e-4	0.00187637104011407	-0.002611772536248691
0.05365452060288625	-9.678967412822617e-5	2.753912604681818e-4	0.00198048818329721	-0.00216815915955033	9.244980224588576e-4	-0.001131323170190157	0.0013095428239915758	-0.0013423787252091585
0.05349046808800485	-9.774392686237965e-4	0.0016657435176578362	0.0010566324357427015	-0.0020889030494187695	-5.078377121530781e-4	-0.0017024924042872331	0.0024908404526780385	-0.001994506553111173
0.05489525519544015	-1.0335627880028255e-4	0.0010373210984148764	9.24813319879356e-4	-0.0018275532247533735	-0.001113679718930296	-9.080799589732178e-4	0.002565166180172027	-6.623457756938345e-4
0.05397328929616111	-9.557174607464503e-4	0.0014119377893835538	7.508350565772892e-4	-0.002270164627975967	-0.0014058995574785518	-0.0017907026363802078	0.002182369445117337	-0.0018176691619521043
0.05498235535196001	-9.89504078261038e-4	0.001705698571625262	8.004214964950681e-4	-0.0023636810439585667	-0.0010212791611515007	-0.0018879445924396556	0.0044955394902492255	-0.0016720764412046936
[truncated: 12,001 more rows]
